# Supplementary material for: Transcriptome and proteome profiling reveals complex adaptations of Candida parapsilosis cells assimilating hydroxyaromatic carbon sources
Source: PLoS Genet. 2022 Mar 7;18(3):e1009815. doi: 10.1371/journal.pgen.1009815 (PMC8929692; doi:10.1371/journal.pgen.1009815)
Supplement: S1 Table — Lists of genes differentially expressed in C. parapsilosis CLIB214 cells grown in synthetic media containing 3-hydroxybenzoate, 4-hydroxybenzoate or hydroquinone compared to the cells assimilating galactose (i.e. S3OH vs. SGal, S4OH vs. SGal, SHyd vs. SGal) or 4-hydroxybenzoate (S3OH vs. S4OH, SHyd vs. S4OH). The estimate of fold expression change was computed by DESeq2 [77] based on three replicates of each growth condition. DESeq2 uses a generalized linear model and empirical Bayes shrinking to estimate log2 fold expression change and the standard error of this estimate; the p-value of a gene being differentially expressed is then obtained using a Wald test based on the z-score of the log2 fold change as the test statistics (multiple testing correction by false discovery rate method). The base mean is the average of count values over all experiments, normalized by library size factors. (XLSX) [file pgen.1009815.s001.xlsx]

## Sheet: S3OH_vs_SGal
Name CLIB214	Name CDC317	Differential Expression Base Mean	Differential Expression Log2 Ratio	Differential Expression Log2 Standard Error	Differential Expression p-value	Differential Expression Adjusted p-value	Differential Expression Confidence	Differential Expression Absolute Confidence	Differential Expression Wald Statistic
CANPARB_p00010-A	CPAR2_200010	3484.82	-0.512387	0.192162	0.00766618	0.0162545	-1.79	1.79	-2.66643
CANPARB_p00020-A	CPAR2_200020	11746.9	-0.63905	0.19636	0.001136	0.00288662	-2.54	2.54	-3.25448
CANPARB_p00030-A	CPAR2_200030	280.554	0.222442	0.231461	0.336535	0.429345	0.37	0.37	0.961033
CANPARB_p00040-A	CPAR2_200040	341.808	0.179298	0.188653	0.341905	0.435057	0.36	0.36	0.950409
CANPARB_p00050-A	CPAR2_200050	119.952	0.24294	0.24537	0.322127	0.414487	0.38	0.38	0.990096
CANPARB_p00060-A	CPAR2_200060	409.916	-1.0248	0.209318	9.78505e-07	4.28609e-06	-5.37	5.37	-4.89591
CANPARB_p00070-A	CPAR2_200070	337.81	-0.0721043	0.199772	0.718149	0.785241	-0.1	0.1	-0.360933
CANPARB_p00080-A	CPAR2_200080	474.483	-0.340408	0.152419	0.0255248	0.0474194	-1.32	1.32	-2.23337
CANPARB_p00090-A	CPAR2_200090	378.083	-1.27713	0.229455	2.60779e-08	1.43429e-07	-6.84	6.84	-5.56592
CANPARB_p00100-A	CPAR2_200100	226.943	0.103716	0.18799	0.581148	0.664883	0.18	0.18	0.551709
CANPARB_p00110-A	CPAR2_200110	50656.8	-1.12235	0.195381	9.22457e-09	5.35538e-08	-7.27	7.27	-5.7444
CANPARB_p00120-A	CPAR2_200120	4949.98	3.1112	0.163224	5.32848e-81	3.89778e-79	78.41	78.41	19.061
CANPARB_p00130-A	CPAR2_200130	934.741	0.65994	0.147239	7.39097e-06	2.78326e-05	4.56	4.56	4.48211
CANPARB_p00140-A	CPAR2_200140	267.821	0.252445	0.211704	0.233089	0.31766	0.5	0.5	1.19244
CANPARB_p00150-A	CPAR2_200150	1141.22	0.568455	0.211905	0.00730545	0.0155404	1.81	1.81	2.68259
CANPARB_p00160-A	CPAR2_200160	233.919	0.320472	0.182769	0.0795293	0.127824	0.89	0.89	1.75342
CANPARB_p00170-A	CPAR2_200170	1065.6	0.378842	0.140518	0.00701678	0.0149807	1.82	1.82	2.69605
CANPARB_p00180-A	CPAR2_200180	681.018	-0.666397	0.171891	0.000105813	0.000331133	-3.48	3.48	-3.87686
CANPARB_p00190-A	CPAR2_200190	7810.98	-0.64807	0.244036	0.00791599	0.0167538	-1.78	1.78	-2.65563
CANPARB_p00200-A	CPAR2_200200	428.356	0.406151	0.184548	0.0277507	0.0511487	1.29	1.29	2.20079
CANPARB_p00210-A	CPAR2_200210	430.528	-0.623965	0.185546	0.000771373	0.00202971	-2.69	2.69	-3.36287
CANPARB_p00220-A	CPAR2_200220	203.305	0.793424	0.197475	5.87328e-05	0.000191266	3.72	3.72	4.01785
CANPARB_p00230-A	CPAR2_200230	362.355	0.167821	0.178572	0.347322	0.440609	0.36	0.36	0.939796
CANPARB_p00240-A	CPAR2_200240	9964.06	-0.228098	0.195444	0.243179	0.328748	-0.48	0.48	-1.16708
CANPARB_p00250-A	CPAR2_200250	9926.62	-0.571734	0.186557	0.00217922	0.0052116	-2.28	2.28	-3.06465
CANPARB_p00260-A	CPAR2_200260	151.483	0.0211131	0.221423	0.924035	0.945792	0.02	0.02	0.0953517
CANPARB_p00270-A	CPAR2_200270	398.43	-0.578944	0.209321	0.00567792	0.0123659	-1.91	1.91	-2.76582
CANPARB_p00280-A	CPAR2_200280	113247	-3.47248	0.15996	1.7069e-104	1.84977e-102	-101.73	101.73	-21.7085
CANPARB_p00290-A	CPAR2_200290	5312.46	-0.601829	0.132952	5.99253e-06	2.29655e-05	-4.64	4.64	-4.52665
CANPARB_p00300-A	CPAR2_200300	162.333	-1.29243	0.262791	8.73867e-07	3.87717e-06	-5.41	5.41	-4.9181
CANPARB_p00310-A	CPAR2_200310	215.161	-0.00835711	0.227873	0.970745	0.977377	-0.01	0.01	-0.0366744
CANPARB_p00320-A	CPAR2_200320	318.736	-0.319441	0.174929	0.0678328	0.111037	-0.95	0.95	-1.82612
CANPARB_p00330-A	CPAR2_200330	93.4511	-0.394691	0.284853	0.16587	0.238728	-0.62	0.62	-1.3856
CANPARB_p00340-A	CPAR2_200340	2003.6	-0.532799	0.155762	0.000624846	0.00167657	-2.78	2.78	-3.42059
CANPARB_p00350-A	CPAR2_200350	800.176	0.676832	0.143995	2.59657e-06	1.05889e-05	4.98	4.98	4.7004
CANPARB_p00360-A	CPAR2_200360	2692.26	-0.443358	0.146885	0.00254109	0.00599858	-2.22	2.22	-3.0184
CANPARB_p00370-A	CPAR2_200370	1837	-0.0135521	0.142315	0.924135	0.945792	-0.02	0.02	-0.0952264
CANPARB_p00380-A	CPAR2_200380	315.594	-0.92019	0.175422	1.55781e-07	7.7257e-07	-6.11	6.11	-5.24559
CANPARB_p00390-A	CPAR2_200390	154.329	0.54364	0.210678	0.00986773	0.0203259	1.69	1.69	2.58043
CANPARB_p00400-A	CPAR2_200400	92.8428	0.149325	0.234408	0.524105	0.613657	0.21	0.21	0.637031
CANPARB_p00410-A	CPAR2_200410	98.1215	0.0486757	0.240639	0.8397	0.880632	0.06	0.06	0.202277
CANPARB_p00420-A	CPAR2_200420	795.14	0.12295	0.173737	0.479144	0.57107	0.24	0.24	0.707679
CANPARB_p00430-A	CPAR2_200430	311.31	0.31215	0.183822	0.0894879	0.141192	0.85	0.85	1.69811
CANPARB_p00440-A	CPAR2_200440	373.859	-0.784898	0.172274	5.21084e-06	2.00617e-05	-4.7	4.7	-4.55612
CANPARB_p00450-A	CPAR2_200450	204.268	0.173295	0.241267	0.47259	0.565562	0.25	0.25	0.718271
CANPARB_p00460-A	CPAR2_200460	595.674	-0.65152	0.172725	0.000161941	0.000486737	-3.31	3.31	-3.77201
CANPARB_p00470-A	CPAR2_200470	818.711	-0.690982	0.149679	3.90396e-06	1.5426e-05	-4.81	4.81	-4.61643
CANPARB_p00480-A	CPAR2_200480	2058.53	-0.7238	0.156912	3.97308e-06	1.56253e-05	-4.81	4.81	-4.61279
CANPARB_p00490-A	CPAR2_200490	9234.29	-0.335515	0.129441	0.00954128	0.0197363	-1.7	1.7	-2.59203
CANPARB_p00500-A	CPAR2_200500	54.8541	-0.483441	0.321035	0.132097	0.19675	-0.71	0.71	-1.50588
CANPARB_p00510-A	CPAR2_200520	24435.9	1.52576	0.128302	1.30367e-32	2.99181e-31	30.52	30.52	11.8919
CANPARB_p00520-A	CPAR2_200540	235.492	-0.111424	0.212218	0.599552	0.68141	-0.17	0.17	-0.525045
CANPARB_p00530-A	CPAR2_200550	410.609	-0.121971	0.177027	0.490824	0.581555	-0.24	0.24	-0.688999
CANPARB_p00540-A	CPAR2_200560	10380.3	0.142572	0.12662	0.260172	0.348173	0.46	0.46	1.12599
CANPARB_p00550-A	CPAR2_200570	388.381	0.854882	0.168092	3.66099e-07	1.71393e-06	5.77	5.77	5.08579
CANPARB_p00560-A	CPAR2_200580	3434.6	2.23928	0.1495	1.01474e-50	3.90675e-49	48.41	48.41	14.9785
CANPARB_p00570-A	CPAR2_200590	1968.22	1.00513	0.147466	9.35793e-12	7.37047e-11	10.13	10.13	6.81605
CANPARB_p00580-A	CPAR2_200600	1773.04	-0.575669	0.192874	0.00283861	0.00662871	-2.18	2.18	-2.9847
CANPARB_p00590-A	CPAR2_200610	683.215	1.47022	0.188556	6.32658e-15	6.46128e-14	13.19	13.19	7.79726
CANPARB_p00600-A	CPAR2_200620	510.68	0.446576	0.158931	0.00495626	0.0109326	1.96	1.96	2.80986
CANPARB_p00610-A	CPAR2_200630	855.256	-0.619483	0.165287	0.000178296	0.000531258	-3.27	3.27	-3.74794
CANPARB_p00620-A	CPAR2_200640	12031.7	0.574348	0.191806	0.00274965	0.0064441	2.19	2.19	2.99442
CANPARB_p00630-A	CPAR2_200650	6538.69	0.530117	0.183527	0.00387082	0.00878326	2.06	2.06	2.8885
CANPARB_p00640-A	CPAR2_200660	47033.4	-1.2037	0.200512	1.93574e-09	1.21284e-08	-7.92	7.92	-6.00311
CANPARB_p00650-A	CPAR2_200670	69.7507	-1.10091	0.276462	6.82944e-05	0.000219955	-3.66	3.66	-3.98215
CANPARB_p00660-A	CPAR2_200680	431.552	-0.217499	0.178373	0.222712	0.306114	-0.51	0.51	-1.21935
CANPARB_p00670-A	CPAR2_200690	4735.66	-0.048784	0.133744	0.715293	0.782703	-0.11	0.11	-0.364756
CANPARB_p00680-A	CPAR2_200700	115.022	0.613579	0.218058	0.00489539	0.0108146	1.97	1.97	2.81384
CANPARB_p00690-A	CPAR2_200710	160.25	-0.402672	0.195173	0.0390982	0.0691456	-1.16	1.16	-2.06315
CANPARB_p00700-A	CPAR2_200720	367.386	0.0146213	0.166175	0.929887	0.949767	0.02	0.02	0.0879875
CANPARB_p00710-A	CPAR2_200730	642.095	-0.304683	0.167786	0.0693855	0.113273	-0.95	0.95	-1.8159
CANPARB_p00720-A	CPAR2_200740	375.199	-0.123081	0.182817	0.500791	0.591688	-0.23	0.23	-0.673245
CANPARB_p00730-A	CPAR2_200750	181.027	-0.343573	0.213017	0.106769	0.164597	-0.78	0.78	-1.61289
CANPARB_p00740-A	CPAR2_200760	2513.49	0.0785682	0.133401	0.555887	0.642007	0.19	0.19	0.588961
CANPARB_p00750-A	CPAR2_200770	312.709	-0.0711896	0.228082	0.754947	0.814519	-0.09	0.09	-0.312123
CANPARB_p00760-A	CPAR2_200780	11758.8	-0.273509	0.131552	0.037609	0.0669778	-1.17	1.17	-2.07909
CANPARB_p00770-A	CPAR2_200790	655.901	0.729211	0.215692	0.000722771	0.00191647	2.72	2.72	3.38079
CANPARB_p00780-A	CPAR2_200800	1034.1	-0.463978	0.151777	0.00223593	0.00533196	-2.27	2.27	-3.05696
CANPARB_p00790-A	CPAR2_200810	4.58349	0.252282	0.760508	0.740095	0.803548	0.09	0.09	0.331728
CANPARB_p00800-A	CPAR2_200820	94.284	-0.251795	0.247912	0.309789	0.400548	-0.4	0.4	-1.01567
CANPARB_p00810-A	CPAR2_200830	66583.5	2.23693	0.188085	1.28375e-32	2.95768e-31	30.53	30.53	11.8932
CANPARB_p00820-A	CPAR2_200840	4151.4	0.584325	0.141857	3.80325e-05	0.000127838	3.89	3.89	4.11912
CANPARB_p00830-A	CPAR2_200850	466.535	-0.481956	0.215869	0.0255732	0.0474942	-1.32	1.32	-2.23263
CANPARB_p00840-A	CPAR2_200860	175.4	0.99571	0.226018	1.0557e-05	3.8904e-05	4.41	4.41	4.40544
CANPARB_p00850-A	CPAR2_200870	1358.07	1.52524	0.19929	1.95752e-14	1.94489e-13	12.71	12.71	7.65339
CANPARB_p00860-A	CPAR2_200880	101.542	0.999271	0.250401	6.58836e-05	0.000212776	3.67	3.67	3.99068
CANPARB_p00870-A	CPAR2_200890	949.958	2.36238	0.293692	8.71551e-16	9.56907e-15	14.02	14.02	8.04371
CANPARB_p00880-A	CPAR2_200900	582.755	1.07753	0.176865	1.11269e-09	7.1712e-09	8.14	8.14	6.09234
CANPARB_p00890-A	CPAR2_200910	702.356	0.358967	0.18107	0.0474261	0.0814371	1.09	1.09	1.98248
CANPARB_p00900-A	CPAR2_200920	479.665	-0.369451	0.184813	0.0456023	0.0787676	-1.1	1.1	-1.99906
CANPARB_p00910-A	CPAR2_200930	660.539	1.50524	0.184114	2.9441e-16	3.34542e-15	14.48	14.48	8.17559
CANPARB_p00920-A	CPAR2_200940	749.442	-0.731613	0.169551	1.59608e-05	5.67933e-05	-4.25	4.25	-4.31499
CANPARB_p00930-A	CPAR2_200950	138.432	-0.517975	0.286982	0.0710891	0.115624	-0.94	0.94	-1.80491
CANPARB_p00940-A	CPAR2_200960	234.251	-0.480311	0.201547	0.0171662	0.033319	-1.48	1.48	-2.38313
CANPARB_p00950-A	CPAR2_200970	20.9064	-0.0566741	0.459809	0.901905	0.928235	-0.03	0.03	-0.123256
CANPARB_p00960-A	CPAR2_200970	8.81748	-0.362209	0.571818	0.526451	0.615912	-0.21	0.21	-0.633433
CANPARB_p00970-A	CPAR2_200980	145.972	-0.383987	0.21219	0.0703518	0.114584	-0.94	0.94	-1.80964
CANPARB_p00980-A	CPAR2_200990	102.86	1.19007	0.232927	3.23514e-07	1.52432e-06	5.82	5.82	5.10921
CANPARB_p00990-A	CPAR2_201000	628.705	0.210411	0.183361	0.251166	0.337813	0.47	0.47	1.14752
CANPARB_p01000-A	CPAR2_201010	8647.5	-0.928275	0.181863	3.32113e-07	1.56232e-06	-5.81	5.81	-5.10425
CANPARB_p01010-A	CPAR2_201020	4445	0.238407	0.146017	0.102524	0.159016	0.8	0.8	1.63274
CANPARB_p01020-A	CPAR2_201030	621.626	0.239496	0.165158	0.147029	0.215427	0.67	0.67	1.45011
CANPARB_p01030-A	CPAR2_201040	293.03	0.194283	0.172115	0.258981	0.346888	0.46	0.46	1.1288
CANPARB_p01040-A	CPAR2_201050	568.908	-0.335708	0.15038	0.0255884	0.0475074	-1.32	1.32	-2.2324
CANPARB_p01050-A	CPAR2_201060	389.415	-0.660292	0.207756	0.00148191	0.00367242	-2.44	2.44	-3.1782
CANPARB_p01060-A	CPAR2_201070	576.488	-0.35504	0.176532	0.0443048	0.0769556	-1.11	1.11	-2.0112
CANPARB_p01070-A	CPAR2_201080	421.282	0.227713	0.165517	0.168893	0.242339	0.62	0.62	1.37577
CANPARB_p01080-A	CPAR2_201090	1016.02	-0.181834	0.149289	0.223226	0.306647	-0.51	0.51	-1.21799
CANPARB_p01090-A	CPAR2_201100	501.125	-0.15092	0.173449	0.384239	0.478419	-0.32	0.32	-0.870112
CANPARB_p01100-A	CPAR2_201110	2348	0.208988	0.144153	0.147124	0.215512	0.67	0.67	1.44977
CANPARB_p01110-A	CPAR2_201120	1760.52	-0.430281	0.179931	0.0167859	0.0327069	-1.49	1.49	-2.39136
CANPARB_p01120-A	CPAR2_201130	606.903	0.210375	0.172649	0.22303	0.306451	0.51	0.51	1.21851
CANPARB_p01130-A	CPAR2_201140	625.675	0.303402	0.153154	0.0475878	0.0816429	1.09	1.09	1.98103
CANPARB_p01140-A	CPAR2_201150	527.286	0.998335	0.161632	6.54976e-10	4.33098e-09	8.36	8.36	6.1766
CANPARB_p01150-A	CPAR2_201160	888.638	2.43061	0.279272	3.22121e-18	4.10687e-17	16.39	16.39	8.70339
CANPARB_p01160-A	CPAR2_201170	2892.55	0.785891	0.162636	1.35031e-06	5.76791e-06	5.24	5.24	4.8322
CANPARB_p01170-A	CPAR2_201180	902.72	1.43463	0.176697	4.69482e-16	5.23316e-15	14.28	14.28	8.11914
CANPARB_p01180-A	CPAR2_201190	67.6674	2.47735	0.363043	8.86429e-12	7.03851e-11	10.15	10.15	6.82383
CANPARB_p01190-A	CPAR2_201200	1012.64	1.31728	0.275678	1.76741e-06	7.40896e-06	5.13	5.13	4.77835
CANPARB_p01200-A	CPAR2_201210	452.501	0.81326	0.178571	5.25655e-06	2.02111e-05	4.69	4.69	4.55428
CANPARB_p01210-A	CPAR2_201220	455.524	-0.445698	0.151355	0.00323251	0.00745043	-2.13	2.13	-2.94472
CANPARB_p01220-A	CPAR2_201230	2290.88	0.715131	0.142226	4.95325e-07	2.27344e-06	5.64	5.64	5.02812
CANPARB_p01230-A	CPAR2_201240	5611.06	3.17443	0.163137	2.46314e-84	1.84799e-82	81.73	81.73	19.4586
CANPARB_p01240-A	CPAR2_201250	767.24	-0.0133741	0.181914	0.941393	0.956595	-0.02	0.02	-0.0735192
CANPARB_p01250-A	CPAR2_201260	333.283	-0.304515	0.199872	0.127621	0.191229	-0.72	0.72	-1.52355
CANPARB_p01260-A	CPAR2_201270	3757.2	0.0980389	0.143428	0.494265	0.58504	0.23	0.23	0.683541
CANPARB_p01270-A	CPAR2_201280	336.604	0.421042	0.189196	0.0260529	0.0482625	1.32	1.32	2.22542
CANPARB_p01280-A	CPAR2_201290	9493.09	1.99785	0.18577	5.6468e-27	1.1089e-25	24.96	24.96	10.7545
CANPARB_p01290-A	CPAR2_201300	409.688	-0.0818024	0.178027	0.645879	0.72214	-0.14	0.14	-0.459495
CANPARB_p01300-A	CPAR2_201310	915.729	-0.601234	0.171736	0.000463661	0.00127867	-2.89	2.89	-3.50092
CANPARB_p01310-A	CPAR2_201330	175.764	0.25966	0.202881	0.200594	0.280429	0.55	0.55	1.27986
CANPARB_p01320-A	CPAR2_201340	20219.7	-0.30217	0.268455	0.260339	0.348309	-0.46	0.46	-1.12559
CANPARB_p01330-A	CPAR2_201350	1094.3	0.364304	0.161829	0.024375	0.0454855	1.34	1.34	2.25117
CANPARB_p01340-A	CPAR2_201360	3344.21	-0.845042	0.179586	2.53259e-06	1.03424e-05	-4.99	4.99	-4.70549
CANPARB_p01350-A	CPAR2_201370	1378.05	-0.49503	0.235755	0.0357501	0.0640175	-1.19	1.19	-2.09976
CANPARB_p01360-A	CPAR2_201380	493.941	0.36053	0.169059	0.0329599	0.0595496	1.23	1.23	2.13257
CANPARB_p01370-A	CPAR2_201390	163.424	1.1543	0.210145	3.95465e-08	2.131e-07	6.67	6.67	5.49286
CANPARB_p01380-A	CPAR2_201400	309.747	0.999796	0.167257	2.26445e-09	1.41274e-08	7.85	7.85	5.9776
CANPARB_p01390-A	CPAR2_201410	731.716	2.01538	0.272998	1.5548e-13	1.41945e-12	11.85	11.85	7.38238
CANPARB_p01400-A	CPAR2_201420	163.632	0.448406	0.203194	0.0273285	0.050466	1.3	1.3	2.20679
CANPARB_p01410-A	CPAR2_201430	151.975	0.0422365	0.26801	0.874777	0.907337	0.04	0.04	0.157593
CANPARB_p01420-A	CPAR2_201440	3780.81	1.10773	0.20433	5.91757e-08	3.10858e-07	6.51	6.51	5.42127
CANPARB_p01430-A	CPAR2_201450	2795.01	0.127888	0.178456	0.473597	0.566447	0.25	0.25	0.716638
CANPARB_p01440-A	CPAR2_201460	732.244	0.369562	0.1565	0.0182054	0.0350916	1.45	1.45	2.36141
CANPARB_p01450-A	CPAR2_201470	193.342	0.56549	0.199822	0.00465526	0.0103427	1.99	1.99	2.82997
CANPARB_p01460-A	CPAR2_201480	1937.82	-0.827389	0.159241	2.03805e-07	9.89767e-07	-6	6	-5.19583
CANPARB_p01470-A	CPAR2_201490	433.709	0.221696	0.204425	0.27815	0.367767	0.43	0.43	1.08448
CANPARB_p01480-A	CPAR2_201500	1146.17	2.13157	0.170033	4.73124e-36	1.24158e-34	33.91	33.91	12.5362
CANPARB_p01490-A	CPAR2_201510	1065.77	-0.139444	0.147653	0.344965	0.438094	-0.36	0.36	-0.9444
CANPARB_p01500-A	CPAR2_201520	143.931	0.621279	0.208188	0.00284303	0.00663638	2.18	2.18	2.98422
CANPARB_p01510-A	CPAR2_201530	382.759	0.337145	0.204104	0.0985686	0.153615	0.81	0.81	1.65183
CANPARB_p01520-A	CPAR2_201540	1334.73	1.74763	0.163182	9.16988e-27	1.77689e-25	24.75	24.75	10.7097
CANPARB_p01530-A	CPAR2_201550	3354.14	0.308601	0.141601	0.0293037	0.053673	1.27	1.27	2.17938
CANPARB_p01540-A	CPAR2_201560	5360.36	0.483922	0.135147	0.000342665	0.000970138	3.01	3.01	3.58071
CANPARB_p01550-A	CPAR2_201570	459138	-1.2173	0.187638	8.7273e-11	6.25118e-10	-9.2	9.2	-6.4875
CANPARB_p01560-A	CPAR2_201580	260.788	-0.0408238	0.212725	0.847814	0.887074	-0.05	0.05	-0.191909
CANPARB_p01570-A	CPAR2_201590	174.331	-0.188672	0.228402	0.408775	0.503611	-0.3	0.3	-0.826051
CANPARB_p01580-A	CPAR2_201600	226.288	0.29439	0.185462	0.112437	0.171796	0.76	0.76	1.58734
CANPARB_p01590-A	CPAR2_201610	716.578	-0.171355	0.154496	0.267379	0.356181	-0.45	0.45	-1.10912
CANPARB_p01600-A	CPAR2_201620	217.44	-0.322982	0.182032	0.0760109	0.122742	-0.91	0.91	-1.77432
CANPARB_p01610-A	CPAR2_201630	1359.02	-0.254498	0.143955	0.077077	0.124271	-0.91	0.91	-1.7679
CANPARB_p01620-A	CPAR2_201640	284.023	-0.409356	0.232657	0.0784949	0.12623	-0.9	0.9	-1.75949
CANPARB_p01630-A	CPAR2_201650	94.4519	-0.204703	0.257908	0.427368	0.522011	-0.28	0.28	-0.793704
CANPARB_p01640-A	CPAR2_201660	742.489	-0.375834	0.167021	0.024435	0.045583	-1.34	1.34	-2.25022
CANPARB_p01650-A	CPAR2_201670	146.489	-0.121279	0.210392	0.564314	0.649817	-0.19	0.19	-0.576445
CANPARB_p01660-A	CPAR2_201680	322.748	-0.300929	0.217151	0.165808	0.23872	-0.62	0.62	-1.3858
CANPARB_p01670-A	CPAR2_201690	1277.69	-0.0270749	0.182915	0.882328	0.912581	-0.04	0.04	-0.148019
CANPARB_p01680-A	CPAR2_201700	190.062	0.360933	0.195667	0.0650917	0.10727	0.97	0.97	1.84463
CANPARB_p01690-A	CPAR2_201710	10447.1	-0.603836	0.194106	0.00186543	0.00455043	-2.34	2.34	-3.11086
CANPARB_p01700-A	CPAR2_201720	213.825	-0.0681498	0.209711	0.745204	0.807581	-0.09	0.09	-0.324969
CANPARB_p01710-A	CPAR2_201730	311.166	0.43104	0.246877	0.0808154	0.129499	0.89	0.89	1.74597
CANPARB_p01720-A	CPAR2_201740	143.645	-0.308219	0.241639	0.202121	0.282226	-0.55	0.55	-1.27553
CANPARB_p01730-A	CPAR2_201750	481.809	-0.606306	0.173799	0.000485643	0.00133239	-2.88	2.88	-3.48855
CANPARB_p01740-A	CPAR2_201760	3440.36	-0.258719	0.137596	0.0600696	0.0999509	-1	1	-1.88028
CANPARB_p01750-A	CPAR2_201770	11380.5	-1.26551	0.218606	7.07966e-09	4.17643e-08	-7.38	7.38	-5.78902
CANPARB_p01760-A	CPAR2_201780	217.139	0.0781736	0.190791	0.682	0.753174	0.12	0.12	0.409735
CANPARB_p01770-A	CPAR2_201790	6918.01	-1.35233	0.219931	7.80233e-10	5.12449e-09	-8.29	8.29	-6.1489
CANPARB_p01780-A	CPAR2_201800	315.68	0.775604	0.165994	2.97596e-06	1.20272e-05	4.92	4.92	4.67247
CANPARB_p01790-A	CPAR2_201810	806.588	-0.809025	0.157482	2.78765e-07	1.32413e-06	-5.88	5.88	-5.13727
CANPARB_p01800-A	CPAR2_201820	332.085	-0.753924	0.22061	0.000632119	0.00169226	-2.77	2.77	-3.41744
CANPARB_p01810-A	CPAR2_201830	154.499	0.259276	0.24474	0.289422	0.379838	0.42	0.42	1.05939
CANPARB_p01820-A	CPAR2_201840	2788.78	-0.178681	0.140868	0.204645	0.285461	-0.54	0.54	-1.26843
CANPARB_p01830-A	CPAR2_201850	7764.76	0.31914	0.172602	0.0644583	0.106312	0.97	0.97	1.849
CANPARB_p01840-A	CPAR2_201860	802.485	0.66216	0.154297	1.77505e-05	6.2841e-05	4.2	4.2	4.29146
CANPARB_p01850-A	CPAR2_201870	74.8956	-0.155213	0.307411	0.613626	0.693633	-0.16	0.16	-0.504905
CANPARB_p01860-A	CPAR2_201880	353.673	-1.66711	0.249871	2.52498e-11	1.89891e-10	-9.72	9.72	-6.67191
CANPARB_p01870-A	CPAR2_201890	99.6745	-0.105496	0.287658	0.713813	0.781522	-0.11	0.11	-0.36674
CANPARB_p01880-A	CPAR2_201900	29.3585	-1.39363	0.408203	0.000640035	0.00171027	-2.77	2.77	-3.41406
CANPARB_p01890-A	CPAR2_201910	1921.1	-0.0536615	0.180961	0.76682	0.823231	-0.08	0.08	-0.296537
CANPARB_p01900-A	CPAR2_201920	405.704	-1.68316	0.212572	2.41228e-15	2.55274e-14	-13.59	13.59	-7.91807
CANPARB_p01910-A	CPAR2_201930	699.946	-0.748101	0.169943	1.07225e-05	3.94394e-05	-4.4	4.4	-4.40207
CANPARB_p01920-A	CPAR2_201940	487.385	0.121724	0.168709	0.470598	0.563754	0.25	0.25	0.721507
CANPARB_p01930-A	CPAR2_201950	394.96	-0.772134	0.169718	5.3772e-06	2.06615e-05	-4.68	4.68	-4.54951
CANPARB_p01940-A	CPAR2_201960	2675.54	0.272592	0.201627	0.176388	0.251332	0.6	0.6	1.35196
CANPARB_p01950-A	CPAR2_201970	202.063	1.09621	0.191619	1.06021e-08	6.10066e-08	7.21	7.21	5.7208
CANPARB_p01960-A	CPAR2_201980	271.762	0.491431	0.18712	0.008632	0.0180667	1.74	1.74	2.62629
CANPARB_p01970-A	CPAR2_201990	153048	0.570576	0.230555	0.0133315	0.0266448	1.57	1.57	2.47479
CANPARB_p01980-A	CPAR2_202000	3682.72	-0.79605	0.157067	4.01559e-07	1.87394e-06	-5.73	5.73	-5.06822
CANPARB_p01990-A	CPAR2_202010	1008.33	-0.0487855	0.15344	0.750527	0.811995	-0.09	0.09	-0.317945
CANPARB_p02000-A	CPAR2_202020	224.489	-0.167943	0.198464	0.397433	0.492228	-0.31	0.31	-0.846214
CANPARB_p02010-A	CPAR2_202030	596.321	-0.250244	0.187161	0.181207	0.257197	-0.59	0.59	-1.33705
CANPARB_p02020-A	CPAR2_202040	114.903	-0.625606	0.228314	0.00614183	0.0132725	-1.88	1.88	-2.74011
CANPARB_p02030-A	CPAR2_202050	8216.4	-1.12715	0.231291	1.09764e-06	4.76865e-06	-5.32	5.32	-4.87327
CANPARB_p02040-A	CPAR2_202070	141.47	-0.164097	0.241221	0.496329	0.587009	-0.23	0.23	-0.680277
CANPARB_p02050-A	CPAR2_202080	934.693	-0.70365	0.171436	4.05278e-05	0.000135525	-3.87	3.87	-4.10445
CANPARB_p02060-A	CPAR2_202090	112.381	-0.11508	0.271253	0.671382	0.743974	-0.13	0.13	-0.424252
CANPARB_p02070-A	CPAR2_202100	544.975	0.154722	0.170938	0.365394	0.460044	0.34	0.34	0.905136
CANPARB_p02080-A	CPAR2_202110	257.96	1.84476	0.274755	1.89124e-11	1.44485e-10	9.84	9.84	6.71418
CANPARB_p02090-A	CPAR2_202120	4458.36	-1.7745	0.203062	2.35747e-18	3.05219e-17	-16.52	16.52	-8.73873
CANPARB_p02100-A	CPAR2_202130	48856.9	-1.01059	0.184418	4.25648e-08	2.28313e-07	-6.64	6.64	-5.47987
CANPARB_p02110-A	CPAR2_202140	2088.4	1.50558	0.166403	1.45879e-19	1.99926e-18	17.7	17.7	9.0478
CANPARB_p02120-A	CPAR2_202150	2373.78	0.547912	0.133449	4.02983e-05	0.000134912	3.87	3.87	4.10576
CANPARB_p02130-A	CPAR2_202160	559.852	0.22278	0.165552	0.178405	0.253774	0.6	0.6	1.34568
CANPARB_p02140-A	CPAR2_202170	238.784	-0.0451141	0.195719	0.8177	0.863439	-0.06	0.06	-0.230504
CANPARB_p02150-A	CPAR2_202180	375.955	0.041653	0.178477	0.815467	0.86217	0.06	0.06	0.23338
CANPARB_p02160-A	CPAR2_202190	568.093	0.487095	0.169511	0.00405922	0.00915751	2.04	2.04	2.87352
CANPARB_p02170-A	CPAR2_202200	511.958	-0.350943	0.151428	0.0204735	0.0390137	-1.41	1.41	-2.31755
CANPARB_p02180-A	CPAR2_202210	142.251	-0.232294	0.246597	0.346193	0.439367	-0.36	0.36	-0.942
CANPARB_p02190-A	CPAR2_202220	454.484	0.57097	0.16249	0.000441613	0.00122248	2.91	2.91	3.51388
CANPARB_p02200-A	CPAR2_202230	303.608	0.882149	0.172483	3.14734e-07	1.48534e-06	5.83	5.83	5.1144
CANPARB_p02210-A	CPAR2_202240	8101.31	-0.837179	0.170646	9.29853e-07	4.09751e-06	-5.39	5.39	-4.90593
CANPARB_p02220-A	CPAR2_202250	5003.5	-0.341249	0.149829	0.0227508	0.042837	-1.37	1.37	-2.27759
CANPARB_p02230-A	CPAR2_202260	2191.66	0.150205	0.170369	0.37797	0.472624	0.33	0.33	0.881642
CANPARB_p02240-A	CPAR2_202270	294.76	0.0314132	0.1808	0.862065	0.897983	0.05	0.05	0.173746
CANPARB_p02250-A	CPAR2_202280	1181.77	0.670008	0.15284	1.16675e-05	4.24088e-05	4.37	4.37	4.38371
CANPARB_p02260-A	CPAR2_202290	928.795	0.088448	0.137365	0.519646	0.609902	0.21	0.21	0.643891
CANPARB_p02270-A	CPAR2_202300	1341.31	-0.437418	0.156857	0.00529296	0.0116139	-1.94	1.94	-2.78864
CANPARB_p02280-A	CPAR2_202310	479.441	-0.546377	0.163135	0.000810346	0.00212366	-2.67	2.67	-3.34924
CANPARB_p02290-A	CPAR2_202320	394.3	0.0740468	0.200642	0.712091	0.78022	0.11	0.11	0.369049
CANPARB_p02300-A	CPAR2_202330	433.452	-0.295215	0.200515	0.140944	0.208021	-0.68	0.68	-1.47228
CANPARB_p02310-A	CPAR2_202340	1557.88	0.250559	0.162591	0.123308	0.185883	0.73	0.73	1.54104
CANPARB_p02320-A	CPAR2_202350	496.273	-0.0176584	0.154226	0.908844	0.934391	-0.03	0.03	-0.114497
CANPARB_p02330-A	CPAR2_202360	207.163	-0.00127725	0.220724	0.995383	0.996551	0	0	-0.00578663
CANPARB_p02340-A	CPAR2_202370	655.661	-0.460581	0.156022	0.00315698	0.00730222	-2.14	2.14	-2.95202
CANPARB_p02350-A	CPAR2_202380	236.66	0.0578482	0.226925	0.798783	0.848209	0.07	0.07	0.254922
CANPARB_p02360-A	CPAR2_202390	224.96	-0.342602	0.198129	0.0837764	0.133477	-0.87	0.87	-1.72918
CANPARB_p02370-A	CPAR2_202400	66.2889	-0.128133	0.265899	0.629888	0.70873	-0.15	0.15	-0.481885
CANPARB_p02380-A	CPAR2_202410	163.796	0.408814	0.197747	0.038701	0.0685675	1.16	1.16	2.06735
CANPARB_p02390-A	CPAR2_202420	1056.31	-1.38564	0.16771	1.4311e-16	1.66497e-15	-14.78	14.78	-8.26212
CANPARB_p02400-A	CPAR2_202430	288.36	-0.218492	0.187242	0.243253	0.328756	-0.48	0.48	-1.1669
CANPARB_p02410-A	CPAR2_202440	696.848	0.290671	0.172793	0.0925318	0.145407	0.84	0.84	1.68219
CANPARB_p02420-A	CPAR2_202450	452.816	0.433069	0.204679	0.0343581	0.0617898	1.21	1.21	2.11584
CANPARB_p02430-A	CPAR2_202460	594.355	0.546738	0.173478	0.00162369	0.00400076	2.4	2.4	3.15162
CANPARB_p02440-A	CPAR2_202470	1724.09	0.872656	0.173429	4.85956e-07	2.2357e-06	5.65	5.65	5.03178
CANPARB_p02450-A	CPAR2_202480	15665.1	0.195868	0.198056	0.322688	0.415027	0.38	0.38	0.988949
CANPARB_p02460-A	CPAR2_202490	347.189	0.457832	0.227529	0.0441995	0.0768436	1.11	1.11	2.01219
CANPARB_p02470-A	CPAR2_202500	176.416	-1.60066	0.291005	3.78809e-08	2.04879e-07	-6.69	6.69	-5.50046
CANPARB_p02480-A	CPAR2_202510	377.094	-0.51005	0.181355	0.0049168	0.0108578	-1.96	1.96	-2.81243
CANPARB_p02490-A	CPAR2_202520	1574.39	0.547877	0.201528	0.00655564	0.0140681	1.85	1.85	2.71861
CANPARB_p02500-A	CPAR2_202530	265.824	0.718104	0.190056	0.000157845	0.000475894	3.32	3.32	3.77839
CANPARB_p02510-A	CPAR2_202540	9375.52	-1.21288	0.220303	3.68117e-08	1.99465e-07	-6.7	6.7	-5.5055
CANPARB_p02520-A	CPAR2_202550	4835.69	-0.6628	0.193251	0.000604181	0.00162559	-2.79	2.79	-3.42973
CANPARB_p02530-A	CPAR2_202560	285.164	-0.655924	0.231088	0.00453382	0.0101113	-2	2	-2.83841
CANPARB_p02540-A	CPAR2_202570	259.519	-0.222516	0.179995	0.216372	0.299	-0.52	0.52	-1.23623
CANPARB_p02550-A	CPAR2_202580	9436.65	-1.04964	0.148604	1.62537e-12	1.37254e-11	-10.86	10.86	-7.06335
CANPARB_p02560-A	CPAR2_202590	312.646	-0.954239	0.167139	1.13463e-08	6.4779e-08	-7.19	7.19	-5.70927
CANPARB_p02570-A	CPAR2_202600	14318.4	-0.391793	0.13152	0.00289228	0.00673421	-2.17	2.17	-2.97896
CANPARB_p02580-A	CPAR2_202610	169.64	0.627651	0.316711	0.0475041	0.0815389	1.09	1.09	1.98178
CANPARB_p02590-A	CPAR2_202620	1526.15	0.447736	0.139577	0.00133749	0.00333774	2.48	2.48	3.20781
CANPARB_p02600-A	CPAR2_202630	1814.96	-1.27351	0.152298	6.1686e-17	7.30742e-16	-15.14	15.14	-8.36196
CANPARB_p02610-A	CPAR2_202640	1671.89	-0.827302	0.191269	1.5231e-05	5.43763e-05	-4.26	4.26	-4.32532
CANPARB_p02620-A	CPAR2_202650	243.742	-0.400766	0.198073	0.0430402	0.0751182	-1.12	1.12	-2.02332
CANPARB_p02630-A	CPAR2_202660	19420.2	-0.805349	0.197935	4.72665e-05	0.000155921	-3.81	3.81	-4.06875
CANPARB_p02640-A	CPAR2_202670	1155.52	0.152643	0.139437	0.273645	0.362711	0.44	0.44	1.09471
CANPARB_p02650-A	CPAR2_202680	201.981	0.202203	0.2275	0.37411	0.4692	0.33	0.33	0.888802
CANPARB_p02660-A	CPAR2_202690	753.545	-0.690203	0.17404	7.316e-05	0.000234336	-3.63	3.63	-3.96577
CANPARB_p02670-A	CPAR2_202700	138.592	-0.31277	0.228694	0.171425	0.245462	-0.61	0.61	-1.36764
CANPARB_p02680-A	CPAR2_202710	1238.97	-0.561836	0.158132	0.00038092	0.00106965	-2.97	2.97	-3.55296
CANPARB_p02690-A	CPAR2_202720	88.6546	-0.0689882	0.246643	0.779701	0.83263	-0.08	0.08	-0.279709
CANPARB_p02700-A	CPAR2_202730	241.718	0.320646	0.203641	0.115357	0.175707	0.76	0.76	1.57457
CANPARB_p02710-A	CPAR2_202740	124.83	-0.0350408	0.334236	0.916504	0.940284	-0.03	0.03	-0.104839
CANPARB_p02720-A	CPAR2_202750	530.472	-0.275996	0.207275	0.183008	0.259251	-0.59	0.59	-1.33155
CANPARB_p02730-A	CPAR2_202760	357.112	0.412006	0.186453	0.0271258	0.0501232	1.3	1.3	2.2097
CANPARB_p02740-A	CPAR2_202770	939.453	-0.0444822	0.149841	0.766572	0.823115	-0.08	0.08	-0.296862
CANPARB_p02750-A	CPAR2_202780	1851.43	0.538048	0.157227	0.000621385	0.00166881	2.78	2.78	3.4221
CANPARB_p02760-A	CPAR2_202790	364.972	0.121679	0.183448	0.507145	0.59835	0.22	0.22	0.663289
CANPARB_p02770-A	CPAR2_202800	675.301	1.07919	0.198952	5.81537e-08	3.0659e-07	6.51	6.51	5.42439
CANPARB_p02780-A	CPAR2_202810	84.7055	1.57805	0.292437	6.80671e-08	3.56287e-07	6.45	6.45	5.3962
CANPARB_p02790-A	CPAR2_202820	606.121	0.255084	0.158507	0.107551	0.165629	0.78	0.78	1.6093
CANPARB_p02800-A	CPAR2_202830	84.958	0.324821	0.262832	0.216515	0.299114	0.52	0.52	1.23585
CANPARB_p02810-A	CPAR2_202840	382.722	0.112497	0.164105	0.493017	0.583918	0.23	0.23	0.685518
CANPARB_p02820-A	CPAR2_202850	4270.25	0.312912	0.134928	0.0203894	0.0389041	1.41	1.41	2.3191
CANPARB_p02830-A	CPAR2_202860	1550.7	-1.19809	0.175159	7.91872e-12	6.30481e-11	-10.2	10.2	-6.84001
CANPARB_p02840-A	CPAR2_202870	86.439	-2.11351	0.295824	9.03378e-13	7.80882e-12	-11.11	11.11	-7.14448
CANPARB_p02850-A	CPAR2_202880	78.6488	-1.35589	0.317889	1.9964e-05	6.99997e-05	-4.15	4.15	-4.26529
CANPARB_p02860-A	CPAR2_202890	780.609	-0.230916	0.148684	0.120407	0.182262	-0.74	0.74	-1.55307
CANPARB_p02870-A	CPAR2_202900	746.264	-0.163481	0.210413	0.437187	0.531675	-0.27	0.27	-0.776952
CANPARB_p02880-A	CPAR2_202910	1303.92	-0.105802	0.153639	0.491049	0.581704	-0.24	0.24	-0.688641
CANPARB_p02890-A	CPAR2_202920	1032.14	-0.712569	0.141893	5.11672e-07	2.34479e-06	-5.63	5.63	-5.02188
CANPARB_p02900-A	CPAR2_202930	258.49	0.976641	0.186041	1.52439e-07	7.5921e-07	6.12	6.12	5.24959
CANPARB_p02910-A	CPAR2_202940	2944.93	-0.393365	0.155455	0.011393	0.0231419	-1.64	1.64	-2.53041
CANPARB_p02920-A	CPAR2_202950	64426.9	-1.559	0.294481	1.19628e-07	6.06643e-07	-6.22	6.22	-5.29406
CANPARB_p02930-A	CPAR2_202960	135.862	-0.182245	0.240725	0.449008	0.542667	-0.27	0.27	-0.757071
CANPARB_p02940-A	CPAR2_202970	1590.75	-0.187227	0.142711	0.189542	0.267084	-0.57	0.57	-1.31193
CANPARB_p02950-A	CPAR2_202980	350.84	-0.186507	0.162924	0.252314	0.339045	-0.47	0.47	-1.14475
CANPARB_p02960-A	CPAR2_202990	310.141	-0.0277404	0.212811	0.896288	0.923104	-0.03	0.03	-0.130352
CANPARB_p02970-A	CPAR2_203000	324.954	-0.134002	0.199917	0.502674	0.593433	-0.23	0.23	-0.670288
CANPARB_p02980-A	CPAR2_203010	153.97	-0.621709	0.212422	0.00342509	0.00785716	-2.1	2.1	-2.92676
CANPARB_p02990-A	CPAR2_203020	2070.73	-0.166047	0.162247	0.306109	0.396931	-0.4	0.4	-1.02342
CANPARB_p03000-A	CPAR2_203030	111.668	1.81024	0.252169	7.03781e-13	6.1747e-12	11.21	11.21	7.1787
CANPARB_p03010-A	CPAR2_203040	5426.82	1.57231	0.150371	1.37217e-25	2.52514e-24	23.6	23.6	10.4562
CANPARB_p03020-A	CPAR2_203050	999.275	0.380756	0.158917	0.0165779	0.032338	1.49	1.49	2.39594
CANPARB_p03030-A	CPAR2_203060	702.94	-0.204931	0.210493	0.330268	0.422465	-0.37	0.37	-0.973574
CANPARB_p03040-A	CPAR2_203070	488.72	-0.0566026	0.180072	0.753268	0.813908	-0.09	0.09	-0.314333
CANPARB_p03050-A	CPAR2_203080	9426.19	-0.401361	0.227314	0.077451	0.124757	-0.9	0.9	-1.76567
CANPARB_p03060-A	CPAR2_203090	113.225	1.08771	0.277592	8.91411e-05	0.000281519	3.55	3.55	3.91839
CANPARB_p03070-A	CPAR2_203100	2800.96	-1.21187	0.300659	5.56081e-05	0.000181697	-3.74	3.74	-4.03071
CANPARB_p03080-A	CPAR2_203110	808.107	-0.353994	0.164062	0.0309524	0.0563402	-1.25	1.25	-2.15768
CANPARB_p03090-A	CPAR2_203120	412.082	-0.14079	0.172168	0.413501	0.507992	-0.29	0.29	-0.817747
CANPARB_p03100-A	CPAR2_203130	201.62	0.186214	0.209107	0.373187	0.468445	0.33	0.33	0.890519
CANPARB_p03110-A	CPAR2_203140	1335.28	-0.155051	0.153511	0.312482	0.403497	-0.39	0.39	-1.01003
CANPARB_p03120-A	CPAR2_203150	852.105	-1.06338	0.179186	2.94735e-09	1.82517e-08	-7.74	7.74	-5.9345
CANPARB_p03130-A	CPAR2_203160	31231.2	-2.23429	0.288538	9.67404e-15	9.77763e-14	-13.01	13.01	-7.74347
CANPARB_p03140-A	CPAR2_203170	256.732	0.0113804	0.182029	0.950149	0.962985	0.02	0.02	0.0625193
CANPARB_p03150-A	CPAR2_203180	2057.23	-0.447045	0.170046	0.00856461	0.0179449	-1.75	1.75	-2.62896
CANPARB_p03160-A	CPAR2_203190	397.264	0.203259	0.193265	0.292933	0.383328	0.42	0.42	1.05171
CANPARB_p03170-A	CPAR2_203200	389.12	-0.0595723	0.159745	0.709206	0.778225	-0.11	0.11	-0.372922
CANPARB_p03180-A	CPAR2_203210	13132.6	-0.165119	0.158834	0.298541	0.388832	-0.41	0.41	-1.03957
CANPARB_p03190-A	CPAR2_203220	35836.5	-0.515377	0.128979	6.44705e-05	0.000208789	-3.68	3.68	-3.99582
CANPARB_p03200-A	CPAR2_203230	4952.14	-1.3716	0.170827	9.81114e-16	1.07518e-14	-13.97	13.97	-8.0292
CANPARB_p03210-A	CPAR2_203240	253.644	0.168569	0.201885	0.403731	0.49834	0.3	0.3	0.834977
CANPARB_p03220-A	CPAR2_203250	2226.89	-1.01147	0.202213	5.67332e-07	2.59174e-06	-5.59	5.59	-5.00202
CANPARB_p03230-A	CPAR2_203260	2008.74	-1.16274	0.164067	1.37089e-12	1.16267e-11	-10.93	10.93	-7.08696
CANPARB_p03240-A	CPAR2_203270	896.633	-0.955825	0.198463	1.46359e-06	6.22902e-06	-5.21	5.21	-4.81614
CANPARB_p03250-A	CPAR2_203280	361.707	0.149726	0.20134	0.457089	0.550546	0.26	0.26	0.743648
CANPARB_p03260-A	CPAR2_203290	256.699	0.167752	0.185084	0.364747	0.459526	0.34	0.34	0.906357
CANPARB_p03270-A	CPAR2_203300	4295.12	-0.416697	0.175515	0.01759	0.0340173	-1.47	1.47	-2.37414
CANPARB_p03280-A	CPAR2_203310	238.544	-0.0173674	0.185659	0.925471	0.946828	-0.02	0.02	-0.0935449
CANPARB_p03290-A	CPAR2_203320	6074.88	-1.14581	0.223381	2.90685e-07	1.37628e-06	-5.86	5.86	-5.12939
CANPARB_p03300-A	CPAR2_203330	2915.5	-0.2173	0.288154	0.450782	0.54425	-0.26	0.26	-0.754112
CANPARB_p03310-A	CPAR2_203340	800.955	-0.446436	0.156161	0.00425223	0.00955242	-2.02	2.02	-2.85882
CANPARB_p03320-A	CPAR2_203350	18757.2	-1.52887	0.120225	4.77521e-37	1.29373e-35	-34.89	34.89	-12.7167
CANPARB_p03330-A	CPAR2_203360	1327.32	-0.0653465	0.163395	0.689208	0.760129	-0.12	0.12	-0.39993
CANPARB_p03340-A	CPAR2_203370	175.406	0.29497	0.230269	0.200202	0.280014	0.55	0.55	1.28098
CANPARB_p03350-A	CPAR2_203380	516.074	0.867924	0.159916	5.71891e-08	3.01777e-07	6.52	6.52	5.42737
CANPARB_p03360-A	CPAR2_203390	462.55	0.0854052	0.184201	0.642897	0.719631	0.14	0.14	0.463652
CANPARB_p03370-A	CPAR2_203400	2133.69	-1.64891	0.232274	1.25663e-12	1.06732e-11	-10.97	10.97	-7.099
CANPARB_p03380-A	CPAR2_203410	333.106	-1.16751	0.240829	1.24796e-06	5.36989e-06	-5.27	5.27	-4.84787
CANPARB_p03390-A	CPAR2_203420	160.113	0.0612186	0.197753	0.756887	0.815612	0.09	0.09	0.309571
CANPARB_p03400-A	CPAR2_203430	533.319	0.764293	0.174082	1.13137e-05	4.13281e-05	4.38	4.38	4.39041
CANPARB_p03410-A	CPAR2_203440	781.038	1.78652	0.185387	5.59484e-22	8.59344e-21	20.07	20.07	9.63672
CANPARB_p03420-A	CPAR2_203450	2201.22	4.56931	0.18539	3.96818e-134	7.2568e-132	131.14	131.14	24.6469
CANPARB_p03430-A	CPAR2_203460	223.917	-0.224785	0.19819	0.256716	0.344327	-0.46	0.46	-1.13419
CANPARB_p03440-A	CPAR2_203470	504.531	-0.242685	0.15994	0.129178	0.193041	-0.71	0.71	-1.51735
CANPARB_p03450-A	CPAR2_203480	3207.73	-0.311346	0.185436	0.0931539	0.146228	-0.83	0.83	-1.67899
CANPARB_p03460-A	CPAR2_203490	11084.3	-0.766062	0.213422	0.000331414	0.000939436	-3.03	3.03	-3.58942
CANPARB_p03470-A	CPAR2_203500	134.165	1.31269	0.223272	4.11996e-09	2.5167e-08	7.6	7.6	5.8793
CANPARB_p03480-A	CPAR2_203510	994.539	1.00527	0.173429	6.77528e-09	4.02119e-08	7.4	7.4	5.7964
CANPARB_p03490-A	CPAR2_203520	66641.1	-0.86242	0.141564	1.11445e-09	7.17464e-09	-8.14	8.14	-6.09209
CANPARB_p03500-A	CPAR2_203530	3801.08	-0.84541	0.20725	4.5193e-05	0.000149841	-3.82	3.82	-4.07919
CANPARB_p03510-A	CPAR2_203540	944.328	1.44909	0.210132	5.3448e-12	4.33811e-11	10.36	10.36	6.8961
CANPARB_p03520-A	CPAR2_203550	525.986	2.45525	0.218243	2.3147e-29	4.92568e-28	27.31	27.31	11.25
CANPARB_p03530-A	CPAR2_203560	78.0018	-0.472229	0.293888	0.108091	0.166372	-0.78	0.78	-1.60683
CANPARB_p03540-A	CPAR2_203570	1150.29	-0.270328	0.158954	0.0890046	0.14062	-0.85	0.85	-1.70067
CANPARB_p03550-A	CPAR2_203580	882.965	0.432309	0.190349	0.0231389	0.0434559	1.36	1.36	2.27113
CANPARB_p03560-A	CPAR2_203590	13284.6	-0.237235	0.242579	0.328091	0.420496	-0.38	0.38	-0.977967
CANPARB_p03570-A	CPAR2_203600	348.939	-0.932345	0.181379	2.7428e-07	1.30707e-06	-5.88	5.88	-5.14031
CANPARB_p03580-A	CPAR2_203610	482.071	0.981122	0.17508	2.09629e-08	1.165e-07	6.93	6.93	5.60386
CANPARB_p03590-A	CPAR2_203620	72.5222	2.18101	0.327873	2.89148e-11	2.16381e-10	9.66	9.66	6.65199
CANPARB_p03600-A	CPAR2_203630	4382.78	-0.635966	0.208909	0.00233283	0.00554498	-2.26	2.26	-3.04422
CANPARB_p03610-A	CPAR2_203640	454.094	0.145365	0.230948	0.529068	0.618028	0.21	0.21	0.62943
CANPARB_p03620-A	CPAR2_203650	7706.64	-0.469189	0.196617	0.0170186	0.0330939	-1.48	1.48	-2.38631
CANPARB_p03630-A	CPAR2_203660	926.755	0.273371	0.147158	0.0632157	0.104621	0.98	0.98	1.85767
CANPARB_p03640-A	CPAR2_203670	130.13	0.466614	0.259729	0.0724086	0.117574	0.93	0.93	1.79654
CANPARB_p03650-A	CPAR2_203680	22304.1	-0.205581	0.166802	0.217768	0.300561	-0.52	0.52	-1.23249
CANPARB_p03660-A	CPAR2_203690	795.608	0.0554787	0.147907	0.707593	0.776746	0.11	0.11	0.375091
CANPARB_p03670-A	CPAR2_203700	320.114	-0.738632	0.238685	0.00197088	0.00476791	-2.32	2.32	-3.09459
CANPARB_p03680-A	CPAR2_203710	409.487	0.747291	0.193936	0.000116541	0.000361228	3.44	3.44	3.85329
CANPARB_p03690-A	CPAR2_203720	412.981	-0.510726	0.203418	0.0120482	0.0243124	-1.61	1.61	-2.51073
CANPARB_p03700-A	CPAR2_203730	940.524	0.0413621	0.188739	0.826534	0.870724	0.06	0.06	0.21915
CANPARB_p03710-A	CPAR2_203740	1272.07	1.26907	0.159256	1.60302e-15	1.7276e-14	13.76	13.76	7.96874
CANPARB_p03720-A	CPAR2_203750	89.1444	0.181227	0.276506	0.512199	0.60249	0.22	0.22	0.655417
CANPARB_p03730-A	CPAR2_203760	733.078	0.288526	0.230194	0.210059	0.291917	0.53	0.53	1.2534
CANPARB_p03740-A	CPAR2_203770	42.0808	-0.460563	0.346662	0.183991	0.260517	-0.58	0.58	-1.32857
CANPARB_p03750-A	CPAR2_203780	36083.6	4.06686	0.629611	1.05173e-10	7.43327e-10	9.13	9.13	6.45932
CANPARB_p03760-A	CPAR2_203790	156.16	-0.129023	0.209868	0.5387	0.626859	-0.2	0.2	-0.61478
CANPARB_p03770-A	CPAR2_203800	337.065	-1.34742	0.195933	6.11587e-12	4.91622e-11	-10.31	10.31	-6.87692
CANPARB_p03780-A	CPAR2_203810	1666.54	-1.27141	0.155347	2.73869e-16	3.11805e-15	-14.51	14.51	-8.18431
CANPARB_p03790-A	CPAR2_203820	277.314	-1.10408	0.175652	3.26583e-10	2.22228e-09	-8.65	8.65	-6.2856
CANPARB_p03800-A	CPAR2_203830	5538.49	-0.549273	0.132115	3.21719e-05	0.000109587	-3.96	3.96	-4.15752
CANPARB_p03810-A	CPAR2_203840	330.629	-0.0889759	0.188573	0.637042	0.714718	-0.15	0.15	-0.471839
CANPARB_p03820-A	CPAR2_203850	1644.29	-1.07492	0.230164	3.00863e-06	1.21424e-05	-4.92	4.92	-4.67023
CANPARB_p03830-A	CPAR2_203860	2654.67	-0.933161	0.212822	1.16144e-05	4.22517e-05	-4.37	4.37	-4.3847
CANPARB_p03840-A	CPAR2_203870	6.20619	-0.0822316	0.761451	0.914001	0.938549	-0.03	0.03	-0.107993
CANPARB_p03850-A	CPAR2_203880	89204.9	1.29618	0.193794	2.25606e-11	1.70795e-10	9.77	9.77	6.68841
CANPARB_p03860-A	CPAR2_203890	4438.09	0.773188	0.216376	0.000352426	0.000995847	3	3	3.57336
CANPARB_p03870-A	CPAR2_203900	2013.74	-1.38048	0.175226	3.31877e-15	3.46811e-14	-13.46	13.46	-7.8783
CANPARB_p03880-A	CPAR2_203910	1057.53	1.13954	0.148712	1.82021e-14	1.81154e-13	12.74	12.74	7.66273
CANPARB_p03890-A	CPAR2_203920	290.394	0.842128	0.180438	3.05442e-06	1.23102e-05	4.91	4.91	4.66713
CANPARB_p03900-A	CPAR2_203930	351.916	-0.144454	0.201589	0.473636	0.566447	-0.25	0.25	-0.716576
CANPARB_p03910-A	CPAR2_203940	534.448	-0.538884	0.21739	0.0131796	0.0263862	-1.58	1.58	-2.47888
CANPARB_p03920-A	CPAR2_203950	226.144	0.579084	0.188307	0.00210348	0.00505319	2.3	2.3	3.07522
CANPARB_p03930-A	CPAR2_203960	42.2899	-0.312405	0.308395	0.31106	0.401926	-0.4	0.4	-1.013
CANPARB_p03940-A	CPAR2_203970	826.257	0.0456609	0.155292	0.768733	0.824075	0.08	0.08	0.294033
CANPARB_p03950-A	CPAR2_203980	2856.17	-0.200905	0.175986	0.253622	0.340489	-0.47	0.47	-1.1416
CANPARB_p03960-A	CPAR2_203990	186.423	-0.121309	0.188724	0.520361	0.610619	-0.21	0.21	-0.642788
CANPARB_p03970-A	CPAR2_204000	369.164	2.27872	0.519703	1.1617e-05	4.22517e-05	4.37	4.37	4.38465
CANPARB_p03980-A	CPAR2_204010	587.576	-0.427254	0.154861	0.00579864	0.0126241	-1.9	1.9	-2.75896
CANPARB_p03990-A	CPAR2_204020	13945.7	-0.608503	0.200911	0.00245591	0.00580922	-2.24	2.24	-3.02872
CANPARB_p04000-A	CPAR2_204030	256.054	-0.900798	0.182086	7.53266e-07	3.37787e-06	-5.47	5.47	-4.9471
CANPARB_p04010-A	CPAR2_204040	153.403	0.18573	0.236969	0.433174	0.527728	0.28	0.28	0.783772
CANPARB_p04020-A	CPAR2_204050	7564.3	-0.721037	0.189957	0.000147168	0.00044733	-3.35	3.35	-3.7958
CANPARB_p04030-A	CPAR2_204060	254.126	0.14128	0.19762	0.474668	0.567236	0.25	0.25	0.714905
CANPARB_p04040-A	CPAR2_204070	21139.5	-1.09079	0.219328	6.58147e-07	2.98333e-06	-5.53	5.53	-4.97332
CANPARB_p04050-A	CPAR2_204080	6471.88	-0.770734	0.18343	2.64824e-05	9.12154e-05	-4.04	4.04	-4.20178
CANPARB_p04060-A	CPAR2_204090	2573.07	1.85703	0.224384	1.27256e-16	1.48644e-15	14.83	14.83	8.27612
CANPARB_p04070-A	CPAR2_204100	1144.46	0.253552	0.147758	0.0861625	0.13672	0.86	0.86	1.716
CANPARB_p04080-A	CPAR2_204110	841.102	-0.493196	0.205864	0.0165869	0.0323448	-1.49	1.49	-2.39574
CANPARB_p04090-A	CPAR2_204120	266.862	-1.64594	0.190782	6.27809e-18	7.91797e-17	-16.1	16.1	-8.62737
CANPARB_p04100-A	CPAR2_204130	36.2837	-0.592944	0.343804	0.0845888	0.134551	-0.87	0.87	-1.72466
CANPARB_p04110-A	CPAR2_204140	46.5838	0.757853	0.356911	0.0337231	0.0607946	1.22	1.22	2.12337
CANPARB_p04120-A	CPAR2_204150	19738.8	-0.366503	0.156785	0.0194075	0.0372004	-1.43	1.43	-2.33761
CANPARB_p04130-A	CPAR2_204160	34560.1	-0.904504	0.158204	1.0821e-08	6.20827e-08	-7.21	7.21	-5.71733
CANPARB_p04140-A	CPAR2_204170	1147.97	-0.143045	0.13294	0.281922	0.371866	-0.43	0.43	-1.07601
CANPARB_p04150-A	CPAR2_204180	3178.33	0.0824636	0.208773	0.692849	0.763282	0.12	0.12	0.394992
CANPARB_p04160-A	CPAR2_204190	388.687	-0.850405	0.257762	0.00096966	0.00249317	-2.6	2.6	-3.29918
CANPARB_p04170-A	CPAR2_204200	843.86	-0.0452873	0.144892	0.754616	0.814312	-0.09	0.09	-0.312558
CANPARB_p04180-A	CPAR2_204220	775.787	3.36219	0.229846	1.86194e-48	6.76774e-47	46.17	46.17	14.628
CANPARB_p04190-A	CPAR2_204230	311.36	-0.441004	0.20436	0.0309295	0.056316	-1.25	1.25	-2.15798
CANPARB_p04200-A	CPAR2_204240	1152.51	0.0426678	0.178716	0.811302	0.858648	0.07	0.07	0.238746
CANPARB_p04210-A	CPAR2_204250	77.5504	-0.0953239	0.305899	0.75533	0.814782	-0.09	0.09	-0.311619
CANPARB_p04220-A	CPAR2_204260	6662.29	-0.802603	0.172318	3.19785e-06	1.28353e-05	-4.89	4.89	-4.65768
CANPARB_p04230-A	CPAR2_204270	972.434	-0.725157	0.209875	0.000549913	0.00149055	-2.83	2.83	-3.45519
CANPARB_p04240-A	CPAR2_204280	23.7744	1.83529	0.447939	4.1819e-05	0.000139524	3.86	3.86	4.09719
CANPARB_p04250-A	CPAR2_204290	148.959	1.33805	0.206757	9.69734e-11	6.88699e-10	9.16	9.16	6.4716
CANPARB_p04260-A	CPAR2_204300	14133.1	-0.154852	0.17174	0.367234	0.461964	-0.34	0.34	-0.901666
CANPARB_p04270-A	CPAR2_204310	1077.81	-1.33628	0.201277	3.15851e-11	2.3576e-10	-9.63	9.63	-6.63898
CANPARB_p04280-A	CPAR2_204320	23618.8	1.04042	0.23464	9.24501e-06	3.4394e-05	4.46	4.46	4.43412
CANPARB_p04290-A	CPAR2_204330	24066.6	3.12283	0.156284	7.94864e-89	6.74136e-87	86.17	86.17	19.9817
CANPARB_p04300-A	CPAR2_204340	130.334	4.63792	0.62665	1.3502e-13	1.2404e-12	11.91	11.91	7.40114
CANPARB_p04310-A	CPAR2_204350	790.587	-0.908951	0.191865	2.16411e-06	8.93746e-06	-5.05	5.05	-4.73746
CANPARB_p04320-A	CPAR2_204360	2515.98	0.842546	0.15251	3.30373e-08	1.80181e-07	6.74	6.74	5.52453
CANPARB_p04330-A	CPAR2_204370	443.756	0.552841	0.212204	0.00918128	0.019107	1.72	1.72	2.60523
CANPARB_p04340-A	CPAR2_204380	1552.11	1.36342	0.142979	1.48686e-21	2.22534e-20	19.65	19.65	9.53583
CANPARB_p04350-A	CPAR2_204390	487.696	1.31426	0.169357	8.47245e-15	8.62275e-14	13.06	13.06	7.76031
CANPARB_p04360-A	CPAR2_204400	302.079	1.28683	0.216167	2.63341e-09	1.63249e-08	7.79	7.79	5.95296
CANPARB_p04370-A	CPAR2_204410	35.0011	2.30815	0.44048	1.60498e-07	7.93941e-07	6.1	6.1	5.24009
CANPARB_p04380-A	CPAR2_204420	19441.8	3.6334	0.177244	2.1771e-93	1.90155e-91	90.72	90.72	20.4995
CANPARB_p04390-A	CPAR2_204430	1181.04	3.92397	0.172182	5.81358e-115	7.73206e-113	112.11	112.11	22.7896
CANPARB_p04400-A	CPAR2_204440	1346.47	0.374396	0.14719	0.0109709	0.022331	1.65	1.65	2.54362
CANPARB_p04410-A	CPAR2_204450	385.478	0.712259	0.188496	0.000157681	0.000475645	3.32	3.32	3.77865
CANPARB_p04420-A	CPAR2_204460	2670.24	1.67088	0.159747	1.32487e-25	2.45353e-24	23.61	23.61	10.4595
CANPARB_p04430-A	CPAR2_204470	700.326	0.651765	0.159317	4.29531e-05	0.0001429	3.84	3.84	4.09099
CANPARB_p04440-A	CPAR2_204480	276.242	0.510464	0.181749	0.00497554	0.0109668	1.96	1.96	2.80861
CANPARB_p04450-A	CPAR2_204490	13980.5	0.0848473	0.162762	0.602161	0.683446	0.17	0.17	0.521295
CANPARB_p04460-A	CPAR2_204500	478.559	0.561672	0.222645	0.0116449	0.0235963	1.63	1.63	2.52273
CANPARB_p04470-A	CPAR2_204510	14.0048	0.127499	0.573655	0.824114	0.868687	0.06	0.06	0.222257
CANPARB_p04480-A	CPAR2_204520	575.988	-0.121088	0.160747	0.451282	0.544629	-0.26	0.26	-0.753279
CANPARB_p04490-A	CPAR2_204530	243.675	0.850849	0.202308	2.60272e-05	8.99121e-05	4.05	4.05	4.2057
CANPARB_p04500-A	CPAR2_204540	1255.03	0.0490993	0.155983	0.752934	0.813697	0.09	0.09	0.314773
CANPARB_p04510-A	CPAR2_204550	935.384	0.888009	0.142616	4.76787e-10	3.20339e-09	8.49	8.49	6.22656
CANPARB_p04520-A	CPAR2_204560	447.764	0.61295	0.195896	0.00175429	0.00430083	2.37	2.37	3.12896
CANPARB_p04530-A	CPAR2_204570	222.552	-0.461902	0.24515	0.0595426	0.0992151	-1	1	-1.88417
CANPARB_p04540-A	CPAR2_204580	7518.42	0.51473	0.137635	0.000184146	0.00054813	3.26	3.26	3.73983
CANPARB_p04550-A	CPAR2_204590	527.64	0.0222121	0.167298	0.894375	0.921783	0.04	0.04	0.13277
CANPARB_p04560-A	CPAR2_204600	212.45	-0.326913	0.218849	0.135232	0.200552	-0.7	0.7	-1.49378
CANPARB_p04570-A	CPAR2_204610	1768.1	0.504971	0.211629	0.0170276	0.0330939	1.48	1.48	2.38611
CANPARB_p04580-A	CPAR2_204620	354.921	1.17515	0.18051	7.50577e-11	5.40267e-10	9.27	9.27	6.51019
CANPARB_p04590-A	CPAR2_204630	3003.88	0.113407	0.187067	0.544357	0.631558	0.2	0.2	0.606238
CANPARB_p04600-A	CPAR2_204640	752.402	1.66427	0.171796	3.40822e-22	5.34717e-21	20.27	20.27	9.68748
CANPARB_p04610-A	CPAR2_204650	222.15	0.386953	0.223247	0.0830427	0.132416	0.88	0.88	1.7333
CANPARB_p04620-A	CPAR2_204660	1829.2	-0.209587	0.156234	0.17976	0.255515	-0.59	0.59	-1.3415
CANPARB_p04630-A	CPAR2_204670	365.437	0.577381	0.169583	0.000662322	0.00176418	2.75	2.75	3.40472
CANPARB_p04640-A	CPAR2_204680	335.672	0.228799	0.200376	0.253517	0.340427	0.47	0.47	1.14185
CANPARB_p04650-A	CPAR2_204690	1217.45	-0.191889	0.143753	0.181925	0.257904	-0.59	0.59	-1.33485
CANPARB_p04660-A	CPAR2_204700	1038.49	-1.55739	0.167126	1.17874e-20	1.69901e-19	-18.77	18.77	-9.31861
CANPARB_p04670-A	CPAR2_204710	7738.28	-0.798562	0.130304	8.87454e-10	5.77684e-09	-8.24	8.24	-6.12844
CANPARB_p04680-A	CPAR2_204720	1105.76	-0.403513	0.139488	0.00381794	0.00868009	-2.06	2.06	-2.89283
CANPARB_p04690-A	CPAR2_204730	175.097	0.443721	0.21688	0.0407633	0.0717002	1.14	1.14	2.04593
CANPARB_p04700-A	CPAR2_204740	20969.4	0.304727	0.136065	0.0251194	0.0467553	1.33	1.33	2.23956
CANPARB_p04710-A	CPAR2_204750	1139.5	0.490128	0.151043	0.00117473	0.00297597	2.53	2.53	3.24495
CANPARB_p04720-A	CPAR2_204760	398.298	-0.434537	0.207405	0.0361607	0.0646877	-1.19	1.19	-2.09512
CANPARB_p04730-A	CPAR2_204770	543.533	0.414188	0.174264	0.017464	0.0338185	1.47	1.47	2.37679
CANPARB_p04740-A	CPAR2_204780	1255.3	0.700791	0.144936	1.33027e-06	5.69061e-06	5.24	5.24	4.83518
CANPARB_p04750-A	CPAR2_204790	244.881	0.22726	0.189952	0.231537	0.315799	0.5	0.5	1.19641
CANPARB_p04760-A	CPAR2_204800	970.628	-0.884302	0.152144	6.16295e-09	3.69146e-08	-7.43	7.43	-5.81228
CANPARB_p04770-A	CPAR2_204810	489.71	-0.0161098	0.20187	0.936394	0.953336	-0.02	0.02	-0.0798028
CANPARB_p04780-A	CPAR2_204820	156.501	-0.45894	0.225708	0.0420183	0.073576	-1.13	1.13	-2.03334
CANPARB_p04790-A	CPAR2_204830	2311	0.400821	0.144645	0.00558726	0.0121866	1.91	1.91	2.77107
CANPARB_p04800-A	CPAR2_204840	1007.84	1.86702	0.558045	0.000820912	0.00214847	2.67	2.67	3.34565
CANPARB_p04810-A	CPAR2_204850	686.351	0.0460375	0.157998	0.77076	0.825945	0.08	0.08	0.291381
CANPARB_p04820-A	CPAR2_204860	1517.56	0.14095	0.147261	0.338493	0.430996	0.37	0.37	0.957148
CANPARB_p04830-A	CPAR2_204870	215.269	0.209029	0.211967	0.324064	0.41636	0.38	0.38	0.986141
CANPARB_p04840-A	CPAR2_204880	25041.2	-1.32556	0.166648	1.80167e-15	1.92749e-14	-13.72	13.72	-7.95429
CANPARB_p04850-A	CPAR2_204890	416.64	-0.284069	0.194826	0.144822	0.212833	-0.67	0.67	-1.45807
CANPARB_p04860-A	CPAR2_204900	257.536	0.00648505	0.220119	0.976496	0.981191	0.01	0.01	0.0294616
CANPARB_p04870-A	CPAR2_204910	103.437	-0.0729296	0.250154	0.77064	0.825945	-0.08	0.08	-0.291538
CANPARB_p04880-A	CPAR2_204920	1504.45	-0.226621	0.17626	0.198541	0.277946	-0.56	0.56	-1.28572
CANPARB_p04890-A	CPAR2_204930	2611.9	0.367904	0.133612	0.00589576	0.012807	1.89	1.89	2.75352
CANPARB_p04900-A	CPAR2_204940	704.425	-0.25093	0.165332	0.12908	0.192945	-0.71	0.71	-1.51774
CANPARB_p04910-A	CPAR2_204950	499.304	-0.933501	0.194446	1.58023e-06	6.67692e-06	-5.18	5.18	-4.80081
CANPARB_p04920-A	CPAR2_204960	13821.6	-0.751755	0.17167	1.19186e-05	4.32946e-05	-4.36	4.36	-4.37907
CANPARB_p04930-A	CPAR2_204970	3684.77	-0.233144	0.162693	0.151849	0.221711	-0.65	0.65	-1.43303
CANPARB_p04940-A	CPAR2_204980	500.296	-0.10149	0.191594	0.596312	0.678123	-0.17	0.17	-0.529711
CANPARB_p04950-A	CPAR2_204990	864.826	0.30778	0.171625	0.0729207	0.118274	0.93	0.93	1.79333
CANPARB_p04960-A	CPAR2_205000	625.206	-0.933725	0.22521	3.38291e-05	0.000114697	-3.94	3.94	-4.14603
CANPARB_p04970-A	CPAR2_205010	658.281	0.332516	0.207618	0.10925	0.167892	0.77	0.77	1.60157
CANPARB_p04980-A	CPAR2_205020	5229.21	2.11919	0.150811	7.49269e-45	2.50556e-43	42.6	42.6	14.052
CANPARB_p04990-A	CPAR2_205030	30431.4	0.0890747	0.205933	0.665348	0.738687	0.13	0.13	0.432541
CANPARB_p05000-A	CPAR2_205040	212.09	1.34123	0.202615	3.60204e-11	2.67163e-10	9.57	9.57	6.61959
CANPARB_p05010-A	CPAR2_205050	192.534	0.894784	0.240619	0.000200273	0.000591917	3.23	3.23	3.71867
CANPARB_p05020-A	CPAR2_205060	1939.64	-0.65717	0.153337	1.82087e-05	6.43075e-05	-4.19	4.19	-4.28579
CANPARB_p05030-A	CPAR2_205070	1823.51	0.749295	0.148808	4.77088e-07	2.20009e-06	5.66	5.66	5.03531
CANPARB_p05040-A	CPAR2_205080	3205.59	-0.85587	0.186945	4.68988e-06	1.82118e-05	-4.74	4.74	-4.5782
CANPARB_p05050-A	CPAR2_205090	43.4159	0.202339	0.313692	0.518911	0.609161	0.22	0.22	0.645025
CANPARB_p05060-A	CPAR2_205100	633.866	0.484263	0.171626	0.0047782	0.0105854	1.98	1.98	2.82162
CANPARB_p05070-A	CPAR2_205110	1583.64	0.933138	0.159006	4.39593e-09	2.67412e-08	7.57	7.57	5.86856
CANPARB_p05080-A	CPAR2_205120	91.6916	-0.156714	0.261742	0.54935	0.635805	-0.2	0.2	-0.598734
CANPARB_p05090-A	CPAR2_205130	725.065	0.2599	0.153994	0.0914628	0.143843	0.84	0.84	1.68773
CANPARB_p05100-A	CPAR2_205140	531.695	0.170588	0.191663	0.373444	0.468668	0.33	0.33	0.89004
CANPARB_p05110-A	CPAR2_205150	112.562	-0.124687	0.266807	0.640262	0.717506	-0.14	0.14	-0.467332
CANPARB_p05120-A	CPAR2_205160	12829.2	-0.663474	0.156488	2.23734e-05	7.78877e-05	-4.11	4.11	-4.23978
CANPARB_p05130-A	CPAR2_205170	46.8502	-0.0146454	0.375616	0.968898	0.976238	-0.01	0.01	-0.0389903
CANPARB_p05140-A	CPAR2_205180	344.463	-0.658131	0.169467	0.000102951	0.000323039	-3.49	3.49	-3.88353
CANPARB_p05150-A	CPAR2_205190	136.997	0.514714	0.253558	0.0423602	0.0740861	1.13	1.13	2.02996
CANPARB_p05160-A	CPAR2_205200	189.756	-0.0844105	0.248726	0.734329	0.799646	-0.1	0.1	-0.339372
CANPARB_p05170-A	CPAR2_205210	984.053	0.438389	0.151357	0.00377485	0.00858546	2.07	2.07	2.89639
CANPARB_p05180-A	CPAR2_205220	145.674	0.53348	0.205481	0.0094246	0.0195577	1.71	1.71	2.59626
CANPARB_p05190-A	CPAR2_205230	587.503	-0.467665	0.177818	0.00853792	0.0179082	-1.75	1.75	-2.63002
CANPARB_p05200-A	CPAR2_205240	283.571	-0.126924	0.207327	0.540411	0.628349	-0.2	0.2	-0.612192
CANPARB_p05210-A	CPAR2_205250	2274.03	-0.425008	0.136823	0.00189472	0.00461036	-2.34	2.34	-3.10626
CANPARB_p05220-A	CPAR2_205260	376.51	-0.0536595	0.166444	0.747159	0.8091	-0.09	0.09	-0.322388
CANPARB_p05230-A	CPAR2_205270	226.73	1.05436	0.67852	0.120205	0.182088	0.74	0.74	1.55391
CANPARB_p05240-A	CPAR2_205280	1071.85	2.865	0.192709	5.40296e-50	2.05312e-48	47.69	47.69	14.8669
CANPARB_p05250-A	CPAR2_205290	444998	-1.00283	0.283637	0.000406856	0.00113702	-2.94	2.94	-3.5356
CANPARB_p05260-A	CPAR2_205300	618.482	-0.757109	0.165659	4.87035e-06	1.88376e-05	-4.72	4.72	-4.5703
CANPARB_p05270-A	CPAR2_205310	336.182	-1.34339	0.206237	7.32607e-11	5.27982e-10	-9.28	9.28	-6.51383
CANPARB_p05280-A	CPAR2_205320	2225.37	-1.28991	0.207594	5.1772e-10	3.46251e-09	-8.46	8.46	-6.21364
CANPARB_p05290-A	CPAR2_205330	4100.3	-0.0682878	0.127531	0.59233	0.674643	-0.17	0.17	-0.535462
CANPARB_p05300-A	CPAR2_205340	212.666	0.337683	0.199824	0.0910467	0.143343	0.84	0.84	1.6899
CANPARB_p05310-A	CPAR2_205350	799.085	2.76361	0.187303	2.86789e-49	1.05683e-47	46.98	46.98	14.7547
CANPARB_p05320-A	CPAR2_205360	407.947	-1.48654	0.16446	1.58224e-19	2.16339e-18	-17.66	17.66	-9.03892
CANPARB_p05330-A	CPAR2_205370	784.806	-0.0136725	0.174079	0.937397	0.954192	-0.02	0.02	-0.0785415
CANPARB_p05340-A	CPAR2_205380	958.879	-0.217213	0.159235	0.172536	0.246746	-0.61	0.61	-1.3641
CANPARB_p05350-A	CPAR2_205390	1395.18	-0.888665	0.213927	3.26624e-05	0.000111063	-3.95	3.95	-4.15406
CANPARB_p05360-A	CPAR2_205400	301.903	-0.310315	0.233782	0.184387	0.261014	-0.58	0.58	-1.32737
CANPARB_p05370-A	CPAR2_205410	429.855	-0.562456	0.200682	0.00506739	0.0111566	-1.95	1.95	-2.80272
CANPARB_p05380-A	CPAR2_205420	93.5082	-0.560296	0.273749	0.0406825	0.0715796	-1.15	1.15	-2.04675
CANPARB_p05390-A	CPAR2_205430	45.7699	-0.0171583	0.334747	0.95912	0.969558	-0.01	0.01	-0.0512576
CANPARB_p05400-A	CPAR2_205440	663.869	2.0082	0.178014	1.62617e-29	3.47312e-28	27.46	27.46	11.2811
CANPARB_p05410-A	CPAR2_205440	1669.59	1.31593	0.181255	3.86828e-13	3.45606e-12	11.46	11.46	7.26009
CANPARB_p05420-A	CPAR2_205450	147.366	-1.17722	0.231078	3.49723e-07	1.63989e-06	-5.79	5.79	-5.09447
CANPARB_p05430-A	CPAR2_205460	401.222	0.435463	0.166281	0.00882285	0.0184332	1.73	1.73	2.61884
CANPARB_p05440-A	CPAR2_205470	324.32	0.205791	0.207701	0.32178	0.414212	0.38	0.38	0.990806
CANPARB_p05450-A	CPAR2_205480	388.805	1.16945	0.179344	6.99812e-11	5.05593e-10	9.3	9.3	6.5207
CANPARB_p05460-A	CPAR2_205490	80.0171	-0.353261	0.356585	0.321843	0.414212	-0.38	0.38	-0.990678
CANPARB_p05470-A	CPAR2_205500	5002.71	3.40656	0.171398	6.6774e-88	5.42724e-86	85.27	85.27	19.8752
CANPARB_p05480-A	CPAR2_205510	279.811	0.442993	0.230143	0.0542464	0.0915632	1.04	1.04	1.92486
CANPARB_p05490-A	CPAR2_205520	2447.22	0.176469	0.197795	0.372296	0.467728	0.33	0.33	0.892181
CANPARB_p05500-A	CPAR2_205530	1457.21	0.100096	0.160698	0.533361	0.621883	0.21	0.21	0.622883
CANPARB_p05510-A	CPAR2_205540	1381.55	0.195471	0.134754	0.146896	0.21531	0.67	0.67	1.45058
CANPARB_p05520-A	CPAR2_205550	1030.53	0.905758	0.14468	3.83943e-10	2.5945e-09	8.59	8.59	6.26042
CANPARB_p05530-A	CPAR2_205560 / CPAR2_205570	1381.66	1.2123	0.160318	3.97347e-14	3.81818e-13	12.42	12.42	7.56186
CANPARB_p05540-A	CPAR2_205580	276.939	0.351449	0.217095	0.105474	0.162913	0.79	0.79	1.61888
CANPARB_p05550-A	CPAR2_205590	234.426	0.269627	0.268364	0.315039	0.406529	0.39	0.39	1.00471
CANPARB_p05560-A	CPAR2_205600	2456.94	0.347374	0.150161	0.020704	0.0394143	1.4	1.4	2.31334
CANPARB_p05570-A	CPAR2_205610	1907.98	1.27803	0.168244	3.04761e-14	2.96256e-13	12.53	12.53	7.59628
CANPARB_p05580-A	CPAR2_205620	8797.91	-0.92256	0.160644	9.30763e-09	5.39824e-08	-7.27	7.27	-5.74289
CANPARB_p05590-A	CPAR2_205630	264.707	-0.265454	0.218399	0.224193	0.307761	-0.51	0.51	-1.21545
CANPARB_p05600-A	CPAR2_205640	820.683	-0.224239	0.144644	0.121074	0.183081	-0.74	0.74	-1.55028
CANPARB_p05610-A	CPAR2_205650	106.237	0.282687	0.323715	0.382523	0.476648	0.32	0.32	0.873258
CANPARB_p05620-A	CPAR2_205660	253.084	0.0208463	0.2055	0.919199	0.942389	0.03	0.03	0.101442
CANPARB_p05630-A	CPAR2_205670	163710	-1.59939	0.270039	3.16485e-09	1.9516e-08	-7.71	7.71	-5.92281
CANPARB_p05640-A	CPAR2_205680	35.9746	1.41413	0.367409	0.000118633	0.000366934	3.44	3.44	3.84893
CANPARB_p05650-A	CPAR2_205690	516.559	1.18204	0.227567	2.05541e-07	9.96541e-07	6	6	5.19426
CANPARB_p05660-A	CPAR2_205700	348268	-0.147253	0.219221	0.501769	0.592484	-0.23	0.23	-0.671709
CANPARB_p05670-A	CPAR2_205710	387.039	-0.217673	0.205894	0.290416	0.380887	-0.42	0.42	-1.05721
CANPARB_p05680-A	CPAR2_205720	348.468	1.08588	0.179197	1.3637e-09	8.71219e-09	8.06	8.06	6.05971
CANPARB_p05690-A	CPAR2_205730	1464.45	0.682676	0.151736	6.82415e-06	2.58646e-05	4.59	4.59	4.4991
CANPARB_p05700-A	CPAR2_205740	943.413	-0.524821	0.162419	0.00123239	0.00310191	-2.51	2.51	-3.23128
CANPARB_p05710-A	CPAR2_205750	669.743	0.54095	0.18047	0.00272252	0.00638818	2.19	2.19	2.99745
CANPARB_p05720-A	CPAR2_205760	104.072	0.110522	0.245347	0.652369	0.727728	0.14	0.14	0.450474
CANPARB_p05730-A	CPAR2_205770	236.318	0.165723	0.183505	0.366472	0.461104	0.34	0.34	0.903101
CANPARB_p05740-A	CPAR2_205780	1156.5	1.80249	0.166371	2.37214e-27	4.72168e-26	25.33	25.33	10.8341
CANPARB_p05750-A	CPAR2_205790	669.524	0.0848683	0.170307	0.618254	0.697786	0.16	0.16	0.498326
CANPARB_p05760-A	CPAR2_205800	3946	-0.402977	0.189993	0.0339214	0.0610983	-1.21	1.21	-2.121
CANPARB_p05770-A	CPAR2_205810	211.233	-0.237425	0.214497	0.268342	0.357301	-0.45	0.45	-1.10689
CANPARB_p05780-A	CPAR2_205820	2364.79	-0.445876	0.153888	0.00376266	0.00856108	-2.07	2.07	-2.8974
CANPARB_p05790-A	CPAR2_205830	4696.68	0.616976	0.137188	6.88199e-06	2.60501e-05	4.58	4.58	4.49731
CANPARB_p05800-A	CPAR2_205840	728.334	-0.299104	0.16582	0.0712654	0.115878	-0.94	0.94	-1.80378
CANPARB_p05810-A	CPAR2_205850	268.954	-0.234013	0.198156	0.237621	0.32271	-0.49	0.49	-1.18095
CANPARB_p05820-A	CPAR2_205860	3596.72	0.0977884	0.157065	0.533549	0.621978	0.21	0.21	0.622598
CANPARB_p05830-A	CPAR2_205870	1761.78	-0.728681	0.134	5.39072e-08	2.8523e-07	-6.54	6.54	-5.43792
CANPARB_p05840-A	CPAR2_205875	74.3331	-1.04145	0.283649	0.000241038	0.000700375	-3.15	3.15	-3.6716
CANPARB_p05850-A	CPAR2_205880	4142.69	-0.656402	0.19173	0.000618029	0.00166056	-2.78	2.78	-3.42358
CANPARB_p05860-A	CPAR2_205890	340.288	0.230209	0.171033	0.178304	0.253754	0.6	0.6	1.34599
CANPARB_p05870-A	CPAR2_205900	209.564	-0.438466	0.241482	0.0694114	0.113273	-0.95	0.95	-1.81573
CANPARB_p05880-A	CPAR2_205910	244.279	-0.355023	0.185733	0.0559446	0.0941311	-1.03	1.03	-1.91147
CANPARB_p05890-A	CPAR2_205920	298.107	-0.0149306	0.174631	0.931865	0.950077	-0.02	0.02	-0.0854981
CANPARB_p05900-A	CPAR2_205930	350.676	1.03533	0.219664	2.43817e-06	9.99172e-06	5	5	4.71323
CANPARB_p05910-A	CPAR2_205940	12130.2	0.35256	0.138083	0.0106722	0.021776	1.66	1.66	2.55325
CANPARB_p05920-A	CPAR2_205950	697.457	0.0740518	0.172401	0.667537	0.740554	0.13	0.13	0.429531
CANPARB_p05930-A	CPAR2_205960	4685.12	-0.0637076	0.167962	0.704467	0.774186	-0.11	0.11	-0.379298
CANPARB_p05940-A	CPAR2_205970	2053.11	0.475559	0.192092	0.0132983	0.0265879	1.58	1.58	2.47568
CANPARB_p05950-A	CPAR2_205980	916.379	1.61673	0.163079	3.62841e-23	5.99816e-22	21.22	21.22	9.91373
CANPARB_p05960-A	CPAR2_205990	679.674	0.748665	0.162201	3.91857e-06	1.54669e-05	4.81	4.81	4.61566
CANPARB_p05970-A	CPAR2_206000	1164.92	3.75984	0.158492	2.10782e-124	3.24604e-122	121.49	121.49	23.7226
CANPARB_p05980-A	CPAR2_206010	613.15	0.0351934	0.154671	0.820006	0.865406	0.06	0.06	0.227538
CANPARB_p05990-A	CPAR2_206020	25615.5	-4.44427	0.189078	3.63121e-122	5.18289e-120	-119.29	119.29	-23.5049
CANPARB_p06000-A	CPAR2_206030	5676.06	-6.06184	0.170991	2.77152e-275	1.8021e-272	-271.74	271.74	-35.4513
CANPARB_p06010-A	CPAR2_206040	4908.16	-1.09632	0.207354	1.24211e-07	6.27707e-07	-6.2	6.2	-5.28719
CANPARB_p06020-A	CPAR2_206050	1486.43	-0.96065	0.178487	7.35836e-08	3.83789e-07	-6.42	6.42	-5.38219
CANPARB_p06030-A	CPAR2_206060	148.715	-0.326435	0.204376	0.110214	0.168974	-0.77	0.77	-1.59723
CANPARB_p06040-A	CPAR2_206070	379.298	-1.28893	0.23441	3.82759e-08	2.06824e-07	-6.68	6.68	-5.49863
CANPARB_p06050-A	CPAR2_206080	362.901	-0.648541	0.196434	0.000961425	0.00247635	-2.61	2.61	-3.30158
CANPARB_p06060-A	CPAR2_206090	12705.5	-1.31092	0.231852	1.56637e-08	8.77165e-08	-7.06	7.06	-5.65413
CANPARB_p06070-A	CPAR2_206100	1.82813	0.276098	0.855321	0.746847	0.809052	0.09	0.09	0.3228
CANPARB_p06080-A	CPAR2_206110	381.69	-0.205171	0.194336	0.291079	0.381585	-0.42	0.42	-1.05576
CANPARB_p06090-A	CPAR2_206120	183.929	0.2198	0.204255	0.28188	0.371866	0.43	0.43	1.0761
CANPARB_p06100-A	CPAR2_206130	3330.75	0.744001	0.169364	1.11838e-05	4.09305e-05	4.39	4.39	4.39292
CANPARB_p06110-A	CPAR2_206140	513.671	-0.959808	0.188032	3.31697e-07	1.56162e-06	-5.81	5.81	-5.10448
CANPARB_p06120-A	CPAR2_206150	483.406	0.0488712	0.172346	0.776744	0.830533	0.08	0.08	0.283565
CANPARB_p06130-A	CPAR2_206160	257.089	-0.160082	0.200558	0.424765	0.519048	-0.28	0.28	-0.798182
CANPARB_p06140-A	CPAR2_206170	1939.09	1.15243	0.136605	3.27747e-17	3.9792e-16	15.4	15.4	8.43623
CANPARB_p06150-A	CPAR2_206180	697.958	0.161182	0.150089	0.282862	0.372818	0.43	0.43	1.07391
CANPARB_p06160-A	CPAR2_206190	373.687	-0.237937	0.193774	0.21948	0.30271	-0.52	0.52	-1.22791
CANPARB_p06170-A	CPAR2_206200	338.669	-0.344975	0.2131	0.105481	0.162913	-0.79	0.79	-1.61884
CANPARB_p06180-A	CPAR2_206210	91.7162	0.0597494	0.287531	0.835384	0.877678	0.06	0.06	0.207802
CANPARB_p06190-A	CPAR2_206220	4972.06	-0.649514	0.133178	1.07699e-06	4.68591e-06	-5.33	5.33	-4.87702
CANPARB_p06200-A	CPAR2_206230	1430.57	-0.535449	0.203943	0.00865261	0.0180969	-1.74	1.74	-2.62548
CANPARB_p06210-A	CPAR2_206240	1462.36	-0.263654	0.181011	0.145237	0.213228	-0.67	0.67	-1.45656
CANPARB_p06220-A	CPAR2_206250	906.349	-0.387215	0.165972	0.0196476	0.0376113	-1.42	1.42	-2.33301
CANPARB_p06230-A	CPAR2_206270	10957.9	0.609417	0.168787	0.000305522	0.000872154	3.06	3.06	3.61057
CANPARB_p06240-A	CPAR2_206280	417.917	-0.123135	0.157225	0.433522	0.527876	-0.28	0.28	-0.783179
CANPARB_p06250-A	CPAR2_206290	128.725	-0.413602	0.219821	0.0598988	0.099695	-1	1	-1.88154
CANPARB_p06260-A	CPAR2_206300	342.621	-0.322097	0.192978	0.0950995	0.148882	-0.83	0.83	-1.66909
CANPARB_p06270-A	CPAR2_206310	710.997	-0.0166021	0.167348	0.920974	0.943712	-0.03	0.03	-0.099207
CANPARB_p06280-A	CPAR2_206320	2499.41	-0.376696	0.147228	0.0105095	0.0214966	-1.67	1.67	-2.5586
CANPARB_p06290-A	CPAR2_206330	555.667	0.698896	0.185203	0.000160856	0.000483725	3.32	3.32	3.77368
CANPARB_p06300-A	CPAR2_206340	1061.96	0.234873	0.157447	0.135762	0.201286	0.7	0.7	1.49176
CANPARB_p06310-A	CPAR2_206350	1277.7	0.323424	0.158888	0.0417957	0.073252	1.14	1.14	2.03555
CANPARB_p06320-A	CPAR2_206360	508.278	0.462873	0.187347	0.0134862	0.0269174	1.57	1.57	2.47067
CANPARB_p06330-A	CPAR2_206370	733.198	0.428652	0.15621	0.00606809	0.0131326	1.88	1.88	2.74408
CANPARB_p06340-A	CPAR2_206380	608.707	0.0390095	0.194337	0.840909	0.881741	0.05	0.05	0.200731
CANPARB_p06350-A	CPAR2_206390	306.984	1.11442	0.19205	6.52242e-09	3.87899e-08	7.41	7.41	5.80278
CANPARB_p06360-A	CPAR2_206400	1406.99	-0.849879	0.178505	1.9255e-06	8.02565e-06	-5.1	5.1	-4.76109
CANPARB_p06370-A	CPAR2_206410	153.62	-0.0929879	0.275327	0.735562	0.800541	-0.1	0.1	-0.337736
CANPARB_p06380-A	CPAR2_206420	1310.03	-0.69756	0.159608	1.23979e-05	4.49282e-05	-4.35	4.35	-4.37047
CANPARB_p06390-A	CPAR2_206430	595.248	-0.797763	0.176984	6.55816e-06	2.49696e-05	-4.6	4.6	-4.50755
CANPARB_p06400-A	CPAR2_206440	326.59	-0.391869	0.188375	0.0375014	0.0668672	-1.17	1.17	-2.08026
CANPARB_p06410-A	CPAR2_206450	231.738	-0.425229	0.239903	0.0763104	0.123136	-0.91	0.91	-1.77251
CANPARB_p06420-A	CPAR2_206460	456.212	-0.133999	0.188424	0.476987	0.569311	-0.24	0.24	-0.711156
CANPARB_p06430-A	CPAR2_206470	391.637	0.225997	0.16009	0.158044	0.229383	0.64	0.64	1.41168
CANPARB_p06440-A	CPAR2_206480	347.795	0.832723	0.210773	7.78886e-05	0.000248259	3.61	3.61	3.95081
CANPARB_p06450-A	CPAR2_206490	5628.59	0.154285	0.158281	0.329682	0.422073	0.37	0.37	0.974755
CANPARB_p06460-A	CPAR2_206500	50.3562	-0.578403	0.34145	0.0902727	0.142316	-0.85	0.85	-1.69396
CANPARB_p06470-A	CPAR2_206510	276.958	0.174697	0.192464	0.364043	0.458936	0.34	0.34	0.907688
CANPARB_p06480-A	CPAR2_206520	1122.11	-0.0799131	0.15432	0.604568	0.685513	-0.16	0.16	-0.517842
CANPARB_p06490-A	CPAR2_206530	99.8801	-0.0949996	0.22938	0.678758	0.750301	-0.12	0.12	-0.414159
CANPARB_p06500-A	CPAR2_206540	156.483	0.226187	0.240792	0.347553	0.440806	0.36	0.36	0.939347
CANPARB_p06510-A	CPAR2_206550	750.371	0.151776	0.179723	0.398392	0.493311	0.31	0.31	0.844497
CANPARB_p06520-A	CPAR2_206560	527.366	0.0551972	0.267308	0.836406	0.878002	0.06	0.06	0.206493
CANPARB_p06530-A	CPAR2_206570	811.483	-0.528452	0.198089	0.0076361	0.0162025	-1.79	1.79	-2.66775
CANPARB_p06540-A	CPAR2_206580	675.844	0.993697	0.179107	2.88864e-08	1.58429e-07	6.8	6.8	5.54806
CANPARB_p06550-A	CPAR2_206590	325.608	0.102957	0.200849	0.608227	0.688994	0.16	0.16	0.512606
CANPARB_p06560-A	CPAR2_206600	286.805	2.00204	0.205869	2.36368e-22	3.73845e-21	20.43	20.43	9.7248
CANPARB_p06570-A	CPAR2_206610	1216.95	-0.510552	0.186112	0.00608337	0.0131608	-1.88	1.88	-2.74325
CANPARB_p06580-A	CPAR2_206620	1344.37	2.11152	0.156535	1.81266e-41	5.30384e-40	39.28	39.28	13.4891
CANPARB_p06590-A	CPAR2_206630	2938.8	6.06742	0.191178	4.78798e-221	2.5472e-218	217.59	217.59	31.7371
CANPARB_p06600-A	CPAR2_206640	2806.82	1.10729	0.13719	6.95964e-16	7.68449e-15	14.11	14.11	8.07122
CANPARB_p06610-A	CPAR2_206650	1151.34	-0.213714	0.176179	0.22511	0.308706	-0.51	0.51	-1.21305
CANPARB_p06620-A	CPAR2_206660	484.726	0.782614	0.197479	7.40037e-05	0.000236521	3.63	3.63	3.96303
CANPARB_p06630-A	CPAR2_206670	5295.2	-0.813133	0.221179	0.000236591	0.000690819	-3.16	3.16	-3.67635
CANPARB_p06640-A	CPAR2_206680	1663.84	0.282871	0.156523	0.0707291	0.11507	0.94	0.94	1.80721
CANPARB_p06650-A	CPAR2_206690	2315.43	-1.18931	0.207333	9.68059e-09	5.60344e-08	-7.25	7.25	-5.73623
CANPARB_p06660-A	CPAR2_206700	339.558	-0.463268	0.191449	0.0155293	0.0304753	-1.52	1.52	-2.41979
CANPARB_p06670-A	CPAR2_206710	25915.1	-1.11314	0.258621	1.67628e-05	5.94162e-05	-4.23	4.23	-4.30415
CANPARB_p06680-A	CPAR2_206720	522.776	-0.0283011	0.179429	0.874671	0.907337	-0.04	0.04	-0.157729
CANPARB_p06690-A	CPAR2_206730	5409.17	2.67545	0.14277	2.35494e-78	1.60245e-76	75.8	75.8	18.7396
CANPARB_p06700-A	CPAR2_206740	155.012	0.558353	0.241638	0.0208495	0.0396656	1.4	1.4	2.3107
CANPARB_p06710-A	CPAR2_206750	394.865	0.52468	0.1582	0.000911356	0.00235776	2.63	2.63	3.31655
CANPARB_p06720-A	CPAR2_206760	1129.03	0.119904	0.148613	0.419769	0.514017	0.29	0.29	0.806822
CANPARB_p06730-A	CPAR2_206770	264.066	-0.387563	0.193754	0.0454699	0.0786052	-1.1	1.1	-2.00028
CANPARB_p06740-A	CPAR2_206780	8202.06	-0.586107	0.159168	0.000231122	0.000677234	-3.17	3.17	-3.68232
CANPARB_p06750-A	CPAR2_206790	391.709	0.549327	0.166544	0.000972394	0.0024991	2.6	2.6	3.29839
CANPARB_p06760-A	CPAR2_206800	264.44	0.376614	0.189161	0.0464848	0.0801972	1.1	1.1	1.99096
CANPARB_p06770-A	CPAR2_206810	15153.8	-0.922772	0.183508	4.94267e-07	2.27037e-06	-5.64	5.64	-5.02852
CANPARB_p06780-A	CPAR2_206820	634.417	0.0350298	0.198352	0.859819	0.89659	0.05	0.05	0.176604
CANPARB_p06790-A	CPAR2_206830	818.766	0.105026	0.200481	0.600369	0.682073	0.17	0.17	0.52387
CANPARB_p06800-A	CPAR2_206840	385.39	0.728127	0.228187	0.00141822	0.00352566	2.45	2.45	3.19092
CANPARB_p06810-A	CPAR2_206850	567.634	-0.38474	0.196415	0.0501345	0.0853614	-1.07	1.07	-1.95881
CANPARB_p06820-A	CPAR2_206860	366.492	-0.925511	0.255851	0.000297594	0.000851649	-3.07	3.07	-3.61739
CANPARB_p06830-A	CPAR2_206870	10305.2	-0.845013	0.24022	0.000435374	0.00120979	-2.92	2.92	-3.51766
CANPARB_p06840-A	CPAR2_206880	385.153	0.131303	0.162381	0.41874	0.513215	0.29	0.29	0.808609
CANPARB_p06850-A	CPAR2_206890	756.962	-1.25949	0.158934	2.28916e-15	2.43124e-14	-13.61	13.61	-7.92458
CANPARB_p06860-A	CPAR2_206900	44469.5	-0.943473	0.136429	4.6627e-12	3.81624e-11	-10.42	10.42	-6.91548
CANPARB_p06870-A	CPAR2_206910	1085.33	-1.81032	0.222016	3.52127e-16	3.95518e-15	-14.4	14.4	-8.15398
CANPARB_p06880-A	CPAR2_206920	476.107	0.320983	0.190422	0.0918639	0.144435	0.84	0.84	1.68565
CANPARB_p06890-A	CPAR2_206930	268.876	0.430779	0.187743	0.0217613	0.041146	1.39	1.39	2.29451
CANPARB_p06900-A	CPAR2_206940	370.37	-0.490221	0.175482	0.00521295	0.0114556	-1.94	1.94	-2.79357
CANPARB_p06910-A	CPAR2_206950	2088	0.280309	0.176915	0.113097	0.172669	0.76	0.76	1.58443
CANPARB_p06920-A	CPAR2_206960	427.188	0.42351	0.160679	0.008395	0.0176401	1.75	1.75	2.63576
CANPARB_p06930-A	CPAR2_206970	809.301	0.703464	0.199071	0.000409738	0.00114344	2.94	2.94	3.53373
CANPARB_p06940-A	CPAR2_206980	75.2466	0.927934	0.25995	0.000357438	0.00100952	3	3	3.56967
CANPARB_p06950-A	CPAR2_206990	587.42	4.432	0.277639	2.30806e-57	1.08054e-55	54.97	54.97	15.9631
CANPARB_p06960-A	CPAR2_207000	6890.93	0.186452	0.214417	0.384531	0.47868	0.32	0.32	0.869578
CANPARB_p06970-A	CPAR2_207010	220.829	0.465202	0.238745	0.0513513	0.0872302	1.06	1.06	1.94853
CANPARB_p06980-A	CPAR2_207020	490.924	-0.295038	0.181676	0.104379	0.161467	-0.79	0.79	-1.62398
CANPARB_p06990-A	CPAR2_207030	527.851	0.178819	0.150115	0.233572	0.318023	0.5	0.5	1.19121
CANPARB_p07000-A	CPAR2_207040	410.778	-0.0152135	0.206279	0.941208	0.956595	-0.02	0.02	-0.073752
CANPARB_p07010-A	CPAR2_207050	8554.26	0.002177	0.14801	0.988265	0.991314	0	0	0.0147084
CANPARB_p07020-A	CPAR2_207060	73477.8	-0.239917	0.168991	0.155693	0.226421	-0.65	0.65	-1.41971
CANPARB_p07030-A	CPAR2_207070	1345.08	-0.401654	0.136381	0.00322855	0.00744718	-2.13	2.13	-2.9451
CANPARB_p07040-A	CPAR2_207080	12953	-0.150211	0.176404	0.394481	0.489504	-0.31	0.31	-0.85152
CANPARB_p07050-A	CPAR2_207090	1022.86	4.89091	0.189651	1.17707e-146	2.75528e-144	143.56	143.56	25.789
CANPARB_p07060-A	CPAR2_207090	2139.27	5.05393	0.201422	6.20305e-139	1.25173e-136	135.9	135.9	25.0912
CANPARB_p07070-A	CPAR2_207100	287.365	3.7285	0.270326	2.82403e-43	8.88507e-42	41.05	41.05	13.7926
CANPARB_p07080-A	CPAR2_207110	96.2796	-2.04564	0.342926	2.44256e-09	1.52062e-08	-7.82	7.82	-5.96525
CANPARB_p07090-A	CPAR2_207120	223.38	1.37919	0.229717	1.92671e-09	1.20848e-08	7.92	7.92	6.00387
CANPARB_p07100-A	CPAR2_207130	812.96	3.43995	0.245378	1.19298e-44	3.92209e-43	42.41	42.41	14.019
CANPARB_p07110-A	CPAR2_207140	563.29	0.0663904	0.150881	0.659924	0.734057	0.13	0.13	0.440019
CANPARB_p07120-A	CPAR2_207150	381.53	0.061757	0.183664	0.736682	0.801462	0.1	0.1	0.336251
CANPARB_p07130-A	CPAR2_207160	115.102	0.0608427	0.223126	0.785097	0.837475	0.08	0.08	0.272683
CANPARB_p07140-A	CPAR2_207170	790.297	-0.039501	0.141686	0.780404	0.833229	-0.08	0.08	-0.278792
CANPARB_p07150-A	CPAR2_207180	267.083	-0.235932	0.217537	0.278117	0.367767	-0.43	0.43	-1.08456
CANPARB_p07160-A	CPAR2_207190	219.545	-1.71674	0.206461	9.1689e-17	1.07744e-15	-14.97	14.97	-8.31508
CANPARB_p07170-A	CPAR2_207200	199.556	-0.763977	0.194469	8.54678e-05	0.000270648	-3.57	3.57	-3.92853
CANPARB_p07180-A	CPAR2_207210	300628	-2.02925	0.149796	8.28575e-42	2.46133e-40	-39.61	39.61	-13.5467
CANPARB_p07190-A	CPAR2_207220	1162.55	-0.619026	0.146532	2.39477e-05	8.29735e-05	-4.08	4.08	-4.22449
CANPARB_p07200-A	CPAR2_207230	1013.94	-0.366466	0.152599	0.0163278	0.0319033	-1.5	1.5	-2.4015
CANPARB_p07210-A	CPAR2_207240	483.785	0.101602	0.165934	0.540336	0.628349	0.2	0.2	0.612305
CANPARB_p07220-A	CPAR2_207250	887.167	0.17962	0.190095	0.344712	0.437867	0.36	0.36	0.944896
CANPARB_p07230-A	CPAR2_207260	670.871	0.120779	0.17448	0.488798	0.579859	0.24	0.24	0.692222
CANPARB_p07240-A		1504.55	-1.20742	0.187065	1.08555e-10	7.64455e-10	-9.12	9.12	-6.45453
CANPARB_p07250-A	CPAR2_207270	3238.83	-0.314931	0.152514	0.0389295	0.0689087	-1.16	1.16	-2.06493
CANPARB_p07260-A	CPAR2_207280	1308.51	0.550011	0.165742	0.000905089	0.00234466	2.63	2.63	3.31848
CANPARB_p07270-A	CPAR2_207290	596.831	-0.2725	0.187663	0.146481	0.214839	-0.67	0.67	-1.45207
CANPARB_p07280-A	CPAR2_207300	79161.7	3.4614	0.175047	4.97244e-87	3.98612e-85	84.4	84.4	19.7741
CANPARB_p07290-A	CPAR2_207310	515.347	-0.433803	0.176209	0.0138215	0.0275395	-1.56	1.56	-2.46187
CANPARB_p07300-A	CPAR2_207320	4908.23	-0.692875	0.172011	5.62351e-05	0.00018354	-3.74	3.74	-4.02808
CANPARB_p07310-A	CPAR2_207330	17963.2	-1.49597	0.174689	1.09407e-17	1.36223e-16	-15.87	15.87	-8.56359
CANPARB_p07320-A	CPAR2_207340	585.7	-0.158332	0.155261	0.307832	0.398635	-0.4	0.4	-1.01978
CANPARB_p07330-A	CPAR2_207350	734.735	0.373004	0.181634	0.0400136	0.07052	1.15	1.15	2.05361
CANPARB_p07340-A	CPAR2_207360	344.658	0.585868	0.185381	0.00157584	0.00388943	2.41	2.41	3.16034
CANPARB_p07350-A	CPAR2_207370	458.769	0.0133699	0.155654	0.93155	0.950077	0.02	0.02	0.0858951
CANPARB_p07360-A	CPAR2_207380	979.507	2.85695	0.169436	8.6247e-64	4.46653e-62	61.35	61.35	16.8616
CANPARB_p07370-A	CPAR2_207390	127.219	0.430333	0.209033	0.0395246	0.0697311	1.16	1.16	2.05868
CANPARB_p07380-A	CPAR2_207400	1244.25	0.935475	0.150693	5.37212e-10	3.5806e-09	8.45	8.45	6.20783
CANPARB_p07390-A	CPAR2_207410	422.786	0.946087	0.171659	3.55944e-08	1.93586e-07	6.71	6.71	5.51142
CANPARB_p07400-A	CPAR2_207420	15916.7	-0.641466	0.206868	0.00192974	0.00468388	-2.33	2.33	-3.10084
CANPARB_p07410-A	CPAR2_207430	5988.5	-0.242934	0.221166	0.272019	0.361096	-0.44	0.44	-1.09842
CANPARB_p07420-A	CPAR2_207440	275.135	0.706428	0.174298	5.05671e-05	0.000166153	3.78	3.78	4.05299
CANPARB_p07430-A	CPAR2_207450	109.923	0.348003	0.225741	0.12317	0.185771	0.73	0.73	1.5416
CANPARB_p07440-A	CPAR2_207460	244.102	-0.871386	0.188344	3.71778e-06	1.47501e-05	-4.83	4.83	-4.62657
CANPARB_p07450-A	CPAR2_207470	394.175	0.171285	0.165672	0.301191	0.391508	0.41	0.41	1.03388
CANPARB_p07460-A	CPAR2_207480	1610.97	1.03153	0.174168	3.16881e-09	1.95199e-08	7.71	7.71	5.92261
CANPARB_p07470-A	CPAR2_207490	356.174	1.03093	0.172021	2.05961e-09	1.28907e-08	7.89	7.89	5.99303
CANPARB_p07480-A	CPAR2_207500	177.423	0.249333	0.205665	0.225388	0.308819	0.51	0.51	1.21233
CANPARB_p07490-A	CPAR2_207510	242.086	0.662066	0.210991	0.00170172	0.00418247	2.38	2.38	3.13788
CANPARB_p07500-A	CPAR2_207520	301.575	1.11012	0.192357	7.87418e-09	4.62184e-08	7.34	7.34	5.77113
CANPARB_p07510-A	CPAR2_207530	198.496	0.0567832	0.203009	0.779702	0.83263	0.08	0.08	0.279708
CANPARB_p07520-A	CPAR2_207540	686.011	-1.28327	0.170981	6.12484e-14	5.79977e-13	-12.24	12.24	-7.50538
CANPARB_p07530-A	CPAR2_207550	797.767	-0.529437	0.139807	0.000152528	0.000461526	-3.34	3.34	-3.78692
CANPARB_p07540-A	CPAR2_207560	1657.58	1.23309	0.14814	8.51726e-17	1.00288e-15	15	15	8.32382
CANPARB_p07550-A	CPAR2_207570	99.2971	-0.695415	0.295934	0.0187785	0.0360774	-1.44	1.44	-2.3499
CANPARB_p07560-A	CPAR2_207580	396.422	0.816207	0.212609	0.000123531	0.000381278	3.42	3.42	3.83901
CANPARB_p07570-A	CPAR2_207590	3327.75	0.184165	0.176711	0.297328	0.387607	0.41	0.41	1.04218
CANPARB_p07580-A	CPAR2_207600	101.911	-0.434373	0.330957	0.189359	0.267084	-0.57	0.57	-1.31248
CANPARB_p07590-A	CPAR2_207610	1788.8	-1.33846	0.194359	5.71723e-12	4.62116e-11	-10.34	10.34	-6.88652
CANPARB_p07600-A	CPAR2_207620	220.235	0.0310554	0.17915	0.862378	0.898047	0.05	0.05	0.173348
CANPARB_p07610-A	CPAR2_207630	175.135	0.364221	0.195782	0.0628374	0.104053	0.98	0.98	1.86034
CANPARB_p07620-A	CPAR2_207640	411.177	-0.110249	0.157698	0.48448	0.575666	-0.24	0.24	-0.699116
CANPARB_p07630-A	CPAR2_207650	522.432	0.883312	0.171682	2.67461e-07	1.27979e-06	5.89	5.89	5.14504
CANPARB_p07640-A	CPAR2_207660	454.524	0.463551	0.182277	0.0109869	0.0223559	1.65	1.65	2.54311
CANPARB_p07650-A	CPAR2_207670	469.214	0.147856	0.158838	0.351926	0.445869	0.35	0.35	0.93086
CANPARB_p07660-A	CPAR2_207680	178.497	0.207154	0.188148	0.270889	0.359843	0.44	0.44	1.10102
CANPARB_p07670-A	CPAR2_207690	862.394	0.00796181	0.173552	0.963409	0.973053	0.01	0.01	0.0458756
CANPARB_p07680-A	CPAR2_207700	254.067	-1.65485	0.197371	5.09546e-17	6.09788e-16	-15.21	15.21	-8.38447
CANPARB_p07690-A	CPAR2_207710	13797.2	-0.385811	0.141848	0.00653047	0.0140295	-1.85	1.85	-2.71988
CANPARB_p07700-A	CPAR2_207720	8908.06	-0.570329	0.144106	7.56701e-05	0.000241583	-3.62	3.62	-3.95772
CANPARB_p07710-A	CPAR2_207730	1227.2	-0.701889	0.155108	6.03505e-06	2.30831e-05	-4.64	4.64	-4.52516
CANPARB_p07720-A	CPAR2_207740	9122.31	-0.357294	0.13785	0.00954437	0.0197363	-1.7	1.7	-2.59191
CANPARB_p07730-A	CPAR2_207750	549.324	-0.418788	0.182064	0.0214354	0.0405823	-1.39	1.39	-2.30023
CANPARB_p07740-A	CPAR2_207760	64.2293	0.261902	0.294372	0.373629	0.468799	0.33	0.33	0.889696
CANPARB_p07750-A	CPAR2_207770	923.359	-0.598949	0.158417	0.000156301	0.000472211	-3.33	3.33	-3.78084
CANPARB_p07760-A	CPAR2_207780	31435.1	2.38385	0.192197	2.5126e-35	6.47742e-34	33.19	33.19	12.4031
CANPARB_p07770-A	CPAR2_207790	1031.04	0.433931	0.156526	0.00556672	0.0121582	1.92	1.92	2.77227
CANPARB_p07780-A	CPAR2_207800	6281.42	-1.09546	0.217318	4.63537e-07	2.1451e-06	-5.67	5.67	-5.04082
CANPARB_p07790-A	CPAR2_207810	167043	0.212705	0.163143	0.192304	0.270131	0.57	0.57	1.30379
CANPARB_p07800-A	CPAR2_207820	634.408	-0.332971	0.162829	0.0408634	0.0718548	-1.14	1.14	-2.04491
CANPARB_p07810-A	CPAR2_207830	4793.87	1.4615	0.171991	1.93576e-17	2.36989e-16	15.63	15.63	8.49758
CANPARB_p07820-A	CPAR2_207840	213.958	0.406177	0.21094	0.0541595	0.0914695	1.04	1.04	1.92556
CANPARB_p07830-A	CPAR2_207850	307.54	0.568487	0.192337	0.00311983	0.00722487	2.14	2.14	2.95568
CANPARB_p07840-A	CPAR2_207860	179157	0.392695	0.156097	0.011879	0.0240125	1.62	1.62	2.51572
CANPARB_p07850-A	CPAR2_207870	10213.9	1.83522	0.201509	8.43985e-20	1.16212e-18	17.93	17.93	9.10738
CANPARB_p07860-A	CPAR2_207880	1506.9	0.27208	0.132518	0.0400569	0.0705639	1.15	1.15	2.05316
CANPARB_p07870-A	CPAR2_207890	238.538	-2.36749	0.197974	5.85668e-33	1.38758e-31	-30.86	30.86	-11.9586
CANPARB_p07880-A	CPAR2_207900	704.128	-1.19364	0.167821	1.13885e-12	9.72925e-12	-11.01	11.01	-7.11259
CANPARB_p07890-A	CPAR2_207910	5969.01	-0.685276	0.177771	0.000115815	0.000359168	-3.44	3.44	-3.85482
CANPARB_p07900-A	CPAR2_207920	120.746	-0.135606	0.267977	0.612831	0.693136	-0.16	0.16	-0.506037
CANPARB_p07910-A	CPAR2_207930	219.545	0.033742	0.209197	0.871863	0.904868	0.04	0.04	0.161293
CANPARB_p07920-A	CPAR2_207940	687.343	-1.11313	0.241251	3.94995e-06	1.55448e-05	-4.81	4.81	-4.614
CANPARB_p07930-A	CPAR2_207950	25.5863	0.652516	0.823977	0.428413	0.523069	0.28	0.28	0.791911
CANPARB_p07940-A	CPAR2_207960	392.878	0.79321	0.167539	2.1962e-06	9.05719e-06	5.04	5.04	4.73448
CANPARB_p07950-A	CPAR2_207970	422.743	-0.114871	0.276505	0.677822	0.749408	-0.13	0.13	-0.415437
CANPARB_p07960-A	CPAR2_207980	291.348	0.488985	0.235334	0.0377247	0.067163	1.17	1.17	2.07783
CANPARB_p07970-A	CPAR2_207990	22774.1	-1.02083	0.187345	5.06771e-08	2.69113e-07	-6.57	6.57	-5.44892
CANPARB_p07980-A	CPAR2_208000	202.874	-0.0550525	0.254967	0.82905	0.872225	-0.06	0.06	-0.21592
CANPARB_p07990-A	CPAR2_208010	1000.58	-0.326703	0.15711	0.0375752	0.0669579	-1.17	1.17	-2.07946
CANPARB_p08000-A	CPAR2_208020	28229.6	-0.381637	0.137666	0.00556803	0.0121582	-1.92	1.92	-2.77219
CANPARB_p08010-A	CPAR2_208030	968.192	-0.0265383	0.157706	0.866365	0.900708	-0.05	0.05	-0.168278
CANPARB_p08020-A	CPAR2_208040	10034.2	-1.62522	0.22212	2.53849e-13	2.29602e-12	-11.64	11.64	-7.31686
CANPARB_p08030-A	CPAR2_208050	3387.39	-0.62913	0.180295	0.000484012	0.00132867	-2.88	2.88	-3.48945
CANPARB_p08040-A	CPAR2_208060	490.543	0.165582	0.155994	0.288478	0.378769	0.42	0.42	1.06147
CANPARB_p08050-A	CPAR2_208070	3255.58	0.417922	0.173696	0.0161262	0.0315515	1.5	1.5	2.40605
CANPARB_p08060-A	CPAR2_208080	730.023	-0.921611	0.179759	2.94531e-07	1.39112e-06	-5.86	5.86	-5.12691
CANPARB_p08070-A	CPAR2_208090	400.839	-0.0770099	0.189026	0.683712	0.754636	-0.12	0.12	-0.407403
CANPARB_p08080-A	CPAR2_208100	258.574	1.01667	0.188025	6.40412e-08	3.35514e-07	6.47	6.47	5.40713
CANPARB_p08090-A	CPAR2_208110	20745.8	2.0212	0.202099	1.50844e-23	2.55866e-22	21.59	21.59	10.001
CANPARB_p08100-A	CPAR2_208120	6070.22	-1.27486	0.187131	9.58186e-12	7.52658e-11	-10.12	10.12	-6.81265
CANPARB_p08110-A	CPAR2_208130	20616.8	-0.252408	0.188856	0.181383	0.257259	-0.59	0.59	-1.33651
CANPARB_p08120-A	CPAR2_208140	1987.45	-0.186555	0.151816	0.219139	0.302311	-0.52	0.52	-1.22882
CANPARB_p08130-A	CPAR2_208150	703.866	-0.00106597	0.148771	0.994283	0.995815	0	0	-0.0071652
CANPARB_p08140-A	CPAR2_208160	20782.8	-2.81437	0.269126	1.35464e-25	2.50074e-24	-23.6	23.6	-10.4574
CANPARB_p08150-A		10.2814	-2.05432	0.599368	0.000609194	0.00163833	-2.79	2.79	-3.42749
CANPARB_p08160-A	CPAR2_208190	20735.1	-2.80447	0.271158	4.52103e-25	8.14064e-24	-23.09	23.09	-10.3426
CANPARB_p08170-A	CPAR2_208200	107.413	1.16285	0.265124	1.15424e-05	4.20586e-05	4.38	4.38	4.38606
CANPARB_p08180-A	CPAR2_208210	454.51	0.740801	0.167731	1.00267e-05	3.71134e-05	4.43	4.43	4.4166
CANPARB_p08190-A	CPAR2_208220	117.693	0.274492	0.221501	0.215258	0.29787	0.53	0.53	1.23924
CANPARB_p08200-A	CPAR2_208230	346.233	0.345394	0.190507	0.0698269	0.11386	0.94	0.94	1.81303
CANPARB_p08210-A	CPAR2_208240	855.569	-1.95523	0.238009	2.12252e-16	2.43549e-15	-14.61	14.61	-8.21495
CANPARB_p08220-A	CPAR2_208250	68.1274	0.587844	0.368367	0.110531	0.169282	0.77	0.77	1.59581
CANPARB_p08230-A	CPAR2_208260	2580	-0.464298	0.207701	0.0253903	0.0471994	-1.33	1.33	-2.23541
CANPARB_p08240-A	CPAR2_208270	47731.2	-2.50855	0.28872	3.67139e-18	4.67064e-17	-16.33	16.33	-8.68854
CANPARB_p08250-A	CPAR2_208280	1264.29	-0.854147	0.134588	2.20431e-10	1.5176e-09	-8.82	8.82	-6.34639
CANPARB_p08260-A	CPAR2_208290	246.939	0.837572	0.219342	0.000134228	0.000411256	3.39	3.39	3.81857
CANPARB_p08270-A	CPAR2_208300	363.206	-0.300194	0.219222	0.170887	0.244865	-0.61	0.61	-1.36936
CANPARB_p08280-A	CPAR2_208310	143.429	0.378	0.235379	0.10829	0.166635	0.78	0.78	1.60593
CANPARB_p08290-A	CPAR2_208320	107.369	0.405478	0.256615	0.114083	0.174039	0.76	0.76	1.5801
CANPARB_p08300-A	CPAR2_208330	329.358	0.231018	0.182198	0.204816	0.28558	0.54	0.54	1.26795
CANPARB_p08310-A	CPAR2_208340	1098.73	-0.547845	0.145128	0.000160073	0.000481617	-3.32	3.32	-3.7749
CANPARB_p08320-A	CPAR2_208350	694.131	-0.448545	0.158309	0.00460641	0.0102499	-1.99	1.99	-2.83334
CANPARB_p08330-A	CPAR2_208360	2498.11	0.00185652	0.196166	0.992449	0.994829	0	0	0.00946401
CANPARB_p08340-A	CPAR2_208370	324.008	0.286651	0.211832	0.175991	0.25095	0.6	0.6	1.3532
CANPARB_p08350-A	CPAR2_208380	2360.72	0.714375	0.135886	1.46279e-07	7.33527e-07	6.13	6.13	5.25718
CANPARB_p08360-A	CPAR2_208390	1798.44	-0.478406	0.159006	0.00262341	0.00617794	-2.21	2.21	-3.00873
CANPARB_p08370-A	CPAR2_208400	2441.99	-0.12067	0.132407	0.362108	0.456694	-0.34	0.34	-0.911355
CANPARB_p08380-A	CPAR2_208410	27.791	-0.0519513	0.376501	0.890253	0.919339	-0.04	0.04	-0.137984
CANPARB_p08390-A	CPAR2_208420	611.095	0.0469516	0.173119	0.78623	0.83792	0.08	0.08	0.271209
CANPARB_p08400-A	CPAR2_208430	1768.7	-1.06733	0.136133	4.49204e-15	4.64442e-14	-13.33	13.33	-7.84037
CANPARB_p08410-A	CPAR2_208440	781.871	-1.03272	0.165804	4.70651e-10	3.16581e-09	-8.5	8.5	-6.22859
CANPARB_p08420-A	CPAR2_208450	1422.92	-0.336656	0.154889	0.0297402	0.0543534	-1.26	1.26	-2.17353
CANPARB_p08430-A	CPAR2_208460	416.102	-0.710689	0.221846	0.00135755	0.00338491	-2.47	2.47	-3.20353
CANPARB_p08440-A	CPAR2_208470	95.3917	0.0474751	0.246194	0.847087	0.886473	0.05	0.05	0.192836
CANPARB_p08450-A	CPAR2_208480	49.8707	-0.0271807	0.302881	0.928493	0.949191	-0.02	0.02	-0.0897407
CANPARB_p08460-A	CPAR2_208490	479.879	1.14985	0.185858	6.14334e-10	4.07144e-09	8.39	8.39	6.18671
CANPARB_p08470-A	CPAR2_208500	298.955	1.11104	0.212142	1.62987e-07	8.05576e-07	6.09	6.09	5.23725
CANPARB_p08480-A	CPAR2_208510	2025.89	0.0468122	0.148017	0.751803	0.812775	0.09	0.09	0.316263
CANPARB_p08490-A	CPAR2_208520	1369.63	2.09667	0.158323	4.95404e-40	1.42813e-38	37.85	37.85	13.243
CANPARB_p08500-A	CPAR2_208530	3239.86	-2.72677	0.236975	1.22257e-30	2.71002e-29	-28.57	28.57	-11.5066
CANPARB_p08510-A	CPAR2_208540	763.714	1.05929	0.151522	2.72913e-12	2.26537e-11	10.64	10.64	6.99101
CANPARB_p08520-A	CPAR2_208550	1391.2	0.253243	0.147011	0.0849591	0.134972	0.87	0.87	1.72261
CANPARB_p08530-A	CPAR2_208560	82.898	0.470396	0.272271	0.0840463	0.133834	0.87	0.87	1.72768
CANPARB_p08540-A	CPAR2_208570	531.646	1.08943	0.19902	4.40065e-08	2.35183e-07	6.63	6.63	5.47397
CANPARB_p08550-A	CPAR2_208580	1305.12	1.85572	0.144162	6.42786e-38	1.75775e-36	35.76	35.76	12.8725
CANPARB_p08560-A	CPAR2_208590	8670.09	1.29878	0.153313	2.42403e-17	2.9553e-16	15.53	15.53	8.47143
CANPARB_p08570-A	CPAR2_208600	197.059	0.196907	0.205256	0.337397	0.429874	0.37	0.37	0.959321
CANPARB_p08580-A	CPAR2_208610	1120.33	-0.695753	0.167589	3.30232e-05	0.00011216	-3.95	3.95	-4.15155
CANPARB_p08590-A	CPAR2_208620	1315.43	0.157387	0.14323	0.271836	0.360967	0.44	0.44	1.09884
CANPARB_p08600-A	CPAR2_208630	316.101	0.435795	0.18247	0.0169259	0.0329508	1.48	1.48	2.38831
CANPARB_p08610-A	CPAR2_208640	536.928	-0.6449	0.175167	0.000231755	0.000678114	-3.17	3.17	-3.68162
CANPARB_p08620-A	CPAR2_208650	457.575	-0.0806441	0.162216	0.619091	0.698327	-0.16	0.16	-0.497139
CANPARB_p08630-A	CPAR2_208660	455.961	0.256207	0.193498	0.185476	0.262492	0.58	0.58	1.32408
CANPARB_p08640-A	CPAR2_208670	23262.7	-0.0392263	0.176345	0.823971	0.868687	-0.06	0.06	-0.222441
CANPARB_p08650-A	CPAR2_208680	3454.27	0.487784	0.149967	0.00114354	0.00290452	2.54	2.54	3.2526
CANPARB_p08660-A	CPAR2_208690	334.801	0.45511	0.200476	0.0231984	0.0435397	1.36	1.36	2.27015
CANPARB_p08670-A	CPAR2_208700	102.122	0.0783154	0.243433	0.747671	0.809504	0.09	0.09	0.321712
CANPARB_p08680-A	CPAR2_208710	175.509	-0.26754	0.203743	0.189142	0.266906	-0.57	0.57	-1.31312
CANPARB_p08690-A	CPAR2_208720	6437.01	2.48776	0.314057	2.34897e-15	2.49025e-14	13.6	13.6	7.92138
CANPARB_p08700-A	CPAR2_208730	1128.7	-0.694877	0.146076	1.96547e-06	8.1632e-06	-5.09	5.09	-4.75694
CANPARB_p08710-A	CPAR2_208740	4678.39	0.0212328	0.150599	0.887879	0.917349	0.04	0.04	0.140989
CANPARB_p08720-A	CPAR2_208750	6713.02	-0.859353	0.194381	9.82603e-06	3.64167e-05	-4.44	4.44	-4.42097
CANPARB_p08730-A	CPAR2_208760	5885.75	1.39559	0.177389	3.62079e-15	3.76357e-14	13.42	13.42	7.8674
CANPARB_p08740-A	CPAR2_208770	280.265	-0.165752	0.190363	0.383909	0.47811	-0.32	0.32	-0.870716
CANPARB_p08750-A	CPAR2_208780	833.339	0.087168	0.203714	0.668729	0.741596	0.13	0.13	0.427893
CANPARB_p08760-A	CPAR2_208790	603.023	1.17003	0.191958	1.09252e-09	7.05679e-09	8.15	8.15	6.09527
CANPARB_p08770-A	CPAR2_208800	66760	-0.864555	0.219189	8.00191e-05	0.000254495	-3.59	3.59	-3.94434
CANPARB_p08780-A	CPAR2_208810	2.17965	-1.83305	0.870384	0.0352017	0.0630743	-1.2	1.2	-2.10603
CANPARB_p08790-A	CPAR2_208830	27.7169	0.552938	0.385253	0.151213	0.220949	0.66	0.66	1.43526
CANPARB_p08800-A	CPAR2_208840	54.2875	0.0858653	0.326037	0.792273	0.842672	0.07	0.07	0.263361
CANPARB_p08810-A	CPAR2_208850	1740.97	-0.171278	0.151273	0.257531	0.345184	-0.46	0.46	-1.13225
CANPARB_p08820-A	CPAR2_208860	377.259	0.176038	0.203404	0.386785	0.481281	0.32	0.32	0.865463
CANPARB_p08830-A	CPAR2_208870	436.185	1.97373	0.234318	3.65984e-17	4.41596e-16	15.35	15.35	8.42331
CANPARB_p08840-A	CPAR2_208880	296.802	0.256252	0.245866	0.297299	0.387607	0.41	0.41	1.04224
CANPARB_p08850-A	CPAR2_208890	691.639	-0.325654	0.152672	0.032922	0.0594995	-1.23	1.23	-2.13303
CANPARB_p08860-A	CPAR2_208900	1078.4	1.53058	0.230297	3.00935e-11	2.24913e-10	9.65	9.65	6.64611
CANPARB_p08870-A	CPAR2_208910	29.5909	1.82269	0.414915	1.11836e-05	4.09305e-05	4.39	4.39	4.39292
CANPARB_p08880-A	CPAR2_208920	186.58	-0.683659	0.22075	0.00195501	0.00473911	-2.32	2.32	-3.09698
CANPARB_p08890-A	CPAR2_208930	5571.1	-0.775344	0.169013	4.48636e-06	1.74562e-05	-4.76	4.76	-4.58748
CANPARB_p08900-A	CPAR2_208940	4885.98	0.139967	0.130382	0.283043	0.372972	0.43	0.43	1.07351
CANPARB_p08910-A	CPAR2_208950	490.905	0.542956	0.163214	0.000878968	0.00228407	2.64	2.64	3.32665
CANPARB_p08920-A	CPAR2_208960	3222.64	-0.529471	0.188099	0.00487994	0.0107845	-1.97	1.97	-2.81485
CANPARB_p08930-A	CPAR2_208970	3511.7	-1.10226	0.176888	4.62207e-10	3.11259e-09	-8.51	8.51	-6.23143
CANPARB_p08940-A	CPAR2_208980	980.1	0.332672	0.165419	0.0443166	0.0769556	1.11	1.11	2.01108
CANPARB_p08950-A	CPAR2_208990	652.587	-0.83083	0.189254	1.13339e-05	4.13504e-05	-4.38	4.38	-4.39002
CANPARB_p08960-A	CPAR2_209000	544.228	0.893553	0.214099	2.99892e-05	0.00010251	3.99	3.99	4.17355
CANPARB_p08970-A	CPAR2_209010	5331.87	0.545272	0.218559	0.012601	0.025332	1.6	1.6	2.49485
CANPARB_p08980-A	CPAR2_209020	214.193	-0.315167	0.202036	0.118771	0.180205	-0.74	0.74	-1.55995
CANPARB_p08990-A	CPAR2_209030	188.617	0.483867	0.188975	0.0104526	0.0213951	1.67	1.67	2.56049
CANPARB_p09000-A	CPAR2_209040	163.954	-0.801079	0.221591	0.000300199	0.000857796	-3.07	3.07	-3.61513
CANPARB_p09010-A	CPAR2_209050	331.734	-0.824705	0.227083	0.000281516	0.000809947	-3.09	3.09	-3.63174
CANPARB_p09020-A	CPAR2_209060	55038.8	-0.847508	0.212781	6.80466e-05	0.000219399	-3.66	3.66	-3.98301
CANPARB_p09030-A	CPAR2_209070	293.506	0.440398	0.187908	0.0190942	0.036672	1.44	1.44	2.34369
CANPARB_p09040-A	CPAR2_209080	352.121	-0.369029	0.181076	0.0415516	0.0728897	-1.14	1.14	-2.03798
CANPARB_p09050-A	CPAR2_209090	436.524	-0.132195	0.175913	0.452366	0.545599	-0.26	0.26	-0.751476
CANPARB_p09060-A	CPAR2_209100	4466.49	0.580155	0.1776	0.00108828	0.002775	2.56	2.56	3.26665
CANPARB_p09070-A	CPAR2_209110	260.401	-0.7718	0.228741	0.000740517	0.00195998	-2.71	2.71	-3.37412
CANPARB_p09080-A	CPAR2_209120	2607.12	-0.427112	0.155282	0.00594956	0.0129047	-1.89	1.89	-2.75055
CANPARB_p09090-A	CPAR2_209130	122.832	-0.148374	0.214839	0.489797	0.580692	-0.24	0.24	-0.690631
CANPARB_p09100-A	CPAR2_209140	458.84	0.311311	0.171046	0.0687525	0.112354	0.95	0.95	1.82004
CANPARB_p09110-A	CPAR2_209150	6200.56	-0.0463181	0.188433	0.805832	0.853371	-0.07	0.07	-0.245807
CANPARB_p09120-A	CPAR2_209160	176.116	0.611074	0.255953	0.0169657	0.0330064	1.48	1.48	2.38745
CANPARB_p09130-A	CPAR2_209170	675.761	-0.411301	0.15902	0.00969625	0.0200291	-1.7	1.7	-2.58648
CANPARB_p09140-A	CPAR2_209180	234.031	0.119859	0.190952	0.530205	0.618943	0.21	0.21	0.627693
CANPARB_p09150-A	CPAR2_209190	398.407	0.171806	0.187324	0.359059	0.453238	0.34	0.34	0.91716
CANPARB_p09160-A	CPAR2_209200	272.279	0.213342	0.206211	0.300864	0.391256	0.41	0.41	1.03458
CANPARB_p09170-A	CPAR2_209210	12.0434	0.374442	0.516666	0.46862	0.561499	0.25	0.25	0.724727
CANPARB_p09180-A	CPAR2_209220	1366.54	-1.60329	0.195878	2.72007e-16	3.10289e-15	-14.51	14.51	-8.18513
CANPARB_p09190-A	CPAR2_209230	326.604	0.288464	0.179024	0.10711	0.16508	0.78	0.78	1.61132
CANPARB_p09200-A	CPAR2_209240	17351.6	-2.17995	0.145292	6.9176e-51	2.69879e-49	-48.57	48.57	-15.004
CANPARB_p09210-A	CPAR2_209250	2586.94	-0.0189594	0.130898	0.884837	0.914691	-0.04	0.04	-0.144841
CANPARB_p09220-A	CPAR2_209260	343.655	-0.531549	0.198782	0.00749446	0.0159077	-1.8	1.8	-2.67404
CANPARB_p09230-A	CPAR2_209270	2.29621	-0.893332	0.846773	0.291433	0.381963	-0.42	0.42	-1.05498
CANPARB_p09240-A	CPAR2_209280	34.8183	0.600817	0.362405	0.0973451	0.152032	0.82	0.82	1.65786
CANPARB_p09250-A	CPAR2_209290	440.695	0.616267	0.181848	0.000701691	0.00186142	2.73	2.73	3.38892
CANPARB_p09260-A	CPAR2_209300	5032	-0.338814	0.136627	0.0131437	0.0263238	-1.58	1.58	-2.47985
CANPARB_p09270-A	CPAR2_209310	17200.9	-1.00067	0.215609	3.46506e-06	1.38413e-05	-4.86	4.86	-4.64113
CANPARB_p09280-A	CPAR2_209320	326.997	0.287888	0.17817	0.106137	0.163796	0.79	0.79	1.6158
CANPARB_p09290-A	CPAR2_209330	1368.8	-1.60562	0.197862	4.86283e-16	5.39986e-15	-14.27	14.27	-8.11488
CANPARB_p09300-A		12.5634	0.312337	0.512093	0.541913	0.629721	0.2	0.2	0.609923
CANPARB_p09310-A	CPAR2_209340	1360.56	-0.543262	0.1919	0.00464074	0.0103143	-1.99	1.99	-2.83097
CANPARB_p09320-A	CPAR2_209350	2847.17	-1.1323	0.180046	3.19547e-10	2.17694e-09	-8.66	8.66	-6.28899
CANPARB_p09330-A	CPAR2_209360	1676.46	-0.632657	0.222299	0.00442757	0.00990071	-2	2	-2.84597
CANPARB_p09340-A	CPAR2_209370	40.4575	-1.9055	0.440072	1.49129e-05	5.34415e-05	-4.27	4.27	-4.32997
CANPARB_p09350-A	CPAR2_209380	26463.2	-0.85029	0.188799	6.67898e-06	2.53472e-05	-4.6	4.6	-4.50367
CANPARB_p09360-A	CPAR2_209390	375.816	0.95854	0.205909	3.2374e-06	1.29762e-05	4.89	4.89	4.65515
CANPARB_p09370-A	CPAR2_209400	1204.78	1.30892	0.176769	1.31442e-13	1.20943e-12	11.92	11.92	7.4047
CANPARB_p09380-A	CPAR2_209410	6456.24	-0.828297	0.177188	2.94399e-06	1.19062e-05	-4.92	4.92	-4.67469
CANPARB_p09390-A	CPAR2_209420	35.4192	-0.817302	0.41699	0.0499951	0.0851984	-1.07	1.07	-1.96001
CANPARB_p09400-A	CPAR2_209430	467.732	-0.47199	0.155727	0.00243837	0.0057724	-2.24	2.24	-3.03089
CANPARB_p09410-A	CPAR2_209440	151.006	0.773031	0.225166	0.000596599	0.00160815	2.79	2.79	3.43316
CANPARB_p09420-A	CPAR2_209450	3920.84	-0.730122	0.169576	1.66552e-05	5.91063e-05	-4.23	4.23	-4.30558
CANPARB_p09430-A	CPAR2_209460	22211.4	-0.16937	0.176453	0.337127	0.429725	-0.37	0.37	-0.959857
CANPARB_p09440-A	CPAR2_209470	3063.13	0.240873	0.135675	0.075836	0.122549	0.91	0.91	1.77537
CANPARB_p09450-A	CPAR2_209480	964.821	-0.442978	0.191136	0.0204705	0.0390137	-1.41	1.41	-2.31761
CANPARB_p09460-A	CPAR2_209490	180.655	-0.0590566	0.204529	0.772777	0.82735	-0.08	0.08	-0.288744
CANPARB_p09470-A	CPAR2_209500	165.164	-0.140468	0.263471	0.593935	0.676283	-0.17	0.17	-0.533142
CANPARB_p09480-A	CPAR2_209510	2437.84	0.134424	0.146329	0.358284	0.452455	0.34	0.34	0.918641
CANPARB_p09490-A	CPAR2_209520	911.293	0.0550273	0.145896	0.706049	0.775342	0.11	0.11	0.377168
CANPARB_p09500-A	CPAR2_209530	308.381	-0.486031	0.202801	0.0165481	0.0323015	-1.49	1.49	-2.3966
CANPARB_p09510-A	CPAR2_209540	132.369	-0.385529	0.256983	0.133559	0.198473	-0.7	0.7	-1.50022
CANPARB_p09520-A	CPAR2_209550	188.289	0.759694	0.28593	0.0078858	0.016696	1.78	1.78	2.65692
CANPARB_p09530-A	CPAR2_209560	867.771	0.153563	0.169411	0.364698	0.459526	0.34	0.34	0.90645
CANPARB_p09540-A	CPAR2_209570	358.889	0.192591	0.160542	0.230282	0.314348	0.5	0.5	1.19963
CANPARB_p09550-A	CPAR2_209580	2974.41	0.694257	0.134523	2.45794e-07	1.17997e-06	5.93	5.93	5.16088
CANPARB_p09560-A	CPAR2_209590	3.19642	-0.380324	0.834093	0.648409	0.723863	-0.14	0.14	-0.455974
CANPARB_p09570-A	CPAR2_209600	3340.91	-0.617588	0.156505	7.94243e-05	0.000252879	-3.6	3.6	-3.94613
CANPARB_p09580-A	CPAR2_209610	470.325	-0.00229546	0.167794	0.989085	0.991967	0	0	-0.0136802
CANPARB_p09590-A	CPAR2_209620	1520.06	-1.36853	0.194746	2.10696e-12	1.77154e-11	-10.75	10.75	-7.02722
CANPARB_p09600-A	CPAR2_209630	252.484	-0.38719	0.196965	0.0493242	0.0843006	-1.07	1.07	-1.96578
CANPARB_p09610-A	CPAR2_209640	727.742	-0.660387	0.154028	1.80732e-05	6.38673e-05	-4.19	4.19	-4.28745
CANPARB_p09620-A	CPAR2_209650	160.442	0.0330907	0.221298	0.881135	0.912226	0.04	0.04	0.14953
CANPARB_p09630-A	CPAR2_209660	875.625	-0.438265	0.148061	0.00307603	0.00713474	-2.15	2.15	-2.96004
CANPARB_p09640-A	CPAR2_209670	2069.25	-0.362662	0.157035	0.02092	0.039748	-1.4	1.4	-2.30943
CANPARB_p09650-A	CPAR2_209680	859.493	-1.93061	0.196873	1.05692e-22	1.6992e-21	-20.77	20.77	-9.80638
CANPARB_p09660-A	CPAR2_209690	3292.12	-0.967389	0.209814	4.01331e-06	1.57623e-05	-4.8	4.8	-4.61069
CANPARB_p09670-A	CPAR2_209700	1976.95	-0.730387	0.157598	3.57822e-06	1.42641e-05	-4.85	4.85	-4.63449
CANPARB_p09680-A	CPAR2_209710	243.429	-0.21572	0.182167	0.236339	0.321193	-0.49	0.49	-1.18419
CANPARB_p09690-A	CPAR2_209720	164.209	-0.12239	0.228266	0.591839	0.674475	-0.17	0.17	-0.536173
CANPARB_p09700-A	CPAR2_209730	11225.3	-0.655203	0.172236	0.000142319	0.000434456	-3.36	3.36	-3.8041
CANPARB_p09710-A	CPAR2_209740	349.553	-0.738826	0.21527	0.00059896	0.00161377	-2.79	2.79	-3.43209
CANPARB_p09720-A	CPAR2_209750	359.168	0.188602	0.240724	0.433346	0.527771	0.28	0.28	0.78348
CANPARB_p09730-A	CPAR2_209750	796.566	0.279366	0.169334	0.0989856	0.154182	0.81	0.81	1.64979
CANPARB_p09740-A	CPAR2_209760	500.2	-0.312866	0.16453	0.0572264	0.0959293	-1.02	1.02	-1.90158
CANPARB_p09750-A	CPAR2_209770	7625.02	0.325997	0.124525	0.0088469	0.0184702	1.73	1.73	2.61791
CANPARB_p09760-A	CPAR2_209780	5367.34	-3.62847	0.150517	2.12343e-128	3.45176e-126	-125.46	125.46	-24.1068
CANPARB_p09770-A	CPAR2_209790	526.67	-0.197628	0.204223	0.333191	0.425728	-0.37	0.37	-0.967707
CANPARB_p09780-A	CPAR2_209800	166.654	0.669352	0.199211	0.000779372	0.00204891	2.69	2.69	3.36002
CANPARB_p09790-A	CPAR2_209810	1168.01	4.61436	0.1839	6.13284e-139	1.25173e-136	135.9	135.9	25.0917
CANPARB_p09800-A	CPAR2_209820	865.005	1.33826	0.158707	3.38885e-17	4.10591e-16	15.39	15.39	8.43232
CANPARB_p09810-A	CPAR2_209830	1160.88	1.72291	0.212535	5.21117e-16	5.76479e-15	14.24	14.24	8.10647
CANPARB_p09820-A	CPAR2_209840	1322.03	1.03041	0.179798	9.98838e-09	5.77589e-08	7.24	7.24	5.73093
CANPARB_p09830-A	CPAR2_209850	2830.28	3.86389	0.187962	6.69093e-94	6.0239e-92	91.22	91.22	20.5568
CANPARB_p09840-A	CPAR2_209860	506.627	-0.0577482	0.156611	0.712324	0.78033	-0.11	0.11	-0.368736
CANPARB_p09850-A	CPAR2_209870	6239.72	-0.241019	0.182687	0.187069	0.264491	-0.58	0.58	-1.3193
CANPARB_p09860-A	CPAR2_209880	6525.34	-0.0332795	0.149597	0.823955	0.868687	-0.06	0.06	-0.222461
CANPARB_p09870-A	CPAR2_209890	378.569	0.225101	0.165937	0.174928	0.249738	0.6	0.6	1.35654
CANPARB_p09880-A	CPAR2_209900	743.815	-0.273917	0.149288	0.0665314	0.109182	-0.96	0.96	-1.83483
CANPARB_p09890-A	CPAR2_209910	7792.15	0.265826	0.140638	0.0587386	0.0981269	1.01	1.01	1.89014
CANPARB_p09900-A	CPAR2_209920	120.942	0.147504	0.238885	0.536925	0.625167	0.2	0.2	0.617469
CANPARB_p09910-A	CPAR2_209930	991.505	-1.17091	0.158214	1.35372e-13	1.24169e-12	-11.91	11.91	-7.40079
CANPARB_p09920-A	CPAR2_209940	457.029	-0.182174	0.161294	0.258707	0.346601	-0.46	0.46	-1.12945
CANPARB_p09930-A	CPAR2_209950	302.27	1.42622	0.176771	7.13669e-16	7.86514e-15	14.1	14.1	8.06816
CANPARB_p09940-A	CPAR2_209960	924.327	0.895892	0.202958	1.014e-05	3.74381e-05	4.43	4.43	4.41417
CANPARB_p09950-A	CPAR2_209970	2863.6	0.819841	0.207625	7.85894e-05	0.000250357	3.6	3.6	3.94866
CANPARB_p09960-A	CPAR2_209980	152.632	-0.607649	0.252956	0.0162972	0.0318541	-1.5	1.5	-2.40219
CANPARB_p09970-A	CPAR2_209990	970.266	-0.771678	0.139246	2.99317e-08	1.63854e-07	-6.79	6.79	-5.54184
CANPARB_p09980-A	CPAR2_210000	186.434	-0.182474	0.219498	0.40579	0.500566	-0.3	0.3	-0.831325
CANPARB_p09990-A	CPAR2_210010	191.43	-0.312528	0.217929	0.15155	0.22133	-0.65	0.65	-1.43408
CANPARB_p10000-A	CPAR2_210020	502.484	-0.562988	0.170468	0.00095795	0.00247066	-2.61	2.61	-3.30259
CANPARB_p10010-A	CPAR2_210030	412.95	0.467789	0.180477	0.0095431	0.0197363	1.7	1.7	2.59196
CANPARB_p10020-A	CPAR2_210040	532.264	-0.167661	0.224501	0.455173	0.548646	-0.26	0.26	-0.746818
CANPARB_p10030-A	CPAR2_210050	1223.82	-0.0145576	0.140013	0.917191	0.940495	-0.03	0.03	-0.103973
CANPARB_p10040-A	CPAR2_210060	673.653	0.273258	0.198475	0.168578	0.242031	0.62	0.62	1.37679
CANPARB_p10050-A	CPAR2_210070	9700.37	0.0932258	0.12663	0.461605	0.554798	0.26	0.26	0.736207
CANPARB_p10060-A	CPAR2_210080	22231.6	0.680314	0.218583	0.00185583	0.00452891	2.34	2.34	3.11238
CANPARB_p10070-A	CPAR2_210090	440.924	0.620636	0.185662	0.000829317	0.00216756	2.66	2.66	3.34282
CANPARB_p10080-A	CPAR2_210100	553.632	0.395444	0.210702	0.0605462	0.100661	1	1	1.87679
CANPARB_p10090-A	CPAR2_210110	11.1773	-0.259544	0.549965	0.636977	0.714718	-0.15	0.15	-0.471929
CANPARB_p10100-A	CPAR2_210120	52.6708	0.453675	0.289551	0.117156	0.177984	0.75	0.75	1.56682
CANPARB_p10110-A	CPAR2_210130	323.639	1.17009	0.192999	1.33872e-09	8.57132e-09	8.07	8.07	6.06268
CANPARB_p10120-A	CPAR2_210140	3879.1	0.585539	0.205294	0.00434181	0.0097238	2.01	2.01	2.8522
CANPARB_p10130-A	CPAR2_210150	152.9	-0.229257	0.259457	0.37691	0.471701	-0.33	0.33	-0.883605
CANPARB_p10140-A	CPAR2_210160	57.8363	-0.435368	0.286076	0.128044	0.191641	-0.72	0.72	-1.52186
CANPARB_p10150-A	CPAR2_210170	200.096	0.44263	0.268582	0.099347	0.154663	0.81	0.81	1.64803
CANPARB_p10160-A	CPAR2_210180	718.813	-0.93517	0.167464	2.34656e-08	1.2967e-07	-6.89	6.89	-5.58429
CANPARB_p10170-A	CPAR2_210190	47.7367	-0.330687	0.430162	0.442041	0.535797	-0.27	0.27	-0.768751
CANPARB_p10180-A	CPAR2_210200	326.202	0.0682991	0.165693	0.680192	0.751602	0.12	0.12	0.412201
CANPARB_p10190-A	CPAR2_210210	158.001	-0.144273	0.242068	0.551174	0.637444	-0.2	0.2	-0.596002
CANPARB_p10200-A	CPAR2_210220	41.0393	0.0629447	0.33378	0.850421	0.888373	0.05	0.05	0.188581
CANPARB_p10210-A	CPAR2_210230	1650.68	1.20564	0.173574	3.75837e-12	3.09339e-11	10.51	10.51	6.94598
CANPARB_p10220-A	CPAR2_210240	389.807	0.160687	0.162815	0.323678	0.416116	0.38	0.38	0.986928
CANPARB_p10230-A	CPAR2_210250	1246.5	-0.256702	0.150068	0.0871602	0.138004	-0.86	0.86	-1.71057
CANPARB_p10240-A	CPAR2_210260	884.255	-0.902001	0.195026	3.74551e-06	1.48501e-05	-4.83	4.83	-4.62503
CANPARB_p10250-A	CPAR2_210270	314.652	-0.24627	0.203276	0.225701	0.309105	-0.51	0.51	-1.21151
CANPARB_p10260-A	CPAR2_210280	245.822	-0.268013	0.220983	0.225198	0.308706	-0.51	0.51	-1.21282
CANPARB_p10270-A	CPAR2_210290	15782.7	-0.783052	0.197724	7.48459e-05	0.000239082	-3.62	3.62	-3.96033
CANPARB_p10280-A	CPAR2_210300	114.75	1.56342	0.235773	3.33321e-11	2.48484e-10	9.6	9.6	6.63104
CANPARB_p10290-A	CPAR2_210310	3429.62	0.813899	0.197214	3.67566e-05	0.000123905	3.91	3.91	4.12697
CANPARB_p10300-A	CPAR2_210320	464.359	-0.473608	0.21274	0.0259991	0.0481935	-1.32	1.32	-2.22622
CANPARB_p10310-A	CPAR2_210330	368.407	-0.257552	0.164588	0.117622	0.1786	-0.75	0.75	-1.56483
CANPARB_p10320-A	CPAR2_210340	938.351	-0.352509	0.178065	0.0477411	0.0818579	-1.09	1.09	-1.97967
CANPARB_p10330-A	CPAR2_210345	259.563	0.463666	0.231813	0.0454814	0.0786052	1.1	1.1	2.00017
CANPARB_p10340-A	CPAR2_210350	378.015	-0.0134989	0.175276	0.938612	0.955018	-0.02	0.02	-0.077015
CANPARB_p10350-A	CPAR2_210360	22903.5	-0.399017	0.155914	0.010491	0.0214663	-1.67	1.67	-2.55921
CANPARB_p10360-A	CPAR2_210370	442.2	0.301453	0.176074	0.0868815	0.137637	0.86	0.86	1.71208
CANPARB_p10370-A	CPAR2_210380	29386.8	-0.717869	0.220398	0.00112538	0.00286088	-2.54	2.54	-3.25715
CANPARB_p10380-A	CPAR2_210390	2418.05	1.88325	0.16276	5.80067e-31	1.30059e-29	28.89	28.89	11.5707
CANPARB_p10390-A	CPAR2_210400	953.577	1.62151	0.155391	1.71566e-25	3.13752e-24	23.5	23.5	10.435
CANPARB_p10400-A	CPAR2_210410	2194.54	2.93234	0.205337	2.89081e-46	1.00101e-44	44	44	14.2806
CANPARB_p10410-A	CPAR2_210420	5010.1	3.43775	0.248691	1.84159e-43	5.88906e-42	41.23	41.23	13.8234
CANPARB_p10420-A	CPAR2_210430	1147.11	-0.0243023	0.143847	0.865839	0.900708	-0.05	0.05	-0.168946
CANPARB_p10430-A	CPAR2_210440	1092.39	0.25648	0.166401	0.123235	0.185822	0.73	0.73	1.54133
CANPARB_p10440-A	CPAR2_210450	1928	1.52067	0.132493	1.71301e-30	3.76861e-29	28.42	28.42	11.4774
CANPARB_p10450-A	CPAR2_210460	505.912	0.450049	0.163327	0.00586	0.0127381	1.89	1.89	2.75551
CANPARB_p10460-A	CPAR2_210470	23635.5	-0.979775	0.224239	1.24627e-05	4.5131e-05	-4.35	4.35	-4.36933
CANPARB_p10470-A	CPAR2_210480	3764.66	-1.4003	0.141836	5.46904e-23	8.91499e-22	-21.05	21.05	-9.87267
CANPARB_p10480-A	CPAR2_210490	611.373	-0.804848	0.150619	9.11241e-08	4.68592e-07	-6.33	6.33	-5.34359
CANPARB_p10490-A	CPAR2_210500	8272.36	-0.364747	0.152891	0.0170479	0.0331114	-1.48	1.48	-2.38567
CANPARB_p10500-A	CPAR2_210510	1764.55	-0.299651	0.13694	0.0286553	0.0525842	-1.28	1.28	-2.1882
CANPARB_p10510-A	CPAR2_210520	737.688	-1.08384	0.204937	1.23228e-07	6.23277e-07	-6.21	6.21	-5.28864
CANPARB_p10520-A	CPAR2_210530	5724.54	-1.7493	0.186384	6.26502e-21	9.16572e-20	-19.04	19.04	-9.38545
CANPARB_p10530-A	CPAR2_210540	7938.28	-0.827717	0.167115	7.30847e-07	3.28488e-06	-5.48	5.48	-4.95298
CANPARB_p10540-A	CPAR2_210550	1433.11	-0.119866	0.140988	0.395222	0.48985	-0.31	0.31	-0.850186
CANPARB_p10550-A	CPAR2_210560	860.659	-0.0332266	0.157021	0.832415	0.87503	-0.06	0.06	-0.211606
CANPARB_p10560-A	CPAR2_210570	4195.28	-0.334525	0.141519	0.0180875	0.0348987	-1.46	1.46	-2.36382
CANPARB_p10570-A	CPAR2_210580	1358.78	-0.591217	0.162936	0.000285049	0.000819306	-3.09	3.09	-3.62852
CANPARB_p10580-A	CPAR2_210590	1029.42	0.576879	0.155325	0.000203997	0.000601708	3.22	3.22	3.71401
CANPARB_p10590-A	CPAR2_210610	6518.76	-0.397429	0.238187	0.0952056	0.149009	-0.83	0.83	-1.66856
CANPARB_p10600-A	CPAR2_210620	765.765	0.475268	0.155018	0.00217025	0.00519228	2.28	2.28	3.06589
CANPARB_p10610-A	CPAR2_210630	13915.3	-0.206437	0.196189	0.292691	0.38326	-0.42	0.42	-1.05224
CANPARB_p10620-A	CPAR2_210640	624.229	-0.0367731	0.186549	0.843732	0.88391	-0.05	0.05	-0.197122
CANPARB_p10630-A	CPAR2_210650	414.575	0.272056	0.160762	0.0905894	0.1427	0.85	0.85	1.6923
CANPARB_p10640-A	CPAR2_210660	100.948	1.07408	0.246067	1.27124e-05	4.59783e-05	4.34	4.34	4.365
CANPARB_p10650-A	CPAR2_210670	2033.61	0.315412	0.138184	0.0224567	0.0423515	1.37	1.37	2.28255
CANPARB_p10660-A	CPAR2_210680	771.432	0.0602967	0.143165	0.673632	0.745762	0.13	0.13	0.421168
CANPARB_p10670-A	CPAR2_210690	263.284	-1.51319	0.287959	1.48122e-07	7.4063e-07	-6.13	6.13	-5.25488
CANPARB_p10680-A	CPAR2_210700	947.763	-0.535703	0.253821	0.0348108	0.0624695	-1.2	1.2	-2.11055
CANPARB_p10690-A	CPAR2_210710	1120.05	-1.06122	0.185187	1.00122e-08	5.78395e-08	-7.24	7.24	-5.73052
CANPARB_p10700-A	CPAR2_210720	263.195	0.0791153	0.182498	0.664642	0.738312	0.13	0.13	0.433513
CANPARB_p10710-A	CPAR2_210730	674.299	0.633272	0.151127	2.78549e-05	9.57174e-05	4.02	4.02	4.19033
CANPARB_p10720-A	CPAR2_210740	23213.3	-2.69718	0.233709	8.21776e-31	1.83551e-29	-28.74	28.74	-11.5408
CANPARB_p10730-A	CPAR2_210750	4314.85	-0.351939	0.16923	0.0375584	0.0669485	-1.17	1.17	-2.07964
CANPARB_p10740-A	CPAR2_210760	413.684	-0.494882	0.173477	0.00433462	0.00971141	-2.01	2.01	-2.85272
CANPARB_p10750-A	CPAR2_210770	216.188	-0.761363	0.226084	0.00075823	0.00200233	-2.7	2.7	-3.36761
CANPARB_p10760-A	CPAR2_210780	819.542	-0.490373	0.148758	0.000979111	0.00251415	-2.6	2.6	-3.29646
CANPARB_p10770-A	CPAR2_210790	214.32	-0.0194292	0.22734	0.931893	0.950077	-0.02	0.02	-0.085463
CANPARB_p10780-A	CPAR2_210800	270.683	-0.2448	0.18787	0.192565	0.270432	-0.57	0.57	-1.30303
CANPARB_p10790-A	CPAR2_210810	1383.37	0.0814954	0.169513	0.630685	0.709369	0.15	0.15	0.480763
CANPARB_p10800-A	CPAR2_210820	4554.81	0.868372	0.131907	4.60329e-11	3.39275e-10	9.47	9.47	6.58323
CANPARB_p10810-A	CPAR2_210830	2189.34	0.0605407	0.141166	0.668023	0.740953	0.13	0.13	0.428863
CANPARB_p10820-A	CPAR2_210840	569.145	-0.0712228	0.248221	0.774163	0.82853	-0.08	0.08	-0.286933
CANPARB_p10830-A	CPAR2_210850	68.0174	0.0948832	0.318659	0.765888	0.822532	0.08	0.08	0.297758
CANPARB_p10840-A	CPAR2_210860	1732.75	-1.26368	0.154781	3.23275e-16	3.6592e-15	-14.44	14.44	-8.16431
CANPARB_p10850-A	CPAR2_210870	708.717	-0.955233	0.182671	1.70199e-07	8.36276e-07	-6.08	6.08	-5.22925
CANPARB_p10860-A	CPAR2_210880	610.27	-0.733302	0.147899	7.11743e-07	3.20394e-06	-5.49	5.49	-4.95813
CANPARB_p10870-A	CPAR2_210890	489.507	-1.27033	0.161313	3.40843e-15	3.54913e-14	-13.45	13.45	-7.87496
CANPARB_p10880-A	CPAR2_210900	9988.12	-1.09312	0.221827	8.31613e-07	3.71213e-06	-5.43	5.43	-4.9278
CANPARB_p10890-A	CPAR2_210910	553.246	-0.559364	0.208142	0.00720077	0.01534	-1.81	1.81	-2.68741
CANPARB_p10900-A	CPAR2_210920	2739.4	-0.32245	0.185085	0.0814786	0.130384	-0.88	0.88	-1.74217
CANPARB_p10910-A	CPAR2_210930	524.65	0.508411	0.176895	0.00405208	0.00914828	2.04	2.04	2.87408
CANPARB_p10920-A	CPAR2_210940	351.491	1.04252	0.198376	1.47792e-07	7.40477e-07	6.13	6.13	5.25529
CANPARB_p10930-A	CPAR2_210950	803.076	-0.590831	0.167998	0.000436638	0.00121157	-2.92	2.92	-3.51689
CANPARB_p10940-A	CPAR2_210960	1717.89	0.353316	0.165579	0.0328571	0.0594007	1.23	1.23	2.13382
CANPARB_p10950-A	CPAR2_210970	165.019	0.0372482	0.228998	0.870788	0.904576	0.04	0.04	0.162658
CANPARB_p10960-A	CPAR2_210980	213.771	-0.0057908	0.183072	0.974766	0.980126	-0.01	0.01	-0.0316313
CANPARB_p10970-A	CPAR2_210990	903.354	-0.241361	0.177041	0.172786	0.247043	-0.61	0.61	-1.36331
CANPARB_p10980-A	CPAR2_211000	879.525	-0.219356	0.146147	0.133375	0.1983	-0.7	0.7	-1.50093
CANPARB_p10990-A	CPAR2_211010	419.106	-0.2843	0.159509	0.0746931	0.120847	-0.92	0.92	-1.78234
CANPARB_p11000-A	CPAR2_211020	9066.51	0.0743853	0.135495	0.583013	0.666496	0.18	0.18	0.548989
CANPARB_p11010-A	CPAR2_211030	2449.58	0.155697	0.176815	0.378553	0.47305	0.33	0.33	0.880566
CANPARB_p11020-A	CPAR2_211040	52041.5	5.68022	0.186115	1.4182e-204	6.38406e-202	201.19	201.19	30.5199
CANPARB_p11030-A	CPAR2_211050	1484.97	1.82197	0.164749	1.98071e-28	4.08137e-27	26.39	26.39	11.0591
CANPARB_p11040-A	CPAR2_211060	2459.33	-0.62083	0.177107	0.00045592	0.00125911	-2.9	2.9	-3.5054
CANPARB_p11050-A	CPAR2_211070	1376.93	-0.847648	0.132211	1.44265e-10	1.00625e-09	-9	9	-6.41132
CANPARB_p11060-A	CPAR2_211080	2897.09	-0.735924	0.132054	2.50519e-08	1.37915e-07	-6.86	6.86	-5.57291
CANPARB_p11070-A	CPAR2_211090	339.092	-0.205419	0.209493	0.326814	0.419228	-0.38	0.38	-0.980551
CANPARB_p11080-A	CPAR2_211100	182.62	0.177669	0.266434	0.504874	0.59591	0.22	0.22	0.66684
CANPARB_p11090-A	CPAR2_211110	190.036	0.656648	0.205063	0.00136394	0.00339794	2.47	2.47	3.20218
CANPARB_p11100-A	CPAR2_211120	196.373	0.744829	0.199847	0.000193774	0.000574161	3.24	3.24	3.727
CANPARB_p11110-A	CPAR2_211130	1180.04	1.53946	0.183135	4.23605e-17	5.09021e-16	15.29	15.29	8.40617
CANPARB_p11120-A	CPAR2_211140	87.7506	0.0962106	0.284697	0.735408	0.800522	0.1	0.1	0.33794
CANPARB_p11130-A	CPAR2_211150	161.028	-0.612281	0.247974	0.0135438	0.0270138	-1.57	1.57	-2.46914
CANPARB_p11140-A	CPAR2_211160	79.3048	0.65602	0.248221	0.00822019	0.0172936	1.76	1.76	2.64289
CANPARB_p11150-A	CPAR2_211160	44.2238	0.795346	0.372343	0.0326746	0.0591072	1.23	1.23	2.13606
CANPARB_p11160-A	CPAR2_211170	1.80577	0.024748	0.87046	0.977318	0.981522	0.01	0.01	0.0284309
CANPARB_p11170-A		17.4619	1.06607	0.541992	0.0491902	0.0841453	1.07	1.07	1.96694
CANPARB_p11180-A	CPAR2_211180	372.576	1.17493	0.179695	6.21475e-11	4.52185e-10	9.34	9.34	6.53848
CANPARB_p11190-A	CPAR2_211190	346.359	-0.978877	0.230631	2.19245e-05	7.64157e-05	-4.12	4.12	-4.24433
CANPARB_p11200-A	CPAR2_211200	6917.57	-0.889655	0.167117	1.01771e-07	5.20141e-07	-6.28	6.28	-5.32353
CANPARB_p11210-A	CPAR2_211210	7885.7	-0.767289	0.146017	1.48202e-07	7.4063e-07	-6.13	6.13	-5.25478
CANPARB_p11220-A	CPAR2_211220	288.948	-0.622797	0.183655	0.000696051	0.00184981	-2.73	2.73	-3.39113
CANPARB_p11230-A	CPAR2_211230	1191.78	-1.00394	0.156186	1.29463e-10	9.05157e-10	-9.04	9.04	-6.4278
CANPARB_p11240-A	CPAR2_211240	316.919	1.11312	0.215769	2.48485e-07	1.19191e-06	5.92	5.92	5.15884
CANPARB_p11250-A	CPAR2_211250	274.879	0.170071	0.176456	0.335139	0.427937	0.37	0.37	0.963814
CANPARB_p11260-A	CPAR2_211260	1562.95	1.07885	0.148226	3.37701e-13	3.02175e-12	11.52	11.52	7.27844
CANPARB_p11270-A	CPAR2_211270	820.789	1.06633	0.195439	4.86836e-08	2.5901e-07	6.59	6.59	5.45605
CANPARB_p11280-A	CPAR2_211280	1161.81	-0.192266	0.163292	0.23902	0.324177	-0.49	0.49	-1.17744
CANPARB_p11290-A	CPAR2_211290	395.773	-0.0951171	0.173407	0.583335	0.666604	-0.18	0.18	-0.548519
CANPARB_p11300-A	CPAR2_211300	551.215	-0.421008	0.153152	0.00597851	0.0129579	-1.89	1.89	-2.74896
CANPARB_p11310-A	CPAR2_211310	128.417	0.197089	0.246209	0.423425	0.517638	0.29	0.29	0.800494
CANPARB_p11320-A	CPAR2_211320	539.702	-0.249648	0.190415	0.189831	0.267363	-0.57	0.57	-1.31108
CANPARB_p11330-A	CPAR2_211330	96.1375	-0.0214101	0.267572	0.936224	0.953329	-0.02	0.02	-0.0800163
CANPARB_p11340-A	CPAR2_211340	857.877	0.253887	0.138241	0.0662757	0.108844	0.96	0.96	1.83655
CANPARB_p11350-A	CPAR2_211350	13396.4	-0.461926	0.215552	0.0321137	0.0582184	-1.23	1.23	-2.14299
CANPARB_p11360-A	CPAR2_211360	235.986	-0.202313	0.196645	0.303563	0.394153	-0.4	0.4	-1.02882
CANPARB_p11370-A	CPAR2_211370	1240.48	-1.16324	0.168276	4.75548e-12	3.88132e-11	-10.41	10.41	-6.91269
CANPARB_p11380-A	CPAR2_211380	385.142	-0.819735	0.178123	4.18299e-06	1.63738e-05	-4.79	4.79	-4.60208
CANPARB_p11390-A	CPAR2_211390	5470.48	-0.92914	0.167786	3.06564e-08	1.67508e-07	-6.78	6.78	-5.53765
CANPARB_p11400-A	CPAR2_211400	1744.68	0.637183	0.169683	0.000173249	0.000517273	3.29	3.29	3.75513
CANPARB_p11410-A	CPAR2_211410	617.242	0.196954	0.194083	0.310205	0.400998	0.4	0.4	1.01479
CANPARB_p11420-A	CPAR2_211420	11514.6	-0.0331695	0.122141	0.785954	0.837841	-0.08	0.08	-0.271568
CANPARB_p11430-A	CPAR2_211430	8693.89	-0.797804	0.185918	1.77734e-05	6.28838e-05	-4.2	4.2	-4.29117
CANPARB_p11440-A	CPAR2_211440	341.733	0.526537	0.172199	0.00223024	0.00532058	2.27	2.27	3.05772
CANPARB_p11450-A	CPAR2_211450	827.246	0.344087	0.174844	0.0490717	0.0839671	1.08	1.08	1.96797
CANPARB_p11460-A	CPAR2_211460	656.964	-0.665753	0.153859	1.51124e-05	5.40573e-05	-4.27	4.27	-4.32704
CANPARB_p11470-A	CPAR2_211470	521.452	1.39595	0.176361	2.46666e-15	2.60558e-14	13.58	13.58	7.9153
CANPARB_p11480-A	CPAR2_211480	9020.51	-0.342654	0.154793	0.0268544	0.0496688	-1.3	1.3	-2.21363
CANPARB_p11490-A	CPAR2_211490	1237.95	1.42497	0.17554	4.75207e-16	5.28691e-15	14.28	14.28	8.11767
CANPARB_p11500-A	CPAR2_211500	603.435	0.122389	0.149121	0.411799	0.506889	0.3	0.3	0.820732
CANPARB_p11510-A	CPAR2_211510	6053.7	-1.30099	0.152714	1.60811e-17	1.98119e-16	-15.7	15.7	-8.51909
CANPARB_p11520-A	CPAR2_211520	292.271	-0.0865711	0.194958	0.657006	0.731646	-0.14	0.14	-0.44405
CANPARB_p11530-A	CPAR2_211530	694.997	-0.450048	0.175007	0.010123	0.0208151	-1.68	1.68	-2.5716
CANPARB_p11540-A	CPAR2_211540	2297.7	-0.598334	0.170115	0.000436083	0.00121089	-2.92	2.92	-3.51723
CANPARB_p11550-A	CPAR2_211550	149.812	1.44154	0.248225	6.34531e-09	3.78905e-08	7.42	7.42	5.80739
CANPARB_p11560-A	CPAR2_211560	12451.4	4.7578	0.17453	1.2409e-163	3.45797e-161	160.46	160.46	27.2607
CANPARB_p11570-A	CPAR2_211570	1770.82	-1.45349	0.14553	1.7278e-23	2.92228e-22	-21.53	21.53	-9.98756
CANPARB_p11580-A	CPAR2_211580	129.154	0.124043	0.277807	0.655231	0.729947	0.14	0.14	0.446507
CANPARB_p11590-A	CPAR2_211590	1245.21	0.459712	0.156716	0.00335269	0.00770014	2.11	2.11	2.9334
CANPARB_p11600-A	CPAR2_211600	2830.2	-2.60881	0.485503	7.72568e-08	4.01872e-07	-6.4	6.4	-5.37342
CANPARB_p11610-A	CPAR2_211610	8471.82	-0.740935	0.152666	1.21411e-06	5.23964e-06	-5.28	5.28	-4.85332
CANPARB_p11620-A	CPAR2_211620	541.651	-0.398462	0.162896	0.0144405	0.0286266	-1.54	1.54	-2.44612
CANPARB_p11630-A	CPAR2_211630	138920	-1.43563	0.198223	4.40573e-13	3.92425e-12	-11.41	11.41	-7.24247
CANPARB_p11640-A	CPAR2_211640	27767	0.237666	0.185944	0.201194	0.2812	0.55	0.55	1.27816
CANPARB_p11650-A	CPAR2_211650	330.991	-0.707473	0.226707	0.00180455	0.00441851	-2.35	2.35	-3.12065
CANPARB_p11660-A	CPAR2_211660	538.392	0.302788	0.177933	0.088812	0.140353	0.85	0.85	1.7017
CANPARB_p11670-A	CPAR2_211670	204.692	-0.0387365	0.218209	0.8591	0.895999	-0.05	0.05	-0.17752
CANPARB_p11680-A	CPAR2_211680	3244.34	0.331609	0.175465	0.0587735	0.0981292	1.01	1.01	1.88988
CANPARB_p11690-A	CPAR2_211690	3727.41	-0.201155	0.230375	0.382572	0.476648	-0.32	0.32	-0.873166
CANPARB_p11700-A	CPAR2_211700	1671.63	-0.371317	0.190701	0.0515211	0.0874931	-1.06	1.06	-1.94711
CANPARB_p11710-A	CPAR2_211710	229.147	-0.191427	0.195095	0.326495	0.419002	-0.38	0.38	-0.981198
CANPARB_p11720-A	CPAR2_211720	3389.04	0.197444	0.154777	0.202073	0.282226	0.55	0.55	1.27567
CANPARB_p11730-A	CPAR2_211730	1306.68	-0.0626387	0.182645	0.731634	0.797303	-0.1	0.1	-0.342953
CANPARB_p11740-A	CPAR2_211740	4805.37	2.09422	0.171378	2.43436e-34	6.08798e-33	32.22	32.22	12.2199
CANPARB_p11750-A	CPAR2_211750	21383.2	-1.46397	0.259146	1.61192e-08	9.01812e-08	-7.04	7.04	-5.6492
CANPARB_p11760-A	CPAR2_211760	1289.96	0.632635	0.142183	8.6093e-06	3.21314e-05	4.49	4.49	4.44944
CANPARB_p11770-A	CPAR2_211770	2657.81	0.0774957	0.17567	0.659108	0.733566	0.13	0.13	0.441145
CANPARB_p11780-A	CPAR2_211780	120.115	0.260161	0.233426	0.26505	0.353595	0.45	0.45	1.11454
CANPARB_p11790-A	CPAR2_211790	31522.5	0.994863	0.208364	1.80031e-06	7.54145e-06	5.12	5.12	4.77464
CANPARB_p11800-A	CPAR2_211800	1548.59	0.373632	0.137811	0.00670423	0.0143606	1.84	1.84	2.71119
CANPARB_p11810-A	CPAR2_211810	14803.8	-0.72116	0.157865	4.9194e-06	1.90042e-05	-4.72	4.72	-4.5682
CANPARB_p11820-A	CPAR2_211820	1129.27	-0.293808	0.162055	0.0698295	0.11386	-0.94	0.94	-1.81302
CANPARB_p11830-A	CPAR2_211830	16535.5	-0.0228032	0.202847	0.910494	0.935907	-0.03	0.03	-0.112415
CANPARB_p11840-A	CPAR2_211840	2424.25	-0.127045	0.151332	0.401183	0.496032	-0.3	0.3	-0.839511
CANPARB_p11850-A	CPAR2_211850	503.43	0.556594	0.167097	0.00086544	0.00224991	2.65	2.65	3.33097
CANPARB_p11860-A	CPAR2_211860	106335	1.13758	0.300943	0.000156786	0.000473432	3.32	3.32	3.78007
CANPARB_p11870-A	CPAR2_211870	907.168	-0.459901	0.147589	0.00183268	0.00447614	-2.35	2.35	-3.11609
CANPARB_p11880-A	CPAR2_211880	540.162	0.84201	0.185354	5.55379e-06	2.1312e-05	4.67	4.67	4.5427
CANPARB_p11890-A	CPAR2_211890	3723.88	-1.05181	0.558852	0.0598243	0.0995994	-1	1	-1.88209
CANPARB_p11900-A	CPAR2_211900	414.909	-0.306149	0.167069	0.0668816	0.109695	-0.96	0.96	-1.83247
CANPARB_p11910-A	CPAR2_211910	266.751	-0.466411	0.185181	0.0117795	0.0238443	-1.62	1.62	-2.51868
CANPARB_p11920-A	CPAR2_211920	4552.82	-1.87667	0.176981	2.86159e-26	5.43703e-25	-24.26	24.26	-10.6038
CANPARB_p11930-A	CPAR2_211930	696.902	0.0253974	0.171004	0.881933	0.912495	0.04	0.04	0.148519
CANPARB_p11940-A	CPAR2_211940	931.279	-0.71349	0.177049	5.57981e-05	0.000182216	-3.74	3.74	-4.02991
CANPARB_p11950-A	CPAR2_211950	386.902	0.350728	0.167301	0.0360481	0.0645118	1.19	1.19	2.09638
CANPARB_p11960-A	CPAR2_211960	1557.7	-0.885932	0.135965	7.2275e-11	5.2152e-10	-9.28	9.28	-6.51586
CANPARB_p11970-A	CPAR2_211970	3042.32	-0.991513	0.132529	7.35049e-14	6.89344e-13	-12.16	12.16	-7.48145
CANPARB_p11980-A	CPAR2_211980	508.779	-0.239079	0.167946	0.154578	0.22519	-0.65	0.65	-1.42355
CANPARB_p11990-A	CPAR2_211990	195.851	1.00297	0.200704	5.81532e-07	2.65454e-06	5.58	5.58	4.99725
CANPARB_p12000-A	CPAR2_212000	246.823	0.100265	0.183736	0.585272	0.668556	0.17	0.17	0.5457
CANPARB_p12010-A	CPAR2_212010	571.79	0.285533	0.178579	0.10984	0.168621	0.77	0.77	1.59891
CANPARB_p12020-A	CPAR2_212020	414.423	0.230671	0.179023	0.197571	0.276731	0.56	0.56	1.2885
CANPARB_p12030-A	CPAR2_212030	745.671	0.247366	0.163967	0.131393	0.196051	0.71	0.71	1.50863
CANPARB_p12040-A	CPAR2_212040	905.782	-0.090942	0.162666	0.576112	0.660801	-0.18	0.18	-0.559073
CANPARB_p12050-A	CPAR2_212050	563.973	-0.0710948	0.182167	0.696334	0.766544	-0.12	0.12	-0.390273
CANPARB_p12060-A	CPAR2_212060	670.704	0.316324	0.167366	0.058757	0.0981292	1.01	1.01	1.89001
CANPARB_p12070-A	CPAR2_212070	1886.61	1.36777	0.181506	4.85812e-14	4.62271e-13	12.34	12.34	7.53568
CANPARB_p12080-A	CPAR2_212080	1522.41	-0.208187	0.155566	0.180813	0.256869	-0.59	0.59	-1.33826
CANPARB_p12090-A	CPAR2_212090	4905.45	-0.610227	0.167639	0.000272509	0.000785192	-3.11	3.11	-3.64012
CANPARB_p12100-A	CPAR2_212100	5142.67	-0.67333	0.212427	0.00152593	0.0037742	-2.42	2.42	-3.16971
CANPARB_p12110-A	CPAR2_212110	225.775	0.635942	0.240173	0.00810058	0.0170827	1.77	1.77	2.64785
CANPARB_p12120-A	CPAR2_212120	186.434	0.793484	0.212264	0.000185347	0.000551145	3.26	3.26	3.73819
CANPARB_p12130-A	CPAR2_212130	441.808	0.564075	0.20336	0.00554092	0.0121171	1.92	1.92	2.77378
CANPARB_p12140-A	CPAR2_212140	950.02	0.989715	0.180975	4.53076e-08	2.41916e-07	6.62	6.62	5.46881
CANPARB_p12150-A	CPAR2_212150	2786.5	-0.762393	0.138425	3.63691e-08	1.97432e-07	-6.7	6.7	-5.50763
CANPARB_p12160-A	CPAR2_212160	18284.1	-2.36602	0.253919	1.18539e-20	1.70174e-19	-18.77	18.77	-9.31801
CANPARB_p12170-A	CPAR2_212170	247.497	0.450003	0.189153	0.0173578	0.0336351	1.47	1.47	2.37904
CANPARB_p12180-A	CPAR2_212180	5043.2	0.382808	0.165429	0.020666	0.0393549	1.41	1.41	2.31403
CANPARB_p12190-A	CPAR2_212190	802.526	0.706108	0.169217	3.00891e-05	0.000102791	3.99	3.99	4.17279
CANPARB_p12200-A	CPAR2_212200	120.14	0.720258	0.24518	0.00330685	0.00760083	2.12	2.12	2.93767
CANPARB_p12210-A	CPAR2_212210	116465	2.4607	0.220197	5.40295e-29	1.12922e-27	26.95	26.95	11.175
CANPARB_p12220-A	CPAR2_212220	1436.47	-0.353883	0.182797	0.052876	0.0894825	-1.05	1.05	-1.93593
CANPARB_p12230-A	CPAR2_212230	7196.91	-0.507311	0.195869	0.00959629	0.0198366	-1.7	1.7	-2.59005
CANPARB_p12240-A	CPAR2_212240	488.533	0.669222	0.168848	7.38745e-05	0.000236237	3.63	3.63	3.96345
CANPARB_p12250-A	CPAR2_212250	2200.96	0.087501	0.18944	0.644158	0.72063	0.14	0.14	0.461893
CANPARB_p12260-A	CPAR2_212260	53.3386	-0.393616	0.282586	0.163648	0.235995	-0.63	0.63	-1.39291
CANPARB_p12270-A	CPAR2_212270	927.688	-0.190106	0.150705	0.207147	0.288279	-0.54	0.54	-1.26145
CANPARB_p12280-A	CPAR2_212280	833.5	0.551411	0.142648	0.000110851	0.000345053	3.46	3.46	3.86552
CANPARB_p12290-A	CPAR2_212290	960.481	-0.477851	0.162552	0.00328546	0.00755461	-2.12	2.12	-2.93969
CANPARB_p12300-A	CPAR2_212300	267.615	0.204753	0.184178	0.266262	0.354935	0.45	0.45	1.11171
CANPARB_p12310-A	CPAR2_212310	457.347	0.19332	0.169156	0.2531	0.339945	0.47	0.47	1.14285
CANPARB_p12320-A	CPAR2_212320	872.766	-0.234424	0.143511	0.102366	0.158814	-0.8	0.8	-1.63349
CANPARB_p12330-A	CPAR2_212330	210.248	0.189726	0.189256	0.316112	0.407823	0.39	0.39	1.00248
CANPARB_p12340-A	CPAR2_212340	103.896	0.547286	0.230285	0.0174748	0.0338281	1.47	1.47	2.37656
CANPARB_p12350-A	CPAR2_212350	61.9606	1.54582	0.313802	8.38805e-07	3.74138e-06	5.43	5.43	4.92612
CANPARB_p12360-A		1071.42	3.66924	0.26298	3.03487e-44	9.86669e-43	42.01	42.01	13.9526
CANPARB_p12370-A	CPAR2_212380	472.676	-0.282963	0.174038	0.103977	0.160971	-0.79	0.79	-1.62587
CANPARB_p12380-A	CPAR2_212390	250.494	0.420505	0.17486	0.0161811	0.0316484	1.5	1.5	2.4048
CANPARB_p12390-A	CPAR2_212400	1115.84	0.877382	0.154701	1.41573e-08	7.96618e-08	7.1	7.1	5.67148
CANPARB_p12400-A	CPAR2_212410	832.903	-0.197222	0.1563	0.207012	0.288231	-0.54	0.54	-1.26182
CANPARB_p12410-A	CPAR2_212420	3630.53	0.179181	0.132469	0.176175	0.251152	0.6	0.6	1.35263
CANPARB_p12420-A	CPAR2_212430	342.55	0.665935	0.194139	0.000603133	0.00162355	2.79	2.79	3.4302
CANPARB_p12430-A	CPAR2_212440	1163.85	2.93086	0.2585	8.51072e-30	1.82435e-28	27.74	27.74	11.338
CANPARB_p12440-A	CPAR2_212450	457.749	-0.096523	0.175744	0.582851	0.66644	-0.18	0.18	-0.549226
CANPARB_p12450-A	CPAR2_212460	3164.73	-0.837287	0.158438	1.25945e-07	6.35919e-07	-6.2	6.2	-5.28465
CANPARB_p12460-A	CPAR2_212470	2483.25	-2.2022	0.149255	2.87142e-49	1.05683e-47	-46.98	46.98	-14.7547
CANPARB_p12470-A	CPAR2_212480	120.217	0.473788	0.23361	0.0425487	0.0743935	1.13	1.13	2.02811
CANPARB_p12480-A	CPAR2_212490	135.284	-0.15814	0.257898	0.539752	0.627833	-0.2	0.2	-0.613188
CANPARB_p12490-A	CPAR2_212500	212.169	0.276418	0.219911	0.208769	0.290263	0.54	0.54	1.25696
CANPARB_p12500-A	CPAR2_212510	94.5846	-0.655314	0.263921	0.0130283	0.0261192	-1.58	1.58	-2.48299
CANPARB_p12510-A	CPAR2_212520	1151.7	0.0311819	0.176759	0.859973	0.89659	0.05	0.05	0.176409
CANPARB_p12520-A	CPAR2_212530	428.904	1.79644	0.178767	9.27567e-24	1.59182e-22	21.8	21.8	10.0491
CANPARB_p12530-A	CPAR2_212540	147.794	0.441752	0.25061	0.0779503	0.125492	0.9	0.9	1.7627
CANPARB_p12540-A	CPAR2_212550	1467.49	-0.504767	0.183451	0.00593199	0.0128761	-1.89	1.89	-2.75152
CANPARB_p12550-A	CPAR2_212560	295.8	-1.67344	0.340552	8.92864e-07	3.94939e-06	-5.4	5.4	-4.91389
CANPARB_p12560-A	CPAR2_212570	269.629	-0.428098	0.175287	0.0145953	0.0288749	-1.54	1.54	-2.44227
CANPARB_p12570-A	CPAR2_212580	274.883	-0.326006	0.203936	0.109916	0.168649	-0.77	0.77	-1.59857
CANPARB_p12580-A	CPAR2_212590	2217.13	-0.410458	0.196918	0.0371231	0.0662532	-1.18	1.18	-2.08441
CANPARB_p12590-A	CPAR2_212600	365.841	0.365301	0.158991	0.0215829	0.0408352	1.39	1.39	2.29763
CANPARB_p12600-A	CPAR2_212610	667.61	0.202102	0.159923	0.206322	0.287407	0.54	0.54	1.26374
CANPARB_p12610-A	CPAR2_212620	4711.52	0.141537	0.186594	0.448137	0.541838	0.27	0.27	0.758525
CANPARB_p12620-A	CPAR2_212630	1909.75	-1.01777	0.152093	2.20548e-11	1.67182e-10	-9.78	9.78	-6.69173
CANPARB_p12630-A	CPAR2_212640	646.234	-0.226225	0.161011	0.160014	0.231667	-0.64	0.64	-1.40503
CANPARB_p12640-A	CPAR2_212650	349.057	-0.035092	0.165107	0.831685	0.874577	-0.06	0.06	-0.212541
CANPARB_p12650-A	CPAR2_212660	416.346	-0.426505	0.16471	0.0096135	0.0198652	-1.7	1.7	-2.58943
CANPARB_p12660-A	CPAR2_212670	1217.01	-1.25013	0.18137	5.47276e-12	4.43581e-11	-10.35	10.35	-6.89274
CANPARB_p12670-A	CPAR2_212680	442.033	-0.427378	0.174561	0.0143533	0.0284634	-1.55	1.55	-2.4483
CANPARB_p12680-A	CPAR2_212690	1133.65	0.11296	0.165391	0.494617	0.585338	0.23	0.23	0.682985
CANPARB_p12690-A	CPAR2_212700	1120.1	0.439423	0.170259	0.009854	0.0203048	1.69	1.69	2.58091
CANPARB_p12700-A	CPAR2_212710	13583.6	-0.587684	0.224993	0.00900111	0.0187654	-1.73	1.73	-2.61201
CANPARB_p12710-A	CPAR2_212720	1746.11	-0.750039	0.20789	0.000308733	0.000880032	-3.06	3.06	-3.60786
CANPARB_p12720-A	CPAR2_212730	865.903	0.0327931	0.147581	0.824154	0.868687	0.06	0.06	0.222205
CANPARB_p12730-A	CPAR2_212740	381.785	-0.278464	0.174385	0.110302	0.169019	-0.77	0.77	-1.59684
CANPARB_p12740-A	CPAR2_212750	1290.26	-1.01354	0.149218	1.10347e-11	8.61002e-11	-10.06	10.06	-6.79232
CANPARB_p12750-A	CPAR2_212760	333.047	-0.266645	0.190782	0.162221	0.234226	-0.63	0.63	-1.39764
CANPARB_p12760-A	CPAR2_212770	306.541	0.12809	0.235716	0.586848	0.669703	0.17	0.17	0.543409
CANPARB_p12770-A	CPAR2_212780	169.241	0.19096	0.204536	0.350496	0.44425	0.35	0.35	0.933628
CANPARB_p12780-A	CPAR2_212790	1030.39	-0.732131	0.147005	6.34781e-07	2.88411e-06	-5.54	5.54	-4.98032
CANPARB_p12790-A	CPAR2_212800	171.732	0.0572085	0.201452	0.776425	0.830343	0.08	0.08	0.283981
CANPARB_p12800-A	CPAR2_212810	7558.86	0.192659	0.16937	0.255328	0.342545	0.47	0.47	1.1375
CANPARB_p12810-A	CPAR2_212820	728.956	0.560445	0.154999	0.000299417	0.000856397	3.07	3.07	3.6158
CANPARB_p12820-A	CPAR2_212830	51.6677	0.447336	0.401097	0.26473	0.353457	0.45	0.45	1.11528
CANPARB_p12830-A	CPAR2_212840	297.855	-0.381755	0.178906	0.0328564	0.0594007	-1.23	1.23	-2.13383
CANPARB_p12840-A	CPAR2_212850	8948.72	-8.05065	0.472489	4.2316e-65	2.2929e-63	-62.64	62.64	-17.0388
CANPARB_p12850-A	CPAR2_212860	1.05359e+06	-9.40713	0.200216	0	0	-1000	1000	-46.985
CANPARB_p12860-A	CPAR2_212870	1008.67	-2.41677	0.150879	9.57657e-58	4.51953e-56	-55.34	55.34	-16.0179
CANPARB_p12870-A	CPAR2_212880	808.982	0.272718	0.177905	0.12529	0.18829	0.73	0.73	1.53294
CANPARB_p12880-A	CPAR2_212890	375.301	-0.737311	0.187895	8.70664e-05	0.000275263	-3.56	3.56	-3.92407
CANPARB_p12890-A	CPAR2_212900	1591.2	-0.104962	0.151742	0.489118	0.580004	-0.24	0.24	-0.691713
CANPARB_p12900-A	CPAR2_212910	132.578	-0.806509	0.264384	0.00228443	0.00543878	-2.26	2.26	-3.05052
CANPARB_p12910-A	CPAR2_212920	208.192	-0.352434	0.191139	0.0652039	0.107425	-0.97	0.97	-1.84386
CANPARB_p12920-A	CPAR2_212925	11.348	-0.8328	0.546298	0.127398	0.191015	-0.72	0.72	-1.52444
CANPARB_p12930-A	CPAR2_212930	42.1082	0.987617	0.343643	0.00405357	0.00914828	2.04	2.04	2.87396
CANPARB_p12940-A	CPAR2_212940	574.38	0.231045	0.156337	0.139443	0.205962	0.69	0.69	1.47787
CANPARB_p12950-A	CPAR2_212950	220.427	0.188097	0.181722	0.300631	0.391041	0.41	0.41	1.03508
CANPARB_p12960-A	CPAR2_212960	263.538	0.681392	0.19942	0.000633439	0.00169419	2.77	2.77	3.41688
CANPARB_p12970-A	CPAR2_212970	561.881	1.58353	0.177457	4.51912e-19	6.05169e-18	17.22	17.22	8.92347
CANPARB_p12980-A	CPAR2_212980	3260.5	-0.48038	0.149103	0.00127392	0.00319546	-2.5	2.5	-3.22179
CANPARB_p12990-A	CPAR2_212990	669.408	0.697818	0.161327	1.52194e-05	5.43735e-05	4.26	4.26	4.32549
CANPARB_p13000-A	CPAR2_213000	235.069	0.625266	0.180653	0.000537874	0.0014613	2.84	2.84	3.46115
CANPARB_p13010-A	CPAR2_213010	492.331	0.501012	0.163125	0.00213104	0.005111	2.29	2.29	3.07133
CANPARB_p13020-A	CPAR2_213020	716.825	-0.38794	0.158942	0.0146564	0.0289663	-1.54	1.54	-2.44076
CANPARB_p13030-A	CPAR2_213030	210.564	-0.165128	0.212377	0.436849	0.531374	-0.27	0.27	-0.777525
CANPARB_p13040-A	CPAR2_213040	1351.57	-0.100223	0.158683	0.527655	0.617073	-0.21	0.21	-0.63159
CANPARB_p13050-A	CPAR2_213050	1288.48	1.65348	0.206113	1.03854e-15	1.13527e-14	13.94	13.94	8.02222
CANPARB_p13060-A	CPAR2_213060	69.4005	1.07371	0.383878	0.00515773	0.0113427	1.95	1.95	2.79701
CANPARB_p13070-A	CPAR2_213070	46.6122	2.35327	0.381408	6.83094e-10	4.50673e-09	8.35	8.35	6.16995
CANPARB_p13080-A	CPAR2_213080	3996.37	-1.1174	0.192857	6.87641e-09	4.07708e-08	-7.39	7.39	-5.79392
CANPARB_p13090-A	CPAR2_213090	1553.84	0.101394	0.160919	0.528632	0.617969	0.21	0.21	0.630096
CANPARB_p13100-A	CPAR2_213100	411.332	1.41896	0.179833	3.01112e-15	3.1579e-14	13.5	13.5	7.89044
CANPARB_p13110-A	CPAR2_213110	411.036	1.58174	0.175298	1.82784e-19	2.4818e-18	17.61	17.61	9.02313
CANPARB_p13120-A	CPAR2_213120	337.616	-0.00887105	0.170279	0.958451	0.96916	-0.01	0.01	-0.0520971
CANPARB_p13130-A	CPAR2_213130	990.278	0.177474	0.151015	0.239913	0.325219	0.49	0.49	1.1752
CANPARB_p13140-A	CPAR2_213140	9475.28	0.876255	0.150774	6.18367e-09	3.70008e-08	7.43	7.43	5.81171
CANPARB_p13150-A	CPAR2_213150	280.586	0.145619	0.172858	0.399552	0.494434	0.31	0.31	0.842421
CANPARB_p13160-A	CPAR2_213160	186.072	-0.257055	0.231502	0.266835	0.355538	-0.45	0.45	-1.11038
CANPARB_p13170-A	CPAR2_213170	5546.61	-0.422797	0.137048	0.00203528	0.00490546	-2.31	2.31	-3.08504
CANPARB_p13180-A	CPAR2_213180	691.855	0.271956	0.215646	0.207264	0.288308	0.54	0.54	1.26112
CANPARB_p13190-A	CPAR2_213190	287.221	-0.12573	0.179921	0.484673	0.575666	-0.24	0.24	-0.698807
CANPARB_p13200-A	CPAR2_213200	9583.16	-0.247887	0.181165	0.17122	0.245282	-0.61	0.61	-1.3683
CANPARB_p13210-A	CPAR2_213210	1157.55	-0.275465	0.143083	0.0542031	0.0915166	-1.04	1.04	-1.92521
CANPARB_p13220-A	CPAR2_213220	19.4943	0.921317	0.43979	0.0361796	0.0646877	1.19	1.19	2.0949
CANPARB_p13230-A	CPAR2_213230 / CPAR2_213240	627.887	0.62232	0.20701	0.00264507	0.00621644	2.21	2.21	3.00623
CANPARB_p13240-A	CPAR2_213250	9689.51	0.217406	0.178956	0.224421	0.308	0.51	0.51	1.21486
CANPARB_p13250-A	CPAR2_213260	1629.26	0.242785	0.139621	0.0820554	0.13107	0.88	0.88	1.73888
CANPARB_p13260-A	CPAR2_213270	341.631	0.364101	0.248533	0.142921	0.210514	0.68	0.68	1.465
CANPARB_p13270-A	CPAR2_213280	105.769	0.331318	0.287048	0.248409	0.334643	0.48	0.48	1.15422
CANPARB_p13280-A	CPAR2_213290	125.816	0.524496	0.216205	0.0152694	0.0300561	1.52	1.52	2.42592
CANPARB_p13290-A	CPAR2_213300	180.861	-0.565542	0.218151	0.00952994	0.0197273	-1.7	1.7	-2.59243
CANPARB_p13300-A	CPAR2_213310	632.06	0.425824	0.173204	0.0139514	0.0277698	1.56	1.56	2.45851
CANPARB_p13310-A	CPAR2_213320	242.624	-0.178274	0.183813	0.332112	0.424532	-0.37	0.37	-0.969868
CANPARB_p13320-A	CPAR2_213330	394.243	-0.265104	0.176436	0.132956	0.197828	-0.7	0.7	-1.50255
CANPARB_p13330-A	CPAR2_213340	181.116	-0.0798947	0.258542	0.757306	0.815711	-0.09	0.09	-0.30902
CANPARB_p13340-A	CPAR2_213350	248.437	-0.171049	0.184689	0.354369	0.448091	-0.35	0.35	-0.926149
CANPARB_p13350-A	CPAR2_213360	841.504	-0.316659	0.150258	0.0350795	0.0628937	-1.2	1.2	-2.10744
CANPARB_p13360-A	CPAR2_213380	738.472	5.18476	0.29325	5.94312e-70	3.54889e-68	67.45	67.45	17.6803
CANPARB_p13370-A	CPAR2_213390	1797.51	-0.00880905	0.194117	0.963804	0.973241	-0.01	0.01	-0.0453802
CANPARB_p13380-A	CPAR2_213400	728.243	-0.140051	0.166303	0.399708	0.494522	-0.31	0.31	-0.842143
CANPARB_p13390-A	CPAR2_213410	941.331	-0.137831	0.146878	0.348037	0.441229	-0.36	0.36	-0.938403
CANPARB_p13400-A	CPAR2_213420	299.819	-0.552061	0.174857	0.00159286	0.00392977	-2.41	2.41	-3.15721
CANPARB_p13410-A	CPAR2_213430	1525.94	0.0472769	0.172827	0.784431	0.837219	0.08	0.08	0.27355
CANPARB_p13420-A	CPAR2_213440	187.988	0.0202554	0.204966	0.921278	0.943859	0.03	0.03	0.0988235
CANPARB_p13430-A	CPAR2_213450	2207.82	1.07707	0.157844	8.87891e-12	7.04057e-11	10.15	10.15	6.8236
CANPARB_p13440-A	CPAR2_213460	418.483	-0.221365	0.188011	0.239034	0.324177	-0.49	0.49	-1.17741
CANPARB_p13450-A	CPAR2_213470	667.388	-0.686722	0.165914	3.48783e-05	0.000117981	-3.93	3.93	-4.13903
CANPARB_p13460-A	CPAR2_213480	391.948	-0.0545498	0.153954	0.723095	0.789496	-0.1	0.1	-0.354326
CANPARB_p13470-A	CPAR2_213490	324.949	0.684708	0.176654	0.000106195	0.000332151	3.48	3.48	3.87598
CANPARB_p13480-A	CPAR2_213500	95.521	-0.128368	0.230962	0.578349	0.662735	-0.18	0.18	-0.555798
CANPARB_p13490-A	CPAR2_213510	204.194	0.695833	0.209545	0.00089795	0.00232822	2.63	2.63	3.32069
CANPARB_p13500-A	CPAR2_213520	1080.95	-0.398715	0.156314	0.01075	0.0219119	-1.66	1.66	-2.55072
CANPARB_p13510-A	CPAR2_213530	18044.5	1.42245	0.248657	1.06191e-08	6.10442e-08	7.21	7.21	5.72053
CANPARB_p13520-A	CPAR2_213540	221.204	-0.213711	0.196074	0.275733	0.364818	-0.44	0.44	-1.08995
CANPARB_p13530-A	CPAR2_213550	83.4263	0.0160136	0.270163	0.952734	0.965007	0.02	0.02	0.059274
CANPARB_p13540-A	CPAR2_213560	232.932	0.280587	0.180928	0.120945	0.182934	0.74	0.74	1.55082
CANPARB_p13550-A	CPAR2_213570	3391.01	-0.977443	0.208509	2.76179e-06	1.12392e-05	-4.95	4.95	-4.68778
CANPARB_p13560-A	CPAR2_213580	134.142	-0.0620915	0.213329	0.771006	0.826057	-0.08	0.08	-0.29106
CANPARB_p13570-A	CPAR2_213590	1285.41	-0.12778	0.167329	0.445078	0.538956	-0.27	0.27	-0.763646
CANPARB_p13580-A	CPAR2_213600	762.199	0.395868	0.201395	0.0493412	0.084305	1.07	1.07	1.96563
CANPARB_p13590-A	CPAR2_213610	235.553	0.231471	0.213632	0.278585	0.368093	0.43	0.43	1.0835
CANPARB_p13600-A	CPAR2_213620	510.946	0.353255	0.164576	0.0318368	0.0577703	1.24	1.24	2.14645
CANPARB_p13610-A	CPAR2_213630	1283.18	0.848555	0.198823	1.97336e-05	6.92749e-05	4.16	4.16	4.26788
CANPARB_p13620-A	CPAR2_213640	35066	-1.87526	0.247986	3.96969e-14	3.81818e-13	-12.42	12.42	-7.56198
CANPARB_p13630-A	CPAR2_213650	374.339	0.35482	0.194064	0.0674943	0.110545	0.96	0.96	1.82837
CANPARB_p13640-A	CPAR2_213660	225.656	0.199559	0.186882	0.285595	0.375405	0.43	0.43	1.06783
CANPARB_p13650-A	CPAR2_213670	121408	0.305199	0.21692	0.159437	0.231118	0.64	0.64	1.40697
CANPARB_p13660-A	CPAR2_213680	326.71	0.358153	0.240147	0.135859	0.201379	0.7	0.7	1.49139
CANPARB_p13670-A	CPAR2_213690	130.94	2.83631	0.309011	4.36465e-20	6.15469e-19	18.21	18.21	9.17867
CANPARB_p13680-A	CPAR2_213700	588.749	-0.414013	0.169951	0.0148476	0.0292848	-1.53	1.53	-2.43608
CANPARB_p13690-A	CPAR2_213710	362.491	0.240791	0.19243	0.210818	0.292556	0.53	0.53	1.25132
CANPARB_p13700-A	CPAR2_213720	11728.1	2.69353	0.127995	2.59695e-98	2.41228e-96	95.62	95.62	21.044
CANPARB_p13710-A	CPAR2_213730	475.24	0.00147314	0.153917	0.992364	0.994829	0	0	0.00957102
CANPARB_p13720-A	CPAR2_213740	139.446	0.0131548	0.238665	0.956044	0.967619	0.01	0.01	0.0551183
CANPARB_p13730-A	CPAR2_213750	2435.63	-1.30376	0.18422	1.47098e-12	1.24576e-11	-10.9	10.9	-7.0772
CANPARB_p13740-A	CPAR2_213760	2346.09	0.645983	0.175151	0.000225886	0.00066293	3.18	3.18	3.68816
CANPARB_p13750-A	CPAR2_213780	15103.7	0.993576	0.164492	1.53843e-09	9.78578e-09	8.01	8.01	6.04028
CANPARB_p13760-A	CPAR2_213770	288.636	-0.551917	0.194091	0.00446076	0.00995969	-2	2	-2.8436
CANPARB_p13770-A	CPAR2_213800	3.91155	0.349205	0.756919	0.644547	0.720927	0.14	0.14	0.46135
CANPARB_p13780-A	CPAR2_213810	144.537	1.92604	0.220895	2.80094e-18	3.60244e-17	16.44	16.44	8.71923
CANPARB_p13790-A	CPAR2_213820	473.534	0.393041	0.170383	0.0210653	0.0399551	1.4	1.4	2.30681
CANPARB_p13800-A	CPAR2_213830	530.676	-0.00561714	0.187343	0.976081	0.98111	-0.01	0.01	-0.0299831
CANPARB_p13810-A	CPAR2_213840	455.841	0.62231	0.192046	0.00119351	0.00301133	2.52	2.52	3.24043
CANPARB_p13820-A	CPAR2_213850	1060.33	0.152924	0.143295	0.285884	0.375616	0.43	0.43	1.06719
CANPARB_p13830-A	CPAR2_213860	584.768	-0.303628	0.155767	0.051267	0.0871375	-1.06	1.06	-1.94924
CANPARB_p13840-A	CPAR2_213870	237.574	-0.163548	0.192194	0.394795	0.489767	-0.31	0.31	-0.850954
CANPARB_p13850-A	CPAR2_213880	86.2133	-0.0910447	0.24643	0.711789	0.780035	-0.11	0.11	-0.369455
CANPARB_p13860-A	CPAR2_213890	2.46723	0.402395	0.867714	0.642833	0.719631	0.14	0.14	0.463741
CANPARB_p13870-A	CPAR2_213900	211.619	0.0859283	0.205291	0.675531	0.747157	0.13	0.13	0.418569
CANPARB_p13880-A	CPAR2_213910	678.544	-0.374283	0.157858	0.0177395	0.0342725	-1.47	1.47	-2.37101
CANPARB_p13890-A	CPAR2_213920	25165.6	-1.39188	0.206259	1.49679e-11	1.15466e-10	-9.94	9.94	-6.74821
CANPARB_p13900-A	CPAR2_213930	2952.08	1.30044	0.181925	8.7912e-13	7.61037e-12	11.12	11.12	7.14822
CANPARB_p13910-A	CPAR2_213940	549.144	3.98489	0.235589	3.51466e-64	1.8698e-62	61.73	61.73	16.9146
CANPARB_p13920-A	CPAR2_213950	326.885	-0.0641967	0.187907	0.732621	0.798082	-0.1	0.1	-0.341641
CANPARB_p13930-A	CPAR2_213960	4187.02	-0.273302	0.131077	0.0370653	0.0661904	-1.18	1.18	-2.08504
CANPARB_p13940-A	CPAR2_213970	585.569	1.11841	0.182157	8.2619e-10	5.40208e-09	8.27	8.27	6.13981
CANPARB_p13950-A	CPAR2_213980	15082.7	-0.383359	0.189594	0.0431758	0.0753099	-1.12	1.12	-2.02201
CANPARB_p13960-A	CPAR2_213990	1223.6	-0.0335284	0.143972	0.815854	0.862268	-0.06	0.06	-0.232881
CANPARB_p13970-A	CPAR2_214000	159.688	-0.109536	0.259667	0.673147	0.745506	-0.13	0.13	-0.421833
CANPARB_p13980-A	CPAR2_214010	350.89	-0.249178	0.182233	0.171513	0.245462	-0.61	0.61	-1.36736
CANPARB_p13990-A	CPAR2_214020	1434.55	-0.00494528	0.144097	0.972623	0.978811	-0.01	0.01	-0.0343191
CANPARB_p14000-A	CPAR2_214030	414.302	-0.115534	0.208394	0.579305	0.663312	-0.18	0.18	-0.554401
CANPARB_p14010-A	CPAR2_214040	414.871	0.343975	0.177668	0.0528615	0.0894825	1.05	1.05	1.93605
CANPARB_p14020-A	CPAR2_214050	167.291	-0.614591	0.195901	0.00170537	0.00418617	-2.38	2.38	-3.13726
CANPARB_p14030-A	CPAR2_214060	2524.73	-0.945225	0.178246	1.13959e-07	5.794e-07	-6.24	6.24	-5.30293
CANPARB_p14040-A	CPAR2_214070	466.857	-0.430863	0.19118	0.0242147	0.0452153	-1.34	1.34	-2.25371
CANPARB_p14050-A	CPAR2_214080	546.987	0.202265	0.180435	0.262295	0.350526	0.46	0.46	1.12098
CANPARB_p14060-A	CPAR2_214090	633.789	0.4072	0.155869	0.00898963	0.0187548	1.73	1.73	2.61245
CANPARB_p14070-A	CPAR2_214100	567.357	-0.0545097	0.176378	0.757283	0.815711	-0.09	0.09	-0.30905
CANPARB_p14080-A	CPAR2_214110	483.353	0.0819559	0.155775	0.598806	0.680694	0.17	0.17	0.526119
CANPARB_p14090-A	CPAR2_214120	247.821	0.449892	0.217423	0.0385269	0.0683211	1.17	1.17	2.0692
CANPARB_p14100-A	CPAR2_214130	989.303	1.03455	0.139136	1.04159e-13	9.65989e-13	12.02	12.02	7.43552
CANPARB_p14110-A	CPAR2_214140	1008.11	0.84212	0.150265	2.09161e-08	1.16351e-07	6.93	6.93	5.60425
CANPARB_p14120-A	CPAR2_214150	997.048	1.53744	0.212653	4.83596e-13	4.29439e-12	11.37	11.37	7.22983
CANPARB_p14130-A	CPAR2_214160	438.093	1.80781	0.186763	3.67885e-22	5.75632e-21	20.24	20.24	9.67967
CANPARB_p14140-A	CPAR2_214170	232.379	-0.146453	0.174976	0.402599	0.497468	-0.3	0.3	-0.836989
CANPARB_p14150-A	CPAR2_100020	4451.97	-0.229594	0.23394	0.326384	0.418952	-0.38	0.38	-0.981423
CANPARB_p14160-A	CPAR2_100030	4901.11	-0.553188	0.138315	6.34787e-05	0.000205805	-3.69	3.69	-3.99949
CANPARB_p14170-A	CPAR2_100040	4712.01	0.498113	0.144131	0.000548304	0.00148687	2.83	2.83	3.45598
CANPARB_p14180-A	CPAR2_100050	994.279	-0.680163	0.151955	7.60254e-06	2.85729e-05	-4.54	4.54	-4.47608
CANPARB_p14190-A	CPAR2_100060	12385	-0.906725	0.212837	2.0425e-05	7.15304e-05	-4.15	4.15	-4.26019
CANPARB_p14200-A	CPAR2_100070	249.442	0.426647	0.198389	0.0315111	0.0572681	1.24	1.24	2.15056
CANPARB_p14210-A	CPAR2_100080	419.025	0.110178	0.215188	0.608646	0.689202	0.16	0.16	0.512007
CANPARB_p14220-A	CPAR2_100090	1285.06	1.06243	0.201813	1.40632e-07	7.07028e-07	6.15	6.15	5.26442
CANPARB_p14230-A	CPAR2_100100	1421.81	1.75049	0.21937	1.46776e-15	1.58475e-14	13.8	13.8	7.97963
CANPARB_p14240-A	CPAR2_100110	32782.2	-1.43365	0.213287	1.79629e-11	1.37771e-10	-9.86	9.86	-6.72169
CANPARB_p14250-A	CPAR2_100120	376.433	-0.472799	0.18217	0.00944892	0.0196012	-1.71	1.71	-2.59537
CANPARB_p14260-A	CPAR2_100130	7018.83	-0.0974676	0.164521	0.553562	0.639701	-0.19	0.19	-0.592431
CANPARB_p14270-A	CPAR2_100140	1178.24	0.142792	0.156482	0.361499	0.456023	0.34	0.34	0.912513
CANPARB_p14280-A	CPAR2_100150	363.603	0.769067	0.161539	1.92764e-06	8.02888e-06	5.1	5.1	4.76087
CANPARB_p14290-A	CPAR2_100160	945.609	1.92594	0.184274	1.44244e-25	2.64614e-24	23.58	23.58	10.4515
CANPARB_p14300-A	CPAR2_100170	158.052	-0.764704	0.270875	0.00475636	0.0105433	-1.98	1.98	-2.82309
CANPARB_p14310-A	CPAR2_100180	778.234	-0.0370805	0.183194	0.839595	0.880632	-0.06	0.06	-0.202411
CANPARB_p14320-A	CPAR2_100190	466.847	-0.212123	0.151385	0.161148	0.232872	-0.63	0.63	-1.40122
CANPARB_p14330-A	CPAR2_100200	1743.48	-0.809807	0.132635	1.02466e-09	6.64042e-09	-8.18	8.18	-6.10552
CANPARB_p14340-A	CPAR2_100210	1359.68	0.198448	0.164746	0.22837	0.312176	0.51	0.51	1.20457
CANPARB_p14350-A	CPAR2_100220	1221.91	0.325805	0.143857	0.0235256	0.0440445	1.36	1.36	2.26479
CANPARB_p14360-A	CPAR2_100230	531.006	-0.876281	0.175542	5.97974e-07	2.72111e-06	-5.57	5.57	-4.99187
CANPARB_p14370-A	CPAR2_100240	328.03	-0.600371	0.169066	0.00038363	0.00107674	-2.97	2.97	-3.5511
CANPARB_p14380-A	CPAR2_100250	647.531	0.101614	0.174103	0.55946	0.64537	0.19	0.19	0.583643
CANPARB_p14390-A	CPAR2_100260	509.884	-0.52137	0.196693	0.00803309	0.0169771	-1.77	1.77	-2.65068
CANPARB_p14400-A	CPAR2_100270	744.028	-0.356778	0.199506	0.0737269	0.119416	-0.92	0.92	-1.7883
CANPARB_p14410-A	CPAR2_100280	5396.09	-0.759634	0.234231	0.00118238	0.00299148	-2.52	2.52	-3.2431
CANPARB_p14420-A	CPAR2_100290	2515.75	1.87377	0.1769	3.23674e-26	6.1299e-25	24.21	24.21	10.5923
CANPARB_p14430-A	CPAR2_100300	111686	-0.701112	0.190405	0.000231222	0.000677234	-3.17	3.17	-3.68221
CANPARB_p14440-A	CPAR2_100320	8192.1	-0.461584	0.210736	0.0284992	0.0523963	-1.28	1.28	-2.19035
CANPARB_p14450-A	CPAR2_100330	3652.83	1.62827	0.193299	3.6506e-17	4.4139e-16	15.36	15.36	8.42361
CANPARB_p14460-A	CPAR2_100340	505.263	0.00239258	0.2324	0.991786	0.994505	0	0	0.0102951
CANPARB_p14470-A	CPAR2_100350	19.5862	-0.652468	0.459433	0.155561	0.226285	-0.65	0.65	-1.42016
CANPARB_p14480-A	CPAR2_100360	1771.64	-0.503045	0.136625	0.000231458	0.000677585	-3.17	3.17	-3.68195
CANPARB_p14490-A	CPAR2_100370	245.133	0.675961	0.238912	0.00466458	0.0103594	1.98	1.98	2.82933
CANPARB_p14500-A	CPAR2_100380	1022.99	0.26021	0.148629	0.0799925	0.128427	0.89	0.89	1.75073
CANPARB_p14510-A	CPAR2_100390	3598.72	0.112656	0.132801	0.396267	0.490991	0.31	0.31	0.848308
CANPARB_p14520-A	CPAR2_100400	36.5761	0.161794	0.413421	0.695536	0.765953	0.12	0.12	0.391354
CANPARB_p14530-A	CPAR2_100410	821.986	0.0372185	0.160273	0.816368	0.862574	0.06	0.06	0.232219
CANPARB_p14540-A	CPAR2_100420	419.012	0.968698	0.181379	9.25667e-08	4.75176e-07	6.32	6.32	5.34074
CANPARB_p14550-A	CPAR2_100430	767.76	0.399357	0.194638	0.0401896	0.0707763	1.15	1.15	2.05179
CANPARB_p14560-A	CPAR2_100440	222.295	-0.316734	0.193669	0.101957	0.158375	-0.8	0.8	-1.63544
CANPARB_p14570-A	CPAR2_100450	154.731	0.167887	0.207423	0.41829	0.513065	0.29	0.29	0.809392
CANPARB_p14580-A	CPAR2_100460	1663.87	-0.0210241	0.150095	0.888603	0.917936	-0.04	0.04	-0.140072
CANPARB_p14590-A	CPAR2_100470	4491.82	0.0986813	0.195088	0.612977	0.693167	0.16	0.16	0.505829
CANPARB_p14600-A	CPAR2_100480	26.916	1.20055	0.411524	0.00353053	0.00807058	2.09	2.09	2.91732
CANPARB_p14610-A	CPAR2_100490	23706.2	0.309421	0.27525	0.260951	0.349017	0.46	0.46	1.12415
CANPARB_p14620-A	CPAR2_100500	758.603	-0.0746053	0.163437	0.648047	0.723735	-0.14	0.14	-0.456477
CANPARB_p14630-A	CPAR2_100510	67.3413	0.536345	0.271315	0.0480599	0.0823491	1.08	1.08	1.97684
CANPARB_p14640-A	CPAR2_100520	104.636	1.34579	0.261723	2.71773e-07	1.29724e-06	5.89	5.89	5.14204
CANPARB_p14650-A	CPAR2_100530	3071.24	0.315379	0.156068	0.0433029	0.075494	1.12	1.12	2.02078
CANPARB_p14660-A	CPAR2_100540	157.252	0.264207	0.208312	0.204681	0.285461	0.54	0.54	1.26833
CANPARB_p14670-A	CPAR2_100550	344.416	-0.390813	0.172181	0.023221	0.0435682	-1.36	1.36	-2.26978
CANPARB_p14680-A	CPAR2_100560	397.199	1.02122	0.212434	1.53039e-06	6.49915e-06	5.19	5.19	4.80723
CANPARB_p14690-A	CPAR2_100565	31.868	-1.39516	0.404819	0.000568152	0.00153643	-2.81	2.81	-3.44638
CANPARB_p14700-A	CPAR2_100570	4590.57	-1.34218	0.167461	1.10253e-15	1.20149e-14	-13.92	13.92	-8.01487
CANPARB_p14710-A	CPAR2_100580	62.6242	0.232036	0.339179	0.493906	0.584852	0.23	0.23	0.684109
CANPARB_p14720-A	CPAR2_100590	402.268	-0.648676	0.186219	0.000495076	0.00135319	-2.87	2.87	-3.48341
CANPARB_p14730-A	CPAR2_100600	287.312	0.688203	0.179773	0.000129098	0.000397413	3.4	3.4	3.82817
CANPARB_p14740-A	CPAR2_100610	416.357	0.0399312	0.229843	0.862076	0.897983	0.05	0.05	0.173733
CANPARB_p14750-A	CPAR2_100620	5307.01	-1.44301	0.236656	1.07731e-09	6.9739e-09	-8.16	8.16	-6.09751
CANPARB_p14760-A	CPAR2_100630	44.5391	0.659088	0.331232	0.0466124	0.0803937	1.09	1.09	1.98981
CANPARB_p14770-A	CPAR2_100640	5996.81	-0.977481	0.183344	9.74643e-08	4.99004e-07	-6.3	6.3	-5.33139
CANPARB_p14780-A	CPAR2_100650	553.265	0.104413	0.159755	0.51338	0.603515	0.22	0.22	0.653584
CANPARB_p14790-A	CPAR2_100660	186.318	0.413369	0.209998	0.0490174	0.0838987	1.08	1.08	1.96844
CANPARB_p14800-A	CPAR2_100670	621.244	0.507106	0.17538	0.00383438	0.0087107	2.06	2.06	2.89148
CANPARB_p14810-A	CPAR2_100680	1746.19	-0.320385	0.16297	0.0493091	0.0842994	-1.07	1.07	-1.96591
CANPARB_p14820-A	CPAR2_100690	511.193	-0.0691028	0.158943	0.663733	0.737593	-0.13	0.13	-0.434765
CANPARB_p14830-A	CPAR2_100700	463.663	-0.107613	0.152693	0.480956	0.572529	-0.24	0.24	-0.704766
CANPARB_p14840-A	CPAR2_100710	2171.65	0.150191	0.191558	0.433011	0.527692	0.28	0.28	0.78405
CANPARB_p14850-A	CPAR2_100720	1202.82	0.441681	0.143369	0.00206489	0.00496863	2.3	2.3	3.08074
CANPARB_p14860-A	CPAR2_100730	478.664	0.211824	0.192929	0.272233	0.361249	0.44	0.44	1.09793
CANPARB_p14870-A	CPAR2_100740	1316.1	0.581142	0.17137	0.000696001	0.00184981	2.73	2.73	3.39115
CANPARB_p14880-A	CPAR2_100750	1946.45	-0.870526	0.15032	6.99105e-09	4.13284e-08	-7.38	7.38	-5.79114
CANPARB_p14890-A	CPAR2_100760	833.405	-0.150912	0.175085	0.388723	0.483487	-0.32	0.32	-0.861936
CANPARB_p14900-A	CPAR2_100770	2489.09	1.12049	0.169421	3.75021e-11	2.77449e-10	9.56	9.56	6.61362
CANPARB_p14910-A	CPAR2_100780	1338.61	0.0547003	0.202257	0.786815	0.837936	0.08	0.08	0.270449
CANPARB_p14920-A	CPAR2_100790	385.059	-0.566071	0.194266	0.00356947	0.00815639	-2.09	2.09	-2.9139
CANPARB_p14930-A	CPAR2_100800	602.51	0.343013	0.181417	0.0586587	0.0980213	1.01	1.01	1.89074
CANPARB_p14940-A	CPAR2_100810	5403.15	0.0555159	0.177053	0.753859	0.814246	0.09	0.09	0.313555
CANPARB_p14950-A	CPAR2_100820	3191.36	3.0965	0.23675	4.3294e-39	1.21223e-37	36.92	36.92	13.0792
CANPARB_p14960-A	CPAR2_100830	6386.67	5.10803	0.225816	2.73641e-113	3.48118e-111	110.46	110.46	22.6203
CANPARB_p14970-A	CPAR2_100840	116.699	0.570215	0.249272	0.0221652	0.0418557	1.38	1.38	2.28753
CANPARB_p14980-A	CPAR2_100850	2571.41	-0.82698	0.150328	3.7726e-08	2.0423e-07	-6.69	6.69	-5.50118
CANPARB_p14990-A	CPAR2_100920	345.351	-1.44141	0.185191	7.06015e-15	7.19791e-14	-13.14	13.14	-7.7834
CANPARB_p15000-A	CPAR2_100910	205.063	-0.521123	0.203348	0.0103857	0.0213104	-1.67	1.67	-2.56271
CANPARB_p15010-A	CPAR2_100900	259.364	0.0643524	0.191636	0.737017	0.801678	0.1	0.1	0.335806
CANPARB_p15020-A	CPAR2_100890	2002.02	1.52031	0.161983	6.25507e-21	9.16572e-20	19.04	19.04	9.38561
CANPARB_p15030-A	CPAR2_100880	564.511	-0.144732	0.175452	0.409422	0.504302	-0.3	0.3	-0.824911
CANPARB_p15040-A	CPAR2_100870	5558.97	3.09701	0.135544	1.50477e-115	2.04789e-113	112.69	112.69	22.8487
CANPARB_p15050-A	CPAR2_100930	2379.96	-0.746736	0.142726	1.67719e-07	8.2617e-07	-6.08	6.08	-5.23196
CANPARB_p15060-A	CPAR2_100940	138.584	0.285768	0.213781	0.18131	0.257219	0.59	0.59	1.33673
CANPARB_p15070-A	CPAR2_100950	0.880219	-0.375142	0.842171	0.655997	0.730661	-0.14	0.14	-0.445447
CANPARB_p15080-A	CPAR2_100960	300.294	0.240394	0.20258	0.235362	0.320162	0.49	0.49	1.18666
CANPARB_p15090-A	CPAR2_100970	1645.99	0.688436	0.189393	0.000278016	0.000800664	3.1	3.1	3.63497
CANPARB_p15100-A	CPAR2_100980	109.589	0.442044	0.244451	0.0705577	0.114887	0.94	0.94	1.80831
CANPARB_p15110-A	CPAR2_100990	1944.03	0.394177	0.142151	0.00555517	0.0121438	1.92	1.92	2.77294
CANPARB_p15120-A	CPAR2_101000	354.111	-0.722579	0.203937	0.000395386	0.00110708	-2.96	2.96	-3.54314
CANPARB_p15130-A	CPAR2_101010	371.062	0.232455	0.159514	0.145041	0.2131	0.67	0.67	1.45727
CANPARB_p15140-A	CPAR2_101020	472321	-1.05955	0.236119	7.21113e-06	2.72079e-05	-4.57	4.57	-4.48736
CANPARB_p15150-A	CPAR2_101030	1773.94	0.163945	0.141889	0.247909	0.3342	0.48	0.48	1.15544
CANPARB_p15160-A	CPAR2_101040	3623.95	-1.22175	0.200998	1.21388e-09	7.79763e-09	-8.11	8.11	-6.0784
CANPARB_p15170-A	CPAR2_101050	74.4012	0.794636	0.27952	0.00447109	0.00997896	2	2	2.84286
CANPARB_p15180-A	CPAR2_101060	9853.39	-0.582247	0.180773	0.00127802	0.00320185	-2.49	2.49	-3.22087
CANPARB_p15190-A	CPAR2_101070	10310.6	-1.20218	0.164727	2.91985e-13	2.63281e-12	-11.58	11.58	-7.29804
CANPARB_p15200-A	CPAR2_101080	325.313	-0.463364	0.161341	0.00407954	0.009199	-2.04	2.04	-2.87194
CANPARB_p15210-A	CPAR2_101090	600.906	-0.836184	0.180862	3.77641e-06	1.49625e-05	-4.82	4.82	-4.62332
CANPARB_p15220-A	CPAR2_101100	1024.08	-0.48265	0.167786	0.00402002	0.00908307	-2.04	2.04	-2.87659
CANPARB_p15230-A	CPAR2_101110	392.163	1.07218	0.187342	1.04587e-08	6.02405e-08	7.22	7.22	5.72312
CANPARB_p15240-A	CPAR2_101120	6467.33	0.141991	0.128863	0.270517	0.35946	0.44	0.44	1.10187
CANPARB_p15250-A	CPAR2_101130	979.034	0.403707	0.1627	0.0130908	0.0262354	1.58	1.58	2.48129
CANPARB_p15260-A	CPAR2_101140	622.539	0.39886	0.19369	0.0394681	0.0696944	1.16	1.16	2.05927
CANPARB_p15270-A	CPAR2_101150	1878	-0.407751	0.161421	0.0115366	0.0234011	-1.63	1.63	-2.52601
CANPARB_p15280-A	CPAR2_101160	2082.37	0.136706	0.207551	0.510112	0.600881	0.22	0.22	0.658663
CANPARB_p15290-A	CPAR2_101170	2755.81	3.16365	0.173645	3.64397e-74	2.34336e-72	71.63	71.63	18.2191
CANPARB_p15300-A	CPAR2_101180	1839.6	0.230278	0.153344	0.133173	0.198051	0.7	0.7	1.50171
CANPARB_p15310-A	CPAR2_101190	519.554	0.0311527	0.195688	0.873514	0.906349	0.04	0.04	0.159196
CANPARB_p15320-A	CPAR2_101200	445.924	0.349716	0.154736	0.0238165	0.0445427	1.35	1.35	2.26008
CANPARB_p15330-A	CPAR2_101210	1809.45	0.557772	0.147968	0.000163539	0.000491038	3.31	3.31	3.76955
CANPARB_p15340-A	CPAR2_101220	384.134	-0.693896	0.226003	0.00213847	0.00512253	-2.29	2.29	-3.0703
CANPARB_p15350-A	CPAR2_101230	340.438	0.138593	0.170496	0.416286	0.510821	0.29	0.29	0.812882
CANPARB_p15360-A	CPAR2_101240	217.878	0.257494	0.212276	0.225126	0.308706	0.51	0.51	1.21301
CANPARB_p15370-A	CPAR2_101250	870.803	-1.03526	0.160191	1.02861e-10	7.29629e-10	-9.14	9.14	-6.46269
CANPARB_p15380-A	CPAR2_101260	1276.16	0.0667521	0.142952	0.640533	0.717672	0.14	0.14	0.466953
CANPARB_p15390-A	CPAR2_101270	916.485	-0.211735	0.180283	0.240212	0.32555	-0.49	0.49	-1.17446
CANPARB_p15400-A	CPAR2_101280	804.796	-0.79329	0.18901	2.70368e-05	9.30704e-05	-4.03	4.03	-4.19709
CANPARB_p15410-A	CPAR2_101290	357.961	0.32501	0.165358	0.0493572	0.0843077	1.07	1.07	1.96549
CANPARB_p15420-A	CPAR2_101300	1361.77	0.121648	0.131788	0.355979	0.449836	0.35	0.35	0.923054
CANPARB_p15430-A	CPAR2_101310	3983.91	2.63746	0.154987	6.11564e-65	3.28337e-63	62.48	62.48	17.0173
CANPARB_p15440-A	CPAR2_101320	181.042	0.235189	0.198381	0.235804	0.320541	0.49	0.49	1.18554
CANPARB_p15450-A	CPAR2_101320	611.584	0.0741215	0.14857	0.61785	0.6976	0.16	0.16	0.498899
CANPARB_p15460-A	CPAR2_101330	58608.1	-1.96349	0.235641	7.91299e-17	9.35491e-16	-15.03	15.03	-8.33253
CANPARB_p15470-A	CPAR2_101340	496.928	-1.61363	0.175494	3.75845e-20	5.32553e-19	-18.27	18.27	-9.19476
CANPARB_p15480-A	CPAR2_101350	25083.9	-0.010617	0.17411	0.951376	0.964061	-0.02	0.02	-0.0609786
CANPARB_p15490-A	CPAR2_101360	774.015	1.09175	0.156707	3.24175e-12	2.68327e-11	10.57	10.57	6.96682
CANPARB_p15500-A	CPAR2_101370	231.729	0.219677	0.21257	0.301401	0.391694	0.41	0.41	1.03343
CANPARB_p15510-A	CPAR2_101380	209.671	0.100675	0.186337	0.589001	0.671898	0.17	0.17	0.540284
CANPARB_p15520-A	CPAR2_101390	11836.5	-0.735185	0.156474	2.62143e-06	1.06829e-05	-4.97	4.97	-4.69845
CANPARB_p15530-A	CPAR2_101400	710.191	-0.912263	0.210769	1.50297e-05	5.37965e-05	-4.27	4.27	-4.32825
CANPARB_p15540-A	CPAR2_101410	15792.1	-0.418319	0.136234	0.00213636	0.00512165	-2.29	2.29	-3.07059
CANPARB_p15550-A	CPAR2_101420	262.53	-0.605413	0.199995	0.00246878	0.00583729	-2.23	2.23	-3.02714
CANPARB_p15560-A	CPAR2_101430	455.174	0.391801	0.185625	0.0347977	0.062465	1.2	1.2	2.11071
CANPARB_p15570-A	CPAR2_101440	876.06	-1.01239	0.181472	2.42221e-08	1.33598e-07	-6.87	6.87	-5.57877
CANPARB_p15580-A	CPAR2_101450	132.753	0.0666069	0.20874	0.749658	0.811205	0.09	0.09	0.319091
CANPARB_p15590-A	CPAR2_101460	238.396	-0.240709	0.19084	0.207195	0.288279	-0.54	0.54	-1.26132
CANPARB_p15600-A	CPAR2_101470	145.392	-0.444262	0.220266	0.0437025	0.07607	-1.12	1.12	-2.01693
CANPARB_p15610-A	CPAR2_101480	4205.83	1.06655	0.166863	1.63951e-10	1.13678e-09	8.94	8.94	6.39179
CANPARB_p15620-A	CPAR2_101490	907.43	-0.125893	0.169304	0.457126	0.550546	-0.26	0.26	-0.743587
CANPARB_p15630-A	CPAR2_101500	263.074	-0.0160562	0.185898	0.931171	0.950077	-0.02	0.02	-0.0863712
CANPARB_p15640-A	CPAR2_101510	201.942	1.34766	0.235848	1.10294e-08	6.31547e-08	7.2	7.2	5.71409
CANPARB_p15650-A	CPAR2_101520	2241.38	-0.548142	0.16037	0.00063089	0.00169046	-2.77	2.77	-3.41797
CANPARB_p15660-A	CPAR2_101530	260.159	0.791607	0.182436	1.43073e-05	5.13658e-05	4.29	4.29	4.33909
CANPARB_p15670-A	CPAR2_101540	351.098	0.179383	0.214497	0.40299	0.497717	0.3	0.3	0.836294
CANPARB_p15680-A	CPAR2_101550	992.153	-0.570252	0.159976	0.000364383	0.00102765	-2.99	2.99	-3.56462
CANPARB_p15690-A	CPAR2_101560	2163.69	-1.01848	0.16255	3.71356e-10	2.51234e-09	-8.6	8.6	-6.26562
CANPARB_p15700-A	CPAR2_101570	4472.33	-1.52249	0.181654	5.23567e-17	6.22747e-16	-15.21	15.21	-8.38128
CANPARB_p15710-A	CPAR2_101580	972.328	0.281745	0.148039	0.0570166	0.0956597	1.02	1.02	1.90318
CANPARB_p15720-A	CPAR2_101590	181.668	0.605585	0.212826	0.0044349	0.00991331	2	2	2.84545
CANPARB_p15730-A	CPAR2_101600	95.6705	0.892261	0.321293	0.00548479	0.0120078	1.92	1.92	2.77709
CANPARB_p15740-A	CPAR2_101610	3996.21	0.530704	0.130349	4.6733e-05	0.000154422	3.81	3.81	4.07139
CANPARB_p15750-A	CPAR2_101620	2323.46	-0.119615	0.158843	0.451425	0.544688	-0.26	0.26	-0.753042
CANPARB_p15760-A	CPAR2_101630	414.379	0.457595	0.186807	0.0143032	0.0283833	1.55	1.55	2.44956
CANPARB_p15770-A	CPAR2_101640	62.4397	-0.0206887	0.28271	0.941663	0.956703	-0.02	0.02	-0.0731799
CANPARB_p15780-A	CPAR2_101650	395.032	0.608474	0.19102	0.00144559	0.00358914	2.45	2.45	3.18539
CANPARB_p15790-A	CPAR2_101660	179.043	0.245798	0.208406	0.238232	0.323411	0.49	0.49	1.17942
CANPARB_p15800-A	CPAR2_101670	6986.64	0.437157	0.209263	0.0367049	0.0655668	1.18	1.18	2.08903
CANPARB_p15810-A	CPAR2_101680	14079	-0.409518	0.195198	0.0359084	0.0642814	-1.19	1.19	-2.09796
CANPARB_p15820-A	CPAR2_101690	415.847	0.310429	0.157326	0.0484776	0.0830234	1.08	1.08	1.97316
CANPARB_p15830-A	CPAR2_101700	234.414	-0.121862	0.226629	0.590773	0.673393	-0.17	0.17	-0.537717
CANPARB_p15840-A	CPAR2_101710	224.011	0.285699	0.192068	0.136887	0.202595	0.69	0.69	1.48749
CANPARB_p15850-A	CPAR2_101720	1748.48	-0.803735	0.170739	2.50919e-06	1.0254e-05	-4.99	4.99	-4.70738
CANPARB_p15860-A	CPAR2_101730	512.37	-0.54394	0.152839	0.000372387	0.00104719	-2.98	2.98	-3.55892
CANPARB_p15870-A	CPAR2_101740	676.934	0.605703	0.179422	0.000735845	0.00194849	2.71	2.71	3.37586
CANPARB_p15880-A	CPAR2_101750	25.6283	0.739601	0.427002	0.0832595	0.132725	0.88	0.88	1.73208
CANPARB_p15890-A	CPAR2_101760	717.807	2.81719	0.274265	9.44291e-25	1.67454e-23	22.78	22.78	10.2718
CANPARB_p15900-A	CPAR2_101770	3808.49	1.01033	0.141978	1.11055e-12	9.50133e-12	11.02	11.02	7.11606
CANPARB_p15910-A	CPAR2_101780	155.122	0.969237	0.305898	0.00153231	0.00378836	2.42	2.42	3.16849
CANPARB_p15920-A	CPAR2_101790	953.942	0.594731	0.142433	2.97295e-05	0.000101741	3.99	3.99	4.17553
CANPARB_p15930-A	CPAR2_101800	315.909	1.2999	0.243079	8.91109e-08	4.59856e-07	6.34	6.34	5.34764
CANPARB_p15940-A	CPAR2_101810	1791.54	0.722594	0.162401	8.60937e-06	3.21314e-05	4.49	4.49	4.44944
CANPARB_p15950-A	CPAR2_101820	173.883	-0.466312	0.198265	0.0186744	0.0359247	-1.44	1.44	-2.35197
CANPARB_p15960-A	CPAR2_101830	7795.43	0.407525	0.204948	0.0467643	0.0805844	1.09	1.09	1.98843
CANPARB_p15970-A	CPAR2_101840	306.757	0.396521	0.174787	0.0232926	0.0436746	1.36	1.36	2.2686
CANPARB_p15980-A	CPAR2_101850	465.101	-0.278338	0.175466	0.112675	0.17207	-0.76	0.76	-1.58628
CANPARB_p15990-A	CPAR2_101860	171.047	-2.46502	0.238084	4.03118e-25	7.28102e-24	-23.14	23.14	-10.3536
CANPARB_p16000-A	CPAR2_101860	1000.08	-2.05638	0.179242	1.81067e-30	3.96856e-29	-28.4	28.4	-11.4726
CANPARB_p16010-A	CPAR2_101870	1443.91	-0.00127088	0.13789	0.992646	0.994856	0	0	-0.00921659
CANPARB_p16020-A	CPAR2_101880	928.827	-0.0856319	0.168183	0.610641	0.690926	-0.16	0.16	-0.509159
CANPARB_p16030-A	CPAR2_101890	102.489	-0.660622	0.292294	0.0238132	0.0445427	-1.35	1.35	-2.26013
CANPARB_p16040-A	CPAR2_101900	84.9614	-0.249235	0.261914	0.341304	0.434387	-0.36	0.36	-0.951592
CANPARB_p16050-A	CPAR2_101910	384.051	0.813003	0.180505	6.66684e-06	2.53218e-05	4.6	4.6	4.50406
CANPARB_p16060-A	CPAR2_101920	707.592	0.596856	0.159139	0.000176463	0.000526063	3.28	3.28	3.75053
CANPARB_p16070-A	CPAR2_101930	442.698	0.37051	0.155782	0.0173885	0.0336835	1.47	1.47	2.37839
CANPARB_p16080-A	CPAR2_101940	544.763	0.122889	0.217666	0.572363	0.657403	0.18	0.18	0.564574
CANPARB_p16090-A	CPAR2_101950	515.174	0.286204	0.184225	0.12029	0.182131	0.74	0.74	1.55356
CANPARB_p16100-A	CPAR2_101960	246.352	0.553594	0.208895	0.00804657	0.0169872	1.77	1.77	2.65011
CANPARB_p16110-A	CPAR2_101970	124.815	0.307999	0.23548	0.190887	0.26872	0.57	0.57	1.30796
CANPARB_p16120-A	CPAR2_101980	547.745	0.852273	0.178106	1.70812e-06	7.18615e-06	5.14	5.14	4.78521
CANPARB_p16130-A	CPAR2_101990	1345.57	0.558382	0.148648	0.000172375	0.000514926	3.29	3.29	3.7564
CANPARB_p16140-A	CPAR2_102000	2010.22	1.13945	0.23006	7.31475e-07	3.28518e-06	5.48	5.48	4.95282
CANPARB_p16150-A	CPAR2_102010	92.2054	1.66153	0.352068	2.36624e-06	9.70375e-06	5.01	5.01	4.71933
CANPARB_p16160-A	CPAR2_102020	383.254	0.0288193	0.220141	0.895844	0.92281	0.03	0.03	0.130913
CANPARB_p16170-A	CPAR2_102030	895.483	0.449229	0.197595	0.022997	0.0432173	1.36	1.36	2.27348
CANPARB_p16180-A	CPAR2_102040	1394.66	-0.238236	0.144065	0.0981953	0.153115	-0.81	0.81	-1.65367
CANPARB_p16190-A	CPAR2_102050	608.617	0.439613	0.175167	0.0120842	0.0243766	1.61	1.61	2.50968
CANPARB_p16200-A	CPAR2_102060	395.389	0.354408	0.181589	0.0509729	0.086688	1.06	1.06	1.95171
CANPARB_p16210-A	CPAR2_102070	125.992	0.813953	0.303361	0.00729394	0.0155215	1.81	1.81	2.68312
CANPARB_p16220-A	CPAR2_102080	18824.7	-0.485979	0.181603	0.0074495	0.0158238	-1.8	1.8	-2.67605
CANPARB_p16230-A	CPAR2_102090	27346.5	-0.759187	0.195632	0.00010416	0.000326484	-3.49	3.49	-3.88069
CANPARB_p16240-A	CPAR2_102100	1479.55	-1.46834	0.222206	3.89531e-11	2.87457e-10	-9.54	9.54	-6.60801
CANPARB_p16250-A	CPAR2_102110	170.418	-1.43762	0.261706	3.94568e-08	2.12812e-07	-6.67	6.67	-5.49327
CANPARB_p16260-A	CPAR2_102120	61.7605	-0.789937	0.288849	0.00624227	0.0134598	-1.87	1.87	-2.73478
CANPARB_p16270-A	CPAR2_102130	3172.78	-0.00502909	0.149373	0.973142	0.978997	-0.01	0.01	-0.0336679
CANPARB_p16280-A	CPAR2_102140	88.5982	-0.144308	0.311735	0.643422	0.720068	-0.14	0.14	-0.462919
CANPARB_p16290-A	CPAR2_102150	84.4703	0.455558	0.331082	0.168831	0.242335	0.62	0.62	1.37597
CANPARB_p16300-A	CPAR2_102160	1263.49	-0.515733	0.141909	0.000278789	0.000802494	-3.1	3.1	-3.63425
CANPARB_p16310-A	CPAR2_102170	115.606	-0.572781	0.26254	0.0291326	0.0534266	-1.27	1.27	-2.18169
CANPARB_p16320-A	CPAR2_102180	395.372	-0.436525	0.156048	0.005152	0.0113344	-1.95	1.95	-2.79737
CANPARB_p16330-A	CPAR2_102190	361.28	0.237759	0.190582	0.2122	0.294056	0.53	0.53	1.24754
CANPARB_p16340-A	CPAR2_102200	81.8342	1.76546	0.266294	3.36275e-11	2.49731e-10	9.6	9.6	6.62974
CANPARB_p16350-A	CPAR2_102210	132.473	0.403805	0.287739	0.160506	0.232151	0.63	0.63	1.40337
CANPARB_p16360-A	CPAR2_102220	18093.6	0.058951	0.234716	0.801692	0.850834	0.07	0.07	0.251158
CANPARB_p16370-A	CPAR2_102230	63.9475	-1.49897	0.306519	1.00683e-06	4.40356e-06	-5.36	5.36	-4.8903
CANPARB_p16380-A	CPAR2_102240	213.745	0.205289	0.178204	0.249327	0.335648	0.47	0.47	1.15199
CANPARB_p16390-A	CPAR2_102250	1773.23	1.46743	0.168433	2.97991e-18	3.8141e-17	16.42	16.42	8.71222
CANPARB_p16400-A	CPAR2_102260	244.691	-0.557426	0.22886	0.0148647	0.0293086	-1.53	1.53	-2.43566
CANPARB_p16410-A	CPAR2_102270	2965.02	0.0778246	0.129331	0.547341	0.63419	0.2	0.2	0.601749
CANPARB_p16420-A	CPAR2_102280	429.119	-0.407502	0.179308	0.0230482	0.0432995	-1.36	1.36	-2.27264
CANPARB_p16430-A	CPAR2_102290	267.116	-0.202818	0.184659	0.272056	0.361096	-0.44	0.44	-1.09834
CANPARB_p16440-A	CPAR2_102300	546.435	-0.531298	0.15281	0.000507346	0.00138414	-2.86	2.86	-3.47685
CANPARB_p16450-A	CPAR2_102310	274.8	-0.247771	0.223975	0.26862	0.35759	-0.45	0.45	-1.10625
CANPARB_p16460-A	CPAR2_102320	1373.41	0.43192	0.134166	0.00128504	0.00321782	2.49	2.49	3.2193
CANPARB_p16470-A	CPAR2_102330	1724.4	1.48564	0.173015	8.94338e-18	1.1183e-16	15.95	15.95	8.58679
CANPARB_p16480-A	CPAR2_102340	144.309	1.4803	0.260072	1.25643e-08	7.12463e-08	7.15	7.15	5.69189
CANPARB_p16490-A	CPAR2_102350	1586.37	0.422118	0.162792	0.00951443	0.0197022	1.71	1.71	2.59299
CANPARB_p16500-A	CPAR2_102360	624.592	0.500269	0.184319	0.00664478	0.0142489	1.85	1.85	2.71414
CANPARB_p16510-A	CPAR2_102370	340.947	0.578454	0.168636	0.000603144	0.00162355	2.79	2.79	3.4302
CANPARB_p16520-A	CPAR2_102380	90.7444	0.180925	0.27649	0.512878	0.603046	0.22	0.22	0.654364
CANPARB_p16530-A	CPAR2_102390	216.76	0.223772	0.218243	0.305207	0.395937	0.4	0.4	1.02533
CANPARB_p16540-A	CPAR2_102400	860.955	1.98706	0.146397	5.78383e-42	1.73574e-40	39.76	39.76	13.5731
CANPARB_p16550-A	CPAR2_102410	1103.25	-2.26784	0.229971	6.11805e-23	9.94523e-22	-21	21	-9.86142
CANPARB_p16560-A	CPAR2_102580	4318.29	-1.41691	0.610326	0.0202565	0.0386873	-1.41	1.41	-2.32156
CANPARB_p16570-A	CPAR2_102570	1457.24	3.7585	0.217076	3.67405e-67	2.08743e-65	64.68	64.68	17.3142
CANPARB_p16580-A	CPAR2_102560	3083.99	6.19044	0.20236	1.60256e-205	7.81515e-203	202.11	202.11	30.5912
CANPARB_p16590-A	CPAR2_102550	8611.89	3.75198	0.214754	2.38147e-68	1.40771e-66	65.85	65.85	17.471
CANPARB_p16600-A	CPAR2_102540	2244.35	0.160011	0.153465	0.297108	0.387579	0.41	0.41	1.04265
CANPARB_p16610-A	CPAR2_102530	3111.64	-0.375124	0.1501	0.0124485	0.0250424	-1.6	1.6	-2.49917
CANPARB_p16620-A	CPAR2_102520	6.32367	0.337073	0.749939	0.653095	0.728261	0.14	0.14	0.449467
CANPARB_p16630-A	CPAR2_102510	19.4513	-0.747386	0.466001	0.108751	0.167169	-0.78	0.78	-1.60383
CANPARB_p16640-A	CPAR2_102500	323.092	0.366361	0.188312	0.051715	0.0877715	1.06	1.06	1.9455
CANPARB_p16650-A	CPAR2_102490	97.0063	-0.0704081	0.267592	0.79246	0.842718	-0.07	0.07	-0.263117
CANPARB_p16660-A	CPAR2_102480	2952.41	0.345512	0.195676	0.0774399	0.124757	0.9	0.9	1.76574
CANPARB_p16670-A	CPAR2_102470	1998.93	0.348046	0.164593	0.0344653	0.0619254	1.21	1.21	2.11459
CANPARB_p16680-A	CPAR2_102460	285.322	-0.37753	0.187101	0.0436133	0.0759373	-1.12	1.12	-2.01779
CANPARB_p16690-A	CPAR2_102450	449.43	0.374617	0.183759	0.0414863	0.0727969	1.14	1.14	2.03864
CANPARB_p16700-A	CPAR2_102440	581.204	-0.5619	0.186518	0.00259032	0.00610738	-2.21	2.21	-3.01259
CANPARB_p16710-A	CPAR2_102430	307.29	-0.758875	0.178779	2.18812e-05	7.63103e-05	-4.12	4.12	-4.24478
CANPARB_p16720-A	CPAR2_102420	513.303	-1.27061	0.194216	6.05907e-11	4.41565e-10	-9.36	9.36	-6.54227
CANPARB_p16730-A		1019.69	-2.37314	0.22491	4.99857e-26	9.37552e-25	-24.03	24.03	-10.5515
CANPARB_p16740-A	CPAR2_102590	29.6339	-0.875291	0.468388	0.0616603	0.10235	-0.99	0.99	-1.86873
CANPARB_p16750-A	CPAR2_102600	32.2793	1.31905	0.408586	0.00124514	0.00313131	2.5	2.5	3.22833
CANPARB_p16760-A	CPAR2_102610	54662.6	0.124088	0.169433	0.463941	0.557262	0.25	0.25	0.732373
CANPARB_p16770-A	CPAR2_102620	2.97699	0.440675	0.7889	0.576439	0.661046	0.18	0.18	0.558594
CANPARB_p16780-A	CPAR2_102630	10674.6	-1.74179	0.175979	4.25727e-23	7.0179e-22	-21.15	21.15	-9.89775
CANPARB_p16790-A	CPAR2_102640	1047.04	-0.14264	0.174072	0.412539	0.507287	-0.29	0.29	-0.819434
CANPARB_p16800-A	CPAR2_102650	248.173	0.382217	0.221868	0.0849387	0.134972	0.87	0.87	1.72272
CANPARB_p16810-A	CPAR2_102660	272.537	-0.063947	0.181467	0.724546	0.790617	-0.1	0.1	-0.352389
CANPARB_p16820-A	CPAR2_102670	233.997	0.499378	0.203452	0.0141072	0.028061	1.55	1.55	2.45452
CANPARB_p16830-A	CPAR2_102680	215.502	0.115373	0.214554	0.590762	0.673393	0.17	0.17	0.537731
CANPARB_p16840-A	CPAR2_102690	2542.08	-0.453927	0.174229	0.00917818	0.019107	-1.72	1.72	-2.60535
CANPARB_p16850-A	CPAR2_102700	3821.45	0.265777	0.165401	0.108085	0.166372	0.78	0.78	1.60686
CANPARB_p16860-A	CPAR2_102710	2746.12	-1.1118	0.148281	6.48317e-14	6.11928e-13	-12.21	12.21	-7.49793
CANPARB_p16870-A	CPAR2_102720	724.293	0.439592	0.14301	0.0021131	0.00507212	2.29	2.29	3.07386
CANPARB_p16880-A	CPAR2_102730	306.931	0.348861	0.168177	0.0380448	0.067625	1.17	1.17	2.07437
CANPARB_p16890-A	CPAR2_102740	293.741	0.0701391	0.199247	0.724822	0.790617	0.1	0.1	0.352021
CANPARB_p16900-A	CPAR2_102750	324.027	-0.34206	0.174795	0.0503566	0.0856897	-1.07	1.07	-1.95692
CANPARB_p16910-A	CPAR2_102760	235.855	-0.645924	0.306376	0.0350078	0.0627844	-1.2	1.2	-2.10827
CANPARB_p16920-A	CPAR2_102770	644.76	0.975891	0.164673	3.0996e-09	1.9154e-08	7.72	7.72	5.92623
CANPARB_p16930-A	CPAR2_102780	27854.4	1.81556	0.1346	1.82682e-41	5.3187e-40	39.27	39.27	13.4885
CANPARB_p16940-A	CPAR2_102790	5534.45	4.2684	0.193964	2.51299e-107	2.9412e-105	104.53	104.53	22.0062
CANPARB_p16950-A	CPAR2_102800	13203.3	0.430065	0.145312	0.00308034	0.0071419	2.15	2.15	2.9596
CANPARB_p16960-A	CPAR2_102810	575.422	0.263548	0.164789	0.109754	0.168533	0.77	0.77	1.5993
CANPARB_p16970-A	CPAR2_102820	969.618	-0.318925	0.173674	0.0663073	0.108844	-0.96	0.96	-1.83634
CANPARB_p16980-A	CPAR2_102830	8180.23	1.39158	0.145677	1.2657e-21	1.90409e-20	19.72	19.72	9.55253
CANPARB_p16990-A	CPAR2_102840	6258.62	-0.929344	0.186088	5.9108e-07	2.69393e-06	-5.57	5.57	-4.99411
CANPARB_p17000-A	CPAR2_102850	167.006	-0.971594	0.265923	0.000258526	0.000747476	-3.13	3.13	-3.65366
CANPARB_p17010-A	CPAR2_102860	700.531	-0.094907	0.20049	0.635946	0.714036	-0.15	0.15	-0.473375
CANPARB_p17020-A	CPAR2_102870	163.772	-0.00910327	0.230459	0.968491	0.975996	-0.01	0.01	-0.0395007
CANPARB_p17030-A	CPAR2_102880	1491.62	-0.446291	0.146294	0.00228346	0.00543867	-2.26	2.26	-3.05065
CANPARB_p17040-A	CPAR2_102890	12132.3	-0.188522	0.125121	0.131884	0.196582	-0.71	0.71	-1.50672
CANPARB_p17050-A	CPAR2_102900	662.277	-0.67238	0.196287	0.000613687	0.00164965	-2.78	2.78	-3.42549
CANPARB_p17060-A	CPAR2_102910	314.93	-0.366556	0.208093	0.0781533	0.12575	-0.9	0.9	-1.7615
CANPARB_p17070-A	CPAR2_102920	485.175	-0.725322	0.154426	2.64139e-06	1.07567e-05	-4.97	4.97	-4.6969
CANPARB_p17080-A	CPAR2_102930	334.333	0.781818	0.232209	0.000760266	0.0020059	2.7	2.7	3.36687
CANPARB_p17090-A	CPAR2_102940	550.235	-0.426169	0.146956	0.00373196	0.00850445	-2.07	2.07	-2.89997
CANPARB_p17100-A	CPAR2_102950	447.682	0.183145	0.207565	0.377586	0.472245	0.33	0.33	0.882353
CANPARB_p17110-A	CPAR2_102960	1392.07	0.089627	0.161742	0.579486	0.663371	0.18	0.18	0.554136
CANPARB_p17120-A	CPAR2_102970	3731.43	0.300463	0.16247	0.0644083	0.106264	0.97	0.97	1.84934
CANPARB_p17130-A	CPAR2_102980	224.683	-0.258023	0.192077	0.179166	0.254733	-0.59	0.59	-1.34333
CANPARB_p17140-A	CPAR2_102990	328.756	-0.0555227	0.166091	0.738161	0.802474	-0.1	0.1	-0.33429
CANPARB_p17150-A	CPAR2_103000	2580.61	-0.282933	0.169662	0.0953897	0.149257	-0.83	0.83	-1.66763
CANPARB_p17160-A	CPAR2_103010	490.729	0.467321	0.172132	0.00662949	0.0142213	1.85	1.85	2.7149
CANPARB_p17170-A	CPAR2_103020	4198.24	-0.87067	0.131713	3.83419e-11	2.83304e-10	-9.55	9.55	-6.61035
CANPARB_p17180-A	CPAR2_103030	572.171	-0.737533	0.185445	6.97577e-05	0.000224175	-3.65	3.65	-3.97711
CANPARB_p17190-A	CPAR2_103040	714.231	-0.935863	0.195155	1.62278e-06	6.8468e-06	-5.16	5.16	-4.79549
CANPARB_p17200-A	CPAR2_103050	279.957	-0.344258	0.175554	0.0498816	0.0850546	-1.07	1.07	-1.96098
CANPARB_p17210-A	CPAR2_103060	1279.15	-0.213797	0.140335	0.127639	0.191229	-0.72	0.72	-1.52348
CANPARB_p17220-A	CPAR2_103070	271.884	0.031993	0.194168	0.869125	0.903075	0.04	0.04	0.16477
CANPARB_p17230-A	CPAR2_103080	30.4891	-1.29636	0.506738	0.0105199	0.0215104	-1.67	1.67	-2.55825
CANPARB_p17240-A	CPAR2_103090	2241.58	-0.246675	0.134322	0.0662906	0.108844	-0.96	0.96	-1.83645
CANPARB_p17250-A	CPAR2_103100	5.89497	-0.721955	0.761968	0.34339	0.436757	-0.36	0.36	-0.947488
CANPARB_p17260-A	CPAR2_103110	28.7424	-1.35524	0.442756	0.00220662	0.00527282	-2.28	2.28	-3.06091
CANPARB_p17270-A	CPAR2_103120	783.514	0.419447	0.148378	0.00470043	0.0104272	1.98	1.98	2.82688
CANPARB_p17280-A	CPAR2_103130	2169.32	0.293791	0.201012	0.143863	0.211582	0.67	0.67	1.46156
CANPARB_p17290-A	CPAR2_103140	1463.83	2.50655	0.162058	5.79024e-54	2.42032e-52	51.62	51.62	15.467
CANPARB_p17300-A	CPAR2_103150	188.872	1.44484	0.303709	1.96172e-06	8.15339e-06	5.09	5.09	4.75733
CANPARB_p17310-A	CPAR2_103160	15785.3	-0.444019	0.213564	0.0376092	0.0669778	-1.17	1.17	-2.07909
CANPARB_p17320-A	CPAR2_103170	3665.25	-0.454222	0.144796	0.00170697	0.00418833	-2.38	2.38	-3.13698
CANPARB_p17330-A	CPAR2_103180	4715.04	-0.124759	0.169084	0.460604	0.55405	-0.26	0.26	-0.737853
CANPARB_p17340-A	CPAR2_103190	400.704	0.865364	0.16572	1.77136e-07	8.68175e-07	6.06	6.06	5.22186
CANPARB_p17350-A	CPAR2_103200	1538.65	-3.36527	0.195964	4.23547e-66	2.36057e-64	-63.63	63.63	-17.1729
CANPARB_p17360-A	CPAR2_103210	1115.53	-0.65719	0.157366	2.96443e-05	0.000101509	-3.99	3.99	-4.17618
CANPARB_p17370-A	CPAR2_103220	96.0249	-0.879905	0.233622	0.000165639	0.000496831	-3.3	3.3	-3.76637
CANPARB_p17380-A	CPAR2_103230	2814.74	-0.322662	0.152815	0.0347328	0.0623677	-1.21	1.21	-2.11146
CANPARB_p17390-A	CPAR2_103240	7691.98	-0.278694	0.177444	0.116274	0.176829	-0.75	0.75	-1.57061
CANPARB_p17400-A	CPAR2_103250	653.918	0.462204	0.16972	0.00646263	0.0138939	1.86	1.86	2.72334
CANPARB_p17410-A	CPAR2_103260	1292.52	2.20816	0.153313	4.95904e-47	1.78039e-45	44.75	44.75	14.4029
CANPARB_p17420-A	CPAR2_103270	142.491	-0.197854	0.263041	0.451944	0.545202	-0.26	0.26	-0.752179
CANPARB_p17430-A	CPAR2_103280	1155.47	-0.331594	0.15623	0.0337985	0.0608956	-1.22	1.22	-2.12247
CANPARB_p17440-A	CPAR2_103290	530.135	-0.0300764	0.178758	0.866385	0.900708	-0.05	0.05	-0.168252
CANPARB_p17450-A	CPAR2_103310	11492.3	-0.297139	0.14535	0.0409231	0.0719381	-1.14	1.14	-2.04431
CANPARB_p17460-A	CPAR2_103320	9.22304	-1.3525	0.608058	0.0261282	0.0483869	-1.32	1.32	-2.2243
CANPARB_p17470-A	CPAR2_103330	34.8965	0.382766	0.364832	0.294105	0.384261	0.42	0.42	1.04916
CANPARB_p17480-A	CPAR2_103340	10689.2	-0.291552	0.143871	0.0427147	0.0746168	-1.13	1.13	-2.02649
CANPARB_p17490-A		526.545	2.59877	0.211144	8.19799e-35	2.08585e-33	32.68	32.68	12.3081
CANPARB_p17500-A	CPAR2_103350	201.709	0.104982	0.192655	0.585808	0.668907	0.17	0.17	0.544921
CANPARB_p17510-A	CPAR2_103360	10599.4	1.16192	0.174121	2.50514e-11	1.88675e-10	9.72	9.72	6.67307
CANPARB_p17520-A	CPAR2_103370	117.012	0.668631	0.245325	0.00642068	0.0138139	1.86	1.86	2.72549
CANPARB_p17530-A	CPAR2_103380	283.732	0.681119	0.191985	0.000388499	0.00108936	2.96	2.96	3.54778
CANPARB_p17540-A	CPAR2_103390	1286.45	2.85316	0.208009	8.08455e-43	2.51653e-41	40.6	40.6	13.7165
CANPARB_p17550-A		2698.45	2.03139	0.206614	8.21292e-23	1.32402e-21	20.88	20.88	9.83181
CANPARB_p17560-A	CPAR2_103400	1448.77	-1.16424	0.162818	8.64464e-13	7.5057e-12	-11.12	11.12	-7.15053
CANPARB_p17570-A	CPAR2_103410	1274.55	-0.145822	0.157339	0.354031	0.447884	-0.35	0.35	-0.9268
CANPARB_p17580-A	CPAR2_103420	529.863	0.0697307	0.193579	0.718684	0.785679	0.1	0.1	0.360218
CANPARB_p17590-A	CPAR2_103430	215.947	-0.404613	0.213043	0.0575365	0.0962561	-1.02	1.02	-1.89921
CANPARB_p17600-A	CPAR2_103440	168.518	-0.65029	0.227884	0.00432262	0.00969565	-2.01	2.01	-2.85361
CANPARB_p17610-A	CPAR2_103450	6234.98	-1.3634	0.161953	3.81391e-17	4.59238e-16	-15.34	15.34	-8.41848
CANPARB_p17620-A	CPAR2_103460	1009.88	-0.0225131	0.147978	0.879078	0.910668	-0.04	0.04	-0.152138
CANPARB_p17630-A	CPAR2_103470	399.253	-0.591054	0.180274	0.00104311	0.00266679	-2.57	2.57	-3.27863
CANPARB_p17640-A	CPAR2_103480	263.768	0.122368	0.201167	0.542995	0.630103	0.2	0.2	0.60829
CANPARB_p17650-A	CPAR2_103490	344.143	-0.294666	0.1685	0.0803326	0.128902	-0.89	0.89	-1.74876
CANPARB_p17660-A	CPAR2_103500	98.6623	-0.14613	0.271212	0.590022	0.672931	-0.17	0.17	-0.538804
CANPARB_p17670-A	CPAR2_103510	337.988	-0.103538	0.202103	0.608437	0.689099	-0.16	0.16	-0.512305
CANPARB_p17680-A	CPAR2_103520	4075.92	-0.522865	0.180782	0.00382512	0.00869306	-2.06	2.06	-2.89223
CANPARB_p17690-A	CPAR2_103530	4099.1	-0.565958	0.201001	0.00486712	0.0107643	-1.97	1.97	-2.8157
CANPARB_p17700-A	CPAR2_103540	638.277	1.73748	0.166559	1.77835e-25	3.24202e-24	23.49	23.49	10.4316
CANPARB_p17710-A	CPAR2_103550	224.968	2.20156	0.200674	5.27771e-28	1.0724e-26	25.97	25.97	10.9708
CANPARB_p17720-A	CPAR2_103560	243.387	-0.434308	0.202408	0.0318968	0.0578612	-1.24	1.24	-2.1457
CANPARB_p17730-A	CPAR2_103570	128.193	-0.145305	0.224812	0.51806	0.608284	-0.22	0.22	-0.646339
CANPARB_p17740-A	CPAR2_103580	328.877	-0.751031	0.218149	0.000575847	0.0015558	-2.81	2.81	-3.44274
CANPARB_p17750-A	CPAR2_103590	165.405	0.156736	0.240496	0.51458	0.604683	0.22	0.22	0.651723
CANPARB_p17760-A	CPAR2_103600	1334.09	-0.181792	0.193697	0.347967	0.441229	-0.36	0.36	-0.938539
CANPARB_p17770-A	CPAR2_103610	3333.36	-0.341737	0.138186	0.0133974	0.0267673	-1.57	1.57	-2.47303
CANPARB_p17780-A	CPAR2_103620	571.483	0.32842	0.153525	0.0324199	0.0587191	1.23	1.23	2.13919
CANPARB_p17790-A	CPAR2_103630	4732.93	-0.890821	0.210963	2.41453e-05	8.36084e-05	-4.08	4.08	-4.22264
CANPARB_p17800-A	CPAR2_103640	10212.4	-1.60169	0.215255	1.00011e-13	9.33435e-13	-12.03	12.03	-7.44089
CANPARB_p17810-A	CPAR2_103650	181.385	-0.453985	0.190462	0.0171442	0.0332873	-1.48	1.48	-2.3836
CANPARB_p17820-A	CPAR2_103660	159.839	-0.965186	0.253279	0.000138542	0.000423366	-3.37	3.37	-3.81076
CANPARB_p17830-A	CPAR2_103670	886.217	2.07976	0.191573	1.86228e-27	3.72753e-26	25.43	25.43	10.8563
CANPARB_p17840-A	CPAR2_103680	652.824	1.25131	0.214673	5.57873e-09	3.35872e-08	7.47	7.47	5.82892
CANPARB_p17850-A	CPAR2_103690	61653.7	1.85454	0.304342	1.10401e-09	7.1231e-09	8.15	8.15	6.0936
CANPARB_p17860-A	CPAR2_103700	1631.63	1.43276	0.182763	4.52526e-15	4.67052e-14	13.33	13.33	7.83945
CANPARB_p17870-A	CPAR2_103710	379.143	1.5449	0.199213	8.83535e-15	8.97647e-14	13.05	13.05	7.75499
CANPARB_p17880-A	CPAR2_103720	264.151	-0.32146	0.197648	0.103859	0.160831	-0.79	0.79	-1.62643
CANPARB_p17890-A	CPAR2_103730	192.751	-0.631204	0.210994	0.00277544	0.00649676	-2.19	2.19	-2.99157
CANPARB_p17900-A	CPAR2_103740	636.076	0.806735	0.200767	5.86271e-05	0.000191028	3.72	3.72	4.01827
CANPARB_p17910-A	CPAR2_103750	11476.7	2.68736	0.15651	4.41643e-66	2.41541e-64	63.62	63.62	17.1705
CANPARB_p17920-A	CPAR2_103760	960.525	-0.315669	0.143565	0.0278924	0.0513776	-1.29	1.29	-2.1988
CANPARB_p17930-A	CPAR2_103770	1265.86	-0.541722	0.17421	0.00187351	0.00456824	-2.34	2.34	-3.10958
CANPARB_p17940-A	CPAR2_103780	301.798	-1.02201	0.17685	7.51744e-09	4.43021e-08	-7.35	7.35	-5.77894
CANPARB_p17950-A	CPAR2_103790	1732.95	-0.415852	0.138637	0.00270366	0.00634649	-2.2	2.2	-2.99956
CANPARB_p17960-A	CPAR2_103800	10920.1	-0.717692	0.126835	1.52744e-08	8.56184e-08	-7.07	7.07	-5.65845
CANPARB_p17970-A	CPAR2_103810	414.126	0.0488851	0.196419	0.803452	0.851313	0.07	0.07	0.248882
CANPARB_p17980-A	CPAR2_103820	162.392	-0.243565	0.194993	0.211629	0.293403	-0.53	0.53	-1.2491
CANPARB_p17990-A	CPAR2_103830	1172.38	-0.615829	0.144017	1.90208e-05	6.70136e-05	-4.17	4.17	-4.27609
CANPARB_p18000-A	CPAR2_103840	6169.9	4.28021	0.164133	6.53437e-150	1.66257e-147	146.78	146.78	26.0777
CANPARB_p18010-A	CPAR2_103850	300.857	-0.862806	0.181144	1.90634e-06	7.95145e-06	-5.1	5.1	-4.76311
CANPARB_p18020-A	CPAR2_103860	1124.05	-0.336001	0.167485	0.0448401	0.0777034	-1.11	1.11	-2.00615
CANPARB_p18030-A	CPAR2_103870	227.288	0.201678	0.188946	0.285799	0.375588	0.43	0.43	1.06738
CANPARB_p18040-A	CPAR2_103880	93.5806	0.444863	0.289405	0.124253	0.187067	0.73	0.73	1.53716
CANPARB_p18050-A	CPAR2_103890	219.055	0.117847	0.206759	0.568697	0.653962	0.18	0.18	0.569972
CANPARB_p18060-A	CPAR2_103900	1680.03	-1.35753	0.224728	1.53357e-09	9.76542e-09	-8.01	8.01	-6.0408
CANPARB_p18070-A	CPAR2_103910	4509.35	-0.0754706	0.135219	0.576752	0.661276	-0.18	0.18	-0.558136
CANPARB_p18080-A	CPAR2_103920	2946.89	-0.546642	0.169707	0.00127703	0.00320185	-2.49	2.49	-3.22109
CANPARB_p18090-A	CPAR2_103930	900.785	0.0925962	0.142689	0.516378	0.606431	0.22	0.22	0.648939
CANPARB_p18100-A	CPAR2_103940	4454.25	-0.314269	0.135908	0.0207573	0.039503	-1.4	1.4	-2.31237
CANPARB_p18110-A	CPAR2_103950	1544.59	-0.593284	0.135693	1.22973e-05	4.46149e-05	-4.35	4.35	-4.37225
CANPARB_p18120-A	CPAR2_103960	241.708	-0.043081	0.23404	0.853954	0.891586	-0.05	0.05	-0.184075
CANPARB_p18130-A	CPAR2_103970	6529.55	-0.606985	0.166094	0.000257714	0.000745499	-3.13	3.13	-3.65447
CANPARB_p18140-A	CPAR2_103980	628.382	-0.474044	0.151963	0.00181179	0.00443066	-2.35	2.35	-3.11947
CANPARB_p18150-A	CPAR2_103990	517.734	0.226284	0.169232	0.181184	0.257197	0.59	0.59	1.33712
CANPARB_p18160-A	CPAR2_104000	1106.95	-0.666696	0.172788	0.000114108	0.000354062	-3.45	3.45	-3.85845
CANPARB_p18170-A	CPAR2_104010	340.833	-0.372204	0.19839	0.0606391	0.100784	-1	1	-1.87612
CANPARB_p18180-A	CPAR2_104020	344.483	0.847512	0.182795	3.54525e-06	1.4152e-05	4.85	4.85	4.6364
CANPARB_p18190-A	CPAR2_104030	862.319	-0.809351	0.16005	4.2623e-07	1.9796e-06	-5.7	5.7	-5.05685
CANPARB_p18200-A	CPAR2_104040	9253.03	0.513722	0.209762	0.0143224	0.0284118	1.55	1.55	2.44907
CANPARB_p18210-A	CPAR2_104050	778.577	-0.605988	0.148964	4.74127e-05	0.000156315	-3.81	3.81	-4.06803
CANPARB_p18220-A	CPAR2_104060	383.326	0.724441	0.192698	0.000170284	0.000509198	3.29	3.29	3.75946
CANPARB_p18230-A	CPAR2_104070	506.401	0.741494	0.155815	1.94725e-06	8.09902e-06	5.09	5.09	4.75882
CANPARB_p18240-A	CPAR2_104080	418.575	0.940368	0.203033	3.62852e-06	1.44492e-05	4.84	4.84	4.6316
CANPARB_p18250-A	CPAR2_104090	186.545	0.542109	0.219418	0.0134863	0.0269174	1.57	1.57	2.47066
CANPARB_p18260-A	CPAR2_104100	350.539	-0.0544646	0.171947	0.751431	0.812673	-0.09	0.09	-0.316753
CANPARB_p18270-A	CPAR2_104110	365.851	-0.327409	0.192349	0.0887262	0.140255	-0.85	0.85	-1.70216
CANPARB_p18280-A	CPAR2_104120	329.232	-0.585713	0.197962	0.00308925	0.00715973	-2.15	2.15	-2.95871
CANPARB_p18290-A	CPAR2_104130	9745.61	0.0916988	0.14374	0.523506	0.613202	0.21	0.21	0.63795
CANPARB_p18300-A	CPAR2_104135	158.781	0.652025	0.263867	0.0134723	0.0269079	1.57	1.57	2.47103
CANPARB_p18310-A	CPAR2_104140	601.129	0.192248	0.186528	0.302697	0.393204	0.41	0.41	1.03067
CANPARB_p18320-A	CPAR2_104150	177.917	1.09834	0.204909	8.31576e-08	4.30653e-07	6.37	6.37	5.36014
CANPARB_p18330-A	CPAR2_104160	194.696	0.1387	0.27768	0.617431	0.697395	0.16	0.16	0.499495
CANPARB_p18340-A	CPAR2_104170	1610.9	-0.0820932	0.16187	0.612045	0.692382	-0.16	0.16	-0.507156
CANPARB_p18350-A	CPAR2_104180	348.106	1.16499	0.172614	1.48796e-11	1.15027e-10	9.94	9.94	6.74907
CANPARB_p18360-A	CPAR2_104190	8136.97	2.54178	0.152132	1.15144e-62	5.85935e-61	60.23	60.23	16.7077
CANPARB_p18370-A	CPAR2_104195	235.197	0.281527	0.187102	0.132408	0.197064	0.71	0.71	1.50467
CANPARB_p18380-A	CPAR2_104200	213.952	0.656262	0.227439	0.00390857	0.00885177	2.05	2.05	2.88545
CANPARB_p18390-A	CPAR2_104210	734.356	-0.250483	0.160716	0.119104	0.180569	-0.74	0.74	-1.55855
CANPARB_p18400-A	CPAR2_104220	8875.02	-0.757314	0.219993	0.000576487	0.00155681	-2.81	2.81	-3.44244
CANPARB_p18410-A	CPAR2_104230	442.276	0.27897	0.164079	0.0890893	0.140677	0.85	0.85	1.70022
CANPARB_p18420-A	CPAR2_104240	415.684	0.137158	0.154226	0.373828	0.468948	0.33	0.33	0.889326
CANPARB_p18430-A	CPAR2_104250	292.965	0.319161	0.185259	0.0849271	0.134972	0.87	0.87	1.72279
CANPARB_p18440-A	CPAR2_104260	436.635	-0.161698	0.184719	0.381371	0.475757	-0.32	0.32	-0.875373
CANPARB_p18450-A	CPAR2_104270	83.0596	-0.662685	0.244903	0.00681188	0.0145699	-1.84	1.84	-2.7059
CANPARB_p18460-A	CPAR2_104280	55727.1	-0.74449	0.240006	0.00192246	0.00466814	-2.33	2.33	-3.10196
CANPARB_p18470-A	CPAR2_104290	11789.3	0.505292	0.123906	4.54192e-05	0.000150506	3.82	3.82	4.07803
CANPARB_p18480-A	CPAR2_104300	471.13	-0.193767	0.161931	0.23146	0.315799	-0.5	0.5	-1.19661
CANPARB_p18490-A	CPAR2_104310	428.25	-0.234701	0.157922	0.137231	0.203002	-0.69	0.69	-1.48618
CANPARB_p18500-A	CPAR2_104320	168.691	0.485076	0.225762	0.0316647	0.0575292	1.24	1.24	2.14862
CANPARB_p18510-A	CPAR2_104330	586.263	-0.0746668	0.169322	0.659232	0.733566	-0.13	0.13	-0.440974
CANPARB_p18520-A	CPAR2_104340	223.17	1.09072	0.250006	1.28429e-05	4.6344e-05	4.33	4.33	4.36277
CANPARB_p18530-A	CPAR2_104350	96.346	0.848653	0.275847	0.00209426	0.00503518	2.3	2.3	3.07653
CANPARB_p18540-A	CPAR2_104360	316.741	2.26154	0.209826	4.36429e-27	8.59926e-26	25.07	25.07	10.7782
CANPARB_p18550-A	CPAR2_104370	6516.56	-0.410125	0.149635	0.00612849	0.0132486	-1.88	1.88	-2.74083
CANPARB_p18560-A	CPAR2_104380	1713.13	0.184911	0.149283	0.21547	0.298059	0.53	0.53	1.23866
CANPARB_p18570-A	CPAR2_104390	485.103	-0.282811	0.198933	0.155131	0.225827	-0.65	0.65	-1.42164
CANPARB_p18580-A	CPAR2_104400	32.0593	0.844467	0.483665	0.0808153	0.129499	0.89	0.89	1.74598
CANPARB_p18590-A	CPAR2_104410	115.371	0.528683	0.232819	0.0231598	0.0434813	1.36	1.36	2.27079
CANPARB_p18600-A	CPAR2_104420	371.438	-0.305666	0.214373	0.153909	0.224328	-0.65	0.65	-1.42586
CANPARB_p18610-A	CPAR2_104430	1509.43	2.11566	0.192008	3.1092e-28	6.3619e-27	26.2	26.2	11.0186
CANPARB_p18620-A	CPAR2_104440	1139.19	0.0396463	0.154068	0.796925	0.84681	0.07	0.07	0.257329
CANPARB_p18630-A	CPAR2_104450	371402	1.23172	0.171101	6.0742e-13	5.36952e-12	11.27	11.27	7.19881
CANPARB_p18640-A	CPAR2_104460	1118.9	0.346591	0.171361	0.0431167	0.0752293	1.12	1.12	2.02258
CANPARB_p18650-A	CPAR2_104470	1104.96	-0.444251	0.159261	0.00527979	0.0115894	-1.94	1.94	-2.78945
CANPARB_p18660-A	CPAR2_104480	248.901	0.0489913	0.183714	0.789722	0.840264	0.08	0.08	0.266672
CANPARB_p18670-A	CPAR2_104490	423.983	0.384363	0.167296	0.0215906	0.0408365	1.39	1.39	2.29749
CANPARB_p18680-A	CPAR2_104500	389.133	0.380762	0.178118	0.032541	0.0589202	1.23	1.23	2.1377
CANPARB_p18690-A	CPAR2_104510	894.312	-0.551657	0.150233	0.000240648	0.00069959	-3.16	3.16	-3.67201
CANPARB_p18700-A	CPAR2_104530	855.087	1.87756	0.168001	5.35116e-29	1.1224e-27	26.95	26.95	11.1759
CANPARB_p18710-A	CPAR2_104540	751.525	2.00638	0.166458	1.86219e-33	4.50313e-32	31.35	31.35	12.0534
CANPARB_p18720-A		263.566	-1.02622	0.219443	2.91855e-06	1.1813e-05	-4.93	4.93	-4.67647
CANPARB_p18730-A	CPAR2_104550	425.417	0.258426	0.190402	0.174697	0.249531	0.6	0.6	1.35726
CANPARB_p18740-A	CPAR2_104560	252.093	0.568764	0.207583	0.00614509	0.0132747	1.88	1.88	2.73994
CANPARB_p18750-A	CPAR2_104570	1160.96	-0.139161	0.166425	0.403056	0.497717	-0.3	0.3	-0.836177
CANPARB_p18760-A	CPAR2_104580	12040.6	-1.12942	0.228705	7.87917e-07	3.52515e-06	-5.45	5.45	-4.93834
CANPARB_p18770-A	CPAR2_104590	244.364	0.78549	0.191723	4.18545e-05	0.000139563	3.86	3.86	4.097
CANPARB_p18780-A	CPAR2_104600	209.304	0.25378	0.234096	0.278327	0.367917	0.43	0.43	1.08408
CANPARB_p18790-A	CPAR2_104610	3782.05	-0.321558	0.177691	0.0703512	0.114584	-0.94	0.94	-1.80964
CANPARB_p18800-A	CPAR2_104620	2532.15	-0.777999	0.25505	0.00228551	0.00543913	-2.26	2.26	-3.05038
CANPARB_p18810-A	CPAR2_104630	312.105	-0.692406	0.224716	0.00206139	0.00496225	-2.3	2.3	-3.08124
CANPARB_p18820-A	CPAR2_104650	753.385	2.00181	0.166236	2.13753e-33	5.12656e-32	31.29	31.29	12.042
CANPARB_p18830-A	CPAR2_104660	111.829	0.280044	0.238729	0.240771	0.326156	0.49	0.49	1.17306
CANPARB_p18840-A	CPAR2_104670	6423.97	-0.675406	0.209466	0.00126227	0.0031703	-2.5	2.5	-3.22442
CANPARB_p18850-A	CPAR2_104680	534.637	0.233341	0.167775	0.164288	0.236801	0.63	0.63	1.39079
CANPARB_p18860-A	CPAR2_104690	5092.87	-0.418087	0.139739	0.00277227	0.00649194	-2.19	2.19	-2.99192
CANPARB_p18870-A	CPAR2_104700	109.283	0.0417176	0.25759	0.871343	0.904737	0.04	0.04	0.161953
CANPARB_p18880-A	CPAR2_104710	5733.71	-0.144148	0.150114	0.336928	0.429564	-0.37	0.37	-0.960253
CANPARB_p18890-A	CPAR2_104720	97.4051	0.376949	0.262436	0.150903	0.220606	0.66	0.66	1.43635
CANPARB_p18900-A	CPAR2_104730	114.729	-0.237022	0.271032	0.381838	0.476036	-0.32	0.32	-0.874515
CANPARB_p18910-A	CPAR2_104740	14.7173	0.227378	0.584378	0.697207	0.76736	0.12	0.12	0.389094
CANPARB_p18920-A	CPAR2_104750	276.288	-1.57698	0.289013	4.85836e-08	2.58935e-07	-6.59	6.59	-5.45642
CANPARB_p18930-A	CPAR2_104760	305.538	-0.203226	0.190279	0.285502	0.375366	-0.43	0.43	-1.06804
CANPARB_p18940-A	CPAR2_104770	553.148	-0.197041	0.158371	0.213435	0.295494	-0.53	0.53	-1.24417
CANPARB_p18950-A	CPAR2_104780	73.7468	0.832078	0.312745	0.00780096	0.0165223	1.78	1.78	2.66057
CANPARB_p18960-A	CPAR2_104790	1361.29	-0.716622	0.13637	1.4804e-07	7.4063e-07	-6.13	6.13	-5.25498
CANPARB_p18970-A	CPAR2_104800	292.556	-0.145734	0.172724	0.398814	0.493729	-0.31	0.31	-0.843742
CANPARB_p18980-A	CPAR2_104810	1649.91	-1.98263	0.172708	1.66974e-30	3.68728e-29	-28.43	28.43	-11.4796
CANPARB_p18990-A	CPAR2_104820	227.223	0.729802	0.217731	0.000802741	0.0021049	2.68	2.68	3.35185
CANPARB_p19000-A	CPAR2_104830	4005.19	-0.39102	0.493004	0.427698	0.522306	-0.28	0.28	-0.793137
CANPARB_p19010-A	CPAR2_104840	131.536	0.739128	0.229739	0.00129424	0.00323947	2.49	2.49	3.21725
CANPARB_p19020-A	CPAR2_104850	741.557	0.523402	0.155514	0.000763718	0.00201319	2.7	2.7	3.36562
CANPARB_p19030-A	CPAR2_104860	52.3044	0.187432	0.334354	0.575084	0.65988	0.18	0.18	0.560581
CANPARB_p19040-A	CPAR2_104870	72.5751	-1.08046	0.288316	0.000178618	0.000531945	-3.27	3.27	-3.74748
CANPARB_p19050-A	CPAR2_104880	129.738	-0.291671	0.255003	0.252709	0.339498	-0.47	0.47	-1.14379
CANPARB_p19060-A	CPAR2_104890	530.337	-0.0434366	0.162635	0.789407	0.840082	-0.08	0.08	-0.26708
CANPARB_p19070-A	CPAR2_104900	27577.6	-1.62087	0.262143	6.28336e-10	4.15952e-09	-8.38	8.38	-6.18315
CANPARB_p19080-A	CPAR2_104910	1005.91	-0.272028	0.204593	0.183649	0.260095	-0.58	0.58	-1.3296
CANPARB_p19090-A	CPAR2_104920	384.173	0.693388	0.188397	0.000232806	0.000680851	3.17	3.17	3.68047
CANPARB_p19100-A	CPAR2_104930	383.306	0.108653	0.169428	0.521331	0.611368	0.21	0.21	0.641295
CANPARB_p19110-A	CPAR2_104940	11.1024	0.142835	0.615331	0.816439	0.862574	0.06	0.06	0.232128
CANPARB_p19120-A	CPAR2_104950	994.537	-0.248307	0.144236	0.0851541	0.135193	-0.87	0.87	-1.72153
CANPARB_p19130-A	CPAR2_104960	1087.72	0.015215	0.146277	0.917158	0.940495	0.03	0.03	0.104015
CANPARB_p19140-A	CPAR2_104970	284.238	-0.524633	0.215066	0.0147116	0.0290557	-1.54	1.54	-2.4394
CANPARB_p19150-A	CPAR2_104980	1429.14	-0.991276	0.142675	3.71022e-12	3.05806e-11	-10.51	10.51	-6.9478
CANPARB_p19160-A	CPAR2_104990	409.862	0.842783	0.189114	8.33187e-06	3.11752e-05	4.51	4.51	4.45647
CANPARB_p19170-A	CPAR2_105000	734.14	0.721664	0.164287	1.11948e-05	4.09451e-05	4.39	4.39	4.39271
CANPARB_p19180-A	CPAR2_105010	506.887	0.480316	0.161175	0.00288169	0.00671324	2.17	2.17	2.98008
CANPARB_p19190-A	CPAR2_105020	269.958	-1.4924	0.304343	9.4054e-07	4.14149e-06	-5.38	5.38	-4.90369
CANPARB_p19200-A	CPAR2_105030	124.003	0.93661	0.269552	0.00051143	0.00139334	2.86	2.86	3.4747
CANPARB_p19210-A	CPAR2_105040	342.646	1.84516	0.206441	3.96568e-19	5.33498e-18	17.27	17.27	8.93792
CANPARB_p19220-A	CPAR2_105050	24051.3	1.98866	0.127138	3.78295e-55	1.68991e-53	52.77	52.77	15.6417
CANPARB_p19230-A	CPAR2_105060	204.587	0.26359	0.221863	0.234803	0.319476	0.5	0.5	1.18808
CANPARB_p19240-A	CPAR2_105070	867.041	-0.414991	0.149868	0.00562212	0.0122535	-1.91	1.91	-2.76904
CANPARB_p19250-A	CPAR2_105080	558.277	-0.390337	0.16405	0.017342	0.0336156	-1.47	1.47	-2.37938
CANPARB_p19260-A	CPAR2_105090	271.9	0.612269	0.198334	0.00202145	0.00488217	2.31	2.31	3.08706
CANPARB_p19270-A	CPAR2_105100	511.038	0.629309	0.166672	0.00015954	0.000480261	3.32	3.32	3.77573
CANPARB_p19280-A	CPAR2_105110	441.986	0.344272	0.192293	0.0733972	0.118948	0.92	0.92	1.79035
CANPARB_p19290-A	CPAR2_105120	612.766	0.2895	0.172962	0.0941746	0.147632	0.83	0.83	1.67378
CANPARB_p19300-A	CPAR2_105130	48180.4	-0.336216	0.167656	0.0449207	0.077797	-1.11	1.11	-2.0054
CANPARB_p19310-A	CPAR2_105140	468.697	0.0286362	0.166688	0.863598	0.898609	0.05	0.05	0.171795
CANPARB_p19320-A	CPAR2_105150	143.495	-0.0546344	0.243129	0.822202	0.867567	-0.06	0.06	-0.224714
CANPARB_p19330-A	CPAR2_105160	9611.58	0.464965	0.179257	0.00949094	0.0196675	1.71	1.71	2.59384
CANPARB_p19340-A	CPAR2_105170	574.547	-0.659755	0.160794	4.07625e-05	0.000136232	-3.87	3.87	-4.10311
CANPARB_p19350-A	CPAR2_105180	931.67	-0.144754	0.149897	0.3342	0.426924	-0.37	0.37	-0.965689
CANPARB_p19360-A	CPAR2_105190	142.967	-0.633123	0.207123	0.00223753	0.0053336	-2.27	2.27	-3.05675
CANPARB_p19370-A	CPAR2_105200	280.514	-0.135241	0.175772	0.441649	0.535432	-0.27	0.27	-0.769411
CANPARB_p19380-A	CPAR2_105210	434.018	0.440292	0.158875	0.00558301	0.0121819	1.91	1.91	2.77132
CANPARB_p19390-A	CPAR2_105220	235.117	0.0172875	0.201065	0.931483	0.950077	0.02	0.02	0.0859797
CANPARB_p19400-A	CPAR2_105230	185.57	1.28366	0.213618	1.86508e-09	1.1736e-08	7.93	7.93	6.00914
CANPARB_p19410-A	CPAR2_105240	200.463	0.13724	0.193092	0.477239	0.569379	0.24	0.24	0.71075
CANPARB_p19420-A	CPAR2_105250	3113.16	-0.168107	0.141098	0.233489	0.317984	-0.5	0.5	-1.19142
CANPARB_p19430-A	CPAR2_105260	286.256	-0.428248	0.175191	0.0145066	0.0287381	-1.54	1.54	-2.44447
CANPARB_p19440-A	CPAR2_105270	16410	2.88213	0.162307	1.51408e-70	9.22959e-69	68.03	68.03	17.7573
CANPARB_p19450-A	CPAR2_105280	309.401	0.894432	0.215544	3.32982e-05	0.000113029	3.95	3.95	4.14965
CANPARB_p19460-A	CPAR2_105290	705.194	0.444175	0.161079	0.00582443	0.0126708	1.9	1.9	2.75751
CANPARB_p19470-A	CPAR2_105300	3228.67	-0.0131386	0.138458	0.9244	0.945898	-0.02	0.02	-0.0948923
CANPARB_p19480-A	CPAR2_105310	883.221	0.103263	0.144837	0.475869	0.568177	0.25	0.25	0.712963
CANPARB_p19490-A	CPAR2_105320	832.538	-0.134882	0.166898	0.418994	0.51339	-0.29	0.29	-0.808169
CANPARB_p19500-A	CPAR2_105330	1620.42	-0.0189954	0.15701	0.903705	0.929598	-0.03	0.03	-0.120982
CANPARB_p19510-A	CPAR2_105340	405800	-1.0225	0.225948	6.02827e-06	2.30722e-05	-4.64	4.64	-4.5254
CANPARB_p19520-A	CPAR2_105350	990.637	-2.14609	0.187857	3.17197e-30	6.90051e-29	-28.16	28.16	-11.424
CANPARB_p19530-A	CPAR2_105360	1943.72	-0.900741	0.149323	1.61786e-09	1.02575e-08	-7.99	7.99	-6.03216
CANPARB_p19540-A	CPAR2_105370	371.839	-0.732375	0.184688	7.32542e-05	0.000234469	-3.63	3.63	-3.96546
CANPARB_p19550-A	CPAR2_105380	983.916	2.04441	0.163584	7.69394e-36	2.01004e-34	33.7	33.7	12.4976
CANPARB_p19560-A	CPAR2_105390	567.173	-0.624908	0.19146	0.00109883	0.00279701	-2.55	2.55	-3.26392
CANPARB_p19570-A	CPAR2_105400	10647.1	-0.599449	0.194991	0.00211041	0.00506777	-2.3	2.3	-3.07424
CANPARB_p19580-A	CPAR2_105410	191.587	-0.367489	0.203278	0.0706357	0.11495	-0.94	0.94	-1.80781
CANPARB_p19590-A	CPAR2_105420	282.011	1.07026	0.231197	3.67092e-06	1.4584e-05	4.84	4.84	4.62919
CANPARB_p19600-A	CPAR2_105430	1304.8	-0.423498	0.136802	0.00196351	0.00475598	-2.32	2.32	-3.0957
CANPARB_p19610-A	CPAR2_105440	512.029	0.163999	0.178698	0.358754	0.452951	0.34	0.34	0.917742
CANPARB_p19620-A	CPAR2_105450	170.711	-0.38719	0.216247	0.0733735	0.118948	-0.92	0.92	-1.7905
CANPARB_p19630-A	CPAR2_105460	1266.48	0.718327	0.14936	1.5142e-06	6.43506e-06	5.19	5.19	4.80935
CANPARB_p19640-A	CPAR2_105470	145.186	0.898356	0.232205	0.000109366	0.000340793	3.47	3.47	3.86881
CANPARB_p19650-A	CPAR2_105480	5094.4	3.12324	0.165787	3.62435e-79	2.52497e-77	76.6	76.6	18.8389
CANPARB_p19660-A	CPAR2_105490	1581.83	1.41726	0.166812	1.95964e-17	2.39412e-16	15.62	15.62	8.49616
CANPARB_p19670-A	CPAR2_105500	7928.28	-0.110185	0.150709	0.464711	0.557958	-0.25	0.25	-0.731112
CANPARB_p19680-A	CPAR2_105510	792.466	0.889897	0.1492	2.45421e-09	1.52625e-08	7.82	7.82	5.96448
CANPARB_p19690-A	CPAR2_105520	3421.39	-0.791867	0.178452	9.10411e-06	3.39129e-05	-4.47	4.47	-4.43743
CANPARB_p19700-A	CPAR2_105530	7461.63	-2.60213	0.167283	1.4657e-54	6.26079e-53	-52.2	52.2	-15.5553
CANPARB_p19710-A	CPAR2_105540	349.665	0.450469	0.232968	0.053161	0.0899128	1.05	1.05	1.93361
CANPARB_p19720-A	CPAR2_105550	6104.48	-0.958705	0.247409	0.000106636	0.000333174	-3.48	3.48	-3.87497
CANPARB_p19730-A	CPAR2_105560	398.51	-0.247652	0.166477	0.136855	0.202595	-0.69	0.69	-1.4876
CANPARB_p19740-A	CPAR2_105570	305.885	0.222609	0.212414	0.294641	0.384704	0.41	0.41	1.04799
CANPARB_p19750-A	CPAR2_105580	207.704	0.967758	0.241717	6.23662e-05	0.000202534	3.69	3.69	4.00367
CANPARB_p19760-A	CPAR2_105590	294.262	0.458215	0.203106	0.0240685	0.044971	1.35	1.35	2.25603
CANPARB_p19770-A	CPAR2_105600	219.781	-0.626177	0.19311	0.00118449	0.00299553	-2.52	2.52	-3.24259
CANPARB_p19780-A	CPAR2_105610	2658.55	-0.204286	0.1396	0.143366	0.211064	-0.68	0.68	-1.46337
CANPARB_p19790-A	CPAR2_105620	593.843	0.44535	0.145599	0.00222268	0.00530902	2.27	2.27	3.05874
CANPARB_p19800-A	CPAR2_105630	558.049	-0.0301491	0.147553	0.838098	0.879266	-0.06	0.06	-0.204327
CANPARB_p19810-A	CPAR2_105640	430.197	-0.571924	0.243379	0.0187768	0.0360774	-1.44	1.44	-2.34993
CANPARB_p19820-A	CPAR2_105650	163.938	-0.833611	0.215788	0.000111954	0.000348301	-3.46	3.46	-3.86311
CANPARB_p19830-A	CPAR2_105660	2069.11	-0.653936	0.166057	8.21519e-05	0.000260854	-3.58	3.58	-3.93803
CANPARB_p19840-A	CPAR2_105670	835.072	0.0448385	0.14325	0.754273	0.814312	0.09	0.09	0.31301
CANPARB_p19850-A	CPAR2_105680	154.326	1.74096	0.217419	1.17164e-15	1.27207e-14	13.9	13.9	8.00739
CANPARB_p19860-A	CPAR2_105690	151.229	0.76441	0.214986	0.000377086	0.00105939	2.97	2.97	3.55562
CANPARB_p19870-A	CPAR2_105700	60.4251	-0.168783	0.345273	0.624957	0.704129	-0.15	0.15	-0.488838
CANPARB_p19880-A	CPAR2_105710	206.602	-0.0853987	0.26937	0.75122	0.812595	-0.09	0.09	-0.317031
CANPARB_p19890-A	CPAR2_105720	347.397	-0.532983	0.17853	0.00283219	0.006619	-2.18	2.18	-2.98539
CANPARB_p19900-A	CPAR2_105730	559.565	-0.443696	0.239225	0.0636354	0.105166	-0.98	0.98	-1.85473
CANPARB_p19910-A	CPAR2_105740	15.1992	-0.547973	0.550861	0.319855	0.412198	-0.38	0.38	-0.994757
CANPARB_p19920-A	CPAR2_105750	8.60122	0.695904	0.63731	0.27486	0.363992	0.44	0.44	1.09194
CANPARB_p19930-A	CPAR2_105760	199.433	0.156036	0.202727	0.441487	0.535346	0.27	0.27	0.769685
CANPARB_p19940-A	CPAR2_105770	245.719	0.00657958	0.222707	0.976431	0.981191	0.01	0.01	0.0295437
CANPARB_p19950-A	CPAR2_105780	1278.27	0.517499	0.185933	0.00538152	0.011795	1.93	1.93	2.78326
CANPARB_p19960-A	CPAR2_105790	2134.93	-0.357052	0.153806	0.0202626	0.0386873	-1.41	1.41	-2.32145
CANPARB_p19970-A	CPAR2_105800	504.853	-0.538191	0.163214	0.000975629	0.00250631	-2.6	2.6	-3.29746
CANPARB_p19980-A	CPAR2_105810	434.848	1.20773	0.168262	7.0905e-13	6.21161e-12	11.21	11.21	7.17768
CANPARB_p19990-A	CPAR2_105820	486.363	-0.364656	0.197107	0.064307	0.106127	-0.97	0.97	-1.85005
[truncated: 3,838 more rows]

## Sheet: S4OH_vs_SGal
Name CLIB214	Name CDC317	Differential Expression Base Mean	Differential Expression Log2 Ratio	Differential Expression Log2 Standard Error	Differential Expression p-value	Differential Expression Adjusted p-value	Differential Expression Confidence	Differential Expression Absolute Confidence	Differential Expression Wald Statistic
CANPARB_p00010-A	CPAR2_200010	2469.28	-1.83114	0.192072	1.51839e-21	1.41539e-20	-19.85	19.85	-9.53366
CANPARB_p00020-A	CPAR2_200020	8352.32	-2.05555	0.206338	2.23346e-23	2.30594e-22	-21.64	21.64	-9.96208
CANPARB_p00030-A	CPAR2_200030	295.395	0.510005	0.216465	0.0184698	0.0294131	1.53	1.53	2.35606
CANPARB_p00040-A	CPAR2_200040	279.623	-0.223756	0.168927	0.185312	0.236887	-0.63	0.63	-1.32457
CANPARB_p00050-A	CPAR2_200050	90.8279	-0.389081	0.258588	0.132417	0.175576	-0.76	0.76	-1.50464
CANPARB_p00060-A	CPAR2_200060	370.277	-1.21391	0.191379	2.25363e-10	9.58079e-10	-9.02	9.02	-6.34298
CANPARB_p00070-A	CPAR2_200070	304.221	-0.206592	0.175923	0.240262	0.296908	-0.53	0.53	-1.17433
CANPARB_p00080-A	CPAR2_200080	395.198	-0.7782	0.151711	2.90531e-07	8.96086e-07	-6.05	6.05	-5.12949
CANPARB_p00090-A	CPAR2_200090	340.775	-1.51227	0.243449	5.23565e-10	2.16604e-09	-8.66	8.66	-6.21187
CANPARB_p00100-A	CPAR2_200100	248.119	0.493056	0.193017	0.0106348	0.0176864	1.75	1.75	2.55448
CANPARB_p00110-A	CPAR2_200110	42708.6	-1.70211	0.24663	5.14699e-12	2.52561e-11	-10.6	10.6	-6.90146
CANPARB_p00120-A	CPAR2_200120	1755.78	1.42068	0.169533	5.29623e-17	3.78561e-16	15.42	15.42	8.37992
CANPARB_p00130-A	CPAR2_200130	731.939	0.201378	0.145128	0.165261	0.21394	0.67	0.67	1.38759
CANPARB_p00140-A	CPAR2_200140	435.123	1.4688	0.170917	8.42626e-18	6.29175e-17	16.2	16.2	8.59363
CANPARB_p00150-A	CPAR2_200150	3977.82	2.99604	0.255201	7.95805e-32	1.2625e-30	29.9	29.9	11.7399
CANPARB_p00160-A	CPAR2_200160	273.719	0.841985	0.171752	9.47139e-07	2.77922e-06	5.56	5.56	4.90231
CANPARB_p00170-A	CPAR2_200170	923.531	0.162341	0.139369	0.244088	0.300756	0.52	0.52	1.16483
CANPARB_p00180-A	CPAR2_200180	557.015	-1.26756	0.167996	4.51613e-14	2.59699e-13	-12.59	12.59	-7.54519
CANPARB_p00190-A	CPAR2_200190	7375.37	-0.644439	0.234598	0.00601438	0.0104321	-1.98	1.98	-2.747
CANPARB_p00200-A	CPAR2_200200	337.102	-0.0782172	0.180387	0.664573	0.712437	-0.15	0.15	-0.433608
CANPARB_p00210-A	CPAR2_200210	368.651	-0.999924	0.228405	1.19858e-05	3.04535e-05	-4.52	4.52	-4.37785
CANPARB_p00220-A	CPAR2_200220	155.673	0.299199	0.232	0.197173	0.250109	0.6	0.6	1.28965
CANPARB_p00230-A	CPAR2_200230	303.242	-0.17067	0.177865	0.337283	0.398316	-0.4	0.4	-0.959548
CANPARB_p00240-A	CPAR2_200240	9374.77	-0.230898	0.209264	0.269861	0.328708	-0.48	0.48	-1.10338
CANPARB_p00250-A	CPAR2_200250	8733.56	-0.827724	0.219819	0.000166229	0.000367487	-3.43	3.43	-3.76548
CANPARB_p00260-A	CPAR2_200260	140.243	-0.0210348	0.264648	0.936649	0.947632	-0.02	0.02	-0.0794822
CANPARB_p00270-A	CPAR2_200270	341.956	-0.943207	0.184414	3.14389e-07	9.66614e-07	-6.01	6.01	-5.11461
CANPARB_p00280-A	CPAR2_200280	106732	-3.43386	0.236654	1.04692e-47	2.76066e-46	-45.56	45.56	-14.51
CANPARB_p00290-A	CPAR2_200290	4912.05	-0.662929	0.234304	0.00466422	0.00824158	-2.08	2.08	-2.82935
CANPARB_p00300-A	CPAR2_200300	210.409	-0.108494	0.194257	0.576499	0.63128	-0.2	0.2	-0.558506
CANPARB_p00310-A	CPAR2_200310	167.651	-0.602233	0.230588	0.00900845	0.0151713	-1.82	1.82	-2.61173
CANPARB_p00320-A	CPAR2_200320	281.499	-0.533324	0.181986	0.00338333	0.00610731	-2.21	2.21	-2.93058
CANPARB_p00330-A	CPAR2_200330	78.3315	-0.806275	0.289098	0.0052882	0.00926029	-2.03	2.03	-2.78893
CANPARB_p00340-A	CPAR2_200340	1534.94	-1.40949	0.170076	1.15767e-16	8.07744e-16	-15.09	15.09	-8.28738
CANPARB_p00350-A	CPAR2_200350	731.067	0.607362	0.14458	2.65883e-05	6.49074e-05	4.19	4.19	4.20088
CANPARB_p00360-A	CPAR2_200360	2329.51	-0.746567	0.193063	0.000110201	0.000250434	-3.6	3.6	-3.86696
CANPARB_p00370-A	CPAR2_200370	1575.33	-0.297159	0.143428	0.0382815	0.057491	-1.24	1.24	-2.07183
CANPARB_p00380-A	CPAR2_200380	390.811	0.0103166	0.161951	0.949208	0.95821	0.02	0.02	0.0637019
CANPARB_p00390-A	CPAR2_200390	150.386	0.626745	0.225934	0.00553681	0.00964371	2.02	2.02	2.77402
CANPARB_p00400-A	CPAR2_200400	87.4355	0.15357	0.242462	0.526487	0.585496	0.23	0.23	0.633378
CANPARB_p00410-A	CPAR2_200410	86.6429	-0.128669	0.262134	0.62353	0.67463	-0.17	0.17	-0.490853
CANPARB_p00420-A	CPAR2_200420	958.814	0.742387	0.16879	1.0911e-05	2.79166e-05	4.55	4.55	4.39828
CANPARB_p00430-A	CPAR2_200430	398.314	1.02485	0.21792	2.56545e-06	7.10415e-06	5.15	5.15	4.70286
CANPARB_p00440-A	CPAR2_200440	299.799	-1.53054	0.172779	8.11895e-19	6.44015e-18	-17.19	17.19	-8.85837
CANPARB_p00450-A	CPAR2_200450	148.287	-0.625496	0.238311	0.00867229	0.0146473	-1.83	1.83	-2.62471
CANPARB_p00460-A	CPAR2_200460	499.596	-1.12533	0.183772	9.15273e-10	3.69009e-09	-8.43	8.43	-6.12353
CANPARB_p00470-A	CPAR2_200470	717.494	-0.97447	0.173846	2.07813e-08	7.3197e-08	-7.14	7.14	-5.60537
CANPARB_p00480-A	CPAR2_200480	1561.48	-1.76632	0.186332	2.55736e-21	2.36132e-20	-19.63	19.63	-9.47941
CANPARB_p00490-A	CPAR2_200490	7193.25	-1.04174	0.197246	1.28179e-07	4.1206e-07	-6.39	6.39	-5.28143
CANPARB_p00500-A	CPAR2_200500	43.8614	-1.09661	0.468274	0.0191899	0.0304686	-1.52	1.52	-2.34182
CANPARB_p00510-A	CPAR2_200520	6468.48	-3.35613	0.19611	1.17649e-65	5.55415e-64	-63.26	63.26	-17.1135
CANPARB_p00520-A	CPAR2_200540	260.514	0.332907	0.177831	0.0612001	0.0877242	1.06	1.06	1.87205
CANPARB_p00530-A	CPAR2_200550	635.525	1.10212	0.145774	4.01551e-14	2.31594e-13	12.64	12.64	7.56049
CANPARB_p00540-A	CPAR2_200560	9263.59	-0.00688217	0.215003	0.974464	0.979148	-0.01	0.01	-0.0320097
CANPARB_p00550-A	CPAR2_200570	373.067	0.900798	0.169861	1.13822e-07	3.67927e-07	6.43	6.43	5.30315
CANPARB_p00560-A	CPAR2_200580	1679	0.994964	0.14627	1.03013e-11	4.91475e-11	10.31	10.31	6.80223
CANPARB_p00570-A	CPAR2_200590	1438.54	0.423206	0.145962	0.00373843	0.00670079	2.17	2.17	2.89943
CANPARB_p00580-A	CPAR2_200600	1230.34	-2.1108	0.186652	1.18784e-29	1.68369e-28	-27.77	27.77	-11.3087
CANPARB_p00590-A	CPAR2_200610	384.367	0.346857	0.155524	0.0257309	0.0399546	1.4	1.4	2.23025
CANPARB_p00600-A	CPAR2_200620	433.245	0.178088	0.146149	0.223018	0.278546	0.56	0.56	1.21854
CANPARB_p00610-A	CPAR2_200630	767.819	-0.801681	0.150699	1.0391e-07	3.38504e-07	-6.47	6.47	-5.31975
CANPARB_p00620-A	CPAR2_200640	15902.5	1.29454	0.308072	2.64469e-05	6.45891e-05	4.19	4.19	4.20208
CANPARB_p00630-A	CPAR2_200650	9128.74	1.37925	0.230197	2.07764e-09	8.14089e-09	8.09	8.09	5.99162
CANPARB_p00640-A	CPAR2_200660	46183.7	-1.00766	0.286229	0.000430763	0.000893582	-3.05	3.05	-3.52048
CANPARB_p00650-A	CPAR2_200670	64.448	-1.18864	0.288264	3.73252e-05	8.92938e-05	-4.05	4.05	-4.12344
CANPARB_p00660-A	CPAR2_200680	350.02	-0.722641	0.189238	0.000134167	0.000300464	-3.52	3.52	-3.81868
CANPARB_p00670-A	CPAR2_200690	4260.25	-0.182821	0.21237	0.389315	0.449783	-0.35	0.35	-0.860859
CANPARB_p00680-A	CPAR2_200700	104.682	0.535668	0.23328	0.0216621	0.0340795	1.47	1.47	2.29624
CANPARB_p00690-A	CPAR2_200710	144.783	-0.5397	0.221066	0.0146324	0.0237346	-1.62	1.62	-2.44135
CANPARB_p00700-A	CPAR2_200720	361.2	0.137968	0.174885	0.430168	0.491452	0.31	0.31	0.788905
CANPARB_p00710-A	CPAR2_200730	706.624	0.156159	0.231851	0.500608	0.56098	0.25	0.25	0.673533
CANPARB_p00720-A	CPAR2_200740	357.677	-0.085867	0.164867	0.602488	0.656301	-0.18	0.18	-0.520827
CANPARB_p00730-A	CPAR2_200750	167.443	-0.403422	0.215558	0.0612729	0.0878069	-1.06	1.06	-1.87152
CANPARB_p00740-A	CPAR2_200760	1637.61	-1.23411	0.173522	1.1428e-12	5.9519e-12	-11.23	11.23	-7.11211
CANPARB_p00750-A	CPAR2_200770	386.482	0.638794	0.178001	0.000332324	0.000699793	3.16	3.16	3.58871
CANPARB_p00760-A	CPAR2_200780	10264	-0.523046	0.209051	0.0123495	0.0202902	-1.69	1.69	-2.502
CANPARB_p00770-A	CPAR2_200790	574.552	0.568045	0.166139	0.000628307	0.00127094	2.9	2.9	3.41909
CANPARB_p00780-A	CPAR2_200800	1120.42	-0.0239336	0.159753	0.88091	0.899345	-0.05	0.05	-0.149816
CANPARB_p00790-A	CPAR2_200810	6.99816	1.10759	0.844877	0.189873	0.242003	0.62	0.62	1.31095
CANPARB_p00800-A	CPAR2_200820	96.7185	-0.00702264	0.284966	0.980339	0.983026	-0.01	0.01	-0.0246438
CANPARB_p00810-A	CPAR2_200830	49911.4	1.82007	0.283331	1.32875e-10	5.76615e-10	9.24	9.24	6.42384
CANPARB_p00820-A	CPAR2_200840	6066.21	1.51656	0.190785	1.87944e-15	1.19981e-14	13.92	13.92	7.94905
CANPARB_p00830-A	CPAR2_200850	714.896	0.83324	0.179149	3.30171e-06	9.02765e-06	5.04	5.04	4.6511
CANPARB_p00840-A	CPAR2_200860	161.029	0.946737	0.209803	6.40653e-06	1.69165e-05	4.77	4.77	4.51251
CANPARB_p00850-A	CPAR2_200870	965.908	0.965875	0.178055	5.80895e-08	1.94429e-07	6.71	6.71	5.42458
CANPARB_p00860-A	CPAR2_200880	267.398	2.37129	0.806226	0.00326921	0.00591226	2.23	2.23	2.94122
CANPARB_p00870-A	CPAR2_200890	2500.45	4.01076	0.2704	9.00993e-50	2.54803e-48	47.59	47.59	14.8327
CANPARB_p00880-A	CPAR2_200900	364.195	0.103748	0.205653	0.613923	0.666649	0.18	0.18	0.504481
CANPARB_p00890-A	CPAR2_200910	655.295	0.335322	0.17342	0.0531642	0.0772457	1.11	1.11	1.93358
CANPARB_p00900-A	CPAR2_200920	441.902	-0.444853	0.16108	0.00575038	0.00999783	-2	2	-2.76169
CANPARB_p00910-A	CPAR2_200930	405.744	0.606299	0.203293	0.00286008	0.00523053	2.28	2.28	2.98239
CANPARB_p00920-A	CPAR2_200940	674.249	-0.914993	0.160243	1.12961e-08	4.11238e-08	-7.39	7.39	-5.71002
CANPARB_p00930-A	CPAR2_200950	170.946	0.281242	0.236993	0.235341	0.291574	0.54	0.54	1.18671
CANPARB_p00940-A	CPAR2_200960	236.082	-0.258664	0.20294	0.202458	0.256036	-0.59	0.59	-1.27458
CANPARB_p00950-A	CPAR2_200970	26.2135	0.65469	0.428083	0.126177	0.167911	0.77	0.77	1.52935
CANPARB_p00960-A	CPAR2_200970	12.7893	0.69933	0.603813	0.246787	0.303634	0.52	0.52	1.15819
CANPARB_p00970-A	CPAR2_200980	206.128	0.704145	0.233826	0.00260036	0.0047945	2.32	2.32	3.01141
CANPARB_p00980-A	CPAR2_200990	100.864	1.27816	0.242038	1.28622e-07	4.13255e-07	6.38	6.38	5.2808
CANPARB_p00990-A	CPAR2_201000	633.534	0.387595	0.155644	0.0127645	0.0209027	1.68	1.68	2.49027
CANPARB_p01000-A	CPAR2_201010	6639.97	-2.03353	0.218587	1.36414e-20	1.21919e-19	-18.91	18.91	-9.3031
CANPARB_p01010-A	CPAR2_201020	7357.85	1.49049	0.195126	2.19539e-14	1.29685e-13	12.89	12.89	7.63863
CANPARB_p01020-A	CPAR2_201030	762.477	0.878004	0.155425	1.61318e-08	5.78294e-08	7.24	7.24	5.64907
CANPARB_p01030-A	CPAR2_201040	392.85	1.03329	0.18295	1.62373e-08	5.81722e-08	7.24	7.24	5.64795
CANPARB_p01040-A	CPAR2_201050	633.709	0.160548	0.148465	0.279525	0.338677	0.47	0.47	1.08139
CANPARB_p01050-A	CPAR2_201060	350.493	-0.834063	0.190101	1.14673e-05	2.92376e-05	-4.53	4.53	-4.38748
CANPARB_p01060-A	CPAR2_201070	569.746	-0.200911	0.150136	0.180834	0.231764	-0.63	0.63	-1.33819
CANPARB_p01070-A	CPAR2_201080	415.723	0.349472	0.169571	0.0393116	0.0588267	1.23	1.23	2.06091
CANPARB_p01080-A	CPAR2_201090	832.487	-0.644424	0.170758	0.000160708	0.0003564	-3.45	3.45	-3.77391
CANPARB_p01090-A	CPAR2_201100	415.61	-0.56283	0.176758	0.00145168	0.0027881	-2.55	2.55	-3.18417
CANPARB_p01100-A	CPAR2_201110	2378.82	0.400024	0.177848	0.0244967	0.0382715	1.42	1.42	2.24925
CANPARB_p01110-A	CPAR2_201120	1341.97	-1.28073	0.156214	2.43265e-16	1.65976e-15	-14.78	14.78	-8.19857
CANPARB_p01120-A	CPAR2_201130	656.92	0.565033	0.161797	0.000479011	0.000984942	3.01	3.01	3.49223
CANPARB_p01130-A	CPAR2_201140	607.992	0.383785	0.160569	0.0168409	0.0270397	1.57	1.57	2.39016
CANPARB_p01140-A	CPAR2_201150	340.577	0.0882255	0.182115	0.628067	0.67886	0.17	0.17	0.484449
CANPARB_p01150-A	CPAR2_201160	2541.42	4.19898	0.25305	7.77322e-62	3.29742e-60	59.48	59.48	16.5934
CANPARB_p01160-A	CPAR2_201170	3523.84	1.33203	0.197499	1.5356e-11	7.1973e-11	10.14	10.14	6.74449
CANPARB_p01170-A	CPAR2_201180	1756.73	2.72345	0.190737	2.97829e-46	7.58039e-45	44.12	44.12	14.2785
CANPARB_p01180-A	CPAR2_201190	114.462	3.45594	0.313796	3.29581e-28	4.32593e-27	26.36	26.36	11.0133
CANPARB_p01190-A	CPAR2_201200	714.32	0.726692	0.232946	0.00181112	0.0034212	2.47	2.47	3.11958
CANPARB_p01200-A	CPAR2_201210	453.797	0.957265	0.164946	6.4937e-09	2.42746e-08	7.61	7.61	5.80352
CANPARB_p01210-A	CPAR2_201220	524.47	0.159884	0.148843	0.282741	0.342047	0.47	0.47	1.07418
CANPARB_p01220-A	CPAR2_201230	2382.21	0.938746	0.158518	3.18039e-09	1.22567e-08	7.91	7.91	5.92201
CANPARB_p01230-A	CPAR2_201240	10366	4.1998	0.227597	4.95366e-76	3.0525e-74	73.52	73.52	18.4528
CANPARB_p01240-A	CPAR2_201250	701.363	-0.096947	0.164443	0.555495	0.611943	-0.21	0.21	-0.589547
CANPARB_p01250-A	CPAR2_201260	351.746	0.0370034	0.179183	0.836392	0.861104	0.06	0.06	0.206511
CANPARB_p01260-A	CPAR2_201270	3547.69	0.107638	0.169119	0.524473	0.583368	0.23	0.23	0.636465
CANPARB_p01270-A	CPAR2_201280	281.756	0.113522	0.188037	0.54603	0.603219	0.22	0.22	0.60372
CANPARB_p01280-A	CPAR2_201290	26219.2	3.73991	0.243585	3.35039e-53	1.06593e-51	50.97	50.97	15.3536
CANPARB_p01290-A	CPAR2_201300	704.828	1.3434	0.171584	4.90086e-15	3.03915e-14	13.52	13.52	7.82943
CANPARB_p01300-A	CPAR2_201310	845.043	-0.677864	0.163639	3.43654e-05	8.28562e-05	-4.08	4.08	-4.14242
CANPARB_p01310-A	CPAR2_201330	145.975	-0.086755	0.202777	0.668772	0.715852	-0.15	0.15	-0.427834
CANPARB_p01320-A	CPAR2_201340	18083.6	-0.475538	0.281342	0.090981	0.12565	-0.9	0.9	-1.69025
CANPARB_p01330-A	CPAR2_201350	953.085	0.161019	0.15259	0.291318	0.350901	0.45	0.45	1.05523
CANPARB_p01340-A	CPAR2_201360	2705.12	-1.56281	0.227432	6.34992e-12	3.07719e-11	-10.51	10.51	-6.87157
CANPARB_p01350-A	CPAR2_201370	1229.22	-0.686363	0.236786	0.00374754	0.00671506	-2.17	2.17	-2.89867
CANPARB_p01360-A	CPAR2_201380	471.33	0.396443	0.16014	0.013301	0.0217316	1.66	1.66	2.47561
CANPARB_p01370-A	CPAR2_201390	188.853	1.56381	0.210648	1.13792e-13	6.40515e-13	12.19	12.19	7.42382
CANPARB_p01380-A	CPAR2_201400	274.031	0.865235	0.195466	9.57619e-06	2.47501e-05	4.61	4.61	4.42653
CANPARB_p01390-A	CPAR2_201410	466.085	1.31504	0.229129	9.50683e-09	3.48049e-08	7.46	7.46	5.7393
CANPARB_p01400-A	CPAR2_201420	189.554	0.934443	0.19001	8.74959e-07	2.57258e-06	5.59	5.59	4.91786
CANPARB_p01410-A	CPAR2_201430	203.436	0.902282	0.264899	0.000658897	0.00132777	2.88	2.88	3.40613
CANPARB_p01420-A	CPAR2_201440	1954.11	-0.423003	0.185497	0.022585	0.0354363	-1.45	1.45	-2.28038
CANPARB_p01430-A	CPAR2_201450	2564.46	0.0559332	0.208727	0.78872	0.81961	0.09	0.09	0.267974
CANPARB_p01440-A	CPAR2_201460	725.625	0.49745	0.162011	0.00213721	0.0039921	2.4	2.4	3.07047
CANPARB_p01450-A	CPAR2_201470	187.77	0.640705	0.198167	0.00122433	0.00237169	2.62	2.62	3.23315
CANPARB_p01460-A	CPAR2_201480	1825.3	-0.826287	0.18673	9.64242e-06	2.49103e-05	-4.6	4.6	-4.42504
CANPARB_p01470-A	CPAR2_201490	293.886	-0.830328	0.190959	1.37252e-05	3.45431e-05	-4.46	4.46	-4.34821
CANPARB_p01480-A	CPAR2_201500	2765.13	3.66867	0.177226	3.42975e-95	3.46168e-93	92.46	92.46	20.7005
CANPARB_p01490-A	CPAR2_201510	1998.93	1.4745	0.175977	5.34135e-17	3.8132e-16	15.42	15.42	8.37892
CANPARB_p01500-A	CPAR2_201520	143.415	0.757159	0.205285	0.000225735	0.000487262	3.31	3.31	3.68832
CANPARB_p01510-A	CPAR2_201530	430.523	0.767827	0.180815	2.17152e-05	5.35472e-05	4.27	4.27	4.24648
CANPARB_p01520-A	CPAR2_201540	4634.41	3.89261	0.194493	4.15217e-89	3.52272e-87	86.45	86.45	20.0141
CANPARB_p01530-A	CPAR2_201550	4728.96	1.21648	0.266288	4.91759e-06	1.3151e-05	4.88	4.88	4.56827
CANPARB_p01540-A	CPAR2_201560	5205.13	0.559187	0.180438	0.00194141	0.00365356	2.44	2.44	3.09905
CANPARB_p01550-A	CPAR2_201570	342441	-2.89719	0.282178	9.90084e-25	1.09564e-23	-22.96	22.96	-10.2672
CANPARB_p01560-A	CPAR2_201580	193.956	-0.824587	0.230035	0.000337566	0.000710321	-3.15	3.15	-3.58462
CANPARB_p01570-A	CPAR2_201590	157.403	-0.318612	0.221482	0.150279	0.196501	-0.71	0.71	-1.43855
CANPARB_p01580-A	CPAR2_201600	316.305	1.19906	0.198737	1.60538e-09	6.33282e-09	8.2	8.2	6.03341
CANPARB_p01590-A	CPAR2_201610	662.711	-0.224278	0.148324	0.130514	0.173211	-0.76	0.76	-1.51208
CANPARB_p01600-A	CPAR2_201620	189.097	-0.593346	0.196004	0.00246819	0.00455941	-2.34	2.34	-3.02721
CANPARB_p01610-A	CPAR2_201630	1196.04	-0.475292	0.159537	0.00288996	0.00528022	-2.28	2.28	-2.97921
CANPARB_p01620-A	CPAR2_201640	213.065	-1.32493	0.229694	8.01118e-09	2.95138e-08	-7.53	7.53	-5.76822
CANPARB_p01630-A	CPAR2_201650	73.7851	-0.852484	0.282832	0.0025774	0.00475665	-2.32	2.32	-3.0141
CANPARB_p01640-A	CPAR2_201660	811.927	0.0762341	0.155105	0.623074	0.674334	0.17	0.17	0.491499
CANPARB_p01650-A	CPAR2_201670	189.397	0.703913	0.193783	0.000280709	0.000597118	3.22	3.22	3.63248
CANPARB_p01660-A	CPAR2_201680	313.416	-0.203679	0.189133	0.281519	0.340781	-0.47	0.47	-1.07691
CANPARB_p01670-A	CPAR2_201690	1173.96	-0.0958288	0.168412	0.569345	0.624498	-0.2	0.2	-0.569016
CANPARB_p01680-A	CPAR2_201700	133.273	-0.496269	0.218683	0.0232468	0.0364355	-1.44	1.44	-2.26935
CANPARB_p01690-A	CPAR2_201710	8258.83	-1.34675	0.221042	1.10978e-09	4.44369e-09	-8.35	8.35	-6.09276
CANPARB_p01700-A	CPAR2_201720	187.58	-0.285267	0.194992	0.143475	0.188616	-0.72	0.72	-1.46297
CANPARB_p01710-A	CPAR2_201730	209.973	-0.53306	0.257974	0.0387968	0.0581902	-1.24	1.24	-2.06634
CANPARB_p01720-A	CPAR2_201740	135.371	-0.314159	0.248339	0.205857	0.259754	-0.59	0.59	-1.26504
CANPARB_p01730-A	CPAR2_201750	394.246	-1.18444	0.154343	1.66601e-14	9.93157e-14	-13	13	-7.67409
CANPARB_p01740-A	CPAR2_201760	2625.3	-1.03153	0.169267	1.10068e-09	4.41027e-09	-8.36	8.36	-6.09408
CANPARB_p01750-A	CPAR2_201770	9337.47	-2.10573	0.231538	9.49875e-20	8.01234e-19	-18.1	18.1	-9.09454
CANPARB_p01760-A	CPAR2_201780	219.886	0.275119	0.183923	0.134697	0.178316	0.75	0.75	1.49583
CANPARB_p01770-A	CPAR2_201790	6611.84	-1.28337	0.239595	8.48845e-08	2.79322e-07	-6.55	6.55	-5.35643
CANPARB_p01780-A	CPAR2_201800	271.554	0.568297	0.179108	0.00150914	0.00288899	2.54	2.54	3.17292
CANPARB_p01790-A	CPAR2_201810	849.786	-0.385687	0.443188	0.384161	0.444706	-0.35	0.35	-0.870256
CANPARB_p01800-A	CPAR2_201820	313.993	-0.736925	0.208921	0.000419839	0.000872466	-3.06	3.06	-3.52729
CANPARB_p01810-A	CPAR2_201830	181.082	0.791308	0.241504	0.00105073	0.00205925	2.69	2.69	3.27658
CANPARB_p01820-A	CPAR2_201840	2558.08	-0.257914	0.181394	0.155071	0.201865	-0.69	0.69	-1.42185
CANPARB_p01830-A	CPAR2_201850	5898.24	-0.291296	0.214711	0.17488	0.225	-0.65	0.65	-1.35669
CANPARB_p01840-A	CPAR2_201860	630.659	0.214404	0.150209	0.153472	0.20005	0.7	0.7	1.42737
CANPARB_p01850-A	CPAR2_201870	77.3388	0.104985	0.297065	0.723783	0.763936	0.12	0.12	0.353407
CANPARB_p01860-A	CPAR2_201880	401.455	-0.787004	0.218018	0.000306413	0.000647795	-3.19	3.19	-3.60982
CANPARB_p01870-A	CPAR2_201890	85.1563	-0.405518	0.278309	0.145095	0.190573	-0.72	0.72	-1.45708
CANPARB_p01880-A	CPAR2_201900	52.7923	0.642303	0.371397	0.0837331	0.116542	0.93	0.93	1.72942
CANPARB_p01890-A	CPAR2_201910	1373.04	-1.02258	0.166638	8.43487e-10	3.42188e-09	-8.47	8.47	-6.13652
CANPARB_p01900-A	CPAR2_201920	351.003	-2.29925	0.188348	2.8361e-34	4.95597e-33	-32.3	32.3	-12.2075
CANPARB_p01910-A	CPAR2_201930	1121.39	0.770259	0.137852	2.30247e-08	8.07588e-08	7.09	7.09	5.58759
CANPARB_p01920-A	CPAR2_201940	515.962	0.429176	0.156888	0.00622741	0.010776	1.97	1.97	2.73556
CANPARB_p01930-A	CPAR2_201950	389.537	-0.59689	0.200149	0.00286157	0.00523162	-2.28	2.28	-2.98223
CANPARB_p01940-A	CPAR2_201960	1608.36	-1.27182	0.17451	3.1468e-13	1.71521e-12	-11.77	11.77	-7.28796
CANPARB_p01950-A	CPAR2_201970	123.766	0.0789716	0.221462	0.721398	0.762148	0.12	0.12	0.356591
CANPARB_p01960-A	CPAR2_201980	249.758	0.435269	0.179126	0.0151003	0.0244462	1.61	1.61	2.42996
CANPARB_p01970-A	CPAR2_201990	86805.8	-0.977554	0.241191	5.05597e-05	0.00011901	-3.92	3.92	-4.05302
CANPARB_p01980-A	CPAR2_202000	3476.96	-0.785697	0.178601	1.08663e-05	2.78142e-05	-4.56	4.56	-4.39918
CANPARB_p01990-A	CPAR2_202010	749.545	-0.850914	0.164562	2.33109e-07	7.27796e-07	-6.14	6.14	-5.17079
CANPARB_p02000-A	CPAR2_202020	200.449	-0.330447	0.21721	0.128177	0.170302	-0.77	0.77	-1.52133
CANPARB_p02010-A	CPAR2_202030	532.491	-0.420118	0.206411	0.0418163	0.0621933	-1.21	1.21	-2.03534
CANPARB_p02020-A	CPAR2_202040	106.205	-0.693901	0.250843	0.00566998	0.00986391	-2.01	2.01	-2.76628
CANPARB_p02030-A	CPAR2_202050	6361.06	-2.34997	0.20438	1.34982e-30	2.00555e-29	-28.7	28.7	-11.498
CANPARB_p02040-A	CPAR2_202070	113.608	-0.694541	0.25848	0.00720926	0.0123437	-1.91	1.91	-2.68702
CANPARB_p02050-A	CPAR2_202080	712.683	-1.70026	0.176674	6.34821e-22	6.01334e-21	-20.22	20.22	-9.62374
CANPARB_p02060-A	CPAR2_202090	92.4535	-0.55026	0.254231	0.0304332	0.0466255	-1.33	1.33	-2.16441
CANPARB_p02070-A	CPAR2_202100	519.816	0.188909	0.188953	0.317423	0.377452	0.42	0.42	0.999768
CANPARB_p02080-A	CPAR2_202110	322.724	2.36143	0.257816	5.22057e-20	4.46801e-19	18.35	18.35	9.15936
CANPARB_p02090-A	CPAR2_202120	5071.51	-0.745552	0.667823	0.264255	0.322953	-0.49	0.49	-1.11639
CANPARB_p02100-A	CPAR2_202130	36342.3	-2.18963	0.670523	0.00109252	0.00213685	-2.67	2.67	-3.26555
CANPARB_p02110-A	CPAR2_202140	1412.24	0.824233	0.165055	5.92412e-07	1.773e-06	5.75	5.75	4.99367
CANPARB_p02120-A	CPAR2_202150	1745.14	-0.11176	0.158131	0.479718	0.53967	-0.27	0.27	-0.706756
CANPARB_p02130-A	CPAR2_202160	564.614	0.401104	0.142832	0.00498172	0.00875502	2.06	2.06	2.80821
CANPARB_p02140-A	CPAR2_202170	254.516	0.2947	0.201327	0.143252	0.188407	0.72	0.72	1.46379
CANPARB_p02150-A	CPAR2_202180	348.929	0.00274391	0.178675	0.987747	0.989607	0	0	0.015357
CANPARB_p02160-A	CPAR2_202190	485.305	0.242179	0.174295	0.164687	0.213291	0.67	0.67	1.38948
CANPARB_p02170-A	CPAR2_202200	481.434	-0.351136	0.220902	0.111935	0.151122	-0.82	0.82	-1.58956
CANPARB_p02180-A	CPAR2_202210	144.465	-0.0104161	0.216707	0.961664	0.968614	-0.01	0.01	-0.0480652
CANPARB_p02190-A	CPAR2_202220	352.402	0.0688329	0.175737	0.695293	0.738278	0.13	0.13	0.391682
CANPARB_p02200-A	CPAR2_202230	271.751	0.773186	0.177795	1.36923e-05	3.44752e-05	4.46	4.46	4.34874
CANPARB_p02210-A	CPAR2_202240	6394.47	-1.6829	0.290488	6.8996e-09	2.56935e-08	-7.59	7.59	-5.79335
CANPARB_p02220-A	CPAR2_202250	4794.63	-0.283493	0.23341	0.224531	0.280197	-0.55	0.55	-1.21457
CANPARB_p02230-A	CPAR2_202260	1584.6	-0.683737	0.181025	0.000158708	0.000352189	-3.45	3.45	-3.77703
CANPARB_p02240-A	CPAR2_202270	251.51	-0.262148	0.177696	0.140142	0.184814	-0.73	0.73	-1.47526
CANPARB_p02250-A	CPAR2_202280	1344.33	1.09057	0.142987	2.4026e-14	1.41355e-13	12.85	12.85	7.62701
CANPARB_p02260-A	CPAR2_202290	924.41	0.239598	0.142793	0.0933595	0.128443	0.89	0.89	1.67794
CANPARB_p02270-A	CPAR2_202300	1087.61	-1.00682	0.153224	5.00168e-11	2.25925e-10	-9.65	9.65	-6.57089
CANPARB_p02280-A	CPAR2_202310	491.578	-0.261978	0.156416	0.0939572	0.129175	-0.89	0.89	-1.67488
CANPARB_p02290-A	CPAR2_202320	321.157	-0.360772	0.206848	0.0811351	0.113249	-0.95	0.95	-1.74414
CANPARB_p02300-A	CPAR2_202330	367.003	-0.658217	0.192581	0.000631143	0.0012758	-2.89	2.89	-3.41787
CANPARB_p02310-A	CPAR2_202340	1412.02	0.150861	0.168085	0.369437	0.430643	0.37	0.37	0.897528
CANPARB_p02320-A	CPAR2_202350	501.472	0.180304	0.148428	0.224459	0.280187	0.55	0.55	1.21476
CANPARB_p02330-A	CPAR2_202360	268.348	0.803919	0.168163	1.7478e-06	4.94998e-06	5.31	5.31	4.78059
CANPARB_p02340-A	CPAR2_202370	661.555	-0.2351	0.150803	0.118998	0.159226	-0.8	0.8	-1.55899
CANPARB_p02350-A	CPAR2_202380	230.617	0.154648	0.207025	0.455062	0.515966	0.29	0.29	0.747002
CANPARB_p02360-A	CPAR2_202390	200.033	-0.529865	0.20095	0.00836917	0.0141763	-1.85	1.85	-2.6368
CANPARB_p02370-A	CPAR2_202400	78.5676	0.48311	0.266878	0.0702598	0.0992761	1	1	1.81023
CANPARB_p02380-A	CPAR2_202410	156.812	0.449237	0.217802	0.0391517	0.0586324	1.23	1.23	2.06259
CANPARB_p02390-A	CPAR2_202420	1096.59	-0.929885	0.206097	6.42543e-06	1.69511e-05	-4.77	4.77	-4.51188
CANPARB_p02400-A	CPAR2_202430	316.91	0.220764	0.172096	0.199563	0.252866	0.6	0.6	1.2828
CANPARB_p02410-A	CPAR2_202440	684.833	0.401881	0.148801	0.00691732	0.0118786	1.93	1.93	2.7008
CANPARB_p02420-A	CPAR2_202450	1167.65	2.42178	0.205385	4.32168e-32	6.9503e-31	30.16	30.16	11.7914
CANPARB_p02430-A	CPAR2_202460	679.19	0.990046	0.168657	4.35329e-09	1.65804e-08	7.78	7.78	5.87018
CANPARB_p02440-A	CPAR2_202470	2171.12	1.47718	0.170705	4.99784e-18	3.77028e-17	16.42	16.42	8.65342
CANPARB_p02450-A	CPAR2_202480	9779.72	-1.22575	0.220356	2.65776e-08	9.27761e-08	-7.03	7.03	-5.56261
CANPARB_p02460-A	CPAR2_202490	564.589	1.53903	0.49246	0.00177688	0.00335868	2.47	2.47	3.12519
CANPARB_p02470-A	CPAR2_202500	188.361	-0.998137	0.271572	0.00023747	0.000510522	-3.29	3.29	-3.67541
CANPARB_p02480-A	CPAR2_202510	336.716	-0.700896	0.187138	0.000180143	0.000395855	-3.4	3.4	-3.74535
CANPARB_p02490-A	CPAR2_202520	712.156	-2.40998	0.175115	4.2993e-43	9.83129e-42	-41.01	41.01	-13.7623
CANPARB_p02500-A	CPAR2_202530	187.107	-0.0185008	0.192236	0.92333	0.936123	-0.03	0.03	-0.0962401
CANPARB_p02510-A	CPAR2_202540	7495.34	-2.22472	0.216086	7.3818e-25	8.19982e-24	-23.09	23.09	-10.2955
CANPARB_p02520-A	CPAR2_202550	3904.04	-1.32621	0.213052	4.82111e-10	2.0002e-09	-8.7	8.7	-6.22482
CANPARB_p02530-A	CPAR2_202560	214.069	-1.71557	0.230505	9.86952e-14	5.58224e-13	-12.25	12.25	-7.44264
CANPARB_p02540-A	CPAR2_202570	215.658	-0.639336	0.176896	0.00030129	0.000638116	-3.2	3.2	-3.61419
CANPARB_p02550-A	CPAR2_202580	6585.39	-3.32942	0.205059	2.78771e-59	1.08074e-57	-56.97	56.97	-16.2364
CANPARB_p02560-A	CPAR2_202590	382.904	-0.0434028	0.184432	0.813951	0.842445	-0.07	0.07	-0.235332
CANPARB_p02570-A	CPAR2_202600	18513.1	0.499913	0.208999	0.0167595	0.0269163	1.57	1.57	2.39194
CANPARB_p02580-A	CPAR2_202610	592.203	2.94861	0.435232	1.24572e-11	5.88577e-11	10.23	10.23	6.77481
CANPARB_p02590-A	CPAR2_202620	3072.22	2.0095	0.165996	9.85155e-34	1.69621e-32	31.77	31.77	12.1057
CANPARB_p02600-A	CPAR2_202630	1442.78	-2.36192	0.21211	8.44279e-29	1.1494e-27	-26.94	26.94	-11.1353
CANPARB_p02610-A	CPAR2_202640	1996.25	-0.0292031	0.194435	0.880611	0.899197	-0.05	0.05	-0.150195
CANPARB_p02620-A	CPAR2_202650	222.084	-0.51318	0.184752	0.005475	0.00954173	-2.02	2.02	-2.77767
CANPARB_p02630-A	CPAR2_202660	17368.1	-1.01914	0.228746	8.37576e-06	2.18113e-05	-4.66	4.66	-4.45535
CANPARB_p02640-A	CPAR2_202670	1051.36	0.0585559	0.152563	0.701116	0.743808	0.13	0.13	0.383814
CANPARB_p02650-A	CPAR2_202680	155.739	-0.38082	0.208412	0.0676627	0.0959771	-1.02	1.02	-1.82725
CANPARB_p02660-A	CPAR2_202690	828.737	-0.169375	0.158228	0.284417	0.343507	-0.46	0.46	-1.07045
CANPARB_p02670-A	CPAR2_202700	168.07	0.400942	0.190116	0.0349498	0.0530042	1.28	1.28	2.10894
CANPARB_p02680-A	CPAR2_202710	1214.05	-0.423469	0.172857	0.014293	0.0232419	-1.63	1.63	-2.44982
CANPARB_p02690-A	CPAR2_202720	93.7997	0.251481	0.261012	0.335304	0.396422	0.4	0.4	0.963486
CANPARB_p02700-A	CPAR2_202730	219.156	0.228501	0.193315	0.2372	0.293651	0.53	0.53	1.18202
CANPARB_p02710-A	CPAR2_202740	165.603	0.818877	0.297896	0.0059801	0.0103788	1.98	1.98	2.74887
CANPARB_p02720-A	CPAR2_202750	430.129	-0.802969	0.192805	3.11811e-05	7.54898e-05	-4.12	4.12	-4.16466
CANPARB_p02730-A	CPAR2_202760	301.834	0.135451	0.191603	0.479604	0.53967	0.27	0.27	0.706939
CANPARB_p02740-A	CPAR2_202770	732.361	-0.659513	0.145166	5.54139e-06	1.47477e-05	-4.83	4.83	-4.54317
CANPARB_p02750-A	CPAR2_202780	1874.34	0.711941	0.159607	8.17377e-06	2.13042e-05	4.67	4.67	4.46058
CANPARB_p02760-A	CPAR2_202790	336.717	0.0662818	0.170077	0.696746	0.739574	0.13	0.13	0.389717
CANPARB_p02770-A	CPAR2_202800	425.38	0.12951	0.217043	0.550707	0.607469	0.22	0.22	0.596701
CANPARB_p02780-A	CPAR2_202810	67.4728	1.26929	0.325818	9.7907e-05	0.000223886	3.65	3.65	3.89572
CANPARB_p02790-A	CPAR2_202820	478.012	-0.25458	0.16442	0.121538	0.162286	-0.79	0.79	-1.54835
CANPARB_p02800-A	CPAR2_202830	85.8351	0.505918	0.270119	0.0610763	0.087582	1.06	1.06	1.87294
CANPARB_p02810-A	CPAR2_202840	387.754	0.309625	0.15515	0.0459717	0.0677881	1.17	1.17	1.99565
CANPARB_p02820-A	CPAR2_202850	4026.23	0.316189	0.203125	0.11956	0.159942	0.8	0.8	1.55662
CANPARB_p02830-A	CPAR2_202860	1652.96	-0.682408	0.176245	0.000107977	0.000245762	-3.61	3.61	-3.87193
CANPARB_p02840-A	CPAR2_202870	68.6593	-4.79674	0.425836	1.96937e-29	2.77131e-28	-27.56	27.56	-11.2643
CANPARB_p02850-A	CPAR2_202880	57.0065	-3.87637	0.422957	4.95862e-20	4.26252e-19	-18.37	18.37	-9.16491
CANPARB_p02860-A	CPAR2_202890	571.955	-1.17358	0.196901	2.51835e-09	9.78263e-09	-8.01	8.01	-5.96026
CANPARB_p02870-A	CPAR2_202900	686.65	-0.232069	0.233344	0.319961	0.380084	-0.42	0.42	-0.994538
CANPARB_p02880-A	CPAR2_202910	1165.46	-0.265396	0.139484	0.0570792	0.0823212	-1.08	1.08	-1.9027
CANPARB_p02890-A	CPAR2_202920	1417.33	0.424733	0.181413	0.0192194	0.0305072	1.52	1.52	2.34125
CANPARB_p02900-A	CPAR2_202930	268.474	1.18405	0.216753	4.69042e-08	1.59268e-07	6.8	6.8	5.46266
CANPARB_p02910-A	CPAR2_202940	3094.68	-0.0522864	0.211615	0.804844	0.834347	-0.08	0.08	-0.247083
CANPARB_p02920-A	CPAR2_202950	55627.1	-2.16055	0.285544	3.83574e-14	2.21882e-13	-12.65	12.65	-7.56645
CANPARB_p02930-A	CPAR2_202960	107.594	-0.770315	0.253305	0.00235751	0.00436597	-2.36	2.36	-3.04106
CANPARB_p02940-A	CPAR2_202970	1280.22	-0.720592	0.150334	1.64072e-06	4.66476e-06	-5.33	5.33	-4.79329
CANPARB_p02950-A	CPAR2_202980	405.944	0.386766	0.150208	0.0100276	0.0167622	1.78	1.78	2.57488
CANPARB_p02960-A	CPAR2_202990	315.118	0.187231	0.203002	0.356365	0.417399	0.38	0.38	0.922313
CANPARB_p02970-A	CPAR2_203000	327.678	0.065133	0.185	0.724786	0.764761	0.12	0.12	0.35207
CANPARB_p02980-A	CPAR2_203010	149.734	-0.507269	0.212056	0.0167499	0.0269084	-1.57	1.57	-2.39215
CANPARB_p02990-A	CPAR2_203020	1696.01	-0.63019	0.1872	0.000761595	0.00151956	-2.82	2.82	-3.36639
CANPARB_p03000-A	CPAR2_203030	55.574	0.51056	0.298757	0.0874604	0.121153	0.92	0.92	1.70895
CANPARB_p03010-A	CPAR2_203040	3809.79	0.977827	0.195723	5.85425e-07	1.75298e-06	5.76	5.76	4.99596
CANPARB_p03020-A	CPAR2_203050	848.102	0.108417	0.189971	0.5682	0.623359	0.21	0.21	0.570704
CANPARB_p03030-A	CPAR2_203060	527.276	-1.03465	0.175179	3.5005e-09	1.34197e-08	-7.87	7.87	-5.90622
CANPARB_p03040-A	CPAR2_203070	500.562	0.180316	0.171958	0.29436	0.353764	0.45	0.45	1.0486
CANPARB_p03050-A	CPAR2_203080	7653.74	-0.953983	0.244343	9.45051e-05	0.000216869	-3.66	3.66	-3.90428
CANPARB_p03060-A	CPAR2_203090	222.503	2.45382	0.219318	4.64665e-29	6.41544e-28	27.19	27.19	11.1884
CANPARB_p03070-A	CPAR2_203100	2874.15	-0.855551	0.288464	0.00301815	0.00549221	-2.26	2.26	-2.96588
CANPARB_p03080-A	CPAR2_203110	632.967	-1.04761	0.158609	3.97571e-11	1.81543e-10	-9.74	9.74	-6.60498
CANPARB_p03090-A	CPAR2_203120	405.427	-0.00760702	0.169198	0.96414	0.970345	-0.01	0.01	-0.0449593
CANPARB_p03100-A	CPAR2_203130	198.067	0.304858	0.203536	0.134183	0.177677	0.75	0.75	1.49781
CANPARB_p03110-A	CPAR2_203140	1261.7	-0.144763	0.16563	0.38211	0.442507	-0.35	0.35	-0.874014
CANPARB_p03120-A	CPAR2_203150	844.678	-0.847997	0.171195	7.29245e-07	2.16371e-06	-5.66	5.66	-4.95341
CANPARB_p03130-A	CPAR2_203160	26238.8	-3.70232	0.316182	1.13983e-31	1.77935e-30	-29.75	29.75	-11.7095
CANPARB_p03140-A	CPAR2_203170	242.726	0.0239044	0.175781	0.891829	0.908592	0.04	0.04	0.13599
CANPARB_p03150-A	CPAR2_203180	1585.26	-1.24701	0.185795	1.92293e-11	8.94109e-11	-10.05	10.05	-6.71176
CANPARB_p03160-A	CPAR2_203190	340.888	-0.0513021	0.191455	0.788731	0.81961	-0.09	0.09	-0.267958
CANPARB_p03170-A	CPAR2_203200	300.552	-0.711411	0.193066	0.000228869	0.000493663	-3.31	3.31	-3.68481
CANPARB_p03180-A	CPAR2_203210	10606.7	-0.677699	0.201185	0.000755665	0.00150978	-2.82	2.82	-3.36854
CANPARB_p03190-A	CPAR2_203220	29039.1	-1.10374	0.212189	1.97461e-07	6.20472e-07	-6.21	6.21	-5.20171
CANPARB_p03200-A	CPAR2_203230	4146.62	-2.09499	0.225602	1.59899e-20	1.42256e-19	-18.85	18.85	-9.2862
CANPARB_p03210-A	CPAR2_203240	211.313	-0.179002	0.191424	0.349732	0.410781	-0.39	0.39	-0.935108
CANPARB_p03220-A	CPAR2_203250	2128.94	-0.950041	0.184627	2.66473e-07	8.25797e-07	-6.08	6.08	-5.14574
CANPARB_p03230-A	CPAR2_203260	1697.55	-1.74741	0.157903	1.82782e-28	2.43736e-27	-26.61	26.61	-11.0663
CANPARB_p03240-A	CPAR2_203270	787.301	-1.2794	0.179004	8.84831e-13	4.66228e-12	-11.33	11.33	-7.14733
CANPARB_p03250-A	CPAR2_203280	292.78	-0.293905	0.192435	0.126687	0.168513	-0.77	0.77	-1.5273
CANPARB_p03260-A	CPAR2_203290	355.144	1.07839	0.159661	1.43577e-11	6.74017e-11	10.17	10.17	6.75425
CANPARB_p03270-A	CPAR2_203300	3422.58	-1.05583	0.198364	1.02246e-07	3.33453e-07	-6.48	6.48	-5.32269
CANPARB_p03280-A	CPAR2_203310	327.399	0.917188	0.198923	4.01179e-06	1.08526e-05	4.96	4.96	4.61077
CANPARB_p03290-A	CPAR2_203320	5477.5	-1.35818	0.263614	2.57482e-07	8.00052e-07	-6.1	6.1	-5.15218
CANPARB_p03300-A	CPAR2_203330	2496.72	-0.533726	0.248847	0.0319695	0.048775	-1.31	1.31	-2.14479
CANPARB_p03310-A	CPAR2_203340	683.158	-0.80748	0.142409	1.42672e-08	5.13969e-08	-7.29	7.29	-5.67015
CANPARB_p03320-A	CPAR2_203350	20973.3	-0.735531	0.208986	0.000432339	0.000896216	-3.05	3.05	-3.51951
CANPARB_p03330-A	CPAR2_203360	1240.29	-0.0853697	0.172018	0.619695	0.671298	-0.17	0.17	-0.496282
CANPARB_p03340-A	CPAR2_203370	155.019	0.130377	0.24413	0.593308	0.647989	0.19	0.19	0.534049
CANPARB_p03350-A	CPAR2_203380	424.255	0.557972	0.151687	0.000234653	0.000505021	3.3	3.3	3.67845
CANPARB_p03360-A	CPAR2_203390	349.296	-0.609012	0.199157	0.00222853	0.00414616	-2.38	2.38	-3.05796
CANPARB_p03370-A	CPAR2_203400	1791.78	-2.52141	0.236797	1.78193e-26	2.15562e-25	-24.67	24.67	-10.648
CANPARB_p03380-A	CPAR2_203410	300.041	-1.38691	0.240736	8.35641e-09	3.06698e-08	-7.51	7.51	-5.76111
CANPARB_p03390-A	CPAR2_203420	150.675	0.0596828	0.210969	0.777255	0.81005	0.09	0.09	0.282898
CANPARB_p03400-A	CPAR2_203430	545.849	0.949469	0.198485	1.72194e-06	4.88225e-06	5.31	5.31	4.78359
CANPARB_p03410-A	CPAR2_203440	7851.89	5.03836	0.604458	7.72738e-17	5.4699e-16	15.26	15.26	8.33534
CANPARB_p03420-A	CPAR2_203450	228.098	0.861359	0.213507	5.47546e-05	0.000128316	3.89	3.89	4.03435
CANPARB_p03430-A	CPAR2_203460	295.323	0.670127	0.173562	0.000112917	0.000256307	3.59	3.59	3.86101
CANPARB_p03440-A	CPAR2_203470	711.369	0.811802	0.184437	1.07503e-05	2.75294e-05	4.56	4.56	4.4015
CANPARB_p03450-A	CPAR2_203480	2802.05	-0.559631	0.228488	0.0143145	0.0232704	-1.63	1.63	-2.44927
CANPARB_p03460-A	CPAR2_203490	8435.97	-1.81916	0.220379	1.52313e-16	1.0527e-15	-14.98	14.98	-8.25468
CANPARB_p03470-A	CPAR2_203500	195.036	2.11799	0.258107	2.28957e-16	1.56579e-15	14.81	14.81	8.20585
CANPARB_p03480-A	CPAR2_203510	1177.84	1.46665	0.231522	2.37625e-10	1.00874e-09	9	9	6.33482
CANPARB_p03490-A	CPAR2_203520	57498	-1.24084	0.231725	8.56487e-08	2.81678e-07	-6.55	6.55	-5.35481
CANPARB_p03500-A	CPAR2_203530	2653.04	-2.57861	0.48876	1.32162e-07	4.23702e-07	-6.37	6.37	-5.27582
CANPARB_p03510-A	CPAR2_203540	1568.85	2.48313	0.168716	4.95741e-49	1.36247e-47	46.87	46.87	14.7178
CANPARB_p03520-A	CPAR2_203550	863.217	3.37139	0.191839	3.88955e-69	1.96288e-67	66.71	66.71	17.5741
CANPARB_p03530-A	CPAR2_203560	58.4302	-1.40393	0.320974	1.22007e-05	3.09727e-05	-4.51	4.51	-4.37397
CANPARB_p03540-A	CPAR2_203570	983.702	-0.592601	0.232746	0.0108925	0.0180534	-1.74	1.74	-2.54613
CANPARB_p03550-A	CPAR2_203580	520.548	-1.06398	0.201897	1.36479e-07	4.36821e-07	-6.36	6.36	-5.26993
CANPARB_p03560-A	CPAR2_203590	13966.9	0.084408	0.260274	0.745708	0.783308	0.11	0.11	0.324304
CANPARB_p03570-A	CPAR2_203600	361.843	-0.564123	0.178725	0.00159739	0.00304199	-2.52	2.52	-3.15638
CANPARB_p03580-A	CPAR2_203610	772.387	2.01667	0.173235	2.54274e-31	3.91715e-30	29.41	29.41	11.6412
CANPARB_p03590-A	CPAR2_203620	56.9245	1.88654	0.343193	3.86232e-08	1.31914e-07	6.88	6.88	5.49703
CANPARB_p03600-A	CPAR2_203630	3604.93	-1.19955	0.225746	1.0741e-07	3.4932e-07	-6.46	6.46	-5.31372
CANPARB_p03610-A	CPAR2_203640	297.115	-1.0978	0.21553	3.51548e-07	1.07578e-06	-5.97	5.97	-5.09348
CANPARB_p03620-A	CPAR2_203650	6420.98	-0.929587	0.218975	2.18417e-05	5.38138e-05	-4.27	4.27	-4.24518
CANPARB_p03630-A	CPAR2_203660	874.826	0.281553	0.143477	0.0497211	0.0728215	1.14	1.14	1.96236
CANPARB_p03640-A	CPAR2_203670	106.971	0.124163	0.267801	0.642907	0.692725	0.16	0.16	0.463638
CANPARB_p03650-A	CPAR2_203680	14482.8	-1.78199	0.219907	5.34517e-16	3.55171e-15	-14.45	14.45	-8.10338
CANPARB_p03660-A	CPAR2_203690	766.324	0.119405	0.166989	0.47458	0.534885	0.27	0.27	0.715047
CANPARB_p03670-A	CPAR2_203700	246.283	-1.70567	0.234301	3.34271e-13	1.8203e-12	-11.74	11.74	-7.27982
CANPARB_p03680-A	CPAR2_203710	312.136	0.235911	0.18415	0.200166	0.253575	0.6	0.6	1.28108
CANPARB_p03690-A	CPAR2_203720	379.138	-0.598947	0.188294	0.00146811	0.00281597	-2.55	2.55	-3.18091
CANPARB_p03700-A	CPAR2_203730	1337.91	1.04072	0.152955	1.01707e-11	4.85638e-11	10.31	10.31	6.80407
CANPARB_p03710-A	CPAR2_203740	3931.8	3.29076	0.292848	2.68068e-29	3.74527e-28	27.43	27.43	11.2371
CANPARB_p03720-A	CPAR2_203750	98.8331	0.603623	0.246139	0.0141921	0.0230972	1.64	1.64	2.45236
CANPARB_p03730-A	CPAR2_203760	877.4	0.864574	0.217817	7.20936e-05	0.000167209	3.78	3.78	3.96927
CANPARB_p03740-A	CPAR2_203770	57.2099	0.553036	0.327225	0.0910131	0.125658	0.9	0.9	1.69008
CANPARB_p03750-A	CPAR2_203780	99899.5	6.0981	0.451846	1.65215e-41	3.62235e-40	39.44	39.44	13.4959
CANPARB_p03760-A	CPAR2_203790	201.565	0.694019	0.185716	0.000186239	0.000408178	3.39	3.39	3.73699
CANPARB_p03770-A	CPAR2_203800	285.194	-1.99999	0.181394	2.87546e-28	3.79121e-27	-26.42	26.42	-11.0256
CANPARB_p03780-A	CPAR2_203810	1438.78	-1.75431	0.149013	5.38825e-32	8.59477e-31	-30.07	30.07	-11.7728
CANPARB_p03790-A	CPAR2_203820	281.563	-0.778466	0.228116	0.000643478	0.00129894	-2.89	2.89	-3.41259
CANPARB_p03800-A	CPAR2_203830	5783.62	-0.205386	0.180947	0.256348	0.314143	-0.5	0.5	-1.13507
CANPARB_p03810-A	CPAR2_203840	231.897	-1.15284	0.199032	6.94501e-09	2.58298e-08	-7.59	7.59	-5.79225
CANPARB_p03820-A	CPAR2_203850	1190.73	-2.93186	0.182268	3.22727e-58	1.20334e-56	-55.92	55.92	-16.0854
CANPARB_p03830-A	CPAR2_203860	1931.78	-2.50015	0.215391	3.77481e-31	5.75463e-30	-29.24	29.24	-11.6075
CANPARB_p03840-A	CPAR2_203870	7.8559	0.516709	0.86567	0.550581	0.607445	0.22	0.22	0.596889
CANPARB_p03850-A	CPAR2_203880	45752.5	-0.153907	0.248532	0.53574	0.593982	-0.23	0.23	-0.619267
CANPARB_p03860-A	CPAR2_203890	2852.36	-0.21719	0.195601	0.266839	0.325636	-0.49	0.49	-1.11037
CANPARB_p03870-A	CPAR2_203900	2314.5	-0.542018	0.172751	0.00170357	0.00322637	-2.49	2.49	-3.13757
CANPARB_p03880-A	CPAR2_203910	1468.87	1.89047	0.18386	8.48707e-25	9.40972e-24	23.03	23.03	10.2821
CANPARB_p03890-A	CPAR2_203920	268.634	0.808531	0.16782	1.45127e-06	4.1605e-06	5.38	5.38	4.81783
CANPARB_p03900-A	CPAR2_203930	311.635	-0.334443	0.172793	0.0529267	0.0769388	-1.11	1.11	-1.93552
CANPARB_p03910-A	CPAR2_203940	389.592	-1.70467	0.224568	3.17754e-14	1.84904e-13	-12.73	12.73	-7.59087
CANPARB_p03920-A	CPAR2_203950	174.049	0.0614521	0.195625	0.753421	0.789709	0.1	0.1	0.314132
CANPARB_p03930-A	CPAR2_203960	49.6669	0.29842	0.348313	0.391578	0.45213	0.34	0.34	0.856758
CANPARB_p03940-A	CPAR2_203970	799.918	0.124267	0.139951	0.374578	0.435507	0.36	0.36	0.887931
CANPARB_p03950-A	CPAR2_203980	3777.17	0.693846	0.197957	0.000456554	0.000942407	3.03	3.03	3.50503
CANPARB_p03960-A	CPAR2_203990	324.212	1.34012	0.163273	2.2524e-16	1.54217e-15	14.81	14.81	8.20782
CANPARB_p03970-A	CPAR2_204000	273.768	2.08633	0.2204	2.9052e-21	2.67828e-20	19.57	19.57	9.46609
CANPARB_p03980-A	CPAR2_204010	603.622	-0.147862	0.148489	0.31936	0.379447	-0.42	0.42	-0.995774
CANPARB_p03990-A	CPAR2_204020	15066.7	-0.157194	0.237182	0.507487	0.567676	-0.25	0.25	-0.662756
CANPARB_p04000-A	CPAR2_204030	259.226	-0.623763	0.172098	0.000289554	0.000615039	-3.21	3.21	-3.62447
CANPARB_p04010-A	CPAR2_204040	178.941	0.713681	0.20054	0.00037256	0.000779474	3.11	3.11	3.5588
CANPARB_p04020-A	CPAR2_204050	6545.54	-1.06862	0.198827	7.67318e-08	2.53064e-07	-6.6	6.6	-5.37465
CANPARB_p04030-A	CPAR2_204060	224.198	-0.0406211	0.200098	0.83913	0.863091	-0.06	0.06	-0.203006
CANPARB_p04040-A	CPAR2_204070	15573	-2.73541	0.297762	4.05619e-20	3.52299e-19	-18.45	18.45	-9.18656
CANPARB_p04050-A	CPAR2_204080	5326.81	-1.35877	0.287628	2.31202e-06	6.45732e-06	-5.19	5.19	-4.72404
CANPARB_p04060-A	CPAR2_204090	2360.7	1.82367	0.207839	1.71778e-18	1.33014e-17	16.88	16.88	8.77443
CANPARB_p04070-A	CPAR2_204100	792.318	-0.701098	0.159466	1.09988e-05	2.81289e-05	-4.55	4.55	-4.39654
CANPARB_p04080-A	CPAR2_204110	897.319	-0.0954419	0.183364	0.602712	0.656424	-0.18	0.18	-0.520504
CANPARB_p04090-A	CPAR2_204120	251.134	-1.63418	0.228763	9.09493e-13	4.78793e-12	-11.32	11.32	-7.14355
CANPARB_p04100-A	CPAR2_204130	27.185	-1.5707	0.494828	0.0015023	0.00287683	-2.54	2.54	-3.17424
CANPARB_p04110-A	CPAR2_204140	57.8454	1.3577	0.309617	1.15934e-05	2.95335e-05	4.53	4.53	4.3851
CANPARB_p04120-A	CPAR2_204150	23912.5	0.35502	0.222085	0.109915	0.148705	0.83	0.83	1.59858
CANPARB_p04130-A	CPAR2_204160	56459.1	0.718574	0.242772	0.00307765	0.00558653	2.25	2.25	2.95987
CANPARB_p04140-A	CPAR2_204170	1514.19	0.735927	0.154551	1.91953e-06	5.40237e-06	5.27	5.27	4.76172
CANPARB_p04150-A	CPAR2_204180	4658.76	1.13134	0.219626	2.58778e-07	8.03302e-07	6.1	6.1	5.15123
CANPARB_p04160-A	CPAR2_204190	447.646	-0.161623	0.164552	0.326002	0.386763	-0.41	0.41	-0.982199
CANPARB_p04170-A	CPAR2_204200	841.714	0.118926	0.20371	0.559355	0.6155	0.21	0.21	0.5838
CANPARB_p04180-A	CPAR2_204220	4309.98	6.02814	0.2097	1.0002e-181	6.50573e-179	178.19	178.19	28.7466
CANPARB_p04190-A	CPAR2_204230	315.81	-0.200375	0.215005	0.35136	0.412279	-0.38	0.38	-0.931954
CANPARB_p04200-A	CPAR2_204240	955.736	-0.33922	0.184889	0.0665475	0.0945097	-1.02	1.02	-1.83472
CANPARB_p04210-A	CPAR2_204250	53.4418	-1.21702	0.351131	0.000528256	0.001079	-2.97	2.97	-3.466
CANPARB_p04220-A	CPAR2_204260	4965.85	-2.01079	0.216575	1.62488e-20	1.44341e-19	-18.84	18.84	-9.28449
CANPARB_p04230-A	CPAR2_204270	851.483	-1.0219	0.175597	5.89979e-09	2.21393e-08	-7.65	7.65	-5.81957
CANPARB_p04240-A	CPAR2_204280	16.7384	1.31698	0.557195	0.0180989	0.0288853	1.54	1.54	2.36359
CANPARB_p04250-A	CPAR2_204290	116.207	0.95271	0.226501	2.59696e-05	6.3503e-05	4.2	4.2	4.2062
CANPARB_p04260-A	CPAR2_204300	11061.2	-0.784733	0.223597	0.000448804	0.000927391	-3.03	3.03	-3.50959
CANPARB_p04270-A	CPAR2_204310	1062.45	-1.12527	0.190447	3.45045e-09	1.32452e-08	-7.88	7.88	-5.90859
CANPARB_p04280-A	CPAR2_204320	18329.8	0.612294	0.285422	0.0319353	0.0487355	1.31	1.31	2.14522
CANPARB_p04290-A	CPAR2_204330	9032.9	1.53777	0.202174	2.82338e-14	1.65116e-13	12.78	12.78	7.60617
CANPARB_p04300-A	CPAR2_204340	18.9228	2.37441	0.652844	0.000275805	0.000586899	3.23	3.23	3.63703
CANPARB_p04310-A	CPAR2_204350	679.605	-1.32427	0.205074	1.06433e-10	4.65316e-10	-9.33	9.33	-6.45752
CANPARB_p04320-A	CPAR2_204360	2500.4	0.957308	0.229019	2.91471e-05	7.08291e-05	4.15	4.15	4.18003
CANPARB_p04330-A	CPAR2_204370	720.818	1.69647	0.196589	6.16067e-18	4.62366e-17	16.34	16.34	8.62953
CANPARB_p04340-A	CPAR2_204380	1316.28	1.15249	0.164992	2.84589e-12	1.43867e-11	10.84	10.84	6.98513
CANPARB_p04350-A	CPAR2_204390	664.195	2.01475	0.169499	1.39049e-32	2.27372e-31	30.64	30.64	11.8865
CANPARB_p04360-A	CPAR2_204400	200.301	0.531094	0.194863	0.00642102	0.0110718	1.96	1.96	2.72547
CANPARB_p04370-A	CPAR2_204410	41.2059	2.70789	0.453916	2.43717e-09	9.48616e-09	8.02	8.02	5.96561
CANPARB_p04380-A	CPAR2_204420	29694.9	4.35215	0.242256	3.65658e-72	2.09859e-70	69.68	69.68	17.9651
CANPARB_p04390-A	CPAR2_204430	3681.5	5.65117	0.273215	4.82599e-95	4.63137e-93	92.33	92.33	20.684
CANPARB_p04400-A	CPAR2_204440	1505.84	0.787339	0.15242	2.39663e-07	7.46668e-07	6.13	6.13	5.1656
CANPARB_p04410-A	CPAR2_204450	325.158	0.450828	0.172302	0.00888353	0.0149739	1.82	1.82	2.6165
CANPARB_p04420-A	CPAR2_204460	1248.63	0.130426	0.161123	0.418239	0.479321	0.32	0.32	0.80948
CANPARB_p04430-A	CPAR2_204470	461.553	-0.315826	0.158366	0.046122	0.0679412	-1.17	1.17	-1.99427
CANPARB_p04440-A	CPAR2_204480	264.15	0.546981	0.187946	0.00361064	0.00649161	2.19	2.19	2.91032
CANPARB_p04450-A	CPAR2_204490	12061.5	-0.16845	0.217896	0.439477	0.500427	-0.3	0.3	-0.773077
CANPARB_p04460-A	CPAR2_204500	477.481	0.703324	0.19007	0.0002153	0.000466283	3.33	3.33	3.70035
CANPARB_p04470-A	CPAR2_204510	18.4178	0.855885	0.598088	0.15242	0.199078	0.7	0.7	1.43104
CANPARB_p04480-A	CPAR2_204520	664.346	0.430806	0.150858	0.00429418	0.00762917	2.12	2.12	2.8557
CANPARB_p04490-A	CPAR2_204530	161.379	-0.0239119	0.232466	0.918073	0.931599	-0.03	0.03	-0.102862
CANPARB_p04500-A	CPAR2_204540	1135.31	-0.0673485	0.176631	0.702985	0.745115	-0.13	0.13	-0.381294
CANPARB_p04510-A	CPAR2_204550	688.913	0.304021	0.144309	0.0351399	0.0532786	1.27	1.27	2.10674
CANPARB_p04520-A	CPAR2_204560	388.129	0.415352	0.174529	0.0173196	0.0277702	1.56	1.56	2.37985
CANPARB_p04530-A	CPAR2_204570	297.896	0.530958	0.19079	0.00538688	0.00941057	2.03	2.03	2.78294
CANPARB_p04540-A	CPAR2_204580	8067.93	0.816894	0.220019	0.000204954	0.000446188	3.35	3.35	3.71283
CANPARB_p04550-A	CPAR2_204590	460.445	-0.203807	0.161041	0.205671	0.259594	-0.59	0.59	-1.26556
CANPARB_p04560-A	CPAR2_204600	244.296	0.252974	0.216744	0.243147	0.299723	0.52	0.52	1.16716
CANPARB_p04570-A	CPAR2_204610	1604.22	0.418817	0.214373	0.0507388	0.0741266	1.13	1.13	1.95368
CANPARB_p04580-A	CPAR2_204620	1743.06	3.96784	0.208827	1.68695e-80	1.20432e-78	77.92	77.92	19.0006
CANPARB_p04590-A	CPAR2_204630	3489.4	0.64253	0.261237	0.0139102	0.0226636	1.64	1.64	2.45957
CANPARB_p04600-A	CPAR2_204640	643.567	1.48301	0.206094	6.20939e-13	3.30153e-12	11.48	11.48	7.1958
CANPARB_p04610-A	CPAR2_204650	268.602	0.970734	0.213063	5.21139e-06	1.3924e-05	4.86	4.86	4.55609
CANPARB_p04620-A	CPAR2_204660	1489.2	-0.704916	0.167037	2.44171e-05	5.98065e-05	-4.22	4.22	-4.22012
CANPARB_p04630-A	CPAR2_204670	294.028	0.180156	0.168636	0.28538	0.344528	0.46	0.46	1.06831
CANPARB_p04640-A	CPAR2_204680	434.07	0.981215	0.199071	8.2667e-07	2.44041e-06	5.61	5.61	4.92896
CANPARB_p04650-A	CPAR2_204690	1425.25	0.410994	0.145376	0.00469696	0.00829693	2.08	2.08	2.82711
CANPARB_p04660-A	CPAR2_204700	1020.17	-1.32838	0.210627	2.84876e-10	1.20409e-09	-8.92	8.92	-6.30679
CANPARB_p04670-A	CPAR2_204710	8396.13	-0.291259	0.298592	0.329341	0.390118	-0.41	0.41	-0.975443
CANPARB_p04680-A	CPAR2_204720	977.491	-0.622631	0.14383	1.49832e-05	3.75316e-05	-4.43	4.43	-4.32894
CANPARB_p04690-A	CPAR2_204730	197.161	0.86313	0.217433	7.19844e-05	0.000167022	3.78	3.78	3.96963
CANPARB_p04700-A	CPAR2_204740	17145.5	-0.0848656	0.208018	0.683295	0.727878	-0.14	0.14	-0.407972
CANPARB_p04710-A	CPAR2_204750	962.759	0.215149	0.146838	0.142863	0.187979	0.73	0.73	1.46521
CANPARB_p04720-A	CPAR2_204760	345.181	-0.729696	0.19737	0.000218074	0.000471943	-3.33	3.33	-3.6971
CANPARB_p04730-A	CPAR2_204770	477.529	0.236791	0.174917	0.175822	0.226112	0.65	0.65	1.35373
CANPARB_p04740-A	CPAR2_204780	1454.85	1.15517	0.166344	3.79773e-12	1.89531e-11	10.72	10.72	6.94451
CANPARB_p04750-A	CPAR2_204790	242.002	0.352667	0.176784	0.0460528	0.0678734	1.17	1.17	1.99491
CANPARB_p04760-A	CPAR2_204800	804.362	-1.48421	0.168796	1.4575e-18	1.13611e-17	-16.94	16.94	-8.7929
CANPARB_p04770-A	CPAR2_204810	422.799	-0.275295	0.176464	0.118744	0.158959	-0.8	0.8	-1.56007
CANPARB_p04780-A	CPAR2_204820	138.795	-0.678454	0.218677	0.00191873	0.00361398	-2.44	2.44	-3.10253
CANPARB_p04790-A	CPAR2_204830	2498.71	0.733767	0.168126	1.27474e-05	3.22765e-05	4.49	4.49	4.3644
CANPARB_p04800-A	CPAR2_204840	237809	10.0905	0.343805	2.42075e-189	2.02444e-186	185.69	185.69	29.3496
CANPARB_p04810-A	CPAR2_204850	1509.26	1.89198	0.177369	1.45402e-26	1.76594e-25	24.75	24.75	10.6669
CANPARB_p04820-A	CPAR2_204860	1086.89	-0.732448	0.141018	2.05828e-07	6.45375e-07	-6.19	6.19	-5.194
CANPARB_p04830-A	CPAR2_204870	167.417	-0.352005	0.206723	0.0886088	0.122657	-0.91	0.91	-1.70278
CANPARB_p04840-A	CPAR2_204880	26635.8	-0.780977	0.228273	0.000623357	0.00126224	-2.9	2.9	-3.42124
CANPARB_p04850-A	CPAR2_204890	545.245	0.60797	0.215476	0.00477957	0.00843267	2.07	2.07	2.82153
CANPARB_p04860-A	CPAR2_204900	268.805	0.28589	0.219638	0.193038	0.245449	0.61	0.61	1.30164
CANPARB_p04870-A	CPAR2_204910	63.1282	-1.85786	0.301518	7.19715e-10	2.93603e-09	-8.53	8.53	-6.16169
CANPARB_p04880-A	CPAR2_204920	1131.2	-1.05094	0.184341	1.19055e-08	4.31278e-08	-7.37	7.37	-5.70107
CANPARB_p04890-A	CPAR2_204930	2192.38	0.0625842	0.156384	0.689011	0.732826	0.13	0.13	0.400197
CANPARB_p04900-A	CPAR2_204940	636.366	-0.384295	0.155677	0.0135665	0.0221529	-1.65	1.65	-2.46854
CANPARB_p04910-A	CPAR2_204950	495.815	-0.694723	0.473778	0.142554	0.187699	-0.73	0.73	-1.46635
CANPARB_p04920-A	CPAR2_204960	11103.4	-1.44563	0.342664	2.45595e-05	6.01052e-05	-4.22	4.22	-4.21881
CANPARB_p04930-A	CPAR2_204970	2782.18	-1.04096	0.187188	2.68194e-08	9.35643e-08	-7.03	7.03	-5.56103
CANPARB_p04940-A	CPAR2_204980	761.19	1.07664	0.200286	7.63746e-08	2.52027e-07	6.6	6.6	5.37549
CANPARB_p04950-A	CPAR2_204990	682.872	-0.184949	0.161277	0.251473	0.30888	-0.51	0.51	-1.14678
CANPARB_p04960-A	CPAR2_205000	737.484	-0.145015	0.16782	0.387528	0.447983	-0.35	0.35	-0.86411
CANPARB_p04970-A	CPAR2_205010	686.658	0.5889	0.155237	0.000148506	0.000330553	3.48	3.48	3.79355
CANPARB_p04980-A	CPAR2_205020	2705.14	0.967335	0.164032	3.69627e-09	1.41332e-08	7.85	7.85	5.89724
CANPARB_p04990-A	CPAR2_205030	20271.4	-1.1041	0.245341	6.78676e-06	1.7856e-05	-4.75	4.75	-4.50027
CANPARB_p05000-A	CPAR2_205040	199.186	1.33543	0.244961	4.99143e-08	1.68706e-07	6.77	6.77	5.45162
CANPARB_p05010-A	CPAR2_205050	270.019	1.69534	0.238682	1.2217e-12	6.35721e-12	11.2	11.2	7.10289
CANPARB_p05020-A	CPAR2_205060	1684.82	-0.97784	0.153134	1.70823e-10	7.35833e-10	-9.13	9.13	-6.38551
CANPARB_p05030-A	CPAR2_205070	1818.91	0.879595	0.159138	3.25306e-08	1.1235e-07	6.95	6.95	5.52724
CANPARB_p05040-A	CPAR2_205080	2250.46	-2.67111	0.200879	2.40551e-40	5.08371e-39	-38.29	38.29	-13.2971
CANPARB_p05050-A	CPAR2_205090	49.645	0.6771	0.322698	0.0358834	0.0542654	1.27	1.27	2.09825
CANPARB_p05060-A	CPAR2_205100	697.89	0.848679	0.187822	6.22702e-06	1.6502e-05	4.78	4.78	4.51853
CANPARB_p05070-A	CPAR2_205110	2644.57	2.04786	0.183791	7.80444e-29	1.06746e-27	26.97	26.97	11.1423
CANPARB_p05080-A	CPAR2_205120	103.196	0.336049	0.246473	0.172748	0.222697	0.65	0.65	1.36343
CANPARB_p05090-A	CPAR2_205130	553.795	-0.348104	0.141151	0.0136558	0.0222863	-1.65	1.65	-2.46619
CANPARB_p05100-A	CPAR2_205140	403.51	-0.482392	0.18404	0.00876388	0.0147892	-1.83	1.83	-2.62113
CANPARB_p05110-A	CPAR2_205150	113.644	0.074653	0.242934	0.758617	0.794303	0.1	0.1	0.307297
CANPARB_p05120-A	CPAR2_205160	11546.4	-0.835425	0.211619	7.88783e-05	0.000182584	-3.74	3.74	-3.94778
CANPARB_p05130-A	CPAR2_205170	50.3247	0.34544	0.34638	0.318626	0.378728	0.42	0.42	0.997286
CANPARB_p05140-A	CPAR2_205180	342.452	-0.463277	0.180464	0.010254	0.0170968	-1.77	1.77	-2.56714
CANPARB_p05150-A	CPAR2_205190	139.248	0.696152	0.249691	0.00530265	0.00928281	2.03	2.03	2.78805
CANPARB_p05160-A	CPAR2_205200	205.868	0.302488	0.186805	0.105389	0.14331	0.84	0.84	1.61927
CANPARB_p05170-A	CPAR2_205210	883.649	0.318391	0.138386	0.0214058	0.0336944	1.47	1.47	2.30075
CANPARB_p05180-A	CPAR2_205220	147.772	0.710877	0.217587	0.00108659	0.00212668	2.67	2.67	3.26709
CANPARB_p05190-A	CPAR2_205230	558.862	-0.435021	0.171912	0.0113906	0.0188204	-1.73	1.73	-2.53048
CANPARB_p05200-A	CPAR2_205240	291.208	0.12019	0.167473	0.472962	0.533266	0.27	0.27	0.717669
CANPARB_p05210-A	CPAR2_205250	2262.88	-0.244885	0.170859	0.151785	0.198292	-0.7	0.7	-1.43326
CANPARB_p05220-A	CPAR2_205260	408.097	0.32982	0.159801	0.0390226	0.0584901	1.23	1.23	2.06395
CANPARB_p05230-A	CPAR2_205270	144.112	0.414198	0.217207	0.0565294	0.0816893	1.09	1.09	1.90693
CANPARB_p05240-A	CPAR2_205280	2878.96	4.48118	0.220509	8.22253e-92	7.18428e-90	89.14	89.14	20.322
CANPARB_p05250-A	CPAR2_205290	294895	-4.29649	0.356468	1.87121e-33	3.18432e-32	-31.5	31.5	-12.053
CANPARB_p05260-A	CPAR2_205300	671.861	-0.263022	0.15217	0.0839026	0.11675	-0.93	0.93	-1.72848
CANPARB_p05270-A	CPAR2_205310	268.396	-2.32188	0.532994	1.32279e-05	3.33633e-05	-4.48	4.48	-4.3563
CANPARB_p05280-A	CPAR2_205320	1927.76	-1.66282	0.520711	0.00140626	0.00270265	-2.57	2.57	-3.19336
CANPARB_p05290-A	CPAR2_205330	4417.53	0.303512	0.170491	0.0750391	0.10552	0.98	0.98	1.78023
CANPARB_p05300-A	CPAR2_205340	210.581	0.463078	0.198428	0.0196095	0.0310842	1.51	1.51	2.33374
CANPARB_p05310-A	CPAR2_205350	1039.66	3.29348	0.184234	1.79392e-71	1.00015e-69	69	69	17.8766
CANPARB_p05320-A	CPAR2_205360	524.538	-0.235121	0.148686	0.113802	0.153219	-0.81	0.81	-1.58133
CANPARB_p05330-A	CPAR2_205370	939.474	0.611486	0.150775	5.00028e-05	0.000117841	3.93	3.93	4.05561
CANPARB_p05340-A	CPAR2_205380	661.698	-1.45635	0.151999	9.58185e-22	9.00356e-21	-20.05	20.05	-9.58131
CANPARB_p05350-A	CPAR2_205390	1159.46	-1.48174	0.200663	1.53354e-13	8.50126e-13	-12.07	12.07	-7.38422
CANPARB_p05360-A	CPAR2_205400	224.708	-1.21775	0.215994	1.72133e-08	6.13681e-08	-7.21	7.21	-5.6379
CANPARB_p05370-A	CPAR2_205410	398.767	-0.616639	0.156902	8.49146e-05	0.000196013	-3.71	3.71	-3.93009
CANPARB_p05380-A	CPAR2_205420	98.121	-0.207963	0.248271	0.402231	0.462877	-0.33	0.33	-0.837644
CANPARB_p05390-A	CPAR2_205430	34.1794	-0.765042	0.397886	0.0545093	0.0790824	-1.1	1.1	-1.92277
CANPARB_p05400-A	CPAR2_205440	238.313	-0.086862	0.56125	0.877006	0.896365	-0.05	0.05	-0.154765
CANPARB_p05410-A	CPAR2_205440	927.133	0.0984271	0.217774	0.651291	0.70047	0.15	0.15	0.451969
CANPARB_p05420-A	CPAR2_205450	162.053	-0.557634	0.221457	0.0118013	0.0194551	-1.71	1.71	-2.51803
CANPARB_p05430-A	CPAR2_205460	326.377	0.0509989	0.175302	0.771112	0.804795	0.09	0.09	0.29092
CANPARB_p05440-A	CPAR2_205470	369.445	0.680977	0.201774	0.000738288	0.00147658	2.83	2.83	3.37495
CANPARB_p05450-A	CPAR2_205480	912.719	2.81795	0.177854	1.54182e-56	5.43724e-55	54.26	54.26	15.8442
CANPARB_p05460-A	CPAR2_205490	77.9697	-0.245111	0.286639	0.392485	0.452909	-0.34	0.34	-0.85512
CANPARB_p05470-A	CPAR2_205500	21266.2	5.54519	0.353869	2.41938e-55	8.09318e-54	53.09	53.09	15.6702
CANPARB_p05480-A	CPAR2_205510	318.833	0.890542	0.165301	7.14895e-08	2.36842e-07	6.63	6.63	5.38739
CANPARB_p05490-A	CPAR2_205520	2140.82	-0.0271869	0.175699	0.87703	0.896365	-0.05	0.05	-0.154736
CANPARB_p05500-A	CPAR2_205530	1305.32	-0.041083	0.153376	0.788808	0.81961	-0.09	0.09	-0.267858
CANPARB_p05510-A	CPAR2_205540	1157.39	-0.136271	0.133477	0.307288	0.36689	-0.44	0.44	-1.02093
CANPARB_p05520-A	CPAR2_205550	855.269	0.619047	0.153492	5.50452e-05	0.000128896	3.89	3.89	4.0331
CANPARB_p05530-A	CPAR2_205560 / CPAR2_205570	1216.21	1.07565	0.159785	1.67494e-11	7.82528e-11	10.11	10.11	6.73187
CANPARB_p05540-A	CPAR2_205580	367.614	1.13574	0.181802	4.18038e-10	1.74054e-09	8.76	8.76	6.24714
CANPARB_p05550-A	CPAR2_205590	280.193	0.845426	0.210599	5.96002e-05	0.000139337	3.86	3.86	4.01439
CANPARB_p05560-A	CPAR2_205600	2448.58	0.489238	0.174297	0.00500166	0.00878215	2.06	2.06	2.80693
CANPARB_p05570-A	CPAR2_205610	971.476	-0.210717	0.166698	0.206205	0.260101	-0.58	0.58	-1.26407
CANPARB_p05580-A	CPAR2_205620	7293.74	-1.51452	0.302393	5.48761e-07	1.6491e-06	-5.78	5.78	-5.00843
CANPARB_p05590-A	CPAR2_205630	272.236	0.00236306	0.188835	0.990016	0.990795	0	0	0.0125139
CANPARB_p05600-A	CPAR2_205640	771.635	-0.227745	0.146593	0.120283	0.160725	-0.79	0.79	-1.55359
CANPARB_p05610-A	CPAR2_205650	74.4139	-0.599574	0.285185	0.0355184	0.0537689	-1.27	1.27	-2.1024
CANPARB_p05620-A	CPAR2_205660	315.595	0.736946	0.178631	3.69906e-05	8.85294e-05	4.05	4.05	4.12552
CANPARB_p05630-A	CPAR2_205670	131412	-2.9081	0.362516	1.04057e-15	6.81376e-15	-14.17	14.17	-8.02198
CANPARB_p05640-A	CPAR2_205680	35.7451	1.53749	0.392028	8.78593e-05	0.000202173	3.69	3.69	3.92188
CANPARB_p05650-A	CPAR2_205690	307.712	0.126238	0.227972	0.579754	0.634607	0.2	0.2	0.553745
CANPARB_p05660-A	CPAR2_205700	270799	-0.792231	0.325258	0.0148628	0.0241016	-1.62	1.62	-2.4357
CANPARB_p05670-A	CPAR2_205710	309.789	-0.769238	0.204192	0.000165067	0.000365193	-3.44	3.44	-3.76723
CANPARB_p05680-A	CPAR2_205720	562.031	2.11873	0.152358	5.80424e-44	1.37008e-42	41.86	41.86	13.9063
CANPARB_p05690-A	CPAR2_205730	3055.14	2.24532	0.163893	1.01674e-42	2.28924e-41	40.64	40.64	13.6999
CANPARB_p05700-A	CPAR2_205740	781.96	-1.02245	0.16857	1.31611e-09	5.23403e-09	-8.28	8.28	-6.06542
CANPARB_p05710-A	CPAR2_205750	435.439	-0.511886	0.168001	0.00231201	0.00428443	-2.37	2.37	-3.04692
CANPARB_p05720-A	CPAR2_205760	104.168	0.269026	0.236102	0.254516	0.31229	0.51	0.51	1.13945
CANPARB_p05730-A	CPAR2_205770	236.124	0.324294	0.176529	0.0662013	0.0940637	1.03	1.03	1.83706
CANPARB_p05740-A	CPAR2_205780	2233.09	3.0308	0.170035	4.56227e-71	2.40608e-69	68.62	68.62	17.8245
CANPARB_p05750-A	CPAR2_205790	1073.09	1.31983	0.158721	9.13976e-17	6.44628e-16	15.19	15.19	8.31546
CANPARB_p05760-A	CPAR2_205800	3142.11	-1.04139	0.184641	1.69983e-08	6.06758e-08	-7.22	7.22	-5.64007
CANPARB_p05770-A	CPAR2_205810	242.53	0.324157	0.192858	0.0928001	0.127734	0.89	0.89	1.68081
CANPARB_p05780-A	CPAR2_205820	2325.76	-0.302155	0.167849	0.0718348	0.101282	-0.99	0.99	-1.80016
CANPARB_p05790-A	CPAR2_205830	4194.58	0.48822	0.209854	0.0199932	0.0316753	1.5	1.5	2.32648
CANPARB_p05800-A	CPAR2_205840	606.86	-0.721503	0.176429	4.32331e-05	0.000102609	-3.99	3.99	-4.08949
CANPARB_p05810-A	CPAR2_205850	390.409	0.880251	0.197882	8.65278e-06	2.24822e-05	4.65	4.65	4.44836
CANPARB_p05820-A	CPAR2_205860	2784.96	-0.503298	0.199386	0.0115948	0.0191415	-1.72	1.72	-2.52424
CANPARB_p05830-A	CPAR2_205870	1376.35	-1.59492	0.146864	1.79117e-27	2.25494e-26	-25.65	25.65	-10.8598
CANPARB_p05840-A	CPAR2_205875	83.5928	-0.384488	0.368828	0.297199	0.356371	-0.45	0.45	-1.04246
CANPARB_p05850-A	CPAR2_205880	3170.97	-1.59613	0.265398	1.80913e-09	7.11261e-09	-8.15	8.15	-6.01408
CANPARB_p05860-A	CPAR2_205890	521.291	1.33773	0.167355	1.31266e-15	8.50501e-15	14.07	14.07	7.9934
CANPARB_p05870-A	CPAR2_205900	164.594	-1.14948	0.250637	4.51297e-06	1.21466e-05	-4.92	4.92	-4.58624
CANPARB_p05880-A	CPAR2_205910	223.834	-0.439568	0.210857	0.0370991	0.0558729	-1.25	1.25	-2.08467
CANPARB_p05890-A	CPAR2_205920	287.197	0.054838	0.197573	0.781352	0.813595	0.09	0.09	0.277558
CANPARB_p05900-A	CPAR2_205930	292.037	0.773815	0.205838	0.000170365	0.000376203	3.42	3.42	3.75934
CANPARB_p05910-A	CPAR2_205940	9253.08	-0.235228	0.261313	0.368026	0.429254	-0.37	0.37	-0.900176
CANPARB_p05920-A	CPAR2_205950	625.175	-0.0632335	0.160323	0.693276	0.736692	-0.13	0.13	-0.394414
CANPARB_p05930-A	CPAR2_205960	5214.43	0.38763	0.226148	0.0865193	0.12002	0.92	0.92	1.71405
CANPARB_p05940-A	CPAR2_205970	229565	8.02629	0.253426	3.88889e-220	7.58852e-217	216.12	216.12	31.6711
CANPARB_p05950-A	CPAR2_205980	1008.02	1.90833	0.174836	9.78185e-28	1.25302e-26	25.9	25.9	10.9149
CANPARB_p05960-A	CPAR2_205990	1006.42	1.67463	0.204746	2.86126e-16	1.94539e-15	14.71	14.71	8.17904
CANPARB_p05970-A	CPAR2_206000	791.735	3.25434	0.189213	2.68444e-66	1.28809e-64	63.89	63.89	17.1994
CANPARB_p05980-A	CPAR2_206010	513.164	-0.318818	0.154614	0.0392057	0.0586982	-1.23	1.23	-2.06202
CANPARB_p05990-A	CPAR2_206020	23533.1	-5.49848	0.321594	1.54684e-65	7.24418e-64	-63.14	63.14	-17.0976
CANPARB_p06000-A	CPAR2_206030	5416.58	-5.04066	0.238767	6.28052e-99	6.80855e-97	-96.17	96.17	-21.1112
CANPARB_p06010-A	CPAR2_206040	4699.68	-1.02726	0.193532	1.10862e-07	3.5935e-07	-6.44	6.44	-5.30796
CANPARB_p06020-A	CPAR2_206050	1280.12	-1.38151	0.173474	1.6685e-15	1.07098e-14	-13.97	13.97	-7.96379
CANPARB_p06030-A	CPAR2_206060	147.274	-0.170322	0.241705	0.481017	0.540683	-0.27	0.27	-0.704667
CANPARB_p06040-A	CPAR2_206070	339.931	-1.55477	0.236546	4.937e-11	2.23175e-10	-9.65	9.65	-6.57282
CANPARB_p06050-A	CPAR2_206080	350.598	-0.554272	0.16601	0.000841448	0.00167034	-2.78	2.78	-3.33879
CANPARB_p06060-A	CPAR2_206090	10047.2	-2.51012	0.196919	3.2422e-37	6.24337e-36	-35.2	35.2	-12.7469
CANPARB_p06070-A	CPAR2_206100	2.50186	0.650907	1.04368	0.532848	0.591447	0.23	0.23	0.623665
CANPARB_p06080-A	CPAR2_206110	366.403	-0.14304	0.172477	0.406918	0.46772	-0.33	0.33	-0.829329
CANPARB_p06090-A	CPAR2_206120	171.344	0.194444	0.195083	0.3189	0.378977	0.42	0.42	0.996721
CANPARB_p06100-A	CPAR2_206130	4794.86	1.62149	0.183967	1.20781e-18	9.44667e-18	17.02	17.02	8.81398
CANPARB_p06110-A	CPAR2_206140	482.258	-0.970428	0.16764	7.09041e-09	2.63204e-08	-7.58	7.58	-5.78877
CANPARB_p06120-A	CPAR2_206150	446.044	-0.00946555	0.159374	0.95264	0.961178	-0.02	0.02	-0.0593919
CANPARB_p06130-A	CPAR2_206160	254.399	-0.0136545	0.188701	0.942315	0.952731	-0.02	0.02	-0.0723608
CANPARB_p06140-A	CPAR2_206170	2096.65	1.43152	0.162226	1.10192e-18	8.65855e-18	17.06	17.06	8.82425
CANPARB_p06150-A	CPAR2_206180	769.608	0.564827	0.152387	0.000210124	0.000456087	3.34	3.34	3.70652
CANPARB_p06160-A	CPAR2_206190	359.268	-0.174033	0.184992	0.346827	0.407859	-0.39	0.39	-0.940762
CANPARB_p06170-A	CPAR2_206200	279.356	-0.820284	0.179329	4.78104e-06	1.28034e-05	-4.89	4.89	-4.57417
CANPARB_p06180-A	CPAR2_206210	77.2752	-0.269168	0.262941	0.305985	0.365633	-0.44	0.44	-1.02368
CANPARB_p06190-A	CPAR2_206220	3862.27	-1.49319	0.256594	5.90978e-09	2.21626e-08	-7.65	7.65	-5.81929
CANPARB_p06200-A	CPAR2_206230	1068.39	-1.55619	0.191853	5.0053e-16	3.34487e-15	-14.48	14.48	-8.11137
CANPARB_p06210-A	CPAR2_206240	1206	-0.722169	0.189366	0.000136953	0.000306	-3.51	3.51	-3.81361
CANPARB_p06220-A	CPAR2_206250	774.259	-0.736337	0.161666	5.24666e-06	1.40054e-05	-4.85	4.85	-4.55468
CANPARB_p06230-A	CPAR2_206270	11521.3	0.859558	0.225172	0.000134896	0.000301865	3.52	3.52	3.81734
CANPARB_p06240-A	CPAR2_206280	366.257	-0.349608	0.160295	0.0291816	0.0448489	-1.35	1.35	-2.18102
CANPARB_p06250-A	CPAR2_206290	114.776	-0.600036	0.222973	0.00712223	0.0122089	-1.91	1.91	-2.69107
CANPARB_p06260-A	CPAR2_206300	413.952	0.385578	0.163631	0.0184535	0.0293951	1.53	1.53	2.35639
CANPARB_p06270-A	CPAR2_206310	633.648	-0.18017	0.144887	0.213676	0.26831	-0.57	0.57	-1.24352
CANPARB_p06280-A	CPAR2_206320	2244.79	-0.536413	0.179319	0.00277719	0.00509166	-2.29	2.29	-2.99138
CANPARB_p06290-A	CPAR2_206330	484.966	0.520644	0.178495	0.00353584	0.00636691	2.2	2.2	2.91685
CANPARB_p06300-A	CPAR2_206340	1015.83	0.278038	0.135389	0.040013	0.0597541	1.22	1.22	2.05361
CANPARB_p06310-A	CPAR2_206350	1213.48	0.345739	0.153572	0.0243659	0.0380774	1.42	1.42	2.25131
CANPARB_p06320-A	CPAR2_206360	441.692	0.258481	0.216121	0.231697	0.287607	0.54	0.54	1.196
CANPARB_p06330-A	CPAR2_206370	709.93	0.499653	0.136193	0.000243782	0.000522743	3.28	3.28	3.6687
CANPARB_p06340-A	CPAR2_206380	745.586	0.704997	0.176164	6.28267e-05	0.00014647	3.83	3.83	4.00193
CANPARB_p06350-A	CPAR2_206390	1682.41	4.09709	0.197986	3.93961e-95	3.90889e-93	92.41	92.41	20.6938
CANPARB_p06360-A	CPAR2_206400	1247.26	-1.11129	0.181486	9.16641e-10	3.69306e-09	-8.43	8.43	-6.12329
CANPARB_p06370-A	CPAR2_206410	171.694	0.375101	0.246969	0.128808	0.171023	0.77	0.77	1.51882
CANPARB_p06380-A	CPAR2_206420	1128.8	-1.05669	0.199169	1.1236e-07	3.63402e-07	-6.44	6.44	-5.30551
CANPARB_p06390-A	CPAR2_206430	654.001	-0.257897	0.16133	0.109916	0.148705	-0.83	0.83	-1.59857
CANPARB_p06400-A	CPAR2_206440	298.598	-0.490107	0.182861	0.00735758	0.0125829	-1.9	1.9	-2.68021
CANPARB_p06410-A	CPAR2_206450	251.268	0.00583006	0.214415	0.978308	0.981673	0.01	0.01	0.0271906
CANPARB_p06420-A	CPAR2_206460	395.625	-0.394654	0.201511	0.0501739	0.0733562	-1.13	1.13	-1.95848
CANPARB_p06430-A	CPAR2_206470	371.771	0.247146	0.170501	0.14719	0.193022	0.71	0.71	1.44953
CANPARB_p06440-A	CPAR2_206480	731.445	2.37368	0.177892	1.29476e-40	2.76626e-39	38.56	38.56	13.3434
CANPARB_p06450-A	CPAR2_206490	10728.8	1.69689	0.213059	1.6603e-15	1.06689e-14	13.97	13.97	7.9644
CANPARB_p06460-A	CPAR2_206500	71.6164	0.577217	0.275599	0.0362236	0.0547093	1.26	1.26	2.09441
CANPARB_p06470-A	CPAR2_206510	390.076	1.117	0.205121	5.16449e-08	1.74253e-07	6.76	6.76	5.44555
CANPARB_p06480-A	CPAR2_206520	901.775	-0.596009	0.152099	8.90826e-05	0.000204907	-3.69	3.69	-3.91855
CANPARB_p06490-A	CPAR2_206530	75.9782	-0.800308	0.270317	0.00307015	0.00557638	-2.25	2.25	-2.96063
CANPARB_p06500-A	CPAR2_206540	120.239	-0.355152	0.258192	0.168966	0.218254	-0.66	0.66	-1.37553
CANPARB_p06510-A	CPAR2_206550	597.308	-0.34581	0.154462	0.0251685	0.0391956	-1.41	1.41	-2.23881
CANPARB_p06520-A	CPAR2_206560	854.856	1.19893	0.626177	0.0555324	0.0804073	1.09	1.09	1.91469
CANPARB_p06530-A	CPAR2_206570	3083.54	2.31669	0.591991	9.10077e-05	0.000209007	3.68	3.68	3.91339
CANPARB_p06540-A	CPAR2_206580	832.482	1.54208	0.180955	1.56985e-17	1.15306e-16	15.94	15.94	8.52188
CANPARB_p06550-A	CPAR2_206590	509.786	1.28124	0.203411	2.99961e-10	1.2642e-09	8.9	8.9	6.2988
CANPARB_p06560-A	CPAR2_206600	343.652	2.43454	0.171886	1.53634e-45	3.79483e-44	43.42	43.42	14.1637
CANPARB_p06570-A	CPAR2_206610	1008.46	-1.00706	0.174029	7.17705e-09	2.65914e-08	-7.58	7.58	-5.78673
CANPARB_p06580-A	CPAR2_206620	2750.89	3.37608	0.230112	9.8263e-49	2.65084e-47	46.58	46.58	14.6714
CANPARB_p06590-A	CPAR2_206630	2372.2	5.85421	0.218135	1.17707e-158	3.8281e-156	155.42	155.42	26.8376
CANPARB_p06600-A	CPAR2_206640	2588.68	1.06388	0.164056	8.8821e-11	3.90946e-10	9.41	9.41	6.48485
CANPARB_p06610-A	CPAR2_206650	836.102	-1.18535	0.181045	5.85997e-11	2.62265e-10	-9.58	9.58	-6.54727
CANPARB_p06620-A	CPAR2_206660	511.615	1.03885	0.181629	1.06756e-08	3.89378e-08	7.41	7.41	5.71963
CANPARB_p06630-A	CPAR2_206670	3971.29	-2.0021	0.226757	1.05338e-18	8.28826e-18	-17.08	17.08	-8.82929
CANPARB_p06640-A	CPAR2_206680	1850.77	0.693531	0.179635	0.000113024	0.000256452	3.59	3.59	3.86078
CANPARB_p06650-A	CPAR2_206690	2036.9	-1.54548	0.223495	4.67754e-12	2.3088e-11	-10.64	10.64	-6.91503
CANPARB_p06660-A	CPAR2_206700	306.751	-0.606924	0.19569	0.00192574	0.00362602	-2.44	2.44	-3.10145
CANPARB_p06670-A	CPAR2_206710	18717.1	-3.06983	0.277395	1.82124e-28	2.43414e-27	-26.61	26.61	-11.0666
CANPARB_p06680-A	CPAR2_206720	463.949	-0.202953	0.16904	0.229898	0.285737	-0.54	0.54	-1.20062
CANPARB_p06690-A	CPAR2_206730	5319.64	2.73787	0.209253	4.06374e-39	8.23154e-38	37.08	37.08	13.084
CANPARB_p06700-A	CPAR2_206740	226.552	1.49643	0.230852	9.03854e-11	3.97234e-10	9.4	9.4	6.48222
CANPARB_p06710-A	CPAR2_206750	326.107	0.190531	0.168457	0.25804	0.316018	0.5	0.5	1.13104
CANPARB_p06720-A	CPAR2_206760	910.486	-0.342998	0.146684	0.019369	0.0307336	-1.51	1.51	-2.33835
CANPARB_p06730-A	CPAR2_206770	309.664	0.25625	0.187291	0.171252	0.220963	0.66	0.66	1.36819
CANPARB_p06740-A	CPAR2_206780	6961.03	-0.986731	0.261486	0.000160939	0.000356734	-3.45	3.45	-3.77355
CANPARB_p06750-A	CPAR2_206790	387.258	0.667507	0.158179	2.44354e-05	5.98263e-05	4.22	4.22	4.21995
CANPARB_p06760-A	CPAR2_206800	259.608	0.48279	0.166976	0.00383552	0.0068601	2.16	2.16	2.89138
CANPARB_p06770-A	CPAR2_206810	12533.1	-1.54006	0.263571	5.12489e-09	1.93431e-08	-7.71	7.71	-5.84307
CANPARB_p06780-A	CPAR2_206820	648.282	0.258926	0.164106	0.114612	0.154133	0.81	0.81	1.5778
CANPARB_p06790-A	CPAR2_206830	981.25	0.71251	0.161329	1.0031e-05	2.58456e-05	4.59	4.59	4.41651
CANPARB_p06800-A	CPAR2_206840	304.357	0.306253	0.19417	0.11474	0.15427	0.81	0.81	1.57724
CANPARB_p06810-A	CPAR2_206850	501.298	-0.603628	0.203335	0.00299129	0.00544666	-2.26	2.26	-2.96863
CANPARB_p06820-A	CPAR2_206860	324.363	-1.21148	0.241862	5.47144e-07	1.64509e-06	-5.78	5.78	-5.009
CANPARB_p06830-A	CPAR2_206870	7285.98	-2.57881	0.264042	1.56523e-22	1.52715e-21	-20.82	20.82	-9.76666
CANPARB_p06840-A	CPAR2_206880	378.999	0.248339	0.195305	0.203535	0.257231	0.59	0.59	1.27154
CANPARB_p06850-A	CPAR2_206890	1418.78	0.855359	0.149981	1.17641e-08	4.26684e-08	7.37	7.37	5.70311
CANPARB_p06860-A	CPAR2_206900	38587.5	-1.30921	0.224517	5.50304e-09	2.07302e-08	-7.68	7.68	-5.8312
CANPARB_p06870-A	CPAR2_206910	1419.09	-0.335059	0.534149	0.530478	0.58904	-0.23	0.23	-0.627276
CANPARB_p06880-A	CPAR2_206920	592.2	0.975582	0.175876	2.90652e-08	1.01038e-07	7	7	5.54698
CANPARB_p06890-A	CPAR2_206930	268.636	0.579165	0.180394	0.00132477	0.00255442	2.59	2.59	3.21056
CANPARB_p06900-A	CPAR2_206940	379.796	-0.209787	0.218275	0.336495	0.397466	-0.4	0.4	-0.961114
CANPARB_p06910-A	CPAR2_206950	1878.05	0.160205	0.172347	0.352605	0.413409	0.38	0.38	0.929548
CANPARB_p06920-A	CPAR2_206960	361.772	0.149866	0.204956	0.46465	0.524905	0.28	0.28	0.731212
CANPARB_p06930-A	CPAR2_206970	724.178	0.589575	0.164442	0.000336696	0.000708745	3.15	3.15	3.5853
CANPARB_p06940-A	CPAR2_206980	79.6442	1.17112	0.316383	0.000214247	0.000464423	3.33	3.33	3.7016
CANPARB_p06950-A	CPAR2_206990	994.779	5.01879	0.551302	8.74547e-20	7.39827e-19	18.13	18.13	9.10351
CANPARB_p06960-A	CPAR2_207000	3457.27	-2.77703	0.237777	1.62969e-31	2.53056e-30	-29.6	29.6	-11.6791
CANPARB_p06970-A	CPAR2_207010	239.245	0.798231	0.245342	0.00113974	0.00222032	2.65	2.65	3.25355
CANPARB_p06980-A	CPAR2_207020	560.464	0.261314	0.162904	0.108693	0.147221	0.83	0.83	1.6041
CANPARB_p06990-A	CPAR2_207030	639.954	0.798891	0.159716	5.67498e-07	1.70191e-06	5.77	5.77	5.00196
CANPARB_p07000-A	CPAR2_207040	412.951	0.168118	0.184445	0.362042	0.423201	0.37	0.37	0.911481
CANPARB_p07010-A	CPAR2_207050	9358.98	0.402704	0.227377	0.0765465	0.107485	0.97	0.97	1.77109
CANPARB_p07020-A	CPAR2_207060	64940.7	-0.442287	0.284401	0.11991	0.160337	-0.79	0.79	-1.55515
CANPARB_p07030-A	CPAR2_207070	1102.24	-0.915284	0.186949	9.78576e-07	2.86429e-06	-5.54	5.54	-4.8959
CANPARB_p07040-A	CPAR2_207080	16130.4	0.582101	0.329176	0.0770007	0.107967	0.97	0.97	1.76836
CANPARB_p07050-A	CPAR2_207090	2558.47	6.31876	0.21449	9.53481e-191	9.3028e-188	187.03	187.03	29.4594
CANPARB_p07060-A	CPAR2_207090	4400.65	6.19756	0.229291	6.70326e-161	2.45255e-158	157.61	157.61	27.0292
CANPARB_p07070-A	CPAR2_207100	1280.67	6.06809	0.224768	1.5984e-160	5.50412e-158	157.26	157.26	26.9971
CANPARB_p07080-A	CPAR2_207110	93.4772	-1.86965	0.30437	8.11248e-10	3.29337e-09	-8.48	8.48	-6.14271
CANPARB_p07090-A	CPAR2_207120	98.0169	-0.510862	0.254116	0.0443938	0.0655935	-1.18	1.18	-2.01035
CANPARB_p07100-A	CPAR2_207130	932.126	3.57236	0.506353	1.72508e-12	8.8662e-12	11.05	11.05	7.05508
CANPARB_p07110-A	CPAR2_207140	470.872	-0.286017	0.179905	0.111876	0.151078	-0.82	0.82	-1.58982
CANPARB_p07120-A	CPAR2_207150	456.911	0.672896	0.179967	0.000184753	0.000405224	3.39	3.39	3.739
CANPARB_p07130-A	CPAR2_207160	83.1324	-0.801426	0.266116	0.00259905	0.00479359	-2.32	2.32	-3.01156
CANPARB_p07140-A	CPAR2_207170	800.505	0.167475	0.162798	0.303608	0.36294	0.44	0.44	1.02873
CANPARB_p07150-A	CPAR2_207180	248.978	-0.272094	0.170421	0.110355	0.14923	-0.83	0.83	-1.5966
CANPARB_p07160-A	CPAR2_207190	192.293	-2.22679	0.231884	7.76321e-22	7.32998e-21	-20.13	20.13	-9.60302
CANPARB_p07170-A	CPAR2_207200	188.335	-0.75249	0.197849	0.000142744	0.000318212	-3.5	3.5	-3.80336
CANPARB_p07180-A	CPAR2_207210	248526	-3.40067	0.263648	4.58642e-38	9.00971e-37	-36.05	36.05	-12.8986
CANPARB_p07190-A	CPAR2_207220	1114.95	-0.549649	0.197822	0.00546106	0.0095231	-2.02	2.02	-2.7785
CANPARB_p07200-A	CPAR2_207230	925.145	-0.470177	0.170689	0.00587662	0.0102082	-1.99	1.99	-2.75459
CANPARB_p07210-A	CPAR2_207240	428.092	-0.072784	0.165146	0.659413	0.707904	-0.15	0.15	-0.440724
CANPARB_p07220-A	CPAR2_207250	732.624	-0.194617	0.163194	0.233045	0.289154	-0.54	0.54	-1.19255
CANPARB_p07230-A	CPAR2_207260	646.684	0.184393	0.164118	0.261209	0.319498	0.5	0.5	1.12354
CANPARB_p07240-A		1441.97	-1.12981	0.174817	1.02793e-10	4.50077e-10	-9.35	9.35	-6.46278
CANPARB_p07250-A	CPAR2_207270	2995.24	-0.372961	0.192168	0.052282	0.0761151	-1.12	1.12	-1.9408
CANPARB_p07260-A	CPAR2_207280	1117.07	0.306137	0.170366	0.0723462	0.101929	0.99	0.99	1.79693
CANPARB_p07270-A	CPAR2_207290	626.769	0.0555666	0.18423	0.762946	0.797266	0.1	0.1	0.301614
CANPARB_p07280-A	CPAR2_207300	40647.5	2.47782	0.245289	5.43251e-24	5.78216e-23	22.24	22.24	10.1016
CANPARB_p07290-A	CPAR2_207310	432.716	-0.852306	0.207763	4.09065e-05	9.73442e-05	-4.01	4.01	-4.1023
CANPARB_p07300-A	CPAR2_207320	3822.83	-1.54834	0.265752	5.66899e-09	2.1328e-08	-7.67	7.67	-5.82624
CANPARB_p07310-A	CPAR2_207330	18890	-0.957994	0.270577	0.000399279	0.000832697	-3.08	3.08	-3.54056
CANPARB_p07320-A	CPAR2_207340	768.896	0.707242	0.212006	0.00085007	0.00168574	2.77	2.77	3.33595
CANPARB_p07330-A	CPAR2_207350	568.16	-0.170764	0.173875	0.326047	0.386763	-0.41	0.41	-0.982108
CANPARB_p07340-A	CPAR2_207360	341.288	0.705071	0.170394	3.50501e-05	8.42988e-05	4.07	4.07	4.1379
CANPARB_p07350-A	CPAR2_207370	398.844	-0.223301	0.166604	0.180145	0.231113	-0.64	0.64	-1.34031
CANPARB_p07360-A	CPAR2_207380	1208.1	3.30179	0.151344	1.61601e-105	2.15002e-103	102.67	102.67	21.8166
CANPARB_p07370-A	CPAR2_207390	105.63	0.104042	0.248752	0.675759	0.721484	0.14	0.14	0.418257
CANPARB_p07380-A	CPAR2_207400	1194.35	0.979026	0.151151	9.34686e-11	4.10169e-10	9.39	9.39	6.47715
CANPARB_p07390-A	CPAR2_207410	319.33	0.436692	0.217079	0.0442545	0.0654207	1.18	1.18	2.01167
CANPARB_p07400-A	CPAR2_207420	10583.1	-2.63766	0.261199	5.62359e-24	5.96386e-23	-22.22	22.22	-10.0983
CANPARB_p07410-A	CPAR2_207430	4076.53	-1.57221	0.239064	4.81525e-11	2.18177e-10	-9.66	9.66	-6.57654
CANPARB_p07420-A	CPAR2_207440	257.402	0.693382	0.196148	0.000407775	0.000848902	3.07	3.07	3.535
CANPARB_p07430-A	CPAR2_207450	111.388	0.533443	0.221463	0.0160086	0.0257953	1.59	1.59	2.40872
CANPARB_p07440-A	CPAR2_207460	194.008	-1.69762	0.199174	1.5505e-17	1.14028e-16	-15.94	15.94	-8.52331
CANPARB_p07450-A	CPAR2_207470	383.003	0.256176	0.164801	0.120075	0.160484	0.79	0.79	1.55446
CANPARB_p07460-A	CPAR2_207480	1655.29	1.21859	0.173619	2.2385e-12	1.14049e-11	10.94	10.94	7.01876
CANPARB_p07470-A	CPAR2_207490	325.283	0.96566	0.180658	9.02972e-08	2.95952e-07	6.53	6.53	5.34524
CANPARB_p07480-A	CPAR2_207500	225.19	0.959106	0.20947	4.67823e-06	1.25513e-05	4.9	4.9	4.57872
CANPARB_p07490-A	CPAR2_207510	237.032	0.757178	0.204629	0.000215382	0.000466289	3.33	3.33	3.70026
CANPARB_p07500-A	CPAR2_207520	408.735	1.81497	0.231349	4.32415e-15	2.69868e-14	13.57	13.57	7.84516
CANPARB_p07510-A	CPAR2_207530	182.707	-0.00679053	0.192679	0.971886	0.977396	-0.01	0.01	-0.0352428
CANPARB_p07520-A	CPAR2_207540	792.391	-0.457694	0.149972	0.00227433	0.00421995	-2.37	2.37	-3.05185
CANPARB_p07530-A	CPAR2_207550	741.547	-0.572517	0.172144	0.000881616	0.00174475	-2.76	2.76	-3.32581
CANPARB_p07540-A	CPAR2_207560	4654.57	3.14038	0.220318	4.24132e-46	1.07483e-44	43.97	43.97	14.2539
CANPARB_p07550-A	CPAR2_207570	138.812	0.445482	0.534406	0.404505	0.465403	0.33	0.33	0.833603
CANPARB_p07560-A	CPAR2_207580	322.843	0.483139	0.189451	0.0107659	0.0178883	1.75	1.75	2.55021
CANPARB_p07570-A	CPAR2_207590	7096.96	1.9191	0.232931	1.73816e-16	1.19849e-15	14.92	14.92	8.23889
CANPARB_p07580-A	CPAR2_207600	128.404	0.389782	0.297922	0.19076	0.242869	0.61	0.61	1.30833
CANPARB_p07590-A	CPAR2_207610	1677.24	-1.36716	0.195826	2.92108e-12	1.47414e-11	-10.83	10.83	-6.98147
CANPARB_p07600-A	CPAR2_207620	207.916	0.0388924	0.186443	0.834759	0.859726	0.07	0.07	0.208602
CANPARB_p07610-A	CPAR2_207630	299.071	1.63555	0.23736	5.55574e-12	2.71027e-11	10.57	10.57	6.8906
CANPARB_p07620-A	CPAR2_207640	556.443	0.818015	0.166222	8.6011e-07	2.53369e-06	5.6	5.6	4.92121
CANPARB_p07630-A	CPAR2_207650	438.703	0.625437	0.167481	0.000188188	0.000412141	3.38	3.38	3.73437
CANPARB_p07640-A	CPAR2_207660	430.504	0.481611	0.199207	0.0156215	0.0252201	1.6	1.6	2.41764
CANPARB_p07650-A	CPAR2_207670	373.904	-0.348679	0.163835	0.0333174	0.0506465	-1.3	1.3	-2.12824
CANPARB_p07660-A	CPAR2_207680	191.59	0.5416	0.191884	0.0047645	0.00840862	2.08	2.08	2.82254
CANPARB_p07670-A	CPAR2_207690	644.537	-0.751848	0.177242	2.21598e-05	5.45287e-05	-4.26	4.26	-4.24194
CANPARB_p07680-A	CPAR2_207700	336.908	-0.23564	0.200825	0.240652	0.297185	-0.53	0.53	-1.17336
CANPARB_p07690-A	CPAR2_207710	15377	0.121495	0.234235	0.603978	0.657436	0.18	0.18	0.518688
CANPARB_p07700-A	CPAR2_207720	6872.73	-1.40723	0.296062	2.00262e-06	5.62272e-06	-5.25	5.25	-4.75316
CANPARB_p07710-A	CPAR2_207730	1781.4	0.569288	0.14601	9.66088e-05	0.000221349	3.65	3.65	3.89895
CANPARB_p07720-A	CPAR2_207740	9714.9	0.0189579	0.216736	0.930298	0.94241	0.03	0.03	0.0874703
CANPARB_p07730-A	CPAR2_207750	397.431	-1.52796	0.200659	2.643e-14	1.55187e-13	-12.81	12.81	-7.6147
CANPARB_p07740-A	CPAR2_207760	46.5609	-0.494928	0.337758	0.14283	0.187978	-0.73	0.73	-1.46533
CANPARB_p07750-A	CPAR2_207770	725.975	-1.37138	0.153946	5.18717e-19	4.19416e-18	-17.38	17.38	-8.90819
CANPARB_p07760-A	CPAR2_207780	82646.5	3.99109	0.268831	7.37196e-50	2.09493e-48	47.68	47.68	14.8461
CANPARB_p07770-A	CPAR2_207790	2302.18	2.18349	0.165752	1.25131e-39	2.57929e-38	37.59	37.59	13.1732
CANPARB_p07780-A	CPAR2_207800	5874.5	-1.13298	0.214848	1.33917e-07	4.28857e-07	-6.37	6.37	-5.2734
CANPARB_p07790-A	CPAR2_207810	127218	-0.414506	0.258268	0.108505	0.147035	-0.83	0.83	-1.60495
CANPARB_p07800-A	CPAR2_207820	1792.09	2.11828	0.153231	1.82401e-43	4.20385e-42	41.38	41.38	13.8241
CANPARB_p07810-A	CPAR2_207830	10578	2.94502	0.213234	2.17991e-43	5.00439e-42	41.3	41.3	13.8113
CANPARB_p07820-A	CPAR2_207840	819.391	3.06043	0.185527	3.92665e-61	1.60746e-59	58.79	58.79	16.4959
CANPARB_p07830-A	CPAR2_207850	374.183	1.13945	0.173723	5.41667e-11	2.43917e-10	9.61	9.61	6.55901
CANPARB_p07840-A	CPAR2_207860	118256	-0.67211	0.258411	0.009297	0.0156213	-1.81	1.81	-2.60094
CANPARB_p07850-A	CPAR2_207870	18727.8	2.96373	0.241176	1.04223e-34	1.84885e-33	32.73	32.73	12.2887
CANPARB_p07860-A	CPAR2_207880	2338.69	1.39028	0.183508	3.55938e-14	2.06712e-13	12.68	12.68	7.57616
CANPARB_p07870-A	CPAR2_207890	1727.24	3.00278	0.188908	6.81247e-57	2.43172e-55	54.61	54.61	15.8955
CANPARB_p07880-A	CPAR2_207900	1659.8	1.35351	0.245438	3.49413e-08	1.19898e-07	6.92	6.92	5.51468
CANPARB_p07890-A	CPAR2_207910	4911.73	-1.25147	0.269406	3.3956e-06	9.26275e-06	-5.03	5.03	-4.64531
CANPARB_p07900-A	CPAR2_207920	102.73	-0.461796	0.274598	0.0926244	0.127552	-0.89	0.89	-1.68171
CANPARB_p07910-A	CPAR2_207930	193.087	-0.164879	0.199815	0.409283	0.470001	-0.33	0.33	-0.825156
CANPARB_p07920-A	CPAR2_207940	507.051	-2.8041	0.197884	1.39657e-45	3.46421e-44	-43.46	43.46	-14.1704
CANPARB_p07930-A	CPAR2_207950	16.946	0.111917	0.682094	0.869669	0.890977	0.05	0.05	0.164079
CANPARB_p07940-A	CPAR2_207960	414.377	1.04284	0.17446	2.2656e-09	8.85958e-09	8.05	8.05	5.97752
CANPARB_p07950-A	CPAR2_207970	306.148	-1.05314	0.226005	3.16536e-06	8.67917e-06	-5.06	5.06	-4.65979
CANPARB_p07960-A	CPAR2_207980	192.062	-0.52537	0.207805	0.0114653	0.0189332	-1.72	1.72	-2.52819
CANPARB_p07970-A	CPAR2_207990	18413.7	-1.80396	0.317508	1.3342e-08	4.81529e-08	-7.32	7.32	-5.68163
CANPARB_p07980-A	CPAR2_208000	180.161	-0.230775	0.220862	0.296076	0.355097	-0.45	0.45	-1.04488
CANPARB_p07990-A	CPAR2_208010	1729.96	1.19353	0.156515	2.42795e-14	1.42703e-13	12.85	12.85	7.62566
CANPARB_p08000-A	CPAR2_208020	36534.1	0.507619	0.230853	0.027886	0.0430498	1.37	1.37	2.19889
CANPARB_p08010-A	CPAR2_208030	1125.09	0.52758	0.166967	0.0015788	0.00301094	2.52	2.52	3.15979
CANPARB_p08020-A	CPAR2_208040	8788.28	-2.09774	0.32107	6.42137e-11	2.86078e-10	-9.54	9.54	-6.53358
CANPARB_p08030-A	CPAR2_208050	3044.17	-0.807168	0.193157	2.9304e-05	7.11807e-05	-4.15	4.15	-4.17881
CANPARB_p08040-A	CPAR2_208060	363.003	-0.580859	0.161708	0.000328123	0.000691444	-3.16	3.16	-3.59202
CANPARB_p08050-A	CPAR2_208070	3692.94	0.858432	0.178787	1.57537e-06	4.48989e-06	5.35	5.35	4.80143
CANPARB_p08060-A	CPAR2_208080	778.474	-0.458711	0.142103	0.00124647	0.00241219	-2.62	2.62	-3.22803
CANPARB_p08070-A	CPAR2_208090	415.484	0.195466	0.191725	0.307959	0.367617	0.43	0.43	1.01951
CANPARB_p08080-A	CPAR2_208100	305.178	1.47867	0.18468	1.17862e-15	7.70049e-15	14.11	14.11	8.00666
CANPARB_p08090-A	CPAR2_208110	6472.47	-0.503926	0.224296	0.024659	0.0384944	-1.41	1.41	-2.2467
CANPARB_p08100-A	CPAR2_208120	6020.5	-1.02443	0.304215	0.000758694	0.00151532	-2.82	2.82	-3.36744
CANPARB_p08110-A	CPAR2_208130	17493.3	-0.601581	0.227858	0.00828683	0.014049	-1.85	1.85	-2.64015
CANPARB_p08120-A	CPAR2_208140	2553.33	0.640304	0.179715	0.000366813	0.000768548	3.11	3.11	3.56288
CANPARB_p08130-A	CPAR2_208150	822.203	0.564143	0.1529	0.000224598	0.000484985	3.31	3.31	3.68961
CANPARB_p08140-A	CPAR2_208160	18269	-3.93367	0.372504	4.56322e-26	5.44055e-25	-24.26	24.26	-10.5601
CANPARB_p08150-A		8.91247	-2.75175	0.811434	0.000695831	0.00139691	-2.85	2.85	-3.39122
CANPARB_p08160-A	CPAR2_208190	18221.4	-3.9225	0.373643	8.82289e-26	1.03505e-24	-23.99	23.99	-10.498
CANPARB_p08170-A	CPAR2_208200	90.9742	0.949012	0.25292	0.000175269	0.000385579	3.41	3.41	3.75223
CANPARB_p08180-A	CPAR2_208210	394.982	0.55677	0.154523	0.000314366	0.000663889	3.18	3.18	3.60316
CANPARB_p08190-A	CPAR2_208220	89.7765	-0.333424	0.245808	0.17496	0.225053	-0.65	0.65	-1.35644
CANPARB_p08200-A	CPAR2_208230	316.565	0.272443	0.174066	0.117542	0.157494	0.8	0.8	1.56517
CANPARB_p08210-A	CPAR2_208240	829.26	-1.77712	0.228116	6.6792e-15	4.11579e-14	-13.39	13.39	-7.79041
CANPARB_p08220-A	CPAR2_208250	44.5943	-0.384171	0.412153	0.351281	0.412269	-0.38	0.38	-0.932108
CANPARB_p08230-A	CPAR2_208260	2451.79	-0.437018	0.208624	0.0361918	0.0546895	-1.26	1.26	-2.09477
CANPARB_p08240-A	CPAR2_208270	42293.5	-3.28148	0.312541	8.69766e-26	1.02241e-24	-23.99	23.99	-10.4994
CANPARB_p08250-A	CPAR2_208280	1192.7	-0.847085	0.141555	2.17533e-09	8.5123e-09	-8.07	8.07	-5.98414
CANPARB_p08260-A	CPAR2_208290	265.197	1.1257	0.209823	8.09483e-08	2.66669e-07	6.57	6.57	5.365
CANPARB_p08270-A	CPAR2_208300	358.917	-0.153304	0.170125	0.367521	0.428751	-0.37	0.37	-0.901126
CANPARB_p08280-A	CPAR2_208310	141.754	0.50473	0.235715	0.0322518	0.0491544	1.31	1.31	2.14128
CANPARB_p08290-A	CPAR2_208320	113.474	0.688495	0.232138	0.00301818	0.00549221	2.26	2.26	2.96588
CANPARB_p08300-A	CPAR2_208330	336.687	0.443979	0.172181	0.00992122	0.0165987	1.78	1.78	2.57856
CANPARB_p08310-A	CPAR2_208340	897.825	-1.11536	0.140506	2.05115e-15	1.30658e-14	-13.88	13.88	-7.93821
CANPARB_p08320-A	CPAR2_208350	575.754	-0.923381	0.147659	4.01405e-10	1.67605e-09	-8.78	8.78	-6.25348
CANPARB_p08330-A	CPAR2_208360	2802.03	0.467243	0.195175	0.0166672	0.0267902	1.57	1.57	2.39397
CANPARB_p08340-A	CPAR2_208370	345.334	0.595729	0.174012	0.000618196	0.00125266	2.9	2.9	3.4235
CANPARB_p08350-A	CPAR2_208380	2277.69	0.771217	0.158733	1.1823e-06	3.40944e-06	5.47	5.47	4.85858
CANPARB_p08360-A	CPAR2_208390	1716.55	-0.431511	0.183232	0.0185227	0.0294812	-1.53	1.53	-2.355
CANPARB_p08370-A	CPAR2_208400	2420.22	0.0289687	0.196242	0.882645	0.900646	0.05	0.05	0.147617
CANPARB_p08380-A	CPAR2_208410	42.6659	1.10525	0.353978	0.00179407	0.00339009	2.47	2.47	3.12236
CANPARB_p08390-A	CPAR2_208420	482.628	-0.498157	0.167666	0.00296704	0.00540754	-2.27	2.27	-2.97113
CANPARB_p08400-A	CPAR2_208430	1879.19	-0.581722	0.233338	0.0126653	0.0207683	-1.68	1.68	-2.49304
CANPARB_p08410-A	CPAR2_208440	836.07	-0.534454	0.175658	0.00234555	0.00434521	-2.36	2.36	-3.04259
CANPARB_p08420-A	CPAR2_208450	1331.88	-0.353142	0.193381	0.067828	0.0961649	-1.02	1.02	-1.82615
CANPARB_p08430-A	CPAR2_208460	304.791	-1.97342	0.211051	8.72805e-21	7.84854e-20	-19.11	19.11	-9.35044
CANPARB_p08440-A	CPAR2_208470	125.026	0.868962	0.240922	0.000309968	0.000655073	3.18	3.18	3.60682
CANPARB_p08450-A	CPAR2_208480	82.566	1.2916	0.272019	2.05231e-06	5.75946e-06	5.24	5.24	4.7482
CANPARB_p08460-A	CPAR2_208490	484.977	1.30112	0.162406	1.13302e-15	7.41087e-15	14.13	14.13	8.01152
CANPARB_p08470-A	CPAR2_208500	417.759	1.88027	0.190754	6.38945e-23	6.36119e-22	21.2	21.2	9.85706
CANPARB_p08480-A	CPAR2_208510	1901.35	0.0377602	0.207203	0.855396	0.877583	0.06	0.06	0.182238
CANPARB_p08490-A	CPAR2_208520	904.176	1.43976	0.189692	3.19892e-14	1.85963e-13	12.73	12.73	7.59001
CANPARB_p08500-A	CPAR2_208530	3137.87	-2.45321	0.2433	6.56424e-24	6.9238e-23	-22.16	22.16	-10.0831
CANPARB_p08510-A	CPAR2_208540	1448.94	2.37592	0.156105	2.60514e-52	8.11197e-51	50.09	50.09	15.22
CANPARB_p08520-A	CPAR2_208550	1159.82	-0.0851231	0.144485	0.555761	0.612121	-0.21	0.21	-0.58915
CANPARB_p08530-A	CPAR2_208560	103.007	1.09682	0.28352	0.000109473	0.000248972	3.6	3.6	3.86858
CANPARB_p08540-A	CPAR2_208570	536.751	1.24053	0.178964	4.15779e-12	2.06619e-11	10.68	10.68	6.93171
CANPARB_p08550-A	CPAR2_208580	551.77	0.122341	0.140892	0.385209	0.445655	0.35	0.35	0.868338
CANPARB_p08560-A	CPAR2_208590	5496.05	0.418446	0.231634	0.0708417	0.0999914	1	1	1.80649
CANPARB_p08570-A	CPAR2_208600	131.879	-0.908322	0.21953	3.51011e-05	8.43867e-05	-4.07	4.07	-4.13757
CANPARB_p08580-A	CPAR2_208610	972.32	-1.02863	0.167856	8.89772e-10	3.59967e-09	-8.44	8.44	-6.12802
CANPARB_p08590-A	CPAR2_208620	1117.76	-0.135652	0.16165	0.401372	0.462071	-0.34	0.34	-0.839174
CANPARB_p08600-A	CPAR2_208630	247.817	-0.0525842	0.190133	0.782114	0.814099	-0.09	0.09	-0.276566
CANPARB_p08610-A	CPAR2_208640	537.423	-0.427755	0.169668	0.0116975	0.0192948	-1.71	1.71	-2.52114
CANPARB_p08620-A	CPAR2_208650	392.054	-0.372243	0.184535	0.0436756	0.0646792	-1.19	1.19	-2.01719
CANPARB_p08630-A	CPAR2_208660	472.318	0.500015	0.187362	0.0076143	0.0129802	1.89	1.89	2.66871
CANPARB_p08640-A	CPAR2_208670	15564.3	-1.30002	0.229971	1.57695e-08	5.66349e-08	-7.25	7.25	-5.65297
CANPARB_p08650-A	CPAR2_208680	2484.79	-0.25195	0.221995	0.256402	0.314143	-0.5	0.5	-1.13494
CANPARB_p08660-A	CPAR2_208690	246.504	-0.21933	0.187664	0.24251	0.299	-0.52	0.52	-1.16874
CANPARB_p08670-A	CPAR2_208700	108.607	0.397743	0.250415	0.112211	0.151425	0.82	0.82	1.58833
CANPARB_p08680-A	CPAR2_208710	290.321	1.1333	0.231609	9.92278e-07	2.9015e-06	5.54	5.54	4.89316
CANPARB_p08690-A	CPAR2_208720	31603.3	4.96308	0.37926	3.94801e-39	8.02487e-38	37.1	37.1	13.0862
CANPARB_p08700-A	CPAR2_208730	894.597	-1.46622	0.152385	6.46873e-22	6.1176e-21	-20.21	20.21	-9.6218
CANPARB_p08710-A	CPAR2_208740	3772.7	-0.456394	0.212804	0.0319792	0.0487771	-1.31	1.31	-2.14467
CANPARB_p08720-A	CPAR2_208750	5574.56	-1.44318	0.205529	2.19096e-12	1.11724e-11	-10.95	10.95	-7.02176
CANPARB_p08730-A	CPAR2_208760	12655.9	2.80834	0.321624	2.50747e-18	1.9213e-17	16.72	16.72	8.73176
CANPARB_p08740-A	CPAR2_208770	251.659	-0.314659	0.200099	0.115832	0.155666	-0.81	0.81	-1.57251
CANPARB_p08750-A	CPAR2_208780	751.767	-0.0312271	0.176357	0.859456	0.881439	-0.05	0.05	-0.177067
CANPARB_p08760-A	CPAR2_208790	769.814	1.76736	0.188203	5.95772e-21	5.39049e-20	19.27	19.27	9.39075
CANPARB_p08770-A	CPAR2_208800	53097.2	-1.68972	0.27835	1.27529e-09	5.07516e-09	-8.29	8.29	-6.07048
CANPARB_p08780-A	CPAR2_208810	3.7585	-0.0586141	1.00962	0.953705	0.96192	-0.02	0.02	-0.0580553
CANPARB_p08790-A	CPAR2_208830	28.162	0.723564	0.442809	0.102252	0.139465	0.86	0.86	1.63403
CANPARB_p08800-A	CPAR2_208840	61.5126	0.55414	0.321178	0.0844668	0.117451	0.93	0.93	1.72534
CANPARB_p08810-A	CPAR2_208850	1300.2	-1.00081	0.152647	5.5139e-11	2.47914e-10	-9.61	9.61	-6.55635
CANPARB_p08820-A	CPAR2_208860	497.658	0.978446	0.201848	1.25067e-06	3.60129e-06	5.44	5.44	4.84744
CANPARB_p08830-A	CPAR2_208870	1420.21	3.99921	0.195669	7.58846e-93	6.94107e-91	90.16	90.16	20.4386
CANPARB_p08840-A	CPAR2_208880	273.958	0.210434	0.22529	0.350275	0.411254	0.39	0.39	0.934055
CANPARB_p08850-A	CPAR2_208890	579.288	-0.736203	0.168653	1.27004e-05	3.21713e-05	-4.49	4.49	-4.3652
CANPARB_p08860-A	CPAR2_208900	3199.04	3.45196	0.276238	7.81649e-36	1.43892e-34	33.84	33.84	12.4963
CANPARB_p08870-A	CPAR2_208910	45.5073	2.67481	0.391446	8.30695e-12	3.99908e-11	10.4	10.4	6.83315
CANPARB_p08880-A	CPAR2_208920	226.156	0.115222	0.178044	0.51753	0.576631	0.24	0.24	0.647157
CANPARB_p08890-A	CPAR2_208930	4459.86	-1.51599	0.26134	6.59913e-09	2.46216e-08	-7.61	7.61	-5.80082
CANPARB_p08900-A	CPAR2_208940	6608.73	1.00318	0.227564	1.04171e-05	2.67346e-05	4.57	4.57	4.40833
CANPARB_p08910-A	CPAR2_208950	1729.6	2.99804	0.237141	1.23203e-36	2.33408e-35	34.63	34.63	12.6424
CANPARB_p08920-A	CPAR2_208960	3091.29	-0.466611	0.221047	0.0347795	0.0527596	-1.28	1.28	-2.11092
CANPARB_p08930-A	CPAR2_208970	2695.83	-2.35836	0.219574	6.56086e-27	8.035e-26	-25.1	25.1	-10.7406
CANPARB_p08940-A	CPAR2_208980	806.77	-0.0329397	0.153253	0.829816	0.855237	-0.07	0.07	-0.214937
CANPARB_p08950-A	CPAR2_208990	582.197	-1.05166	0.244073	1.64132e-05	4.08863e-05	-4.39	4.39	-4.30881
CANPARB_p08960-A	CPAR2_209000	427.902	0.481384	0.208707	0.0210821	0.0332475	1.48	1.48	2.30651
CANPARB_p08970-A	CPAR2_209010	3249.47	-0.734715	0.214209	0.000603815	0.00122564	-2.91	2.91	-3.42989
CANPARB_p08980-A	CPAR2_209020	227.806	0.0503643	0.219509	0.818527	0.845835	0.07	0.07	0.22944
CANPARB_p08990-A	CPAR2_209030	121.994	-0.61721	0.227068	0.0065643	0.0113022	-1.95	1.95	-2.71818
CANPARB_p09000-A	CPAR2_209040	230.159	0.420042	0.219567	0.055742	0.0806708	1.09	1.09	1.91305
CANPARB_p09010-A	CPAR2_209050	619.643	1.05484	0.199425	1.22719e-07	3.94722e-07	6.4	6.4	5.2894
CANPARB_p09020-A	CPAR2_209060	47973.4	-1.18311	0.252357	2.75574e-06	7.6059e-06	-5.12	5.12	-4.68823
CANPARB_p09030-A	CPAR2_209070	302.613	0.661582	0.172858	0.000129544	0.000290778	3.54	3.54	3.82732
CANPARB_p09040-A	CPAR2_209080	439.882	0.433183	0.183368	0.0181587	0.0289727	1.54	1.54	2.36237
CANPARB_p09050-A	CPAR2_209090	346.383	-0.706925	0.17158	3.78721e-05	9.04542e-05	-4.04	4.04	-4.12009
CANPARB_p09060-A	CPAR2_209100	3487.8	0.104859	0.243195	0.666343	0.713774	0.15	0.15	0.431172
CANPARB_p09070-A	CPAR2_209110	219.144	-1.26052	0.223995	1.82895e-08	6.4889e-08	-7.19	7.19	-5.62745
CANPARB_p09080-A	CPAR2_209120	2014.74	-1.20865	0.183827	4.8675e-11	2.20374e-10	-9.66	9.66	-6.57493
CANPARB_p09090-A	CPAR2_209130	107.816	-0.357463	0.239869	0.13616	0.179969	-0.74	0.74	-1.49024
CANPARB_p09100-A	CPAR2_209140	343.874	-0.345888	0.16619	0.0374083	0.0563096	-1.25	1.25	-2.08128
CANPARB_p09110-A	CPAR2_209150	6235.68	0.138352	0.207775	0.505491	0.565842	0.25	0.25	0.665876
CANPARB_p09120-A	CPAR2_209160	164.631	0.602817	0.202155	0.00286417	0.00523473	2.28	2.28	2.98195
CANPARB_p09130-A	CPAR2_209170	625.478	-0.465846	0.179302	0.00937412	0.0157419	-1.8	1.8	-2.5981
CANPARB_p09140-A	CPAR2_209180	255.49	0.503307	0.176931	0.00444613	0.00787523	2.1	2.1	2.84464
CANPARB_p09150-A	CPAR2_209190	386.885	0.255352	0.200274	0.202304	0.255896	0.59	0.59	1.27501
CANPARB_p09160-A	CPAR2_209200	229.355	-0.099199	0.195106	0.611148	0.663758	-0.18	0.18	-0.508436
CANPARB_p09170-A	CPAR2_209210	44.4039	2.81482	0.519329	5.9565e-08	1.98686e-07	6.7	6.7	5.4201
CANPARB_p09180-A	CPAR2_209220	1685.22	-0.438842	0.18537	0.0179144	0.0286098	-1.54	1.54	-2.36738
CANPARB_p09190-A	CPAR2_209230	276.897	0.00453117	0.192992	0.981269	0.983621	0.01	0.01	0.0234786
CANPARB_p09200-A	CPAR2_209240	14649.3	-3.39222	0.202781	8.12168e-63	3.60184e-61	-60.44	60.44	-16.7285
CANPARB_p09210-A	CPAR2_209250	2211.25	-0.311673	0.190002	0.10093	0.137984	-0.86	0.86	-1.64036
CANPARB_p09220-A	CPAR2_209260	314.052	-0.642024	0.200633	0.00137431	0.00264471	-2.58	2.58	-3.19999
CANPARB_p09230-A	CPAR2_209270	2.79803	-0.24498	1.03282	0.812505	0.841395	-0.08	0.08	-0.237195
CANPARB_p09240-A	CPAR2_209280	44.1018	1.24563	0.342167	0.000272212	0.000579465	3.24	3.24	3.6404
CANPARB_p09250-A	CPAR2_209290	424.891	0.676275	0.176765	0.00013033	0.00029243	3.53	3.53	3.82583
CANPARB_p09260-A	CPAR2_209300	4220.16	-0.742212	0.20863	0.000374329	0.000782895	-3.11	3.11	-3.55755
CANPARB_p09270-A	CPAR2_209310	12762.9	-2.46572	0.236246	1.67832e-25	1.94553e-24	-23.71	23.71	-10.4371
CANPARB_p09280-A	CPAR2_209320	276.626	-0.00250249	0.191032	0.989548	0.990733	0	0	-0.0130999
CANPARB_p09290-A	CPAR2_209330	1687.98	-0.44032	0.186928	0.0184948	0.0294448	-1.53	1.53	-2.35556
CANPARB_p09300-A		45.2406	2.73955	0.517851	1.2216e-07	3.93358e-07	6.41	6.41	5.29023
CANPARB_p09310-A	CPAR2_209340	1307.35	-0.475367	0.184177	0.00985068	0.0164948	-1.78	1.78	-2.58103
CANPARB_p09320-A	CPAR2_209350	2575.78	-1.32385	0.216153	9.09093e-10	3.6677e-09	-8.44	8.44	-6.1246
CANPARB_p09330-A	CPAR2_209360	1295.45	-1.47626	0.408613	0.000302844	0.000640943	-3.19	3.19	-3.61286
CANPARB_p09340-A	CPAR2_209370	37.5901	-1.99991	0.484278	3.63283e-05	8.71225e-05	-4.06	4.06	-4.12967
CANPARB_p09350-A	CPAR2_209380	21272.7	-1.58628	0.335382	2.24781e-06	6.28699e-06	-5.2	5.2	-4.72976
CANPARB_p09360-A	CPAR2_209390	379.385	1.1179	0.157649	1.33089e-12	6.91922e-12	11.16	11.16	7.09106
CANPARB_p09370-A	CPAR2_209400	949.022	0.940929	0.166534	1.60385e-08	5.75304e-08	7.24	7.24	5.65007
CANPARB_p09380-A	CPAR2_209410	4946	-1.86981	0.254136	1.87402e-13	1.03301e-12	-11.99	11.99	-7.35749
CANPARB_p09390-A	CPAR2_209420	55.7706	0.647316	0.347397	0.0624157	0.0892917	1.05	1.05	1.86333
CANPARB_p09400-A	CPAR2_209430	546.491	0.180117	0.199832	0.367407	0.428702	0.37	0.37	0.901342
CANPARB_p09410-A	CPAR2_209440	327.278	2.36204	0.250345	3.90383e-21	3.57637e-20	19.45	19.45	9.43516
CANPARB_p09420-A	CPAR2_209450	3245.42	-1.28438	0.237332	6.24108e-08	2.07941e-07	-6.68	6.68	-5.41175
CANPARB_p09430-A	CPAR2_209460	26078.6	0.434869	0.235856	0.0652135	0.092863	1.03	1.03	1.84379
CANPARB_p09440-A	CPAR2_209470	3125.63	0.44663	0.172994	0.00982945	0.016464	1.78	1.78	2.58177
CANPARB_p09450-A	CPAR2_209480	755.237	-1.17307	0.177494	3.86708e-11	1.76859e-10	-9.75	9.75	-6.60908
CANPARB_p09460-A	CPAR2_209490	216.791	0.577395	0.187782	0.00210631	0.00394318	2.4	2.4	3.07482
CANPARB_p09470-A	CPAR2_209500	246.814	1.00479	0.245703	4.32417e-05	0.000102609	3.99	3.99	4.08944
CANPARB_p09480-A	CPAR2_209510	2513.15	0.374613	0.17858	0.0359287	0.0543198	1.27	1.27	2.09773
CANPARB_p09490-A	CPAR2_209520	682.681	-0.679764	0.142497	1.83891e-06	5.18294e-06	-5.29	5.29	-4.77037
CANPARB_p09500-A	CPAR2_209530	322.388	-0.148578	0.208042	0.475121	0.535391	-0.27	0.27	-0.714172
CANPARB_p09510-A	CPAR2_209540	120.373	-0.499657	0.212676	0.0188044	0.029889	-1.52	1.52	-2.34939
CANPARB_p09520-A	CPAR2_209550	207.377	1.10586	0.266032	3.22637e-05	7.80138e-05	4.11	4.11	4.15687
CANPARB_p09530-A	CPAR2_209560	634.946	-0.635404	0.164902	0.000116573	0.000263787	-3.58	3.58	-3.85322
CANPARB_p09540-A	CPAR2_209570	384.88	0.524067	0.158314	0.000931956	0.00183754	2.74	2.74	3.3103
CANPARB_p09550-A	CPAR2_209580	2090.26	-0.0621282	0.173715	0.72061	0.761505	-0.12	0.12	-0.357644
CANPARB_p09560-A	CPAR2_209590	16.3925	2.6606	0.640064	3.22787e-05	7.80179e-05	4.11	4.11	4.15676
CANPARB_p09570-A	CPAR2_209600	4948.19	0.667249	0.206828	0.00125487	0.00242763	2.61	2.61	3.22611
CANPARB_p09580-A	CPAR2_209610	1227.56	2.16927	0.169994	2.71077e-37	5.25458e-36	35.28	35.28	12.7609
CANPARB_p09590-A	CPAR2_209620	1286.33	-1.9156	0.509393	0.000169538	0.000374519	-3.43	3.43	-3.76055
CANPARB_p09600-A	CPAR2_209630	264.178	-0.0609145	0.191382	0.750267	0.787108	-0.1	0.1	-0.318287
CANPARB_p09610-A	CPAR2_209640	707.823	-0.542995	0.201801	0.00712919	0.0122173	-1.91	1.91	-2.69075
CANPARB_p09620-A	CPAR2_209650	203.526	0.781879	0.209703	0.000192618	0.00042137	3.38	3.38	3.72851
CANPARB_p09630-A	CPAR2_209660	873.867	-0.24913	0.142231	0.079845	0.111474	-0.95	0.95	-1.75159
CANPARB_p09640-A	CPAR2_209670	1737.83	-0.771733	0.163428	2.33347e-06	6.51413e-06	-5.19	5.19	-4.72217
CANPARB_p09650-A	CPAR2_209680	882.874	-1.41462	0.182595	9.38716e-15	5.71231e-14	-13.24	13.24	-7.74729
CANPARB_p09660-A	CPAR2_209690	2800.93	-1.45596	0.210096	4.20952e-12	2.09012e-11	-10.68	10.68	-6.92996
CANPARB_p09670-A	CPAR2_209700	1939.67	-0.579037	0.172479	0.000787497	0.00156643	-2.81	2.81	-3.35715
CANPARB_p09680-A	CPAR2_209710	233.536	-0.158613	0.19116	0.406686	0.467545	-0.33	0.33	-0.829739
CANPARB_p09690-A	CPAR2_209720	189.225	0.423285	0.202078	0.0362014	0.0546898	1.26	1.26	2.09466
CANPARB_p09700-A	CPAR2_209730	8900.72	-1.38953	0.305854	5.54235e-06	1.47477e-05	-4.83	4.83	-4.54314
CANPARB_p09710-A	CPAR2_209740	469.152	0.346426	0.178616	0.05244	0.0762882	1.12	1.12	1.9395
CANPARB_p09720-A	CPAR2_209750	436.295	0.787126	0.413276	0.0568317	0.0820248	1.09	1.09	1.9046
CANPARB_p09730-A	CPAR2_209750	1148.88	1.25131	0.16301	1.63803e-14	9.78474e-14	13.01	13.01	7.67626
CANPARB_p09740-A	CPAR2_209760	502.642	-0.110987	0.167102	0.506569	0.566792	-0.25	0.25	-0.664189
CANPARB_p09750-A	CPAR2_209770	6434.83	0.0303725	0.194616	0.875982	0.89573	0.05	0.05	0.156064
CANPARB_p09760-A	CPAR2_209780	6891.32	-1.06981	0.226792	2.392e-06	6.66481e-06	-5.18	5.18	-4.71713
CANPARB_p09770-A	CPAR2_209790	881.288	1.20741	0.17075	1.5363e-12	7.93778e-12	11.1	11.1	7.07117
CANPARB_p09780-A	CPAR2_209800	294.411	1.94489	0.170861	5.09026e-30	7.30353e-29	28.14	28.14	11.3829
CANPARB_p09790-A	CPAR2_209810	3678.9	6.3729	0.225137	2.85053e-176	1.517e-173	172.82	172.82	28.3068
CANPARB_p09800-A	CPAR2_209820	1916	2.85706	0.173701	8.6482e-61	3.44398e-59	58.46	58.46	16.4481
CANPARB_p09810-A	CPAR2_209830	2039.03	2.80889	0.197989	1.10115e-45	2.74305e-44	43.56	43.56	14.1871
CANPARB_p09820-A	CPAR2_209840	2858.01	2.56967	0.188877	3.73933e-42	8.29168e-41	40.08	40.08	13.605
CANPARB_p09830-A	CPAR2_209850	4646.36	4.70629	0.207267	3.87345e-114	6.12843e-112	111.21	111.21	22.7064
CANPARB_p09840-A	CPAR2_209860	437.425	-0.320827	0.147874	0.0300375	0.0460795	-1.34	1.34	-2.1696
CANPARB_p09850-A	CPAR2_209870	6700.92	0.142755	0.226241	0.528049	0.5869	0.23	0.23	0.630986
CANPARB_p09860-A	CPAR2_209880	7682.56	0.55368	0.215876	0.0103232	0.0171975	1.76	1.76	2.56481
CANPARB_p09870-A	CPAR2_209890	454.406	0.815752	0.157915	2.39462e-07	7.46438e-07	6.13	6.13	5.16576
CANPARB_p09880-A	CPAR2_209900	880.894	0.372144	0.160451	0.0203756	0.0322201	1.49	1.49	2.31936
CANPARB_p09890-A	CPAR2_209910	7331.67	0.264965	0.202373	0.190437	0.24251	0.62	0.62	1.30929
CANPARB_p09900-A	CPAR2_209920	106.62	-0.0350365	0.258601	0.892229	0.90884	-0.04	0.04	-0.135485
CANPARB_p09910-A	CPAR2_209930	1078.44	-0.583186	0.171298	0.000662818	0.00133476	-2.87	2.87	-3.40451
CANPARB_p09920-A	CPAR2_209940	416.884	-0.28051	0.158556	0.0768683	0.107807	-0.97	0.97	-1.76915
CANPARB_p09930-A	CPAR2_209950	251.197	1.17862	0.200982	4.51048e-09	1.71234e-08	7.77	7.77	5.86429
CANPARB_p09940-A	CPAR2_209960	1051.24	1.3019	0.147685	1.19276e-18	9.35982e-18	17.03	17.03	8.81538
CANPARB_p09950-A	CPAR2_209970	3709.46	1.48147	0.218548	1.21278e-11	5.74403e-11	10.24	10.24	6.77868
CANPARB_p09960-A	CPAR2_209980	124.71	-1.17403	0.277829	2.38185e-05	5.84427e-05	-4.23	4.23	-4.22571
CANPARB_p09970-A	CPAR2_209990	906.366	-0.80286	0.147265	4.98654e-08	1.68638e-07	-6.77	6.77	-5.45179
CANPARB_p09980-A	CPAR2_210000	213.559	0.362403	0.196436	0.0650529	0.0926794	1.03	1.03	1.84489
CANPARB_p09990-A	CPAR2_210010	227.247	0.344675	0.182989	0.0596214	0.085671	1.07	1.07	1.88358
CANPARB_p10000-A	CPAR2_210020	446.65	-0.774475	0.210561	0.000234929	0.000505431	-3.3	3.3	-3.67815
CANPARB_p10010-A	CPAR2_210030	270.195	-0.59262	0.202346	0.0034034	0.00614164	-2.21	2.21	-2.92874
CANPARB_p10020-A	CPAR2_210040	397.065	-1.00947	0.155449	8.36587e-11	3.69613e-10	-9.43	9.43	-6.49387
CANPARB_p10030-A	CPAR2_210050	957.801	-0.607364	0.144886	2.76476e-05	6.72409e-05	-4.17	4.17	-4.19202
CANPARB_p10040-A	CPAR2_210060	690.806	0.492725	0.191757	0.0101838	0.0169992	1.77	1.77	2.56952
CANPARB_p10050-A	CPAR2_210070	8441.07	-0.131899	0.256192	0.606661	0.65962	-0.18	0.18	-0.514845
CANPARB_p10060-A	CPAR2_210080	23267.1	0.917337	0.239459	0.000127693	0.000286843	3.54	3.54	3.83087
CANPARB_p10070-A	CPAR2_210090	404.432	0.5625	0.178477	0.00162345	0.00308761	2.51	2.51	3.15166
CANPARB_p10080-A	CPAR2_210100	435.639	-0.0909805	0.181093	0.615388	0.667745	-0.18	0.18	-0.502397
CANPARB_p10090-A	CPAR2_210110	26.1151	1.69847	0.486797	0.000484709	0.000995608	3	3	3.48907
CANPARB_p10100-A	CPAR2_210120	44.1206	0.157111	0.362732	0.664919	0.712639	0.15	0.15	0.433132
CANPARB_p10110-A	CPAR2_210130	220.104	0.446382	0.189103	0.0182493	0.0291014	1.54	1.54	2.36052
CANPARB_p10120-A	CPAR2_210140	2702.33	-0.22306	0.211811	0.292292	0.351856	-0.45	0.45	-1.05311
CANPARB_p10130-A	CPAR2_210150	162.505	0.123871	0.206756	0.549095	0.606139	0.22	0.22	0.599117
CANPARB_p10140-A	CPAR2_210160	64.8453	0.0904409	0.274021	0.741362	0.779722	0.11	0.11	0.330051
CANPARB_p10150-A	CPAR2_210170	206.964	0.669344	0.246282	0.00657179	0.0113117	1.95	1.95	2.7178
CANPARB_p10160-A	CPAR2_210180	701.089	-0.79083	0.180973	1.24321e-05	3.15055e-05	-4.5	4.5	-4.36987
CANPARB_p10170-A	CPAR2_210190	40.1895	-0.708549	0.461604	0.12479	0.166217	-0.78	0.78	-1.53497
CANPARB_p10180-A	CPAR2_210200	328.314	0.248102	0.192442	0.197317	0.250236	0.6	0.6	1.28923
CANPARB_p10190-A	CPAR2_210210	176.838	0.338068	0.236663	0.153154	0.199724	0.7	0.7	1.42848
CANPARB_p10200-A	CPAR2_210220	37.6753	-0.00498982	0.374585	0.989372	0.990726	0	0	-0.0133209
CANPARB_p10210-A	CPAR2_210230	1492.01	1.12465	0.19607	9.69441e-09	3.54318e-08	7.45	7.45	5.73599
CANPARB_p10220-A	CPAR2_210240	284.29	-0.635156	0.162805	9.56635e-05	0.000219269	-3.66	3.66	-3.90134
CANPARB_p10230-A	CPAR2_210250	1137.06	-0.359125	0.144439	0.0129063	0.0211101	-1.68	1.68	-2.48635
CANPARB_p10240-A	CPAR2_210260	884.408	-0.670262	0.180128	0.000198406	0.000432255	-3.36	3.36	-3.72104
CANPARB_p10250-A	CPAR2_210270	306.553	-0.141397	0.187878	0.451691	0.513038	-0.29	0.29	-0.752598
CANPARB_p10260-A	CPAR2_210280	294.02	0.399479	0.207788	0.0545388	0.0791056	1.1	1.1	1.92253
CANPARB_p10270-A	CPAR2_210290	14361.7	-0.922196	0.234796	8.57806e-05	0.000197701	-3.7	3.7	-3.92765
CANPARB_p10280-A	CPAR2_210300	136.727	2.00208	0.233999	1.169e-17	8.65235e-17	16.06	16.06	8.55595
CANPARB_p10290-A	CPAR2_210310	5686.7	1.93844	0.205643	4.25047e-21	3.88179e-20	19.41	19.41	9.42624
CANPARB_p10300-A	CPAR2_210320	344.302	-1.49088	0.19543	2.37111e-14	1.39643e-13	-12.85	12.85	-7.62871
CANPARB_p10310-A	CPAR2_210330	295.221	-0.819018	0.201548	4.83156e-05	0.00011414	-3.94	3.94	-4.06363
CANPARB_p10320-A	CPAR2_210340	924.317	-0.20738	0.19335	0.283468	0.342573	-0.47	0.47	-1.07256
CANPARB_p10330-A	CPAR2_210345	262.666	0.641605	0.180869	0.000389135	0.000812699	3.09	3.09	3.54734
CANPARB_p10340-A	CPAR2_210350	533.035	0.982188	0.161361	1.1512e-09	4.60007e-09	8.34	8.34	6.0869
CANPARB_p10350-A	CPAR2_210360	19202.1	-0.811922	0.253828	0.00138047	0.00265569	-2.58	2.58	-3.1987
CANPARB_p10360-A	CPAR2_210370	389.137	0.121491	0.18818	0.51853	0.577526	0.24	0.24	0.645612
CANPARB_p10370-A	CPAR2_210380	21220.9	-2.09494	0.259531	6.91444e-16	4.57886e-15	-14.34	14.34	-8.07202
CANPARB_p10380-A	CPAR2_210390	5428.14	3.32201	0.22604	6.7827e-49	1.84679e-47	46.73	46.73	14.6966
CANPARB_p10390-A	CPAR2_210400	1251.27	2.22513	0.167609	3.20303e-40	6.72063e-39	38.17	38.17	13.2757
CANPARB_p10400-A	CPAR2_210410	6436.31	4.66542	0.250743	2.85173e-77	1.79506e-75	74.75	74.75	18.6064
CANPARB_p10410-A	CPAR2_210420	14661.6	5.0982	0.325303	2.34568e-55	7.89173e-54	53.1	53.1	15.6721
CANPARB_p10420-A	CPAR2_210430	1268.35	0.409503	0.139085	0.00323718	0.00585795	2.23	2.23	2.94427
CANPARB_p10430-A	CPAR2_210440	1042.99	0.295339	0.174733	0.0909836	0.12565	0.9	0.9	1.69023
CANPARB_p10440-A	CPAR2_210450	887.518	-0.14949	0.140241	0.286445	0.345742	-0.46	0.46	-1.06595
CANPARB_p10450-A	CPAR2_210460	897.58	1.77895	0.194695	6.41454e-20	5.45796e-19	18.26	18.26	9.13711
CANPARB_p10460-A	CPAR2_210470	21484.1	-1.13879	0.252295	6.37033e-06	1.68361e-05	-4.77	4.77	-4.51371
CANPARB_p10470-A	CPAR2_210480	3534.59	-1.41221	0.180293	4.76884e-15	2.96672e-14	-13.53	13.53	-7.83286
CANPARB_p10480-A	CPAR2_210490	569.668	-0.846612	0.153774	3.68019e-08	1.2584e-07	-6.9	6.9	-5.50555
CANPARB_p10490-A	CPAR2_210500	9670.23	0.266161	0.208717	0.202229	0.255856	0.59	0.59	1.27523
CANPARB_p10500-A	CPAR2_210510	1881.17	0.0705967	0.175472	0.687445	0.73131	0.14	0.14	0.402325
CANPARB_p10510-A	CPAR2_210520	715.554	-0.956911	0.164726	6.28106e-09	2.35098e-08	-7.63	7.63	-5.8091
CANPARB_p10520-A	CPAR2_210530	4587.69	-3.26977	0.228574	2.03406e-46	5.19973e-45	-44.28	44.28	-14.3051
CANPARB_p10530-A	CPAR2_210540	5972.39	-1.98615	0.276674	7.04039e-13	3.73319e-12	-11.43	11.43	-7.17865
CANPARB_p10540-A	CPAR2_210550	2195.49	1.07951	0.175067	6.99224e-10	2.85444e-09	8.54	8.54	6.16626
CANPARB_p10550-A	CPAR2_210560	1177.93	0.900572	0.162844	3.19751e-08	1.10562e-07	6.96	6.96	5.53026
CANPARB_p10560-A	CPAR2_210570	5223.12	0.450082	0.182625	0.0137198	0.0223721	1.65	1.65	2.46452
CANPARB_p10570-A	CPAR2_210580	1598.99	0.106332	0.160464	0.507553	0.567676	0.25	0.25	0.662652
CANPARB_p10580-A	CPAR2_210590	1234.08	1.11701	0.172015	8.37587e-11	3.69776e-10	9.43	9.43	6.49369
CANPARB_p10590-A	CPAR2_210610	4878.7	-1.31622	0.29054	5.89151e-06	1.56271e-05	-4.81	4.81	-4.53025
CANPARB_p10600-A	CPAR2_210620	1593.16	2.09066	0.147907	2.31285e-45	5.64143e-44	43.25	43.25	14.135
CANPARB_p10610-A	CPAR2_210630	14261.5	0.0409228	0.250973	0.870474	0.891646	0.05	0.05	0.163056
CANPARB_p10620-A	CPAR2_210640	511.4	-0.473391	0.173886	0.00648046	0.0111644	-1.95	1.95	-2.72243
CANPARB_p10630-A	CPAR2_210650	382.768	0.220079	0.182363	0.227501	0.28336	0.55	0.55	1.20682
CANPARB_p10640-A	CPAR2_210660	169.575	2.17325	0.231627	6.44175e-21	5.81944e-20	19.24	19.24	9.38252
CANPARB_p10650-A	CPAR2_210670	2486.02	0.930434	0.196408	2.16647e-06	6.0682e-06	5.22	5.22	4.73724
CANPARB_p10660-A	CPAR2_210680	913.882	0.64812	0.166427	9.84762e-05	0.0002251	3.65	3.65	3.89432
CANPARB_p10670-A	CPAR2_210690	219.966	-2.38175	0.241912	7.16615e-23	7.11028e-22	-21.15	21.15	-9.84553
CANPARB_p10680-A	CPAR2_210700	554.626	-4.24104	0.428631	4.40377e-23	4.42949e-22	-21.35	21.35	-9.89437
CANPARB_p10690-A	CPAR2_210710	908.161	-1.79795	0.451647	6.86654e-05	0.000159574	-3.8	3.8	-3.98086
CANPARB_p10700-A	CPAR2_210720	208.107	-0.45159	0.186377	0.0153935	0.0248795	-1.6	1.6	-2.42299
CANPARB_p10710-A	CPAR2_210730	559.27	0.324238	0.153128	0.0342237	0.0519839	1.28	1.28	2.11743
CANPARB_p10720-A	CPAR2_210740	19348.3	-5.84619	0.262611	8.67126e-110	1.30158e-107	-106.89	106.89	-22.2618
CANPARB_p10730-A	CPAR2_210750	3398.09	-1.01885	0.195864	1.97339e-07	6.2042e-07	-6.21	6.21	-5.20183
CANPARB_p10740-A	CPAR2_210760	442.369	-0.089486	0.172858	0.604679	0.657879	-0.18	0.18	-0.517684
CANPARB_p10750-A	CPAR2_210770	178.442	-1.32472	0.280954	2.41607e-06	6.72229e-06	-5.17	5.17	-4.71509
CANPARB_p10760-A	CPAR2_210780	839.896	-0.211211	0.206229	0.305761	0.36544	-0.44	0.44	-1.02416
CANPARB_p10770-A	CPAR2_210790	202.929	-0.00628085	0.215807	0.976782	0.981004	-0.01	0.01	-0.029104
CANPARB_p10780-A	CPAR2_210800	244.065	-0.387106	0.185104	0.0365014	0.0551004	-1.26	1.26	-2.0913
CANPARB_p10790-A	CPAR2_210810	1472.73	0.407748	0.20924	0.0513304	0.0748227	1.13	1.13	1.94871
CANPARB_p10800-A	CPAR2_210820	3390.69	0.307805	0.166508	0.0645178	0.0919843	1.04	1.04	1.84858
CANPARB_p10810-A	CPAR2_210830	1859.01	-0.245002	0.155113	0.11422	0.153676	-0.81	0.81	-1.5795
CANPARB_p10820-A	CPAR2_210840	509.192	-0.225315	0.221041	0.308042	0.36764	-0.43	0.43	-1.01934
CANPARB_p10830-A	CPAR2_210850	57.6975	-0.19955	0.320162	0.533102	0.591617	-0.23	0.23	-0.623278
CANPARB_p10840-A	CPAR2_210860	1451.3	-1.93042	0.238145	5.22864e-16	3.48616e-15	-14.46	14.46	-8.10606
CANPARB_p10850-A	CPAR2_210870	582.651	-1.61971	0.2332	3.76888e-12	1.88251e-11	-10.73	10.73	-6.94559
CANPARB_p10860-A	CPAR2_210880	1342.82	1.44333	0.172894	6.93763e-17	4.92278e-16	15.31	15.31	8.34809
CANPARB_p10870-A	CPAR2_210890	505.407	-0.863655	0.162719	1.11055e-07	3.59777e-07	-6.44	6.44	-5.30764
CANPARB_p10880-A	CPAR2_210900	8874.29	-1.37824	0.238437	7.45566e-09	2.75471e-08	-7.56	7.56	-5.78032
CANPARB_p10890-A	CPAR2_210910	581.06	-0.203638	0.187362	0.277094	0.336201	-0.47	0.47	-1.08687
CANPARB_p10900-A	CPAR2_210920	2195.83	-0.905912	0.226334	6.26646e-05	0.000146151	-3.84	3.84	-4.00255
CANPARB_p10910-A	CPAR2_210930	533.665	0.69332	0.166055	2.97667e-05	7.22748e-05	4.14	4.14	4.17524
CANPARB_p10920-A	CPAR2_210940	355.754	1.19986	0.157708	2.78132e-14	1.62981e-13	12.79	12.79	7.60811
CANPARB_p10930-A	CPAR2_210950	705.085	-0.858804	0.164763	1.86454e-07	5.88095e-07	-6.23	6.23	-5.21236
CANPARB_p10940-A	CPAR2_210960	2397.23	1.24236	0.183491	1.2818e-11	6.0416e-11	10.22	10.22	6.77068
CANPARB_p10950-A	CPAR2_210970	250.388	1.16791	0.239138	1.04044e-06	3.02872e-06	5.52	5.52	4.88383
CANPARB_p10960-A	CPAR2_210980	263.826	0.687339	0.201923	0.000664164	0.00133655	2.87	2.87	3.40396
CANPARB_p10970-A	CPAR2_210990	950.738	0.086747	0.182722	0.634966	0.685431	0.16	0.16	0.474749
CANPARB_p10980-A	CPAR2_211000	770.134	-0.4545	0.141503	0.00131839	0.0025438	-2.59	2.59	-3.21195
CANPARB_p10990-A	CPAR2_211010	371.539	-0.482273	0.163203	0.00312623	0.00567295	-2.25	2.25	-2.95505
CANPARB_p11000-A	CPAR2_211020	8880.97	0.18353	0.20991	0.381939	0.442396	0.35	0.35	0.874329
CANPARB_p11010-A	CPAR2_211030	2339.8	0.194395	0.208457	0.351056	0.412088	0.39	0.39	0.932542
CANPARB_p11020-A	CPAR2_211040	27159.7	4.7838	0.279493	1.1269e-65	5.36332e-64	63.27	63.27	17.116
CANPARB_p11030-A	CPAR2_211050	958.596	1.07914	0.237876	5.71779e-06	1.52007e-05	4.82	4.82	4.53656
CANPARB_p11040-A	CPAR2_211060	2080.25	-1.05058	0.18706	1.95146e-08	6.91097e-08	-7.16	7.16	-5.61625
CANPARB_p11050-A	CPAR2_211070	1283.02	-0.889919	0.138894	1.4824e-10	6.40911e-10	-9.19	9.19	-6.40718
CANPARB_p11060-A	CPAR2_211080	2283.85	-1.54832	0.181151	1.26243e-17	9.33116e-17	-16.03	16.03	-8.54708
CANPARB_p11070-A	CPAR2_211090	367.197	0.196937	0.186705	0.291515	0.351066	0.45	0.45	1.0548
CANPARB_p11080-A	CPAR2_211100	165.049	0.0694874	0.219665	0.75175	0.788381	0.1	0.1	0.316333
CANPARB_p11090-A	CPAR2_211110	161.685	0.41612	0.220259	0.058861	0.0846615	1.07	1.07	1.88923
CANPARB_p11100-A	CPAR2_211120	194.386	0.859357	0.240962	0.000361983	0.000759516	3.12	3.12	3.56635
CANPARB_p11110-A	CPAR2_211130	3607.89	3.52337	0.217194	3.51324e-59	1.35306e-57	56.87	56.87	16.2222
CANPARB_p11120-A	CPAR2_211140	90.0894	0.332753	0.270814	0.219179	0.274514	0.56	0.56	1.22871
CANPARB_p11130-A	CPAR2_211150	164.761	-0.324995	0.195669	0.096725	0.132668	-0.88	0.88	-1.66094
CANPARB_p11140-A	CPAR2_211160	77.7517	0.747073	0.261668	0.0043031	0.00763806	2.12	2.12	2.85504
CANPARB_p11150-A	CPAR2_211160	81.2596	2.09969	0.301107	3.09755e-12	1.55782e-11	10.81	10.81	6.97323
CANPARB_p11160-A	CPAR2_211170	6.62124	1.92122	0.960455	0.0454649	0.0671252	1.17	1.17	2.00033
CANPARB_p11170-A		95.3722	4.02685	0.361779	8.89568e-29	1.20824e-27	26.92	26.92	11.1307
CANPARB_p11180-A	CPAR2_211180	417.328	1.52249	0.205978	1.45152e-13	8.0695e-13	12.09	12.09	7.39153
CANPARB_p11190-A	CPAR2_211190	284.902	-1.66231	0.216176	1.47596e-14	8.82561e-14	-13.05	13.05	-7.6896
CANPARB_p11200-A	CPAR2_211200	5546.59	-1.66496	0.294101	1.50316e-08	5.4084e-08	-7.27	7.27	-5.6612
CANPARB_p11210-A	CPAR2_211210	6231.39	-1.57491	0.256234	7.92753e-10	3.22276e-09	-8.49	8.49	-6.14637
CANPARB_p11220-A	CPAR2_211220	275.44	-0.580339	0.181017	0.00134595	0.00259354	-2.59	2.59	-3.206
CANPARB_p11230-A	CPAR2_211230	1072.7	-1.20681	0.17575	6.57373e-12	3.18038e-11	-10.5	10.5	-6.86663
CANPARB_p11240-A	CPAR2_211240	435.503	1.85468	0.201492	3.42432e-20	2.98303e-19	18.53	18.53	9.20476
CANPARB_p11250-A	CPAR2_211250	280.336	0.381481	0.191431	0.0462845	0.0681634	1.17	1.17	1.99279
CANPARB_p11260-A	CPAR2_211260	1282.88	0.782347	0.149149	1.55948e-07	4.95883e-07	6.3	6.3	5.24539
CANPARB_p11270-A	CPAR2_211270	882.575	1.34649	0.16467	2.91289e-16	1.9782e-15	14.7	14.7	8.17688
CANPARB_p11280-A	CPAR2_211280	1020.22	-0.414565	0.178896	0.0204842	0.0323569	-1.49	1.49	-2.31736
CANPARB_p11290-A	CPAR2_211290	348.497	-0.298969	0.19108	0.11767	0.15763	-0.8	0.8	-1.56463
CANPARB_p11300-A	CPAR2_211300	457.483	-0.880592	0.221817	7.19035e-05	0.0001669	-3.78	3.78	-3.9699
CANPARB_p11310-A	CPAR2_211310	105.249	-0.201208	0.236331	0.394557	0.454942	-0.34	0.34	-0.851382
CANPARB_p11320-A	CPAR2_211320	575.263	0.112805	0.150887	0.454693	0.515853	0.29	0.29	0.747614
CANPARB_p11330-A	CPAR2_211330	83.538	-0.255878	0.263556	0.331615	0.392573	-0.41	0.41	-0.970866
CANPARB_p11340-A	CPAR2_211340	614.397	-0.577657	0.15993	0.000303926	0.000643001	-3.19	3.19	-3.61193
CANPARB_p11350-A	CPAR2_211350	9349.06	-1.83238	0.233325	4.05133e-15	2.53111e-14	-13.6	13.6	-7.85333
CANPARB_p11360-A	CPAR2_211360	349.636	0.948681	0.182654	2.05972e-07	6.45483e-07	6.19	6.19	5.19387
CANPARB_p11370-A	CPAR2_211370	1299.9	-0.715868	0.198262	0.000305346	0.000645771	-3.19	3.19	-3.61072
CANPARB_p11380-A	CPAR2_211380	327.941	-1.25451	0.21762	8.18031e-09	3.00612e-08	-7.52	7.52	-5.7647
CANPARB_p11390-A	CPAR2_211390	4292.07	-1.87637	0.239329	4.50066e-15	2.80286e-14	-13.55	13.55	-7.84013
CANPARB_p11400-A	CPAR2_211400	1125.96	-0.401934	0.168916	0.0173367	0.0277824	-1.56	1.56	-2.37949
CANPARB_p11410-A	CPAR2_211410	957.426	1.33485	0.174784	2.22062e-14	1.31043e-13	12.88	12.88	7.63716
CANPARB_p11420-A	CPAR2_211420	20213.5	1.40982	0.221492	1.95183e-10	8.37069e-10	9.08	9.08	6.36508
CANPARB_p11430-A	CPAR2_211430	8679.52	-0.580799	0.207011	0.00502152	0.00881438	-2.05	2.05	-2.80565
CANPARB_p11440-A	CPAR2_211440	346.76	0.705827	0.161062	1.17412e-05	2.98688e-05	4.52	4.52	4.38234
CANPARB_p11450-A	CPAR2_211450	835.582	0.522227	0.139629	0.000183937	0.000403586	3.39	3.39	3.74011
CANPARB_p11460-A	CPAR2_211460	704.943	-0.221863	0.174767	0.204271	0.257993	-0.59	0.59	-1.26948
CANPARB_p11470-A	CPAR2_211470	390.452	0.928879	0.164884	1.76549e-08	6.28278e-08	7.2	7.2	5.63354
CANPARB_p11480-A	CPAR2_211480	9401.5	-0.029323	0.26655	0.912402	0.926648	-0.03	0.03	-0.110009
CANPARB_p11490-A	CPAR2_211490	873.382	0.831061	0.138573	2.00641e-09	7.86707e-09	8.1	8.1	5.99729
CANPARB_p11500-A	CPAR2_211500	590.217	0.225865	0.140667	0.108346	0.146852	0.83	0.83	1.60567
CANPARB_p11510-A	CPAR2_211510	5145.89	-1.8849	0.214489	1.52405e-18	1.18483e-17	-16.93	16.93	-8.78788
CANPARB_p11520-A	CPAR2_211520	316.554	0.298311	0.164462	0.0696994	0.0986271	1.01	1.01	1.81386
CANPARB_p11530-A	CPAR2_211530	683.515	-0.305158	0.159546	0.0557901	0.0807205	-1.09	1.09	-1.91267
CANPARB_p11540-A	CPAR2_211540	1789.55	-1.42023	0.18105	4.35036e-15	2.71214e-14	-13.57	13.57	-7.8444
CANPARB_p11550-A	CPAR2_211550	75.5373	0.0346671	0.287217	0.903929	0.918999	0.04	0.04	0.1207
CANPARB_p11560-A	CPAR2_211560	3908.52	3.08677	0.199314	4.24559e-54	1.36559e-52	51.86	51.86	15.487
CANPARB_p11570-A	CPAR2_211570	1499.26	-2.13156	0.177365	2.85997e-33	4.82486e-32	-31.32	31.32	-12.0179
CANPARB_p11580-A	CPAR2_211580	86.7734	-0.976922	0.351284	0.00541909	0.00945555	-2.02	2.02	-2.781
CANPARB_p11590-A	CPAR2_211590	1284.95	0.680319	0.152431	8.07679e-06	2.10702e-05	4.68	4.68	4.46314
CANPARB_p11600-A	CPAR2_211600	2617.14	-2.81086	0.605816	3.48779e-06	9.50093e-06	-5.02	5.02	-4.63978
CANPARB_p11610-A	CPAR2_211610	6972.25	-1.30822	0.319065	4.1286e-05	9.82072e-05	-4.01	4.01	-4.10016
CANPARB_p11620-A	CPAR2_211620	561.275	-0.0953226	0.206169	0.643829	0.693313	-0.16	0.16	-0.462352
CANPARB_p11630-A	CPAR2_211630	109727	-2.73178	0.305291	3.61547e-19	2.94367e-18	-17.53	17.53	-8.94813
CANPARB_p11640-A	CPAR2_211640	22208.5	-0.226368	0.219357	0.30209	0.361643	-0.44	0.44	-1.03196
CANPARB_p11650-A	CPAR2_211650	606.648	1.08216	0.186428	6.44808e-09	2.41195e-08	7.62	7.62	5.8047
CANPARB_p11660-A	CPAR2_211660	424.343	-0.196731	0.177856	0.268673	0.327465	-0.48	0.48	-1.10612
CANPARB_p11670-A	CPAR2_211670	212.114	0.229867	0.207676	0.268358	0.327217	0.49	0.49	1.10685
CANPARB_p11680-A	CPAR2_211680	2861.13	0.160037	0.175527	0.361901	0.423121	0.37	0.37	0.911749
CANPARB_p11690-A	CPAR2_211690	2713.25	-1.15912	0.232134	5.93532e-07	1.77544e-06	-5.75	5.75	-4.99331
CANPARB_p11700-A	CPAR2_211700	1332.62	-0.990828	0.17629	1.90448e-08	6.74869e-08	-7.17	7.17	-5.62046
CANPARB_p11710-A	CPAR2_211710	234.563	0.0514841	0.169377	0.761156	0.795873	0.1	0.1	0.303962
CANPARB_p11720-A	CPAR2_211720	2531.99	-0.501886	0.163207	0.00210399	0.0039401	-2.4	2.4	-3.07515
CANPARB_p11730-A	CPAR2_211730	1129.73	-0.322266	0.174875	0.065353	0.093039	-1.03	1.03	-1.84284
CANPARB_p11740-A	CPAR2_211740	4570.49	2.10492	0.245024	8.64899e-18	6.44163e-17	16.19	16.19	8.59064
CANPARB_p11750-A	CPAR2_211750	17738.7	-2.33697	0.274852	1.85302e-17	1.35425e-16	-15.87	15.87	-8.50266
CANPARB_p11760-A	CPAR2_211760	1961.63	1.63389	0.171412	1.54432e-21	1.43728e-20	19.84	19.84	9.5319
CANPARB_p11770-A	CPAR2_211770	3115.9	0.636811	0.211539	0.00260926	0.00480816	2.32	2.32	3.01037
CANPARB_p11780-A	CPAR2_211780	101.211	-0.0417734	0.287073	0.884304	0.901948	-0.04	0.04	-0.145515
CANPARB_p11790-A	CPAR2_211790	79611.4	2.76809	0.290145	1.42318e-21	1.33088e-20	19.88	19.88	9.54037
CANPARB_p11800-A	CPAR2_211800	1183.5	-0.208843	0.160828	0.194099	0.246529	-0.61	0.61	-1.29855
CANPARB_p11810-A	CPAR2_211810	12721.1	-1.09117	0.221842	8.71325e-07	2.56447e-06	-5.59	5.59	-4.91867
CANPARB_p11820-A	CPAR2_211820	1272.22	0.226935	0.166872	0.173849	0.223871	0.65	0.65	1.35994
CANPARB_p11830-A	CPAR2_211830	15292.9	-0.0748178	0.242793	0.757964	0.793761	-0.1	0.1	-0.308155
CANPARB_p11840-A	CPAR2_211840	2026.05	-0.510368	0.171765	0.00296521	0.0054059	-2.27	2.27	-2.97132
CANPARB_p11850-A	CPAR2_211850	529.134	0.815026	0.156458	1.89619e-07	5.97433e-07	6.22	6.22	5.20924
CANPARB_p11860-A	CPAR2_211860	200932	2.38819	0.366322	7.06063e-11	3.13047e-10	9.5	9.5	6.51936
CANPARB_p11870-A	CPAR2_211870	770.166	-0.840364	0.149902	2.06945e-08	7.29355e-08	-7.14	7.14	-5.60609
CANPARB_p11880-A	CPAR2_211880	562.138	1.05727	0.209469	4.47929e-07	1.35794e-06	5.87	5.87	5.04737
CANPARB_p11890-A	CPAR2_211890	3267.4	-1.39778	0.598271	0.0194724	0.0308836	-1.51	1.51	-2.33636
CANPARB_p11900-A	CPAR2_211900	330.383	-0.912141	0.167872	5.52462e-08	1.85442e-07	-6.73	6.73	-5.43354
CANPARB_p11910-A	CPAR2_211910	316.617	0.224834	0.168423	0.181896	0.233002	0.63	0.63	1.33494
CANPARB_p11920-A	CPAR2_211920	3862.28	-2.77411	0.221148	4.28201e-36	7.95773e-35	-34.1	34.1	-12.5441
CANPARB_p11930-A	CPAR2_211930	651.12	0.00186535	0.147462	0.989907	0.990795	0	0	0.0126498
CANPARB_p11940-A	CPAR2_211940	839.605	-0.886368	0.185295	1.72221e-06	4.88225e-06	-5.31	5.31	-4.78356
CANPARB_p11950-A	CPAR2_211950	285.281	-0.349789	0.162881	0.0317522	0.0484687	-1.31	1.31	-2.14752
CANPARB_p11960-A	CPAR2_211960	1420.65	-1.02061	0.152088	1.93746e-11	9.00152e-11	-10.05	10.05	-6.71066
CANPARB_p11970-A	CPAR2_211970	2934.26	-0.884926	0.223885	7.73076e-05	0.00017916	-3.75	3.75	-3.9526
CANPARB_p11980-A	CPAR2_211980	482.775	-0.217503	0.155361	0.161518	0.209512	-0.68	0.68	-1.39998
CANPARB_p11990-A	CPAR2_211990	303.359	1.97535	0.195769	6.10154e-24	6.45902e-23	22.19	22.19	10.0902
CANPARB_p12000-A	CPAR2_212000	284.657	0.620502	0.19718	0.00165024	0.00313449	2.5	2.5	3.14688
CANPARB_p12010-A	CPAR2_212010	637.74	0.703549	0.166578	2.40505e-05	5.89581e-05	4.23	4.23	4.22353
CANPARB_p12020-A	CPAR2_212020	436.618	0.515287	0.178179	0.00382836	0.0068494	2.16	2.16	2.89197
CANPARB_p12030-A	CPAR2_212030	702.848	0.251094	0.173784	0.148495	0.194342	0.71	0.71	1.44487
CANPARB_p12040-A	CPAR2_212040	959.102	0.238741	0.154106	0.121334	0.162055	0.79	0.79	1.5492
CANPARB_p12050-A	CPAR2_212050	654.95	0.489509	0.148162	0.000953586	0.00187703	2.73	2.73	3.30387
CANPARB_p12060-A	CPAR2_212060	525.671	-0.197557	0.14344	0.168427	0.217701	-0.66	0.66	-1.37728
CANPARB_p12070-A	CPAR2_212070	1749.25	1.34361	0.181525	1.34384e-13	7.49225e-13	12.13	12.13	7.40177
CANPARB_p12080-A	CPAR2_212080	1124.7	-1.10348	0.16879	6.25137e-11	2.79142e-10	-9.55	9.55	-6.5376
CANPARB_p12090-A	CPAR2_212090	5312.09	-0.149511	0.186182	0.421953	0.483388	-0.32	0.32	-0.803038
CANPARB_p12100-A	CPAR2_212100	3976.52	-1.57213	0.228447	5.91007e-12	2.87117e-11	-10.54	10.54	-6.8818
CANPARB_p12110-A	CPAR2_212110	219.581	0.719752	0.230794	0.00181716	0.0034315	2.46	2.46	3.11859
CANPARB_p12120-A	CPAR2_212120	136.868	0.187397	0.208585	0.368962	0.430174	0.37	0.37	0.89842
CANPARB_p12130-A	CPAR2_212130	1125.34	2.49822	0.182058	7.48512e-43	1.69181e-41	40.77	40.77	13.7221
CANPARB_p12140-A	CPAR2_212140	1405.51	1.88033	0.181147	3.05347e-25	3.47763e-24	23.46	23.46	10.3801
CANPARB_p12150-A	CPAR2_212150	2465.44	-1.01393	0.181094	2.1572e-08	7.57996e-08	-7.12	7.12	-5.5989
CANPARB_p12160-A	CPAR2_212160	17431.9	-2.26498	0.294056	1.33385e-14	8.04983e-14	-13.09	13.09	-7.70254
CANPARB_p12170-A	CPAR2_212170	207.73	0.156405	0.200589	0.435552	0.496634	0.3	0.3	0.779726
CANPARB_p12180-A	CPAR2_212180	3846.27	-0.199327	0.228224	0.382453	0.442817	-0.35	0.35	-0.873385
CANPARB_p12190-A	CPAR2_212190	641.462	0.308779	0.164424	0.060389	0.0866676	1.06	1.06	1.87794
CANPARB_p12200-A	CPAR2_212200	186.491	1.72405	0.302197	1.16303e-08	4.22617e-08	7.37	7.37	5.70506
CANPARB_p12210-A	CPAR2_212210	214363	3.5185	0.286783	1.33129e-34	2.3474e-33	32.63	32.63	12.2689
CANPARB_p12220-A	CPAR2_212220	971.178	-1.83025	0.184636	3.66331e-23	3.71021e-22	-21.43	21.43	-9.91277
CANPARB_p12230-A	CPAR2_212230	6100.05	-0.905216	0.207553	1.29254e-05	3.26283e-05	-4.49	4.49	-4.36136
CANPARB_p12240-A	CPAR2_212240	466.395	0.706341	0.157492	7.29345e-06	1.91375e-05	4.72	4.72	4.48494
CANPARB_p12250-A	CPAR2_212250	1569.09	-0.826023	0.186165	9.12005e-06	2.36129e-05	-4.63	4.63	-4.43705
CANPARB_p12260-A	CPAR2_212260	66.2809	0.394867	0.280658	0.159447	0.207193	0.68	0.68	1.40693
CANPARB_p12270-A	CPAR2_212270	750.45	-0.705778	0.152678	3.78868e-06	1.02728e-05	-4.99	4.99	-4.62265
CANPARB_p12280-A	CPAR2_212280	691.364	0.232029	0.136193	0.0884409	0.122453	0.91	0.91	1.70368
CANPARB_p12290-A	CPAR2_212290	872.298	-0.606256	0.150165	5.40806e-05	0.000126838	-3.9	3.9	-4.03725
CANPARB_p12300-A	CPAR2_212300	257.319	0.263293	0.183334	0.150964	0.197352	0.7	0.7	1.43613
CANPARB_p12310-A	CPAR2_212310	444.35	0.276716	0.159244	0.0822661	0.114718	0.94	0.94	1.73769
CANPARB_p12320-A	CPAR2_212320	751.911	-0.523327	0.204526	0.0105056	0.0174864	-1.76	1.76	-2.55873
CANPARB_p12330-A	CPAR2_212330	164.033	-0.362084	0.217323	0.0956919	0.131467	-0.88	0.88	-1.66611
CANPARB_p12340-A	CPAR2_212340	67.0912	-0.507214	0.293486	0.0839455	0.116782	-0.93	0.93	-1.72824
CANPARB_p12350-A	CPAR2_212350	160.647	3.26579	0.300888	1.91226e-27	2.39394e-26	25.62	25.62	10.8538
CANPARB_p12360-A		6816.87	6.4301	0.332701	3.18539e-83	2.33091e-81	80.63	80.63	19.327
CANPARB_p12370-A	CPAR2_212380	464.558	-0.152125	0.161136	0.34513	0.406279	-0.39	0.39	-0.944078
CANPARB_p12380-A	CPAR2_212390	215.241	0.190143	0.201509	0.345377	0.4064	0.39	0.39	0.943594
CANPARB_p12390-A	CPAR2_212400	945.841	0.640345	0.145782	1.12064e-05	2.86098e-05	4.54	4.54	4.39248
CANPARB_p12400-A	CPAR2_212410	703.14	-0.555649	0.15864	0.000460786	0.000950473	-3.02	3.02	-3.50257
CANPARB_p12410-A	CPAR2_212420	3465.07	0.216045	0.163033	0.185119	0.236716	0.63	0.63	1.32516
CANPARB_p12420-A	CPAR2_212430	301.831	0.509824	0.178717	0.00433516	0.00768798	2.11	2.11	2.85268
CANPARB_p12430-A	CPAR2_212440	7122.04	5.70335	0.321221	1.57018e-70	7.99291e-69	68.1	68.1	17.7552
CANPARB_p12440-A	CPAR2_212450	1008.49	1.80824	0.148534	4.28167e-34	7.43944e-33	32.13	32.13	12.1739
CANPARB_p12450-A	CPAR2_212460	3982.11	0.111464	0.219057	0.610867	0.663577	0.18	0.18	0.508836
CANPARB_p12460-A	CPAR2_212470	2207.96	-2.73746	0.181014	1.14408e-51	3.50653e-50	-49.46	49.46	-15.1229
CANPARB_p12470-A	CPAR2_212480	103.369	0.256292	0.270886	0.344086	0.405369	0.39	0.39	0.946123
CANPARB_p12480-A	CPAR2_212490	131.187	-0.0770369	0.218057	0.723873	0.763936	-0.12	0.12	-0.353287
CANPARB_p12490-A	CPAR2_212500	250.857	0.825246	0.215762	0.000130878	0.000293547	3.53	3.53	3.8248
CANPARB_p12500-A	CPAR2_212510	72.6758	-1.57915	0.282624	2.30419e-08	8.07707e-08	-7.09	7.09	-5.58746
CANPARB_p12510-A	CPAR2_212520	1068.09	-0.0131567	0.165891	0.936787	0.947632	-0.02	0.02	-0.0793094
CANPARB_p12520-A	CPAR2_212530	1056.04	3.41377	0.16789	6.51822e-92	5.78147e-90	89.24	89.24	20.3334
CANPARB_p12530-A	CPAR2_212540	150.216	0.627474	0.311604	0.0440422	0.0651398	1.19	1.19	2.01369
CANPARB_p12540-A	CPAR2_212550	1707.36	0.140788	0.165249	0.39423	0.454744	0.34	0.34	0.851971
CANPARB_p12550-A	CPAR2_212560	271.808	-1.78525	0.519139	0.000584158	0.00118852	-2.92	2.92	-3.43887
CANPARB_p12560-A	CPAR2_212570	247.188	-0.52015	0.169755	0.00218306	0.00406995	-2.39	2.39	-3.06413
CANPARB_p12570-A	CPAR2_212580	243.068	-0.538983	0.191787	0.00494917	0.00870566	-2.06	2.06	-2.81032
CANPARB_p12580-A	CPAR2_212590	1898.98	-0.752055	0.198311	0.000149263	0.000332112	-3.48	3.48	-3.79229
CANPARB_p12590-A	CPAR2_212600	258.837	-0.467559	0.163746	0.00429852	0.00763457	-2.12	2.12	-2.85538
CANPARB_p12600-A	CPAR2_212610	597.492	0.0644631	0.153285	0.674089	0.720005	0.14	0.14	0.420543
CANPARB_p12610-A	CPAR2_212620	5009.58	0.455605	0.228347	0.0460178	0.0678389	1.17	1.17	1.99523
CANPARB_p12620-A	CPAR2_212630	1985.96	-0.621166	0.175825	0.000411085	0.00085549	-3.07	3.07	-3.53286
CANPARB_p12630-A	CPAR2_212640	596.068	-0.291175	0.1518	0.0550925	0.0798098	-1.1	1.1	-1.91815
CANPARB_p12640-A	CPAR2_212650	438.748	0.707893	0.161521	1.17237e-05	2.98394e-05	4.53	4.53	4.38266
CANPARB_p12650-A	CPAR2_212660	527.42	0.42213	0.15332	0.00590053	0.0102467	1.99	1.99	2.75326
CANPARB_p12660-A	CPAR2_212670	1050.9	-1.73043	0.159038	1.42652e-27	1.80754e-26	-25.74	25.74	-10.8806
CANPARB_p12670-A	CPAR2_212680	404.828	-0.520428	0.165408	0.00165338	0.00313944	-2.5	2.5	-3.14632
CANPARB_p12680-A	CPAR2_212690	1240.73	0.504639	0.148217	0.000662307	0.00133419	2.87	2.87	3.40473
CANPARB_p12690-A	CPAR2_212700	1620.47	1.38197	0.190427	3.95125e-13	2.13186e-12	11.67	11.67	7.25722
CANPARB_p12700-A	CPAR2_212710	10924.8	-1.24272	0.228223	5.17536e-08	1.74519e-07	-6.76	6.76	-5.44518
CANPARB_p12710-A	CPAR2_212720	1509.9	-1.03693	0.553078	0.0608146	0.0872357	-1.06	1.06	-1.87484
CANPARB_p12720-A	CPAR2_212730	777.076	-0.104983	0.141133	0.45696	0.517717	-0.29	0.29	-0.743863
CANPARB_p12730-A	CPAR2_212740	336.912	-0.493307	0.173882	0.00455363	0.00805346	-2.09	2.09	-2.83702
CANPARB_p12740-A	CPAR2_212750	1252.28	-0.883215	0.205778	1.77006e-05	4.39811e-05	-4.36	4.36	-4.29208
CANPARB_p12750-A	CPAR2_212760	394.057	0.376923	0.183208	0.039653	0.0593072	1.23	1.23	2.05735
CANPARB_p12760-A	CPAR2_212770	311.257	0.330962	0.191262	0.0835573	0.116352	0.93	0.93	1.73041
CANPARB_p12770-A	CPAR2_212780	143.995	-0.0898342	0.229439	0.695399	0.738278	-0.13	0.13	-0.391538
CANPARB_p12780-A	CPAR2_212790	1048.19	-0.454036	0.158669	0.00421599	0.00750164	-2.12	2.12	-2.86153
CANPARB_p12790-A	CPAR2_212800	177.616	0.310248	0.192394	0.106838	0.145078	0.84	0.84	1.61257
CANPARB_p12800-A	CPAR2_212810	5864.64	-0.379527	0.21292	0.0746707	0.105027	-0.98	0.98	-1.78248
CANPARB_p12810-A	CPAR2_212820	599.33	0.218523	0.150049	0.145297	0.190754	0.72	0.72	1.45634
CANPARB_p12820-A	CPAR2_212830	38.4276	-0.155155	0.447569	0.728845	0.768141	-0.11	0.11	-0.346663
CANPARB_p12830-A	CPAR2_212840	282.721	-0.353413	0.247511	0.153329	0.199908	-0.7	0.7	-1.42787
CANPARB_p12840-A	CPAR2_212850	8405.21	-9.55101	0.352356	8.33968e-162	3.2547e-159	-158.49	158.49	-27.1061
CANPARB_p12850-A	CPAR2_212860	991730	-10.0297	0.272821	7.19419e-296	4.21148e-292	-291.38	291.38	-36.763
CANPARB_p12860-A	CPAR2_212870	1032.15	-1.78887	0.152731	1.09903e-31	1.72949e-30	-29.76	29.76	-11.7126
CANPARB_p12870-A	CPAR2_212880	641.805	-0.211129	0.167796	0.208304	0.262408	-0.58	0.58	-1.25824
CANPARB_p12880-A	CPAR2_212890	361.742	-0.652163	0.192828	0.000719359	0.00144217	-2.84	2.84	-3.38209
CANPARB_p12890-A	CPAR2_212900	1253.67	-0.699934	0.16936	3.58337e-05	8.6037e-05	-4.07	4.07	-4.13282
CANPARB_p12900-A	CPAR2_212910	142.977	-0.338742	0.222853	0.128504	0.170659	-0.77	0.77	-1.52003
CANPARB_p12910-A	CPAR2_212920	211.764	-0.109885	0.190002	0.563038	0.619039	-0.21	0.21	-0.578335
CANPARB_p12920-A	CPAR2_212925	13.4201	-0.0999036	0.637488	0.87547	0.895666	-0.05	0.05	-0.156715
CANPARB_p12930-A	CPAR2_212930	103.407	2.73354	0.303606	2.18515e-19	1.79914e-18	17.74	17.74	9.00356
CANPARB_p12940-A	CPAR2_212940	885.171	1.34828	0.162586	1.10685e-16	7.74133e-16	15.11	15.11	8.29272
CANPARB_p12950-A	CPAR2_212950	281.013	0.915938	0.22649	5.25357e-05	0.000123413	3.91	3.91	4.04405
CANPARB_p12960-A	CPAR2_212960	525.233	2.15971	0.193475	6.20704e-29	8.54964e-28	27.07	27.07	11.1627
CANPARB_p12970-A	CPAR2_212970	22453.5	7.27982	0.274975	1.90837e-154	5.87978e-152	151.23	151.23	26.4745
CANPARB_p12980-A	CPAR2_212980	2757.29	-0.881785	0.187996	2.72594e-06	7.52719e-06	-5.12	5.12	-4.69046
CANPARB_p12990-A	CPAR2_212990	462.854	-0.102923	0.160574	0.521542	0.580218	-0.24	0.24	-0.64097
CANPARB_p13000-A	CPAR2_213000	167.086	-0.117042	0.236619	0.620853	0.672304	-0.17	0.17	-0.494642
CANPARB_p13010-A	CPAR2_213010	383.721	0.00315272	0.157466	0.984026	0.986216	0.01	0.01	0.0200216
CANPARB_p13020-A	CPAR2_213020	715.075	-0.200539	0.162284	0.21656	0.271523	-0.57	0.57	-1.23573
CANPARB_p13030-A	CPAR2_213030	224.366	0.188478	0.222984	0.397971	0.458606	0.34	0.34	0.845251
CANPARB_p13040-A	CPAR2_213040	1304.09	-0.0281259	0.198495	0.88732	0.904504	-0.04	0.04	-0.141696
CANPARB_p13050-A	CPAR2_213050	1169.23	1.54249	0.416253	0.000210854	0.000457502	3.34	3.34	3.70564
CANPARB_p13060-A	CPAR2_213060	59.2576	0.894288	0.399594	0.0252218	0.0392369	1.41	1.41	2.23799
CANPARB_p13070-A	CPAR2_213070	29.0519	1.65776	0.468551	0.000403085	0.000839736	3.08	3.08	3.53806
CANPARB_p13080-A	CPAR2_213080	3099.51	-2.30218	0.220551	1.65688e-25	1.92448e-24	-23.72	23.72	-10.4383
CANPARB_p13090-A	CPAR2_213090	1972.75	0.837602	0.192001	1.28596e-05	3.24904e-05	4.49	4.49	4.36248
CANPARB_p13100-A	CPAR2_213100	558.989	2.09144	0.236191	8.37855e-19	6.62811e-18	17.18	17.18	8.85486
CANPARB_p13110-A	CPAR2_213110	327.601	1.25692	0.18865	2.68807e-11	1.23905e-10	9.91	9.91	6.66272
CANPARB_p13120-A	CPAR2_213120	410.859	0.653009	0.193018	0.000716588	0.0014371	2.84	2.84	3.38315
CANPARB_p13130-A	CPAR2_213130	1242.13	0.875349	0.152592	9.66308e-09	3.53548e-08	7.45	7.45	5.73654
CANPARB_p13140-A	CPAR2_213140	6899.62	0.259737	0.199971	0.193987	0.246441	0.61	0.61	1.29887
CANPARB_p13150-A	CPAR2_213150	403.097	1.14209	0.15321	9.02866e-14	5.13143e-13	12.29	12.29	7.45439
CANPARB_p13160-A	CPAR2_213160	178.533	-0.197738	0.227511	0.384771	0.445236	-0.35	0.35	-0.869139
CANPARB_p13170-A	CPAR2_213170	5183.6	-0.443589	0.227908	0.0516123	0.0751775	-1.12	1.12	-1.94635
CANPARB_p13180-A	CPAR2_213180	785.303	0.729856	0.187632	0.000100316	0.000229215	3.64	3.64	3.88983
CANPARB_p13190-A	CPAR2_213190	339.156	0.486566	0.170642	0.00435301	0.00771263	2.11	2.11	2.85138
CANPARB_p13200-A	CPAR2_213200	9595.95	-0.0625337	0.215524	0.771704	0.805268	-0.09	0.09	-0.290147
CANPARB_p13210-A	CPAR2_213210	1588.95	0.729622	0.146552	6.40522e-07	1.91015e-06	5.72	5.72	4.97858
CANPARB_p13220-A	CPAR2_213220	12.8504	0.0951025	0.631572	0.880307	0.899043	0.05	0.05	0.150581
CANPARB_p13230-A	CPAR2_213230 / CPAR2_213240	568.416	0.53189	0.201009	0.00814265	0.0138165	1.86	1.86	2.6461
CANPARB_p13240-A	CPAR2_213250	6735.61	-0.734657	0.210249	0.000475449	0.000978649	-3.01	3.01	-3.49422
CANPARB_p13250-A	CPAR2_213260	1354.82	-0.103527	0.145205	0.475865	0.536127	-0.27	0.27	-0.712969
CANPARB_p13260-A	CPAR2_213270	345.984	0.549291	0.200651	0.0061899	0.0107174	1.97	1.97	2.73755
CANPARB_p13270-A	CPAR2_213280	124.73	0.865882	0.257232	0.000762229	0.0015203	2.82	2.82	3.36616
CANPARB_p13280-A	CPAR2_213290	130.999	0.766429	0.21431	0.000348538	0.000732356	3.14	3.14	3.57627
CANPARB_p13290-A	CPAR2_213300	136.977	-1.52014	0.236429	1.27949e-10	5.56888e-10	-9.25	9.25	-6.42959
CANPARB_p13300-A	CPAR2_213310	570.195	0.31894	0.145887	0.0288003	0.0443793	1.35	1.35	2.18621
CANPARB_p13310-A	CPAR2_213320	277.029	0.356126	0.187997	0.0581825	0.0838297	1.08	1.08	1.89432
CANPARB_p13320-A	CPAR2_213330	514.255	0.615668	0.161052	0.000131951	0.000295768	3.53	3.53	3.82279
CANPARB_p13330-A	CPAR2_213340	187.101	0.180999	0.249295	0.467811	0.528273	0.28	0.28	0.726045
CANPARB_p13340-A	CPAR2_213350	212.72	-0.480373	0.205648	0.0194967	0.0309138	-1.51	1.51	-2.33589
CANPARB_p13350-A	CPAR2_213360	897.752	0.0575556	0.15242	0.70572	0.747608	0.13	0.13	0.377611
CANPARB_p13360-A	CPAR2_213380	1074.02	5.87638	0.274653	1.46578e-101	1.68249e-99	98.77	98.77	21.3957
CANPARB_p13370-A	CPAR2_213390	2113.73	0.572251	0.191588	0.00281834	0.0051558	2.29	2.29	2.98689
CANPARB_p13380-A	CPAR2_213400	745.24	0.10072	0.164087	0.539334	0.597401	0.22	0.22	0.61382
CANPARB_p13390-A	CPAR2_213410	872.582	-0.185008	0.181163	0.307149	0.366799	-0.44	0.44	-1.02122
CANPARB_p13400-A	CPAR2_213420	234.15	-1.33498	0.202061	3.92632e-11	1.79428e-10	-9.75	9.75	-6.60683
CANPARB_p13410-A	CPAR2_213430	2260.04	1.12816	0.194067	6.12672e-09	2.29615e-08	7.64	7.64	5.81326
CANPARB_p13420-A	CPAR2_213440	202.665	0.380112	0.188091	0.0432912	0.0641586	1.19	1.19	2.02089
CANPARB_p13430-A	CPAR2_213450	2240.5	1.23132	0.188874	7.06415e-11	3.13047e-10	9.5	9.5	6.51929
CANPARB_p13440-A	CPAR2_213460	371.499	-0.411155	0.172255	0.0169911	0.0272658	-1.56	1.56	-2.3869
CANPARB_p13450-A	CPAR2_213470	563.603	-1.1377	0.182826	4.88167e-10	2.02389e-09	-8.69	8.69	-6.22286
CANPARB_p13460-A	CPAR2_213480	442.705	0.437192	0.176596	0.013299	0.0217316	1.66	1.66	2.47566
CANPARB_p13470-A	CPAR2_213490	326.771	0.838386	0.166901	5.08016e-07	1.53058e-06	5.82	5.82	5.02326
CANPARB_p13480-A	CPAR2_213500	96.7949	0.0737024	0.259135	0.776091	0.809269	0.09	0.09	0.284416
CANPARB_p13490-A	CPAR2_213510	252.602	1.28395	0.184924	3.83574e-12	1.9111e-11	10.72	10.72	6.9431
CANPARB_p13500-A	CPAR2_213520	1410.59	0.519604	0.143772	0.000301424	0.000638169	3.2	3.2	3.61407
CANPARB_p13510-A	CPAR2_213530	37861.3	2.82232	0.281749	1.28143e-23	1.33955e-22	21.87	21.87	10.0172
CANPARB_p13520-A	CPAR2_213540	477.823	1.70166	0.152735	7.8982e-29	1.07776e-27	26.97	26.97	11.1413
CANPARB_p13530-A	CPAR2_213550	76.5879	-0.05387	0.284317	0.849724	0.872681	-0.06	0.06	-0.189471
CANPARB_p13540-A	CPAR2_213560	235.809	0.467866	0.184367	0.0111586	0.0184527	1.73	1.73	2.53769
CANPARB_p13550-A	CPAR2_213570	2608.74	-2.10622	0.258071	3.31185e-16	2.24393e-15	-14.65	14.65	-8.16139
CANPARB_p13560-A	CPAR2_213580	112.657	-0.415776	0.228709	0.0690754	0.0977677	-1.01	1.01	-1.81793
CANPARB_p13570-A	CPAR2_213590	1357.07	0.196166	0.159286	0.218122	0.273306	0.56	0.56	1.23154
CANPARB_p13580-A	CPAR2_213600	2415.82	2.74319	0.197778	9.62462e-44	2.26275e-42	41.65	41.65	13.87
CANPARB_p13590-A	CPAR2_213610	197.818	-0.082963	0.189155	0.660954	0.709299	-0.15	0.15	-0.438597
CANPARB_p13600-A	CPAR2_213620	419.765	-0.0122182	0.17995	0.945867	0.955662	-0.02	0.02	-0.0678977
CANPARB_p13610-A	CPAR2_213630	2282.67	2.09128	0.200795	2.11818e-25	2.44091e-24	23.61	23.61	10.415
CANPARB_p13620-A	CPAR2_213640	29822.5	-2.76744	0.275525	9.73786e-24	1.01977e-22	-21.99	21.99	-10.0443
CANPARB_p13630-A	CPAR2_213650	290.024	-0.186686	0.181363	0.303317	0.362667	-0.44	0.44	-1.02935
CANPARB_p13640-A	CPAR2_213660	169.215	-0.482203	0.198251	0.0150038	0.0243033	-1.61	1.61	-2.43229
CANPARB_p13650-A	CPAR2_213670	74284.2	-1.10684	0.337008	0.00102236	0.00200432	-2.7	2.7	-3.2843
CANPARB_p13660-A	CPAR2_213680	435.651	1.15935	0.160294	4.73613e-13	2.54594e-12	11.59	11.59	7.23266
CANPARB_p13670-A	CPAR2_213690	553.477	5.14729	0.272977	2.61818e-79	1.80316e-77	76.74	76.74	18.8561
CANPARB_p13680-A	CPAR2_213700	531.87	-0.558297	0.164304	0.000678947	0.00136395	-2.87	2.87	-3.39794
CANPARB_p13690-A	CPAR2_213710	359.299	0.378999	0.201958	0.06057	0.0869061	1.06	1.06	1.87662
CANPARB_p13700-A	CPAR2_213720	3886.25	0.717711	0.202793	0.000401447	0.000836621	3.08	3.08	3.53913
CANPARB_p13710-A	CPAR2_213730	568.394	0.622478	0.162046	0.000122355	0.000275555	3.56	3.56	3.84136
CANPARB_p13720-A	CPAR2_213740	114.138	-0.40949	0.264485	0.121562	0.162286	-0.79	0.79	-1.54825
CANPARB_p13730-A	CPAR2_213750	1960.22	-2.31053	0.233001	3.53229e-23	3.58371e-22	-21.45	21.45	-9.91641
CANPARB_p13740-A	CPAR2_213760	2528.48	0.952213	0.188913	4.64376e-07	1.40561e-06	5.85	5.85	5.04048
CANPARB_p13750-A	CPAR2_213780	8121.92	-0.478503	0.228791	0.0364883	0.0550948	-1.26	1.26	-2.09144
CANPARB_p13760-A	CPAR2_213770	266.987	-0.615386	0.226744	0.00664738	0.0114318	-1.94	1.94	-2.71401
CANPARB_p13770-A	CPAR2_213800	3.88888	0.41256	0.968854	0.670237	0.716895	0.14	0.14	0.425822
CANPARB_p13780-A	CPAR2_213810	264.647	3.05724	0.1997	6.64e-53	2.08981e-51	50.68	50.68	15.3092
CANPARB_p13790-A	CPAR2_213820	462.098	0.482802	0.176573	0.00625139	0.0108143	1.97	1.97	2.7343
CANPARB_p13800-A	CPAR2_213830	533.237	0.174154	0.165753	0.293404	0.353123	0.45	0.45	1.05068
CANPARB_p13810-A	CPAR2_213840	452.337	0.747134	0.206336	0.00029352	0.00062256	3.21	3.21	3.62095
CANPARB_p13820-A	CPAR2_213850	1231.73	0.680402	0.147139	3.76027e-06	1.02052e-05	4.99	4.99	4.62421
CANPARB_p13830-A	CPAR2_213860	1092.12	1.36257	0.177169	1.46181e-14	8.74996e-14	13.06	13.06	7.69083
CANPARB_p13840-A	CPAR2_213870	288.331	0.519722	0.162575	0.00138956	0.00267142	2.57	2.57	3.19681
CANPARB_p13850-A	CPAR2_213880	108.168	0.658955	0.262347	0.0120126	0.0197867	1.7	1.7	2.51177
CANPARB_p13860-A	CPAR2_213890	2.21118	0.282551	1.03062	0.783965	0.815591	0.09	0.09	0.274156
CANPARB_p13870-A	CPAR2_213900	196.398	0.0487309	0.199952	0.807453	0.836755	0.08	0.08	0.243713
CANPARB_p13880-A	CPAR2_213910	651.672	-0.309343	0.153182	0.0434414	0.064365	-1.19	1.19	-2.01944
CANPARB_p13890-A	CPAR2_213920	33225.7	-0.104391	0.237544	0.660328	0.708756	-0.15	0.15	-0.439461
CANPARB_p13900-A	CPAR2_213930	4179.67	2.06576	0.204465	5.34359e-24	5.70723e-23	22.24	22.24	10.1033
CANPARB_p13910-A	CPAR2_213940	3417.7	6.30161	0.562868	4.28832e-29	5.9347e-28	27.23	27.23	11.1955
CANPARB_p13920-A	CPAR2_213950	355.125	0.330428	0.196407	0.0924985	0.127409	0.89	0.89	1.68236
CANPARB_p13930-A	CPAR2_213960	3147.42	-1.11609	0.181991	8.64095e-10	3.50306e-09	-8.46	8.46	-6.13268
CANPARB_p13940-A	CPAR2_213970	717.966	1.64822	0.155038	2.13493e-26	2.57158e-25	24.59	24.59	10.6311
CANPARB_p13950-A	CPAR2_213980	10542	-1.67459	0.216391	1.00436e-14	6.10545e-14	-13.21	13.21	-7.7387
CANPARB_p13960-A	CPAR2_213990	1166.94	0.0051163	0.13921	0.970683	0.976353	0.01	0.01	0.0367523
CANPARB_p13970-A	CPAR2_214000	204.669	0.692935	0.243993	0.00451169	0.00798412	2.1	2.1	2.83998
CANPARB_p13980-A	CPAR2_214010	338.112	-0.175742	0.184842	0.341722	0.402908	-0.39	0.39	-0.950768
CANPARB_p13990-A	CPAR2_214020	1434.31	0.163746	0.163163	0.315586	0.375419	0.43	0.43	1.00357
CANPARB_p14000-A	CPAR2_214030	432.128	0.175042	0.183323	0.339664	0.400823	0.4	0.4	0.954829
CANPARB_p14010-A	CPAR2_214040	423.094	0.544639	0.171336	0.00147899	0.00283497	2.55	2.55	3.17877
CANPARB_p14020-A	CPAR2_214050	148.312	-0.836444	0.228349	0.000249267	0.000533141	-3.27	3.27	-3.66301
CANPARB_p14030-A	CPAR2_214060	2023.4	-1.77102	0.188558	5.86092e-21	5.31112e-20	-19.27	19.27	-9.39247
CANPARB_p14040-A	CPAR2_214070	390.704	-0.866418	0.171833	4.60206e-07	1.39371e-06	-5.86	5.86	-5.0422
CANPARB_p14050-A	CPAR2_214080	591.496	0.55568	0.159295	0.000485971	0.00099785	3	3	3.48837
CANPARB_p14060-A	CPAR2_214090	576.711	0.320758	0.143289	0.0251855	0.0392034	1.41	1.41	2.23855
CANPARB_p14070-A	CPAR2_214100	485.138	-0.353335	0.164258	0.0314685	0.0480607	-1.32	1.32	-2.1511
CANPARB_p14080-A	CPAR2_214110	536.432	0.509976	0.147838	0.000561487	0.00114568	2.94	2.94	3.44957
CANPARB_p14090-A	CPAR2_214120	310.937	1.10231	0.190473	7.15654e-09	2.6549e-08	7.58	7.58	5.78721
CANPARB_p14100-A	CPAR2_214130	734.043	0.493293	0.140553	0.000448687	0.000927391	3.03	3.03	3.50966
CANPARB_p14110-A	CPAR2_214140	932.987	0.80091	0.200411	6.43299e-05	0.000149915	3.82	3.82	3.99634
CANPARB_p14120-A	CPAR2_214150	2186.51	2.98817	0.26381	9.64773e-30	1.37082e-28	27.86	27.86	11.327
CANPARB_p14130-A	CPAR2_214160	507.384	2.18547	0.178547	1.89322e-34	3.31824e-33	32.48	32.48	12.2403
CANPARB_p14140-A	CPAR2_214170	238.291	0.102503	0.177266	0.563099	0.619039	0.21	0.21	0.578244
CANPARB_p14150-A	CPAR2_100020	2794.1	-2.07973	0.226595	4.38496e-20	3.78607e-19	-18.42	18.42	-9.17817
CANPARB_p14160-A	CPAR2_100030	4970.16	-0.302085	0.19287	0.117287	0.157261	-0.8	0.8	-1.56626
CANPARB_p14170-A	CPAR2_100040	4180.27	0.35068	0.173271	0.0429826	0.0637659	1.2	1.2	2.02388
CANPARB_p14180-A	CPAR2_100050	1021.92	-0.373712	0.166526	0.0248219	0.038728	-1.41	1.41	-2.24416
CANPARB_p14190-A	CPAR2_100060	12000.9	-0.795827	0.228638	0.000500047	0.00102496	-2.99	2.99	-3.48073
CANPARB_p14200-A	CPAR2_100070	205.661	0.0807183	0.199057	0.685107	0.729336	0.14	0.14	0.405504
CANPARB_p14210-A	CPAR2_100080	328.248	-0.449009	0.198324	0.0235728	0.036907	-1.43	1.43	-2.26402
CANPARB_p14220-A	CPAR2_100090	818.641	0.145194	0.241157	0.547127	0.604203	0.22	0.22	0.602071
CANPARB_p14230-A	CPAR2_100100	4396.31	3.72723	0.197743	2.99876e-79	2.04125e-77	76.69	76.69	18.8489
CANPARB_p14240-A	CPAR2_100110	26545.6	-2.49421	0.253686	8.20885e-23	8.13107e-22	-21.09	21.09	-9.83186
CANPARB_p14250-A	CPAR2_100120	378.572	-0.254208	0.156756	0.104871	0.142638	-0.85	0.85	-1.62168
CANPARB_p14260-A	CPAR2_100130	5456.38	-0.732325	0.256822	0.00435153	0.00771233	-2.11	2.11	-2.85149
CANPARB_p14270-A	CPAR2_100140	1110.64	0.147544	0.172579	0.392587	0.452937	0.34	0.34	0.854936
CANPARB_p14280-A	CPAR2_100150	331.842	0.699967	0.161482	1.46005e-05	3.65888e-05	4.44	4.44	4.33463
CANPARB_p14290-A	CPAR2_100160	898.838	1.94995	0.175973	1.55208e-28	2.08871e-27	26.68	26.68	11.081
CANPARB_p14300-A	CPAR2_100170	183.911	-0.066469	0.206033	0.746989	0.78395	-0.11	0.11	-0.322613
CANPARB_p14310-A	CPAR2_100180	638.988	-0.470449	0.160006	0.00327997	0.00592988	-2.23	2.23	-2.9402
CANPARB_p14320-A	CPAR2_100190	465.19	-0.0405665	0.146957	0.782516	0.814373	-0.09	0.09	-0.276042
CANPARB_p14330-A	CPAR2_100200	1422.76	-1.45889	0.219476	2.98821e-11	1.37523e-10	-9.86	9.86	-6.64715
CANPARB_p14340-A	CPAR2_100210	1226.09	0.0823832	0.151178	0.585794	0.640142	0.19	0.19	0.544941
CANPARB_p14350-A	CPAR2_100220	927.25	-0.288974	0.14075	0.0400628	0.0598132	-1.22	1.22	-2.0531
CANPARB_p14360-A	CPAR2_100230	539.558	-0.588059	0.172634	0.000658281	0.00132699	-2.88	2.88	-3.40639
CANPARB_p14370-A	CPAR2_100240	312.988	-0.551217	0.179141	0.00209096	0.00391821	-2.41	2.41	-3.077
CANPARB_p14380-A	CPAR2_100250	561.42	-0.134048	0.161407	0.406258	0.467144	-0.33	0.33	-0.830497
CANPARB_p14390-A	CPAR2_100260	457.194	-0.69421	0.21385	0.00116937	0.00227275	-2.64	2.64	-3.24625
CANPARB_p14400-A	CPAR2_100270	643.237	-0.653894	0.156983	3.10824e-05	7.5282e-05	-4.12	4.12	-4.16539
CANPARB_p14410-A	CPAR2_100280	4455.56	-1.34529	0.229132	4.32498e-09	1.64834e-08	-7.78	7.78	-5.87126
CANPARB_p14420-A	CPAR2_100290	1511.08	1.00049	0.160059	4.08492e-10	1.70443e-09	8.77	8.77	6.25075
CANPARB_p14430-A	CPAR2_100300	129927	-0.0119999	0.259096	0.963059	0.969519	-0.01	0.01	-0.0463146
CANPARB_p14440-A	CPAR2_100320	5867.85	-1.65801	0.294454	1.79375e-08	6.37948e-08	-7.2	7.2	-5.6308
CANPARB_p14450-A	CPAR2_100330	1856.45	0.296901	0.243176	0.222112	0.277711	0.56	0.56	1.22093
CANPARB_p14460-A	CPAR2_100340	341.542	-1.17912	0.216629	5.23762e-08	1.76517e-07	-6.75	6.75	-5.44305
CANPARB_p14470-A	CPAR2_100350	28.3765	0.526679	0.477079	0.269608	0.328467	0.48	0.48	1.10397
CANPARB_p14480-A	CPAR2_100360	1760.26	-0.322908	0.151346	0.0328771	0.0500423	-1.3	1.3	-2.13358
CANPARB_p14490-A	CPAR2_100370	458.448	2.04656	0.199878	1.32548e-24	1.45579e-23	22.84	22.84	10.239
CANPARB_p14500-A	CPAR2_100380	1017.02	0.401807	0.163426	0.0139463	0.0227161	1.64	1.64	2.45864
CANPARB_p14510-A	CPAR2_100390	3639.28	0.303306	0.179263	0.0906541	0.125281	0.9	0.9	1.69196
CANPARB_p14520-A	CPAR2_100400	24.9598	-0.829287	0.490638	0.0909855	0.12565	-0.9	0.9	-1.69022
CANPARB_p14530-A	CPAR2_100410	791.299	0.102779	0.164949	0.533222	0.591638	0.23	0.23	0.623096
CANPARB_p14540-A	CPAR2_100420	427.354	1.14365	0.174248	5.2599e-11	2.37222e-10	9.62	9.62	6.56339
CANPARB_p14550-A	CPAR2_100430	783.548	0.600306	0.172768	0.00051156	0.00104745	2.98	2.98	3.47463
CANPARB_p14560-A	CPAR2_100440	179.656	-0.863907	0.217012	6.86485e-05	0.000159574	-3.8	3.8	-3.98092
CANPARB_p14570-A	CPAR2_100450	120.793	-0.379925	0.25254	0.132474	0.175612	-0.76	0.76	-1.50442
CANPARB_p14580-A	CPAR2_100460	2517.28	1.11685	0.237282	2.51567e-06	6.9795e-06	5.16	5.16	4.70686
CANPARB_p14590-A	CPAR2_100470	180305	6.09159	0.476086	1.74539e-37	3.40583e-36	35.47	35.47	12.7951
CANPARB_p14600-A	CPAR2_100480	1303.31	7.30639	0.297607	4.27242e-133	1.08742e-130	129.96	129.96	24.5505
CANPARB_p14610-A	CPAR2_100490	33180	1.19473	0.320663	0.000194694	0.000425752	3.37	3.37	3.7258
CANPARB_p14620-A	CPAR2_100500	778.012	0.167976	0.164389	0.306867	0.366537	0.44	0.44	1.02182
CANPARB_p14630-A	CPAR2_100510	55.4812	0.204576	0.33585	0.542438	0.600158	0.22	0.22	0.60913
CANPARB_p14640-A	CPAR2_100520	156.779	2.21398	0.218074	3.23158e-24	3.47751e-23	22.46	22.46	10.1524
CANPARB_p14650-A	CPAR2_100530	3360.86	0.684573	0.180994	0.000155392	0.000345223	3.46	3.46	3.78229
CANPARB_p14660-A	CPAR2_100540	150.348	0.30269	0.202692	0.135345	0.179005	0.75	0.75	1.49335
CANPARB_p14670-A	CPAR2_100550	347.958	-0.165875	0.167773	0.322817	0.383165	-0.42	0.42	-0.988686
CANPARB_p14680-A	CPAR2_100560	395.398	1.10345	0.450936	0.0144039	0.0233772	1.63	1.63	2.44703
CANPARB_p14690-A	CPAR2_100565	31.7457	-1.10209	0.440072	0.0122681	0.0201734	-1.7	1.7	-2.50434
CANPARB_p14700-A	CPAR2_100570	4133.53	-1.57735	0.228207	4.7804e-12	2.3556e-11	-10.63	10.63	-6.91195
CANPARB_p14710-A	CPAR2_100580	48.31	-0.337449	0.331911	0.309303	0.368845	-0.43	0.43	-1.01669
CANPARB_p14720-A	CPAR2_100590	311.935	-1.51048	0.227821	3.35388e-11	1.5411e-10	-9.81	9.81	-6.63013
CANPARB_p14730-A	CPAR2_100600	285.486	0.815585	0.170897	1.82068e-06	5.14148e-06	5.29	5.29	4.77237
CANPARB_p14740-A	CPAR2_100610	241.048	-1.97699	0.253388	6.08275e-15	3.75616e-14	-13.43	13.43	-7.80222
CANPARB_p14750-A	CPAR2_100620	5023.21	-1.4267	0.247119	7.77183e-09	2.86501e-08	-7.54	7.54	-5.77333
CANPARB_p14760-A	CPAR2_100630	39.1923	0.512237	0.381288	0.17913	0.230012	0.64	0.64	1.34344
CANPARB_p14770-A	CPAR2_100640	4873.44	-1.71389	0.298118	8.97587e-09	3.29021e-08	-7.48	7.48	-5.74903
CANPARB_p14780-A	CPAR2_100650	525.143	0.126367	0.147676	0.392161	0.452714	0.34	0.34	0.855704
CANPARB_p14790-A	CPAR2_100660	152.866	0.0502681	0.209789	0.810631	0.8399	0.08	0.08	0.239612
CANPARB_p14800-A	CPAR2_100670	464.208	-0.111242	0.198319	0.574851	0.629829	-0.2	0.2	-0.560922
CANPARB_p14810-A	CPAR2_100680	1707.17	-0.203719	0.179048	0.255208	0.313009	-0.5	0.5	-1.13779
CANPARB_p14820-A	CPAR2_100690	506.806	0.0785229	0.167133	0.638482	0.688718	0.16	0.16	0.469822
CANPARB_p14830-A	CPAR2_100700	461.782	0.0557396	0.148838	0.708034	0.749382	0.13	0.13	0.374498
CANPARB_p14840-A	CPAR2_100710	1380.12	-1.18576	0.41708	0.00446921	0.00791372	-2.1	2.1	-2.84299
CANPARB_p14850-A	CPAR2_100720	920.817	-0.120826	0.141245	0.392311	0.452798	-0.34	0.34	-0.855433
CANPARB_p14860-A	CPAR2_100730	397.708	-0.142929	0.163142	0.380974	0.441472	-0.36	0.36	-0.876102
CANPARB_p14870-A	CPAR2_100740	1048.02	0.159936	0.150649	0.288396	0.347881	0.46	0.46	1.06165
CANPARB_p14880-A	CPAR2_100750	1531.38	-1.77135	0.153396	7.58999e-31	1.13928e-29	-28.94	28.94	-11.5476
CANPARB_p14890-A	CPAR2_100760	875.978	0.164015	0.149909	0.273914	0.33309	0.48	0.48	1.09409
CANPARB_p14900-A	CPAR2_100770	3252.86	1.76382	0.18649	3.13992e-21	2.8901e-20	19.54	19.54	9.45797
CANPARB_p14910-A	CPAR2_100780	1088.24	-0.39227	0.179589	0.0289428	0.0445637	-1.35	1.35	-2.18426
CANPARB_p14920-A	CPAR2_100790	366.441	-0.525002	0.217206	0.0156462	0.025253	-1.6	1.6	-2.41707
CANPARB_p14930-A	CPAR2_100800	718.595	0.905226	0.146205	5.96024e-10	2.44679e-09	8.61	8.61	6.19148
CANPARB_p14940-A	CPAR2_100810	4648.86	-0.209856	0.198339	0.290024	0.34963	-0.46	0.46	-1.05807
CANPARB_p14950-A	CPAR2_100820	6681.77	4.339	0.238568	6.45991e-74	3.78163e-72	71.42	71.42	18.1877
CANPARB_p14960-A	CPAR2_100830	400.246	0.556615	0.512137	0.277104	0.336201	0.47	0.47	1.08685
CANPARB_p14970-A	CPAR2_100840	114.712	0.674196	0.254172	0.00798929	0.0135721	1.87	1.87	2.65252
CANPARB_p14980-A	CPAR2_100850	3007.62	-0.0877288	0.214658	0.682766	0.727505	-0.14	0.14	-0.408691
CANPARB_p14990-A	CPAR2_100920	277.39	-2.5865	0.184778	1.60661e-44	3.83881e-43	-42.42	42.42	-13.9978
CANPARB_p15000-A	CPAR2_100910	180.44	-0.767227	0.209598	0.000251745	0.000538049	-3.27	3.27	-3.66048
CANPARB_p15010-A	CPAR2_100900	232.857	-0.0710072	0.188655	0.706629	0.748165	-0.13	0.13	-0.376387
CANPARB_p15020-A	CPAR2_100890	1063.13	0.256427	0.164463	0.118955	0.159205	0.8	0.8	1.55917
CANPARB_p15030-A	CPAR2_100880	573.48	0.0766257	0.158622	0.629046	0.679792	0.17	0.17	0.483071
CANPARB_p15040-A	CPAR2_100870	5630.67	3.19461	0.228701	2.42725e-44	5.77606e-43	42.24	42.24	13.9685
CANPARB_p15050-A	CPAR2_100930	2807.79	-0.00286973	0.207795	0.988981	0.990504	0	0	-0.0138104
CANPARB_p15060-A	CPAR2_100940	150.451	0.634796	0.239497	0.00803641	0.0136442	1.87	1.87	2.65054
CANPARB_p15070-A	CPAR2_100950	1.88437	0.466093	1.00839	0.643926	0.693313	0.16	0.16	0.462217
CANPARB_p15080-A	CPAR2_100960	275.138	0.169333	0.175034	0.333329	0.394364	0.4	0.4	0.967429
CANPARB_p15090-A	CPAR2_100970	1401.39	0.452009	0.18101	0.0125198	0.0205527	1.69	1.69	2.49714
CANPARB_p15100-A	CPAR2_100980	99.2816	0.353338	0.249883	0.157358	0.204569	0.69	0.69	1.41401
CANPARB_p15110-A	CPAR2_100990	1541.21	-0.0710079	0.174228	0.683599	0.727995	-0.14	0.14	-0.407557
CANPARB_p15120-A	CPAR2_101000	418.324	0.0160813	0.199643	0.9358	0.946961	0.02	0.02	0.0805502
CANPARB_p15130-A	CPAR2_101010	452.687	0.858594	0.15457	2.78054e-08	9.6831e-08	7.01	7.01	5.55472
CANPARB_p15140-A	CPAR2_101020	370940	-2.08875	0.292553	9.35064e-13	4.90929e-12	-11.31	11.31	-7.13974
CANPARB_p15150-A	CPAR2_101030	1423.28	-0.305807	0.16	0.055967	0.0809365	-1.09	1.09	-1.91129
CANPARB_p15160-A	CPAR2_101040	3104.99	-1.74408	0.193802	2.27169e-19	1.86514e-18	-17.73	17.73	-8.9993
CANPARB_p15170-A	CPAR2_101050	99.7783	1.53453	0.257343	2.47679e-09	9.63397e-09	8.02	8.02	5.96298
CANPARB_p15180-A	CPAR2_101060	11630	0.116906	0.274419	0.6701	0.716879	0.14	0.14	0.426011
CANPARB_p15190-A	CPAR2_101070	8872.37	-1.67639	0.212561	3.10514e-15	1.95457e-14	-13.71	13.71	-7.88661
CANPARB_p15200-A	CPAR2_101080	308.328	-0.444072	0.166373	0.00760489	0.012968	-1.89	1.89	-2.66913
CANPARB_p15210-A	CPAR2_101090	538.833	-1.04374	0.162887	1.47673e-10	6.38936e-10	-9.19	9.19	-6.40776
CANPARB_p15220-A	CPAR2_101100	1057.77	-0.182639	0.140591	0.193916	0.246404	-0.61	0.61	-1.29908
CANPARB_p15230-A	CPAR2_101110	594.715	1.99527	0.174822	3.59513e-30	5.22231e-29	28.28	28.28	11.4131
CANPARB_p15240-A	CPAR2_101120	6247.29	0.210933	0.185188	0.254697	0.312446	0.51	0.51	1.13902
CANPARB_p15250-A	CPAR2_101130	871.719	0.260647	0.179185	0.145774	0.191251	0.72	0.72	1.45462
CANPARB_p15260-A	CPAR2_101140	603.86	0.475857	0.169422	0.00497399	0.00874406	2.06	2.06	2.80871
CANPARB_p15270-A	CPAR2_101150	1731.82	-0.476061	0.178214	0.00755616	0.0129104	-1.89	1.89	-2.67128
CANPARB_p15280-A	CPAR2_101160	1543.6	-0.602571	0.1973	0.00225749	0.00419135	-2.38	2.38	-3.05408
CANPARB_p15290-A	CPAR2_101170	2189.32	2.89292	0.210382	5.03757e-43	1.14302e-41	40.94	40.94	13.7508
CANPARB_p15300-A	CPAR2_101180	1484.2	-0.211551	0.157141	0.178221	0.229046	-0.64	0.64	-1.34625
CANPARB_p15310-A	CPAR2_101190	531.827	0.258425	0.17406	0.137627	0.181743	0.74	0.74	1.48469
CANPARB_p15320-A	CPAR2_101200	477.737	0.665413	0.161578	3.81812e-05	9.11182e-05	4.04	4.04	4.11822
CANPARB_p15330-A	CPAR2_101210	1525.88	0.284127	0.14993	0.0580835	0.0837284	1.08	1.08	1.89507
CANPARB_p15340-A	CPAR2_101220	706.765	1.09846	0.175286	3.68877e-10	1.54243e-09	8.81	8.81	6.26666
CANPARB_p15350-A	CPAR2_101230	968.029	2.39641	0.202776	3.14931e-32	5.07881e-31	30.29	30.29	11.818
CANPARB_p15360-A	CPAR2_101240	252.94	0.769546	0.18934	4.8167e-05	0.000113835	3.94	3.94	4.06435
CANPARB_p15370-A	CPAR2_101250	1256.4	0.350726	0.148065	0.0178492	0.0285335	1.54	1.54	2.36873
CANPARB_p15380-A	CPAR2_101260	947.133	-0.697705	0.152328	4.64383e-06	1.24702e-05	-4.9	4.9	-4.58027
CANPARB_p15390-A	CPAR2_101270	1130.4	0.519249	0.210043	0.0134318	0.0219392	1.66	1.66	2.47211
CANPARB_p15400-A	CPAR2_101280	751.513	-0.831851	0.156304	1.02628e-07	3.34513e-07	-6.48	6.48	-5.32201
CANPARB_p15410-A	CPAR2_101290	304.19	0.0478385	0.163876	0.770348	0.80414	0.09	0.09	0.29192
CANPARB_p15420-A	CPAR2_101300	1172.66	-0.134851	0.150848	0.371347	0.432266	-0.36	0.36	-0.893953
CANPARB_p15430-A	CPAR2_101310	2537.27	1.96471	0.18885	2.38768e-25	2.73532e-24	23.56	23.56	10.4036
CANPARB_p15440-A	CPAR2_101320	197.202	0.596293	0.244172	0.014602	0.0236919	1.63	1.63	2.4421
CANPARB_p15450-A	CPAR2_101320	633.661	0.329317	0.158692	0.0379682	0.0570498	1.24	1.24	2.0752
CANPARB_p15460-A	CPAR2_101330	47851.9	-3.52909	0.259103	3.02784e-42	6.76526e-41	-40.17	40.17	-13.6204
CANPARB_p15470-A	CPAR2_101340	912.417	0.658928	0.136348	1.34695e-06	3.86901e-06	5.41	5.41	4.8327
CANPARB_p15480-A	CPAR2_101350	42625.3	1.36175	0.224741	1.36789e-09	5.43258e-09	8.26	8.26	6.05921
CANPARB_p15490-A	CPAR2_101360	878.751	1.47429	0.139262	3.4422e-26	4.11238e-25	24.39	24.39	10.5865
CANPARB_p15500-A	CPAR2_101370	311.191	1.05261	0.192456	4.51601e-08	1.53791e-07	6.81	6.81	5.46938
CANPARB_p15510-A	CPAR2_101380	194.196	0.0623128	0.224692	0.78153	0.813637	0.09	0.09	0.277325
CANPARB_p15520-A	CPAR2_101390	9489.79	-1.44344	0.285135	4.14221e-07	1.25966e-06	-5.9	5.9	-5.0623
CANPARB_p15530-A	CPAR2_101400	656.567	-0.996753	0.164182	1.27096e-09	5.06137e-09	-8.3	8.3	-6.07103
CANPARB_p15540-A	CPAR2_101410	14440.2	-0.51343	0.250117	0.0400962	0.0598478	-1.22	1.22	-2.05276
CANPARB_p15550-A	CPAR2_101420	291.556	-0.067389	0.180602	0.709048	0.750319	-0.12	0.12	-0.373136
CANPARB_p15560-A	CPAR2_101430	671.377	1.38386	0.175156	2.77224e-15	1.75256e-14	13.76	13.76	7.90075
CANPARB_p15570-A	CPAR2_101440	687.967	-2.01646	0.186793	3.62752e-27	4.48006e-26	-25.35	25.35	-10.7952
CANPARB_p15580-A	CPAR2_101450	141.751	0.403144	0.216459	0.0625396	0.0894252	1.05	1.05	1.86245
CANPARB_p15590-A	CPAR2_101460	214.742	-0.375143	0.201483	0.062616	0.0895126	-1.05	1.05	-1.86191
CANPARB_p15600-A	CPAR2_101470	161.862	0.0653062	0.209869	0.755667	0.791497	0.1	0.1	0.311176
CANPARB_p15610-A	CPAR2_101480	4604.73	1.36626	0.247327	3.31197e-08	1.1425e-07	6.94	6.94	5.52409
CANPARB_p15620-A	CPAR2_101490	700.465	-0.807007	0.176546	4.85214e-06	1.29879e-05	-4.89	4.89	-4.57108
CANPARB_p15630-A	CPAR2_101500	219.474	-0.385658	0.204874	0.0597791	0.0858765	-1.07	1.07	-1.88242
CANPARB_p15640-A	CPAR2_101510	197.174	1.42773	0.217198	4.91709e-11	2.22447e-10	9.65	9.65	6.57342
CANPARB_p15650-A	CPAR2_101520	2136.81	-0.504733	0.181312	0.00537283	0.00938882	-2.03	2.03	-2.78379
CANPARB_p15660-A	CPAR2_101530	226.611	0.608629	0.227877	0.00756556	0.0129191	1.89	1.89	2.67087
CANPARB_p15670-A	CPAR2_101540	549.855	1.34048	0.183528	2.79364e-13	1.52841e-12	11.82	11.82	7.30399
CANPARB_p15680-A	CPAR2_101550	1062.53	-0.150542	0.138594	0.277387	0.336404	-0.47	0.47	-1.08621
CANPARB_p15690-A	CPAR2_101560	1675.89	-2.13044	0.171927	2.90354e-35	5.27868e-34	-33.28	33.28	-12.3916
CANPARB_p15700-A	CPAR2_101570	3909.34	-1.98327	0.248785	1.56353e-15	1.00581e-14	-14	14	-7.97182
CANPARB_p15710-A	CPAR2_101580	780.954	-0.162272	0.163252	0.320225	0.38032	-0.42	0.42	-0.993996
CANPARB_p15720-A	CPAR2_101590	141.9	0.143253	0.234779	0.541757	0.599517	0.22	0.22	0.610159
CANPARB_p15730-A	CPAR2_101600	108.238	1.28738	0.286287	6.89767e-06	1.81316e-05	4.74	4.74	4.49682
CANPARB_p15740-A	CPAR2_101610	4603.95	0.989801	0.178797	3.09636e-08	1.07255e-07	6.97	6.97	5.5359
CANPARB_p15750-A	CPAR2_101620	2935.99	0.51434	0.863899	NA	NA	0	0	0.59537
CANPARB_p15760-A	CPAR2_101630	455.029	0.823504	0.157175	1.61107e-07	5.1201e-07	6.29	6.29	5.23939
CANPARB_p15770-A	CPAR2_101640	58.4569	-0.0325594	0.302965	0.914417	0.928211	-0.03	0.03	-0.107469
CANPARB_p15780-A	CPAR2_101650	393.394	0.744562	0.161865	4.22729e-06	1.13987e-05	4.94	4.94	4.59988
CANPARB_p15790-A	CPAR2_101660	195.263	0.614689	0.217141	0.00464277	0.00820615	2.09	2.09	2.83083
CANPARB_p15800-A	CPAR2_101670	5184.9	-0.210647	0.239779	0.379671	0.440292	-0.36	0.36	-0.878502
CANPARB_p15810-A	CPAR2_101680	18284.8	0.491913	0.297929	0.0987165	0.135146	0.87	0.87	1.65111
CANPARB_p15820-A	CPAR2_101690	400.214	0.364175	0.186795	0.0512242	0.0747052	1.13	1.13	1.9496
CANPARB_p15830-A	CPAR2_101700	239.562	0.113093	0.186103	0.543393	0.600987	0.22	0.22	0.60769
CANPARB_p15840-A	CPAR2_101710	213.233	0.315354	0.184838	0.0879877	0.121855	0.91	0.91	1.70611
CANPARB_p15850-A	CPAR2_101720	1596.06	-0.925989	0.239065	0.000107335	0.000244585	-3.61	3.61	-3.87338
CANPARB_p15860-A	CPAR2_101730	485.089	-0.524762	0.147579	0.000376817	0.000787816	-3.1	3.1	-3.55581
CANPARB_p15870-A	CPAR2_101740	531.51	0.149972	0.162151	0.355022	0.415909	0.38	0.38	0.924892
CANPARB_p15880-A	CPAR2_101750	27.14	0.979248	0.465915	0.0355731	0.0538379	1.27	1.27	2.10177
CANPARB_p15890-A	CPAR2_101760	1334.76	3.92709	0.199319	2.05289e-86	1.58127e-84	83.8	83.8	19.7025
CANPARB_p15900-A	CPAR2_101770	3551.47	0.986699	0.212038	3.265e-06	8.9398e-06	5.05	5.05	4.6534
CANPARB_p15910-A	CPAR2_101780	306.989	2.37581	0.238984	2.75193e-23	2.81149e-22	21.55	21.55	9.94131
CANPARB_p15920-A	CPAR2_101790	787.696	0.268298	0.135239	0.0472691	0.0695434	1.16	1.16	1.98388
CANPARB_p15930-A	CPAR2_101800	504.734	2.29531	0.157379	3.51748e-48	9.31735e-47	46.03	46.03	14.5846
CANPARB_p15940-A	CPAR2_101810	2722.72	1.69498	0.237916	1.04627e-12	5.46862e-12	11.26	11.26	7.12428
CANPARB_p15950-A	CPAR2_101820	286.473	1.00211	0.170834	4.46442e-09	1.69706e-08	7.77	7.77	5.866
CANPARB_p15960-A	CPAR2_101830	7013.58	0.292025	0.225495	0.195306	0.247901	0.61	0.61	1.29504
CANPARB_p15970-A	CPAR2_101840	392.274	1.09766	0.185206	3.09094e-09	1.19199e-08	7.92	7.92	5.92669
CANPARB_p15980-A	CPAR2_101850	445.103	-0.227076	0.152511	0.13651	0.18039	-0.74	0.74	-1.48891
CANPARB_p15990-A	CPAR2_101860	330.512	0.488318	0.242318	0.0438842	0.0649553	1.19	1.19	2.0152
CANPARB_p16000-A	CPAR2_101860	1981.51	0.673644	0.19423	0.000523793	0.00107063	2.97	2.97	3.46828
CANPARB_p16010-A	CPAR2_101870	1196.1	-0.396614	0.141156	0.00495773	0.00871809	-2.06	2.06	-2.80977
CANPARB_p16020-A	CPAR2_101880	776.056	-0.464757	0.149969	0.00194162	0.00365356	-2.44	2.44	-3.09902
CANPARB_p16030-A	CPAR2_101890	109	-0.254552	0.237609	0.284031	0.343183	-0.46	0.46	-1.07131
CANPARB_p16040-A	CPAR2_101900	103.713	0.470023	0.240379	0.0505422	0.0738577	1.13	1.13	1.95535
CANPARB_p16050-A	CPAR2_101910	374.847	0.893846	0.19244	3.40407e-06	9.28153e-06	5.03	5.03	4.6448
CANPARB_p16060-A	CPAR2_101920	593.244	0.311283	0.149169	0.0369074	0.0556181	1.25	1.25	2.08679
CANPARB_p16070-A	CPAR2_101930	386.074	0.172362	0.192861	0.371476	0.43233	0.36	0.36	0.893712
CANPARB_p16080-A	CPAR2_101940	437.938	-0.350162	0.185343	0.0588573	0.0846615	-1.07	1.07	-1.88926
CANPARB_p16090-A	CPAR2_101950	607.803	0.831563	0.163354	3.57023e-07	1.09196e-06	5.96	5.96	5.09055
CANPARB_p16100-A	CPAR2_101960	257.641	0.802731	0.217544	0.000224279	0.00048478	3.31	3.31	3.68997
CANPARB_p16110-A	CPAR2_101970	123.664	0.434283	0.270094	0.107859	0.146294	0.83	0.83	1.60789
CANPARB_p16120-A	CPAR2_101980	373.035	0.0520408	0.163819	0.750733	0.787455	0.1	0.1	0.317674
CANPARB_p16130-A	CPAR2_101990	1336.19	0.684917	0.152918	7.49998e-06	1.96443e-05	4.71	4.71	4.47898
CANPARB_p16140-A	CPAR2_102000	2709.84	1.84128	0.218717	3.81096e-17	2.74746e-16	15.56	15.56	8.41857
CANPARB_p16150-A	CPAR2_102010	99.4987	1.94304	0.313793	5.93697e-10	2.44066e-09	8.61	8.61	6.1921
CANPARB_p16160-A	CPAR2_102020	314.292	-0.390838	0.214897	0.0689544	0.0976673	-1.01	1.01	-1.81872
CANPARB_p16170-A	CPAR2_102030	1022.8	0.903362	0.160336	1.75888e-08	6.26305e-08	7.2	7.2	5.63419
CANPARB_p16180-A	CPAR2_102040	1558.32	0.251709	0.205431	0.220472	0.275956	0.56	0.56	1.22527
CANPARB_p16190-A	CPAR2_102050	571.228	0.435179	0.167148	0.00922608	0.015511	1.81	1.81	2.60356
CANPARB_p16200-A	CPAR2_102060	870.705	2.10203	0.17014	4.59598e-35	8.30398e-34	33.08	33.08	12.3547
CANPARB_p16210-A	CPAR2_102070	149.484	1.30646	0.284561	4.40797e-06	1.18695e-05	4.93	4.93	4.59116
CANPARB_p16220-A	CPAR2_102080	15668.9	-0.952174	0.233406	4.51364e-05	0.000106932	-3.97	3.97	-4.07948
CANPARB_p16230-A	CPAR2_102090	23747.5	-1.09457	0.233284	2.70571e-06	7.47839e-06	-5.13	5.13	-4.69198
CANPARB_p16240-A	CPAR2_102100	1183.77	-2.70033	0.202013	9.41227e-41	2.01829e-39	-38.7	38.7	-13.3671
CANPARB_p16250-A	CPAR2_102110	168.203	-1.20724	0.258381	2.97813e-06	8.20037e-06	-5.09	5.09	-4.67232
CANPARB_p16260-A	CPAR2_102120	51.5019	-1.32185	0.358605	0.00022772	0.000491364	-3.31	3.31	-3.6861
CANPARB_p16270-A	CPAR2_102130	2410.38	-0.70715	0.175008	5.3299e-05	0.000125055	-3.9	3.9	-4.04067
CANPARB_p16280-A	CPAR2_102140	102.179	0.39868	0.356759	0.263778	0.322439	0.49	0.49	1.11751
CANPARB_p16290-A	CPAR2_102150	69.8478	0.127787	0.353485	0.71772	0.758886	0.12	0.12	0.361507
CANPARB_p16300-A	CPAR2_102160	1123.79	-0.718971	0.223678	0.00130758	0.00252376	-2.6	2.6	-3.21431
CANPARB_p16310-A	CPAR2_102170	97.6043	-0.995167	0.268391	0.000208981	0.000453773	-3.34	3.34	-3.70791
CANPARB_p16320-A	CPAR2_102180	384.322	-0.333244	0.159079	0.0361861	0.0546895	-1.26	1.26	-2.09483
CANPARB_p16330-A	CPAR2_102190	372.981	0.474524	0.183735	0.00980458	0.016427	1.78	1.78	2.58265
CANPARB_p16340-A	CPAR2_102200	178.2	3.18523	0.246848	4.29394e-38	8.46354e-37	36.07	36.07	12.9036
CANPARB_p16350-A	CPAR2_102210	195.661	1.39303	0.253366	3.83961e-08	1.31215e-07	6.88	6.88	5.49807
CANPARB_p16360-A	CPAR2_102220	11086.1	-1.58516	0.234273	1.32105e-11	6.21658e-11	-10.21	10.21	-6.76631
CANPARB_p16370-A	CPAR2_102230	98.1302	0.25404	0.237162	0.284094	0.343188	0.46	0.46	1.07117
CANPARB_p16380-A	CPAR2_102240	284.426	1.0247	0.193012	1.10226e-07	3.57883e-07	6.45	6.45	5.309
CANPARB_p16390-A	CPAR2_102250	3800.83	2.90997	0.182639	3.74573e-57	1.37047e-55	54.86	54.86	15.9329
CANPARB_p16400-A	CPAR2_102260	246.71	-0.325379	0.221022	0.140978	0.185792	-0.73	0.73	-1.47216
CANPARB_p16410-A	CPAR2_102270	2614.39	-0.110702	0.163426	0.498161	0.558666	-0.25	0.25	-0.677386
CANPARB_p16420-A	CPAR2_102280	583.819	0.605226	0.214646	0.00480767	0.0084721	2.07	2.07	2.81965
CANPARB_p16430-A	CPAR2_102290	323.471	0.486573	0.174758	0.00536496	0.00937787	2.03	2.03	2.78426
CANPARB_p16440-A	CPAR2_102300	567.524	-0.206188	0.198702	0.299422	0.358743	-0.45	0.45	-1.03767
CANPARB_p16450-A	CPAR2_102310	297.299	0.155734	0.205752	0.44911	0.510305	0.29	0.29	0.756899
CANPARB_p16460-A	CPAR2_102320	1000.7	-0.285892	0.16576	0.0845749	0.117573	-0.93	0.93	-1.72474
CANPARB_p16470-A	CPAR2_102330	700.308	-0.616021	0.158729	0.000104046	0.00023746	-3.62	3.62	-3.88096
CANPARB_p16480-A	CPAR2_102340	144.229	1.59861	0.295682	6.4262e-08	2.13744e-07	6.67	6.67	5.40652
CANPARB_p16490-A	CPAR2_102350	1798.29	0.860556	0.154814	2.71875e-08	9.47355e-08	7.02	7.02	5.55865
CANPARB_p16500-A	CPAR2_102360	616.248	0.616726	0.171785	0.000330545	0.000696297	3.16	3.16	3.59011
CANPARB_p16510-A	CPAR2_102370	422.234	1.18157	0.195555	1.52082e-09	6.01953e-09	8.22	8.22	6.04214
CANPARB_p16520-A	CPAR2_102380	58.6783	-1.05064	0.312052	0.000760233	0.00151736	-2.82	2.82	-3.36688
CANPARB_p16530-A	CPAR2_102390	158.07	-0.546259	0.225722	0.0155183	0.0250674	-1.6	1.6	-2.42005
CANPARB_p16540-A	CPAR2_102400	291.168	-0.327199	0.168966	0.052809	0.0767868	-1.11	1.11	-1.93648
CANPARB_p16550-A	CPAR2_102410	957.137	-3.16823	0.206566	4.28743e-53	1.35668e-51	-50.87	50.87	-15.3376
CANPARB_p16560-A	CPAR2_102580	3550.99	-2.67319	0.244156	6.7437e-28	8.73399e-27	-26.06	26.06	-10.9487
CANPARB_p16570-A	CPAR2_102570	7161.94	5.6564	0.621015	8.36705e-20	7.09866e-19	18.15	18.15	9.10832
CANPARB_p16580-A	CPAR2_102560	7722.83	7.47098	0.359261	4.76156e-96	4.97754e-94	93.3	93.3	20.7954
CANPARB_p16590-A	CPAR2_102550	21528.2	5.21696	0.229122	9.22781e-115	1.54342e-112	111.81	111.81	22.7694
CANPARB_p16600-A	CPAR2_102540	2364.62	0.448255	0.250502	0.0735459	0.103544	0.98	0.98	1.78943
CANPARB_p16610-A	CPAR2_102530	3083.76	-0.211281	0.188908	0.263381	0.32202	-0.49	0.49	-1.11844
CANPARB_p16620-A	CPAR2_102520	6.88038	0.634311	0.812062	0.434737	0.495898	0.3	0.3	0.781112
CANPARB_p16630-A	CPAR2_102510	14.9852	-1.63345	0.597429	0.00625458	0.0108166	-1.97	1.97	-2.73413
CANPARB_p16640-A	CPAR2_102500	212.284	-0.730429	0.189366	0.00011468	0.000259778	-3.59	3.59	-3.85723
CANPARB_p16650-A	CPAR2_102490	81.6111	-0.409445	0.256694	0.110696	0.149622	-0.83	0.83	-1.59507
CANPARB_p16660-A	CPAR2_102480	5111.69	1.6531	0.216289	2.1217e-14	1.25586e-13	12.9	12.9	7.64303
CANPARB_p16670-A	CPAR2_102470	1877.55	0.344083	0.205024	0.093297	0.128388	0.89	0.89	1.67826
CANPARB_p16680-A	CPAR2_102460	252.953	-0.58662	0.187539	0.00176003	0.00332791	-2.48	2.48	-3.128
CANPARB_p16690-A	CPAR2_102450	526.412	0.891172	0.177047	4.81524e-07	1.45301e-06	5.84	5.84	5.03353
CANPARB_p16700-A	CPAR2_102440	449.301	-1.39606	0.249503	2.20136e-08	7.72589e-08	-7.11	7.11	-5.59538
CANPARB_p16710-A	CPAR2_102430	283.879	-0.837387	0.175159	1.74666e-06	4.94916e-06	-5.31	5.31	-4.78072
CANPARB_p16720-A	CPAR2_102420	414.885	-2.22185	0.215172	5.37969e-25	6.05628e-24	-23.22	23.22	-10.3259
CANPARB_p16730-A		889.087	-3.27148	0.205656	5.617e-57	2.01729e-55	-54.7	54.7	-15.9075
CANPARB_p16740-A	CPAR2_102590	32.8329	-0.340284	0.465503	0.464778	0.524949	-0.28	0.28	-0.731002
CANPARB_p16750-A	CPAR2_102600	21.716	0.634252	0.502572	0.206944	0.260931	0.58	0.58	1.26201
CANPARB_p16760-A	CPAR2_102610	30277.1	-2.08243	0.286286	3.49143e-13	1.89776e-12	-11.72	11.72	-7.27394
CANPARB_p16770-A	CPAR2_102620	6.85486	1.89103	0.835219	0.0235674	0.036907	1.43	1.43	2.26411
CANPARB_p16780-A	CPAR2_102630	8678.04	-3.03756	0.239496	7.33303e-37	1.39829e-35	-34.85	34.85	-12.6831
CANPARB_p16790-A	CPAR2_102640	892.779	-0.455723	0.204658	0.0259636	0.0402732	-1.39	1.39	-2.22676
CANPARB_p16800-A	CPAR2_102650	250.221	0.551431	0.203005	0.00660063	0.011358	1.94	1.94	2.71635
CANPARB_p16810-A	CPAR2_102660	231.538	-0.383591	0.171366	0.0251928	0.0392034	-1.41	1.41	-2.23843
CANPARB_p16820-A	CPAR2_102670	197.732	0.22702	0.186892	0.224475	0.280187	0.55	0.55	1.21471
CANPARB_p16830-A	CPAR2_102680	183.614	-0.173519	0.231204	0.452951	0.514171	-0.29	0.29	-0.750504
CANPARB_p16840-A	CPAR2_102690	2173.53	-0.808191	0.173648	3.25245e-06	8.90961e-06	-5.05	5.05	-4.6542
CANPARB_p16850-A	CPAR2_102700	3594.01	0.262637	0.196104	0.180482	0.231445	0.64	0.64	1.33927
CANPARB_p16860-A	CPAR2_102710	2370.11	-1.54133	0.24848	5.53854e-10	2.28489e-09	-8.64	8.64	-6.20303
CANPARB_p16870-A	CPAR2_102720	573.959	-0.0193804	0.141905	0.891369	0.90828	-0.04	0.04	-0.136573
CANPARB_p16880-A	CPAR2_102730	328.797	0.667276	0.155974	1.88478e-05	4.67125e-05	4.33	4.33	4.27812
CANPARB_p16890-A	CPAR2_102740	275.649	0.0618679	0.18834	0.742541	0.780541	0.11	0.11	0.32849
CANPARB_p16900-A	CPAR2_102750	214.95	-1.93983	0.194975	2.5441e-23	2.60826e-22	-21.58	21.58	-9.94913
CANPARB_p16910-A	CPAR2_102760	206.787	-0.938434	0.19859	2.29572e-06	6.41487e-06	-5.19	5.19	-4.72548
CANPARB_p16920-A	CPAR2_102770	381.353	-0.194298	0.162007	0.230404	0.286305	-0.54	0.54	-1.19932
CANPARB_p16930-A	CPAR2_102780	7979.83	-1.35971	0.249606	5.1103e-08	1.72524e-07	-6.76	6.76	-5.44743
CANPARB_p16940-A	CPAR2_102790	118579	8.67259	0.327616	2.04732e-154	5.99252e-152	151.22	151.22	26.4718
CANPARB_p16950-A	CPAR2_102800	11309.8	0.184902	0.215274	0.390389	0.450935	0.35	0.35	0.858912
CANPARB_p16960-A	CPAR2_102810	384.18	-0.818697	0.238077	0.000584314	0.00118852	-2.92	2.92	-3.43879
CANPARB_p16970-A	CPAR2_102820	954.853	-0.176891	0.183128	0.334073	0.395163	-0.4	0.4	-0.965943
CANPARB_p16980-A	CPAR2_102830	3361.67	-0.753259	0.200472	0.000171673	0.000378806	-3.42	3.42	-3.75742
CANPARB_p16990-A	CPAR2_102840	5021.03	-1.73331	0.252964	7.28228e-12	3.51446e-11	-10.45	10.45	-6.852
CANPARB_p17000-A	CPAR2_102850	139.303	-1.57368	0.26067	1.56957e-09	6.2083e-09	-8.21	8.21	-6.03705
CANPARB_p17010-A	CPAR2_102860	543.547	-0.738695	0.182668	5.25649e-05	0.000123432	-3.91	3.91	-4.04392
CANPARB_p17020-A	CPAR2_102870	171.328	0.277563	0.216954	0.200769	0.254285	0.59	0.59	1.27936
CANPARB_p17030-A	CPAR2_102880	1493.74	-0.24457	0.152183	0.108036	0.146501	-0.83	0.83	-1.60708
CANPARB_p17040-A	CPAR2_102890	12356.9	0.0429184	0.222454	0.847013	0.870355	0.06	0.06	0.192931
CANPARB_p17050-A	CPAR2_102900	985.463	0.64313	0.148967	1.57966e-05	3.94679e-05	4.4	4.4	4.31728
CANPARB_p17060-A	CPAR2_102910	372.843	0.298055	0.173493	0.0858019	0.119109	0.92	0.92	1.71797
CANPARB_p17070-A	CPAR2_102920	483.167	-0.523871	0.147749	0.0003916	0.000817555	-3.09	3.09	-3.54568
CANPARB_p17080-A	CPAR2_102930	310.326	0.756534	0.200095	0.000156279	0.000346931	3.46	3.46	3.78087
CANPARB_p17090-A	CPAR2_102940	525.133	-0.381976	0.153339	0.0127366	0.0208677	-1.68	1.68	-2.49105
CANPARB_p17100-A	CPAR2_102950	418.072	0.164455	0.152951	0.282277	0.341627	0.47	0.47	1.07522
CANPARB_p17110-A	CPAR2_102960	1148.31	-0.303765	0.155191	0.0503057	0.0735305	-1.13	1.13	-1.95736
CANPARB_p17120-A	CPAR2_102970	2470.58	-0.804052	0.184811	1.35721e-05	3.41871e-05	-4.47	4.47	-4.35067
CANPARB_p17130-A	CPAR2_102980	182.329	-0.771035	0.217654	0.00039638	0.00082724	-3.08	3.08	-3.54248
CANPARB_p17140-A	CPAR2_102990	318.337	0.0283883	0.159399	0.858647	0.880764	0.06	0.06	0.178096
CANPARB_p17150-A	CPAR2_103000	3007.95	0.321794	0.222306	0.147749	0.193581	0.71	0.71	1.44753
CANPARB_p17160-A	CPAR2_103010	510.917	0.708247	0.201056	0.000427278	0.00088698	3.05	3.05	3.52264
CANPARB_p17170-A	CPAR2_103020	3360.68	-1.66082	0.172981	7.9075e-22	7.45419e-21	-20.13	20.13	-9.60113
CANPARB_p17180-A	CPAR2_103030	505.856	-0.987589	0.232623	2.18158e-05	5.37725e-05	-4.27	4.27	-4.24545
CANPARB_p17190-A	CPAR2_103040	648.372	-1.09329	0.205699	1.06657e-07	3.47066e-07	-6.46	6.46	-5.315
CANPARB_p17200-A	CPAR2_103050	295.74	0.00477605	0.169119	0.97747	0.981312	0.01	0.01	0.0282407
CANPARB_p17210-A	CPAR2_103060	1261.59	-0.0730638	0.149105	0.624121	0.675094	-0.17	0.17	-0.490018
CANPARB_p17220-A	CPAR2_103070	236.357	-0.204306	0.184452	0.268018	0.326939	-0.49	0.49	-1.10764
CANPARB_p17230-A	CPAR2_103080	96.9209	1.79333	0.343608	1.79787e-07	5.67677e-07	6.25	6.25	5.21911
CANPARB_p17240-A	CPAR2_103090	1835.11	-0.728002	0.163915	8.94021e-06	2.31986e-05	-4.63	4.63	-4.44134
CANPARB_p17250-A	CPAR2_103100	5.42496	-0.784355	0.904393	0.385793	0.446154	-0.35	0.35	-0.867272
CANPARB_p17260-A	CPAR2_103110	31.3155	-0.763698	0.412973	0.064419	0.0918657	-1.04	1.04	-1.84927
CANPARB_p17270-A	CPAR2_103120	1868.48	2.28852	0.153656	3.61907e-50	1.04881e-48	47.98	47.98	14.8937
CANPARB_p17280-A	CPAR2_103130	1679.36	-0.262766	0.213184	0.217733	0.272877	-0.56	0.56	-1.23258
CANPARB_p17290-A	CPAR2_103140	5927.7	4.75462	0.230144	8.04511e-95	7.59614e-93	92.12	92.12	20.6593
CANPARB_p17300-A	CPAR2_103150	410.748	2.94398	0.186779	5.69399e-56	1.98408e-54	53.7	53.7	15.7619
CANPARB_p17310-A	CPAR2_103160	10927.5	-1.85324	0.22368	1.17865e-16	8.2141e-16	-15.09	15.09	-8.28525
CANPARB_p17320-A	CPAR2_103170	3665.59	-0.254975	0.19448	0.189837	0.242003	-0.62	0.62	-1.31106
CANPARB_p17330-A	CPAR2_103180	4168.93	-0.315628	0.250378	0.20745	0.261446	-0.58	0.58	-1.26061
CANPARB_p17340-A	CPAR2_103190	266.317	-0.00275527	0.176961	0.987577	0.989606	0	0	-0.01557
CANPARB_p17350-A	CPAR2_103200	1465.52	-3.17881	0.231007	4.39497e-43	1.0011e-41	-41	41	-13.7607
CANPARB_p17360-A	CPAR2_103210	1115.21	-0.446813	0.142283	0.00168767	0.00319936	-2.49	2.49	-3.14031
CANPARB_p17370-A	CPAR2_103220	100.627	-0.481527	0.234659	0.0401667	0.0599377	-1.22	1.22	-2.05203
CANPARB_p17380-A	CPAR2_103230	2697.03	-0.265942	0.169475	0.116598	0.156516	-0.81	0.81	-1.56921
CANPARB_p17390-A	CPAR2_103240	8113.39	0.0584523	0.21237	0.783133	0.81487	0.09	0.09	0.275238
CANPARB_p17400-A	CPAR2_103250	509.872	-0.0426961	0.170544	0.802315	0.832199	-0.08	0.08	-0.250353
CANPARB_p17410-A	CPAR2_103260	4334.39	3.92749	0.561753	2.71991e-12	1.37856e-11	10.86	10.86	6.99149
CANPARB_p17420-A	CPAR2_103270	118.006	-0.615871	0.238754	0.00989375	0.0165575	-1.78	1.78	-2.57952
CANPARB_p17430-A	CPAR2_103280	917.402	-0.955179	0.198832	1.55568e-06	4.43808e-06	-5.35	5.35	-4.80395
CANPARB_p17440-A	CPAR2_103290	516.546	0.0682445	0.153304	0.656206	0.705237	0.15	0.15	0.445158
CANPARB_p17450-A	CPAR2_103310	9754.02	-0.647992	0.243548	0.00779945	0.0132765	-1.88	1.88	-2.66063
CANPARB_p17460-A	CPAR2_103320	24.4233	1.34597	0.524696	0.0103105	0.0171812	1.76	1.76	2.56524
CANPARB_p17470-A	CPAR2_103330	68.1651	1.87946	0.310472	1.41676e-09	5.61906e-09	8.25	8.25	6.05356
CANPARB_p17480-A	CPAR2_103340	8777.78	-0.768549	0.207676	0.00021499	0.000465785	-3.33	3.33	-3.70072
CANPARB_p17490-A		1581.23	4.42466	0.191197	1.75402e-118	3.31228e-116	115.48	115.48	23.1419
CANPARB_p17500-A	CPAR2_103350	152.016	-0.586755	0.230143	0.0107872	0.0179093	-1.75	1.75	-2.54952
CANPARB_p17510-A	CPAR2_103360	7834.62	0.626897	0.264245	0.0176728	0.0282746	1.55	1.55	2.3724
CANPARB_p17520-A	CPAR2_103370	139.921	1.19508	0.226784	1.36672e-07	4.37201e-07	6.36	6.36	5.26967
CANPARB_p17530-A	CPAR2_103380	472.796	1.84457	0.169143	1.08643e-27	1.38863e-26	25.86	25.86	10.9054
CANPARB_p17540-A	CPAR2_103390	231.926	-0.69354	0.189198	0.000246674	0.000528369	-3.28	3.28	-3.66569
CANPARB_p17550-A		2892.38	2.26843	0.204091	1.06278e-28	1.44017e-27	26.84	26.84	11.1148
CANPARB_p17560-A	CPAR2_103400	1435.26	-0.938274	0.170196	3.52989e-08	1.20983e-07	-6.92	6.92	-5.51289
CANPARB_p17570-A	CPAR2_103410	1386.56	0.262021	0.155266	0.0914966	0.126177	0.9	0.9	1.68756
CANPARB_p17580-A	CPAR2_103420	494.642	0.0454653	0.181175	0.801855	0.832047	0.08	0.08	0.250947
CANPARB_p17590-A	CPAR2_103430	226.049	-0.0765513	0.187683	0.683364	0.727878	-0.14	0.14	-0.407876
CANPARB_p17600-A	CPAR2_103440	149.005	-0.895299	0.265262	0.000737748	0.001476	-2.83	2.83	-3.37515
CANPARB_p17610-A	CPAR2_103450	6365.48	-0.978205	0.221481	1.00242e-05	2.58397e-05	-4.59	4.59	-4.41665
CANPARB_p17620-A	CPAR2_103460	897.687	-0.194087	0.139175	0.163152	0.211538	-0.67	0.67	-1.39455
CANPARB_p17630-A	CPAR2_103470	316.484	-1.31603	0.181069	3.6458e-13	1.97616e-12	-11.7	11.7	-7.2681
CANPARB_p17640-A	CPAR2_103480	195.12	-0.636429	0.188377	0.000728878	0.00145975	-2.84	2.84	-3.37848
CANPARB_p17650-A	CPAR2_103490	269.648	-0.926681	0.440527	0.0354158	0.0536553	-1.27	1.27	-2.10357
CANPARB_p17660-A	CPAR2_103500	92.0962	-0.185949	0.252834	0.46206	0.522686	-0.28	0.28	-0.735458
CANPARB_p17670-A	CPAR2_103510	387.146	0.429352	0.172413	0.0127651	0.0209027	1.68	1.68	2.49026
CANPARB_p17680-A	CPAR2_103520	4248.96	-0.191606	0.181512	0.291148	0.350768	-0.45	0.45	-1.05561
CANPARB_p17690-A	CPAR2_103530	3076.23	-1.57641	0.196987	1.21816e-15	7.94109e-15	-14.1	14.1	-8.0026
CANPARB_p17700-A	CPAR2_103540	993.933	2.62635	0.150743	5.55129e-68	2.73086e-66	65.56	65.56	17.4227
CANPARB_p17710-A	CPAR2_103550	608.377	3.91355	0.171634	4.40461e-115	7.58371e-113	112.12	112.12	22.8018
CANPARB_p17720-A	CPAR2_103560	228.107	-0.447135	0.188733	0.0178295	0.0285097	-1.55	1.55	-2.36914
CANPARB_p17730-A	CPAR2_103570	123.27	-0.0774178	0.223767	0.729361	0.768481	-0.11	0.11	-0.345975
CANPARB_p17740-A	CPAR2_103580	311.393	-0.733537	0.20736	0.000403934	0.000841206	-3.08	3.08	-3.5375
CANPARB_p17750-A	CPAR2_103590	130.801	-0.356822	0.256246	0.16377	0.212198	-0.67	0.67	-1.3925
CANPARB_p17760-A	CPAR2_103600	1173.18	-0.400651	0.142185	0.00483519	0.0085154	-2.07	2.07	-2.81781
CANPARB_p17770-A	CPAR2_103610	4476.86	0.625361	0.233288	0.00734819	0.0125705	1.9	1.9	2.68064
CANPARB_p17780-A	CPAR2_103620	476.482	0.00080719	0.16329	0.996056	0.996226	0	0	0.00494329
CANPARB_p17790-A	CPAR2_103630	4467.33	-0.886381	0.202738	1.23091e-05	3.12208e-05	-4.51	4.51	-4.37204
CANPARB_p17800-A	CPAR2_103640	7797.54	-3.7278	0.227675	2.96531e-60	1.16503e-58	-57.93	57.93	-16.3733
CANPARB_p17810-A	CPAR2_103650	147.489	-1.01286	0.204003	6.87226e-07	2.0463e-06	-5.69	5.69	-4.96494
CANPARB_p17820-A	CPAR2_103660	150.72	-0.971891	0.226347	1.75633e-05	4.36584e-05	-4.36	4.36	-4.29381
CANPARB_p17830-A	CPAR2_103670	1241.54	2.76417	0.176712	3.75017e-55	1.24031e-53	52.91	52.91	15.6423
CANPARB_p17840-A	CPAR2_103680	765.325	1.58779	0.51764	0.00215954	0.00402866	2.39	2.39	3.06737
CANPARB_p17850-A	CPAR2_103690	148081	3.35876	0.382611	1.65623e-18	1.28418e-17	16.89	16.89	8.77853
CANPARB_p17860-A	CPAR2_103700	4699.55	3.33028	0.249008	8.55752e-41	1.84855e-39	38.73	38.73	13.3742
CANPARB_p17870-A	CPAR2_103710	391.263	1.72706	0.178841	4.59213e-22	4.37823e-21	20.36	20.36	9.65698
CANPARB_p17880-A	CPAR2_103720	253.261	-0.268026	0.187518	0.152907	0.199483	-0.7	0.7	-1.42934
CANPARB_p17890-A	CPAR2_103730	174.984	-0.765987	0.198108	0.000110401	0.00025079	-3.6	3.6	-3.86652
CANPARB_p17900-A	CPAR2_103740	529.941	0.526768	0.167618	0.00167411	0.00317571	2.5	2.5	3.14268
CANPARB_p17910-A	CPAR2_103750	3734.34	0.677771	0.175989	0.00011753	0.00026544	3.58	3.58	3.85122
CANPARB_p17920-A	CPAR2_103760	1097.76	0.246018	0.1523	0.106235	0.144393	0.84	0.84	1.61535
CANPARB_p17930-A	CPAR2_103770	1479.07	0.126035	0.158486	0.42647	0.487609	0.31	0.31	0.795246
CANPARB_p17940-A	CPAR2_103780	274.703	-1.16913	0.213949	4.64166e-08	1.57703e-07	-6.8	6.8	-5.46452
CANPARB_p17950-A	CPAR2_103790	1630.74	-0.415134	0.191163	0.0298837	0.0458677	-1.34	1.34	-2.17163
CANPARB_p17960-A	CPAR2_103800	9902.62	-0.858268	0.230542	0.000197007	0.000430167	-3.37	3.37	-3.72282
CANPARB_p17970-A	CPAR2_103810	462.819	0.500715	0.181599	0.00582889	0.0101313	1.99	1.99	2.75725
CANPARB_p17980-A	CPAR2_103820	155.182	-0.201339	0.209178	0.335787	0.39679	-0.4	0.4	-0.962522
CANPARB_p17990-A	CPAR2_103830	1038.75	-0.848995	0.144846	4.59139e-09	1.73968e-08	-7.76	7.76	-5.86134
CANPARB_p18000-A	CPAR2_103840	9754.77	5.02898	0.238538	1.15157e-98	1.22568e-96	95.91	95.91	21.0825
CANPARB_p18010-A	CPAR2_103850	255.215	-1.32598	0.20704	1.5089e-10	6.5189e-10	-9.19	9.19	-6.40447
CANPARB_p18020-A	CPAR2_103860	1095.78	-0.227842	0.162472	0.160811	0.20878	-0.68	0.68	-1.40235
CANPARB_p18030-A	CPAR2_103870	202.972	0.0623075	0.178071	0.726411	0.766339	0.12	0.12	0.349903
CANPARB_p18040-A	CPAR2_103880	82.6784	0.298596	0.320464	0.35146	0.412314	0.38	0.38	0.931761
CANPARB_p18050-A	CPAR2_103890	174.687	-0.376764	0.197863	0.0568889	0.0820872	-1.09	1.09	-1.90416
CANPARB_p18060-A	CPAR2_103900	1293.31	-2.89844	0.220749	2.21638e-39	4.5366e-38	-37.34	37.34	-13.13
CANPARB_p18070-A	CPAR2_103910	4321.74	-0.0233094	0.203823	0.908952	0.923625	-0.03	0.03	-0.114361
CANPARB_p18080-A	CPAR2_103920	2228.52	-1.4946	0.201682	1.25657e-13	7.04596e-13	-12.15	12.15	-7.41068
CANPARB_p18090-A	CPAR2_103930	776.447	-0.163892	0.152722	0.283209	0.342447	-0.47	0.47	-1.07314
CANPARB_p18100-A	CPAR2_103940	4338.59	-0.204738	0.212514	0.33534	0.396422	-0.4	0.4	-0.963413
CANPARB_p18110-A	CPAR2_103950	1290.02	-1.06621	0.204157	1.76517e-07	5.57654e-07	-6.25	6.25	-5.22251
CANPARB_p18120-A	CPAR2_103960	349.394	1.01266	0.197989	3.14205e-07	9.66555e-07	6.01	6.01	5.11472
CANPARB_p18130-A	CPAR2_103970	5463.13	-1.0675	0.306761	0.000501575	0.00102773	-2.99	2.99	-3.47991
CANPARB_p18140-A	CPAR2_103980	612.755	-0.355778	0.167586	0.0337573	0.0513019	-1.29	1.29	-2.12296
CANPARB_p18150-A	CPAR2_103990	646.138	0.904106	0.16886	8.5949e-08	2.82417e-07	6.55	6.55	5.35417
CANPARB_p18160-A	CPAR2_104000	968.32	-0.961007	0.181444	1.18077e-07	3.8084e-07	-6.42	6.42	-5.29645
CANPARB_p18170-A	CPAR2_104010	309.503	-0.493445	0.189381	0.00917219	0.0154249	-1.81	1.81	-2.60557
CANPARB_p18180-A	CPAR2_104020	393.129	1.25969	0.179727	2.40178e-12	1.21943e-11	10.91	10.91	7.00891
CANPARB_p18190-A	CPAR2_104030	727.579	-1.29339	0.190567	1.1446e-11	5.4299e-11	-10.27	10.27	-6.78704
CANPARB_p18200-A	CPAR2_104040	6405.24	-0.336391	0.214162	0.116245	0.156078	-0.81	0.81	-1.57073
CANPARB_p18210-A	CPAR2_104050	758.972	-0.485802	0.141049	0.000572727	0.00116698	-2.93	2.93	-3.44421
CANPARB_p18220-A	CPAR2_104060	303.521	0.308286	0.177199	0.0818997	0.114234	0.94	0.94	1.73977
CANPARB_p18230-A	CPAR2_104070	425.677	0.473934	0.160547	0.00315737	0.00572415	2.24	2.24	2.95199
CANPARB_p18240-A	CPAR2_104080	403.189	0.997105	0.191851	2.02205e-07	6.35036e-07	6.2	6.2	5.1973
CANPARB_p18250-A	CPAR2_104090	167.066	0.427673	0.198391	0.0311067	0.0475702	1.32	1.32	2.15571
CANPARB_p18260-A	CPAR2_104100	344.832	0.0724439	0.165702	0.66197	0.710129	0.15	0.15	0.437194
CANPARB_p18270-A	CPAR2_104110	311.903	-0.667786	0.201853	0.000938735	0.00184966	-2.73	2.73	-3.30827
CANPARB_p18280-A	CPAR2_104120	343.269	-0.242674	0.232224	0.296022	0.355097	-0.45	0.45	-1.045
CANPARB_p18290-A	CPAR2_104130	8657.74	-0.0726261	0.237307	0.759572	0.794734	-0.1	0.1	-0.306043
CANPARB_p18300-A	CPAR2_104135	102.686	-0.356866	0.262414	0.17385	0.223871	-0.65	0.65	-1.35994
CANPARB_p18310-A	CPAR2_104140	592.872	0.313659	0.158085	0.0472423	0.0695215	1.16	1.16	1.98412
CANPARB_p18320-A	CPAR2_104150	130.541	0.548803	0.21506	0.010715	0.0178097	1.75	1.75	2.55186
CANPARB_p18330-A	CPAR2_104160	187.968	0.208855	0.236827	0.377839	0.438776	0.36	0.36	0.881885
CANPARB_p18340-A	CPAR2_104170	1240.93	-0.754734	0.149907	4.78624e-07	1.44575e-06	-5.84	5.84	-5.03469
CANPARB_p18350-A	CPAR2_104180	417.319	1.64334	0.185038	6.62014e-19	5.31548e-18	17.27	17.27	8.8811
CANPARB_p18360-A	CPAR2_104190	17298.7	3.82565	0.214287	2.74192e-71	1.48622e-69	68.83	68.83	17.8529
CANPARB_p18370-A	CPAR2_104195	238.537	0.472015	0.210654	0.0250449	0.0390135	1.41	1.41	2.24071
CANPARB_p18380-A	CPAR2_104200	225.209	0.913754	0.189114	1.35329e-06	3.88531e-06	5.41	5.41	4.83176
CANPARB_p18390-A	CPAR2_104210	793.682	0.143973	0.426493	0.735684	0.774801	0.11	0.11	0.337574
CANPARB_p18400-A	CPAR2_104220	6965.46	-1.6173	0.211719	2.19091e-14	1.29551e-13	-12.89	12.89	-7.6389
CANPARB_p18410-A	CPAR2_104230	476.015	0.611869	0.153562	6.76231e-05	0.000157277	3.8	3.8	3.9845
CANPARB_p18420-A	CPAR2_104240	335.807	-0.312647	0.175081	0.0741437	0.104336	-0.98	0.98	-1.78573
CANPARB_p18430-A	CPAR2_104250	258.629	0.147368	0.19026	0.438601	0.499624	0.3	0.3	0.774558
CANPARB_p18440-A	CPAR2_104260	340.23	-0.815535	0.179004	5.21453e-06	1.3926e-05	-4.86	4.86	-4.55597
CANPARB_p18450-A	CPAR2_104270	74.8422	-0.824132	0.302374	0.00641955	0.0110718	-1.96	1.96	-2.72554
CANPARB_p18460-A	CPAR2_104280	36442	-3.20416	0.279354	1.8691e-30	2.76306e-29	-28.56	28.56	-11.4699
CANPARB_p18470-A	CPAR2_104290	8764.64	-0.130595	0.228356	0.567396	0.622593	-0.21	0.21	-0.571891
CANPARB_p18480-A	CPAR2_104300	310.148	-1.67907	0.163893	1.24736e-24	1.37256e-23	-22.86	22.86	-10.2449
CANPARB_p18490-A	CPAR2_104310	410.066	-0.181995	0.186937	0.330274	0.391064	-0.41	0.41	-0.973563
CANPARB_p18500-A	CPAR2_104320	139.898	0.171028	0.230596	0.458283	0.518914	0.28	0.28	0.741678
CANPARB_p18510-A	CPAR2_104330	615.447	0.231495	0.154031	0.132861	0.176045	0.75	0.75	1.50292
CANPARB_p18520-A	CPAR2_104340	207.427	1.07301	0.205238	1.71233e-07	5.4213e-07	6.27	6.27	5.22813
CANPARB_p18530-A	CPAR2_104350	79.4377	0.544901	0.296207	0.0658273	0.0936005	1.03	1.03	1.8396
CANPARB_p18540-A	CPAR2_104360	209.828	1.63861	0.236564	4.30803e-12	2.13722e-11	10.67	10.67	6.92669
CANPARB_p18550-A	CPAR2_104370	4983.85	-1.22381	0.274053	7.98406e-06	2.08376e-05	-4.68	4.68	-4.46561
CANPARB_p18560-A	CPAR2_104380	1677.7	0.289892	0.145632	0.0465275	0.068504	1.16	1.16	1.99058
CANPARB_p18570-A	CPAR2_104390	501.019	-0.00459493	0.182051	0.979864	0.982886	-0.01	0.01	-0.0252397
CANPARB_p18580-A	CPAR2_104400	24.8606	0.446856	0.444097	0.314313	0.37421	0.43	0.43	1.00621
CANPARB_p18590-A	CPAR2_104410	118.226	0.736355	0.254326	0.00378768	0.00678284	2.17	2.17	2.89532
CANPARB_p18600-A	CPAR2_104420	307.408	-0.756371	0.172092	1.10695e-05	2.82972e-05	-4.55	4.55	-4.39515
CANPARB_p18610-A	CPAR2_104430	2729.84	3.20224	0.199302	4.32745e-58	1.60335e-56	55.79	55.79	16.0673
CANPARB_p18620-A	CPAR2_104440	2181.76	1.63022	0.196117	9.37178e-17	6.60197e-16	15.18	15.18	8.31249
CANPARB_p18630-A	CPAR2_104450	786268	2.6759	0.256707	1.92745e-25	2.2255e-24	23.65	23.65	10.424
CANPARB_p18640-A	CPAR2_104460	5576.34	3.43232	0.200962	2.11117e-65	9.80855e-64	63.01	63.01	17.0794
CANPARB_p18650-A	CPAR2_104470	1035.87	-0.45732	0.238072	0.0547402	0.0793584	-1.1	1.1	-1.92093
CANPARB_p18660-A	CPAR2_104480	200.292	-0.434191	0.195357	0.0262458	0.0406532	-1.39	1.39	-2.22255
CANPARB_p18670-A	CPAR2_104490	346.269	0.00184877	0.180191	0.991814	0.992153	0	0	0.01026
CANPARB_p18680-A	CPAR2_104500	546.41	1.27876	0.179026	9.14061e-13	4.80765e-12	11.32	11.32	7.14286
CANPARB_p18690-A	CPAR2_104510	708.436	-1.26389	0.166906	3.66231e-14	2.12059e-13	-12.67	12.67	-7.57246
CANPARB_p18700-A	CPAR2_104530	739.261	1.72924	0.150097	1.03597e-30	1.54708e-29	28.81	28.81	11.5208
CANPARB_p18710-A	CPAR2_104540	334.669	0.476903	0.173461	0.00597167	0.0103672	1.98	1.98	2.74933
CANPARB_p18720-A		259.166	-0.85597	0.185509	3.94671e-06	1.06815e-05	-4.97	4.97	-4.61417
CANPARB_p18730-A	CPAR2_104550	539.09	0.965338	0.177936	5.78937e-08	1.93884e-07	6.71	6.71	5.42519
CANPARB_p18740-A	CPAR2_104560	179.944	-0.172934	0.216539	0.424508	0.48584	-0.31	0.31	-0.798625
CANPARB_p18750-A	CPAR2_104570	1229.18	0.194105	0.145594	0.182467	0.233632	0.63	0.63	1.3332
CANPARB_p18760-A	CPAR2_104580	10225.2	-1.67317	0.266731	3.54415e-10	1.48408e-09	-8.83	8.83	-6.27289
CANPARB_p18770-A	CPAR2_104590	268.206	1.11872	0.184731	1.39602e-09	5.54055e-09	8.26	8.26	6.05594
CANPARB_p18780-A	CPAR2_104600	342.997	1.4783	0.245077	1.61958e-09	6.38453e-09	8.19	8.19	6.03198
CANPARB_p18790-A	CPAR2_104610	3865.54	-0.0694763	0.192235	0.717791	0.758886	-0.12	0.12	-0.361412
CANPARB_p18800-A	CPAR2_104620	1733.6	-2.74618	0.222266	4.55609e-35	8.25739e-34	-33.08	33.08	-12.3554
CANPARB_p18810-A	CPAR2_104630	249.163	-1.42496	0.214795	3.26569e-11	1.50175e-10	-9.82	9.82	-6.63406
CANPARB_p18820-A	CPAR2_104650	336.528	0.478592	0.168472	0.00450044	0.00796662	2.1	2.1	2.84077
CANPARB_p18830-A	CPAR2_104660	121.64	0.640185	0.217906	0.00330448	0.0059705	2.22	2.22	2.9379
CANPARB_p18840-A	CPAR2_104670	6041.72	-0.682436	0.195549	0.000483294	0.0009934	-3	3	-3.48985
CANPARB_p18850-A	CPAR2_104680	362.265	-0.813188	0.174382	3.11245e-06	8.55011e-06	-5.07	5.07	-4.66326
CANPARB_p18860-A	CPAR2_104690	4322.85	-0.788118	0.235398	0.000813915	0.00161788	-2.79	2.79	-3.34802
CANPARB_p18870-A	CPAR2_104700	105.731	0.120906	0.257472	0.638648	0.68877	0.16	0.16	0.46959
CANPARB_p18880-A	CPAR2_104710	4483.56	-0.769447	0.251665	0.00223243	0.00415142	-2.38	2.38	-3.05743
CANPARB_p18890-A	CPAR2_104720	72.8053	-0.259487	0.290235	0.37129	0.432266	-0.36	0.36	-0.894059
CANPARB_p18900-A	CPAR2_104730	133.842	0.355395	0.230395	0.122941	0.16394	0.79	0.79	1.54255
CANPARB_p18910-A	CPAR2_104740	18.9812	0.903761	0.636723	0.155784	0.202703	0.69	0.69	1.41939
CANPARB_p18920-A	CPAR2_104750	317.963	-0.679066	0.236487	0.00408569	0.00728087	-2.14	2.14	-2.87147
CANPARB_p18930-A	CPAR2_104760	246.929	-0.721177	0.189423	0.00014053	0.000313634	-3.5	3.5	-3.80723
CANPARB_p18940-A	CPAR2_104770	534.663	-0.1168	0.157556	0.458495	0.519054	-0.28	0.28	-0.741327
CANPARB_p18950-A	CPAR2_104780	51.0187	0.113815	0.33947	0.737419	0.776412	0.11	0.11	0.335274
CANPARB_p18960-A	CPAR2_104790	1178.39	-1.05379	0.209963	5.19553e-07	1.56374e-06	-5.81	5.81	-5.01895
CANPARB_p18970-A	CPAR2_104800	208.657	-1.16334	0.231961	5.29755e-07	1.59362e-06	-5.8	5.8	-5.01521
CANPARB_p18980-A	CPAR2_104810	1407.8	-2.59989	0.641222	5.02229e-05	0.000118264	-3.93	3.93	-4.05459
CANPARB_p18990-A	CPAR2_104820	230.251	0.896098	0.219802	4.56527e-05	0.000108111	3.97	3.97	4.07684
CANPARB_p19000-A	CPAR2_104830	2690.01	-1.89448	0.550621	0.000580352	0.0011817	-2.93	2.93	-3.44063
CANPARB_p19010-A	CPAR2_104840	82.3061	-0.333899	0.276032	0.226417	0.28231	-0.55	0.55	-1.20964
CANPARB_p19020-A	CPAR2_104850	510.122	-0.349386	0.150294	0.0200892	0.0318102	-1.5	1.5	-2.32468
CANPARB_p19030-A	CPAR2_104860	54.1298	0.437697	0.305956	0.152549	0.199201	0.7	0.7	1.43059
CANPARB_p19040-A	CPAR2_104870	106.173	0.348013	0.285093	0.2222	0.277762	0.56	0.56	1.2207
CANPARB_p19050-A	CPAR2_104880	124.238	-0.235533	0.249688	0.345522	0.406488	-0.39	0.39	-0.943311
CANPARB_p19060-A	CPAR2_104890	476.168	-0.182683	0.156932	0.244388	0.300998	-0.52	0.52	-1.16409
CANPARB_p19070-A	CPAR2_104900	21658.7	-3.27873	0.324527	5.35236e-24	5.70723e-23	-22.24	22.24	-10.1031
CANPARB_p19080-A	CPAR2_104910	831.944	-0.72419	0.175702	3.7609e-05	8.98992e-05	-4.05	4.05	-4.1217
CANPARB_p19090-A	CPAR2_104920	354.598	0.651321	0.165504	8.3066e-05	0.000191822	3.72	3.72	3.93538
CANPARB_p19100-A	CPAR2_104930	267.69	-0.876457	0.165989	1.29035e-07	4.1413e-07	-6.38	6.38	-5.28021
CANPARB_p19110-A	CPAR2_104940	5.80928	-1.90638	0.876202	0.029575	0.0454058	-1.34	1.34	-2.17574
CANPARB_p19120-A	CPAR2_104950	955.657	-0.184548	0.135557	0.173385	0.223469	-0.65	0.65	-1.36141
CANPARB_p19130-A	CPAR2_104960	962.379	-0.168351	0.14718	0.252689	0.310308	-0.51	0.51	-1.14384
CANPARB_p19140-A	CPAR2_104970	214.469	-1.46706	0.223613	5.356e-11	2.4137e-10	-9.62	9.62	-6.56069
CANPARB_p19150-A	CPAR2_104980	1238.91	-1.38088	0.152378	1.27868e-19	1.07087e-18	-17.97	17.97	-9.06218
CANPARB_p19160-A	CPAR2_104990	785.276	2.21731	0.185867	8.3058e-33	1.37351e-31	30.86	30.86	11.9295
CANPARB_p19170-A	CPAR2_105000	591.23	0.345042	0.143127	0.0159205	0.0256745	1.59	1.59	2.41073
CANPARB_p19180-A	CPAR2_105010	701.003	1.32774	0.161846	2.33061e-16	1.59199e-15	14.8	14.8	8.20372
CANPARB_p19190-A	CPAR2_105020	279.705	-1.04996	0.258565	4.892e-05	0.000115382	-3.94	3.94	-4.06073
CANPARB_p19200-A	CPAR2_105030	126.397	1.11231	0.234566	2.1164e-06	5.93079e-06	5.23	5.23	4.74198
CANPARB_p19210-A	CPAR2_105040	216.47	1.07939	0.215677	5.59618e-07	1.68e-06	5.77	5.77	5.00466
CANPARB_p19220-A	CPAR2_105050	13065.4	0.90325	0.220593	4.22808e-05	0.000100451	4	4	4.09465
CANPARB_p19230-A	CPAR2_105060	249.23	0.8775	0.208896	2.66138e-05	6.49426e-05	4.19	4.19	4.20066
CANPARB_p19240-A	CPAR2_105070	1203.81	0.655087	0.148316	1.00153e-05	2.5828e-05	4.59	4.59	4.41684
CANPARB_p19250-A	CPAR2_105080	438.976	-1.08036	0.155794	4.07588e-12	2.0272e-11	-10.69	10.69	-6.93453
CANPARB_p19260-A	CPAR2_105090	198.815	-0.0438058	0.18924	0.81694	0.844774	-0.07	0.07	-0.231483
CANPARB_p19270-A	CPAR2_105100	482.495	0.638554	0.164571	0.00010441	0.000238198	3.62	3.62	3.88011
CANPARB_p19280-A	CPAR2_105110	363.564	-0.0179611	0.189157	0.924352	0.936997	-0.03	0.03	-0.0949534
CANPARB_p19290-A	CPAR2_105120	892.179	1.27831	0.165316	1.05413e-14	6.4013e-14	13.19	13.19	7.73255
CANPARB_p19300-A	CPAR2_105130	43848.5	-0.446215	0.246709	0.0705017	0.0995938	-1	1	-1.80867
CANPARB_p19310-A	CPAR2_105140	727.485	1.21412	0.160591	4.02055e-14	2.31656e-13	12.64	12.64	7.56033
CANPARB_p19320-A	CPAR2_105150	372.056	2.11345	0.243929	4.54638e-18	3.44302e-17	16.46	16.46	8.66421
CANPARB_p19330-A	CPAR2_105160	8200.73	0.215333	0.222258	0.332623	0.393607	0.4	0.4	0.968844
CANPARB_p19340-A	CPAR2_105170	526.404	-0.757285	0.219833	0.000571438	0.00116476	-2.93	2.93	-3.44482
CANPARB_p19350-A	CPAR2_105180	893.014	-0.0897366	0.144185	0.533696	0.592052	-0.23	0.23	-0.622373
CANPARB_p19360-A	CPAR2_105190	203.264	0.558453	0.219008	0.0107748	0.0178938	1.75	1.75	2.54992
CANPARB_p19370-A	CPAR2_105200	287.233	0.104542	0.166175	0.52928	0.588156	0.23	0.23	0.629105
CANPARB_p19380-A	CPAR2_105210	423.199	0.526805	0.161385	0.00109742	0.002145	2.67	2.67	3.26428
CANPARB_p19390-A	CPAR2_105220	197.955	-0.320259	0.184893	0.0832507	0.115953	-0.94	0.94	-1.73213
CANPARB_p19400-A	CPAR2_105230	262.015	2.05496	0.177571	5.67411e-31	8.60525e-30	29.07	29.07	11.5726
CANPARB_p19410-A	CPAR2_105240	225.959	0.592299	0.199176	0.00294192	0.00536678	2.27	2.27	2.97374
CANPARB_p19420-A	CPAR2_105250	2548.33	-0.632481	0.170517	0.000207919	0.000451803	-3.35	3.35	-3.7092
CANPARB_p19430-A	CPAR2_105260	297.755	-0.11545	0.201276	0.566243	0.621445	-0.21	0.21	-0.573593
CANPARB_p19440-A	CPAR2_105270	24843.5	3.09741	0.751393	3.75243e-05	8.97334e-05	4.05	4.05	4.12222
CANPARB_p19450-A	CPAR2_105280	257.477	0.618476	0.190167	0.00114486	0.00222954	2.65	2.65	3.25227
CANPARB_p19460-A	CPAR2_105290	590.139	0.138163	0.173263	0.42521	0.486548	0.31	0.31	0.797415
CANPARB_p19470-A	CPAR2_105300	2865.52	-0.189055	0.170256	0.266819	0.325636	-0.49	0.49	-1.11042
CANPARB_p19480-A	CPAR2_105310	959.925	0.477153	0.165176	0.00386762	0.0069154	2.16	2.16	2.88876
CANPARB_p19490-A	CPAR2_105320	791.56	-0.104056	0.154778	0.501396	0.561755	-0.25	0.25	-0.672295
CANPARB_p19500-A	CPAR2_105330	1315.52	-0.483296	0.157936	0.00221276	0.00412006	-2.39	2.39	-3.06008
CANPARB_p19510-A	CPAR2_105340	322678	-1.9301	0.307154	3.30339e-10	1.38823e-09	-8.86	8.86	-6.28383
CANPARB_p19520-A	CPAR2_105350	1062.41	-1.34376	0.172544	6.81204e-15	4.19324e-14	-13.38	13.38	-7.78792
CANPARB_p19530-A	CPAR2_105360	2244.74	-0.182731	0.170344	0.283397	0.342557	-0.47	0.47	-1.07272
CANPARB_p19540-A	CPAR2_105370	293.73	-1.53091	0.211827	4.93217e-13	2.64404e-12	-11.58	11.58	-7.22716
CANPARB_p19550-A	CPAR2_105380	2558.39	3.42935	0.570373	1.8272e-09	7.17882e-09	8.14	8.14	6.01247
CANPARB_p19560-A	CPAR2_105390	514.73	-0.763136	0.225548	0.000715763	0.00143594	-2.84	2.84	-3.38347
CANPARB_p19570-A	CPAR2_105400	9330.09	-0.876364	0.212168	3.61949e-05	8.68381e-05	-4.06	4.06	-4.13052
CANPARB_p19580-A	CPAR2_105410	178.521	-0.399566	0.192599	0.038023	0.0571174	-1.24	1.24	-2.07461
CANPARB_p19590-A	CPAR2_105420	300.172	1.33024	0.229387	6.66704e-09	2.48592e-08	7.6	7.6	5.7991
CANPARB_p19600-A	CPAR2_105430	1376.78	-0.0658221	0.173599	0.704568	0.746658	-0.13	0.13	-0.379162
CANPARB_p19610-A	CPAR2_105440	494.297	0.233198	0.166691	0.161818	0.209854	0.68	0.68	1.39898
CANPARB_p19620-A	CPAR2_105450	175.15	-0.118468	0.216935	0.585	0.639393	-0.19	0.19	-0.546096
CANPARB_p19630-A	CPAR2_105460	897.808	-0.00402395	0.148068	0.978319	0.981673	-0.01	0.01	-0.0271763
CANPARB_p19640-A	CPAR2_105470	166.227	1.30843	0.22384	5.055e-09	1.90916e-08	7.72	7.72	5.84535
CANPARB_p19650-A	CPAR2_105480	5976.96	3.46252	0.218648	1.75612e-56	6.1559e-55	54.21	54.21	15.836
CANPARB_p19660-A	CPAR2_105490	2148.71	2.10167	0.166334	1.35005e-36	2.54942e-35	34.59	34.59	12.6352
CANPARB_p19670-A	CPAR2_105500	7226.04	-0.20644	0.205446	0.314976	0.374922	-0.43	0.43	-1.00484
CANPARB_p19680-A	CPAR2_105510	602.102	0.386995	0.161208	0.0163683	0.0263314	1.58	1.58	2.4006
CANPARB_p19690-A	CPAR2_105520	2437.71	-2.34882	0.232522	5.44259e-24	5.78239e-23	-22.24	22.24	-10.1015
CANPARB_p19700-A	CPAR2_105530	6178.96	-5.3707	0.25255	2.34864e-100	2.59414e-98	-97.59	97.59	-21.2659
CANPARB_p19710-A	CPAR2_105540	241.617	-0.422885	0.200223	0.0346802	0.0526226	-1.28	1.28	-2.11207
CANPARB_p19720-A	CPAR2_105550	4693.34	-2.09278	0.234948	5.22377e-19	4.21792e-18	-17.37	17.37	-8.90741
CANPARB_p19730-A	CPAR2_105560	402.438	-0.0357911	0.1569	0.819558	0.846752	-0.07	0.07	-0.228113
CANPARB_p19740-A	CPAR2_105570	258.015	-0.0814699	0.196721	0.678773	0.723645	-0.14	0.14	-0.414139
CANPARB_p19750-A	CPAR2_105580	298.689	1.81322	0.213124	1.77262e-17	1.29874e-16	15.89	15.89	8.5078
CANPARB_p19760-A	CPAR2_105590	410.979	1.32724	0.18274	3.78524e-13	2.04795e-12	11.69	11.69	7.26303
CANPARB_p19770-A	CPAR2_105600	184.413	-1.0859	0.255672	2.1643e-05	5.33917e-05	-4.27	4.27	-4.24723
CANPARB_p19780-A	CPAR2_105610	2581.7	-0.109601	0.168489	0.515373	0.575214	-0.24	0.24	-0.650494
CANPARB_p19790-A	CPAR2_105620	455.421	-0.112735	0.180667	0.532632	0.591319	-0.23	0.23	-0.623994
CANPARB_p19800-A	CPAR2_105630	576.973	0.230835	0.146115	0.11415	0.153617	0.81	0.81	1.57981
CANPARB_p19810-A	CPAR2_105640	299.137	-2.09323	0.210378	2.52633e-23	2.59458e-22	-21.59	21.59	-9.94982
CANPARB_p19820-A	CPAR2_105650	138.843	-1.31117	0.20869	3.32422e-10	1.39498e-09	-8.86	8.86	-6.28285
CANPARB_p19830-A	CPAR2_105660	1864.25	-0.818343	0.251686	0.00114818	0.00223528	-2.65	2.65	-3.25145
CANPARB_p19840-A	CPAR2_105670	496.086	-1.81777	0.147359	5.82004e-35	1.04832e-33	-32.98	32.98	-12.3357
CANPARB_p19850-A	CPAR2_105680	177.075	2.08418	0.301495	4.75158e-12	2.34337e-11	10.63	10.63	6.91281
CANPARB_p19860-A	CPAR2_105690	649.637	3.47974	0.191208	5.28274e-74	3.12375e-72	71.51	71.51	18.1987
CANPARB_p19870-A	CPAR2_105700	50.8521	-0.524796	0.342942	0.125949	0.167646	-0.78	0.78	-1.53027
CANPARB_p19880-A	CPAR2_105710	156.899	-0.806559	0.25331	0.00145216	0.00278811	-2.55	2.55	-3.18408
CANPARB_p19890-A	CPAR2_105720	293.581	-0.947971	0.163873	7.26003e-09	2.68818e-08	-7.57	7.57	-5.7848
CANPARB_p19900-A	CPAR2_105730	498.56	-0.640082	0.153996	3.23184e-05	7.80816e-05	-4.11	4.11	-4.15648
CANPARB_p19910-A	CPAR2_105740	15.9868	-0.222197	0.605873	0.713814	0.755226	-0.12	0.12	-0.366739
CANPARB_p19920-A	CPAR2_105750	10.2743	1.1448	0.715179	0.10944	0.14813	0.83	0.83	1.60072
CANPARB_p19930-A	CPAR2_105760	146.819	-0.607319	0.212767	0.00431197	0.00765149	-2.12	2.12	-2.85439
CANPARB_p19940-A	CPAR2_105770	366.635	1.1137	0.180304	6.54135e-10	2.67596e-09	8.57	8.57	6.1768
CANPARB_p19950-A	CPAR2_105780	1955.57	1.55103	0.213318	3.56855e-13	1.93608e-12	11.71	11.71	7.27099
CANPARB_p19960-A	CPAR2_105790	1970.87	-0.419821	0.167365	0.0121275	0.0199646	-1.7	1.7	-2.50841
CANPARB_p19970-A	CPAR2_105800	547.71	-0.0823054	0.164415	0.616655	0.668825	-0.17	0.17	-0.500596
CANPARB_p19980-A	CPAR2_105810	308.577	0.587018	0.185555	0.00155839	0.00297547	2.53	2.53	3.16359
CANPARB_p19990-A	CPAR2_105820	487.6	-0.167368	0.208195	0.421454	0.482911	-0.32	0.32	-0.803901
[truncated: 3,838 more rows]

## Sheet: SHyd_vs_SGal
Name CLIB214	Name CDC317	Differential Expression Base Mean	Differential Expression Log2 Ratio	Differential Expression Log2 Standard Error	Differential Expression p-value	Differential Expression Adjusted p-value	Differential Expression Confidence	Differential Expression Absolute Confidence	Differential Expression Wald Statistic
CANPARB_p00010-A	CPAR2_200010	3334.44	-2.88476	0.108175	1.12228e-156	5.05373e-155	-154.3	154.3	-26.6675
CANPARB_p00020-A	CPAR2_200020	11044.2	-3.7181	0.136533	2.69393e-163	1.35951e-161	-160.87	160.87	-27.2323
CANPARB_p00030-A	CPAR2_200030	438.997	0.456008	0.211361	0.0309679	0.0383837	1.42	1.42	2.15749
CANPARB_p00040-A	CPAR2_200040	374.266	-0.658646	0.150973	1.28491e-05	2.04232e-05	-4.69	4.69	-4.36266
CANPARB_p00050-A	CPAR2_200050	148.365	-0.165322	0.223394	0.459271	0.495224	-0.31	0.31	-0.740047
CANPARB_p00060-A	CPAR2_200060	567.97	-1.17684	0.182702	1.18421e-10	2.39046e-10	-9.62	9.62	-6.44134
CANPARB_p00070-A	CPAR2_200070	491.952	-0.0224789	0.155668	0.885183	0.897758	-0.05	0.05	-0.144402
CANPARB_p00080-A	CPAR2_200080	692.29	-0.282159	0.119028	0.0177628	0.0224342	-1.65	1.65	-2.37053
CANPARB_p00090-A	CPAR2_200090	577.265	-1.00078	0.21121	2.15534e-06	3.55118e-06	-5.45	5.45	-4.73829
CANPARB_p00100-A	CPAR2_200100	308.262	-0.0443767	0.157386	0.777973	0.80237	-0.1	0.1	-0.281962
CANPARB_p00110-A	CPAR2_200110	54111.4	-3.55326	0.162184	2.14211e-106	3.90651e-105	-104.41	104.41	-21.9088
CANPARB_p00120-A	CPAR2_200120	2369.18	1.18512	0.133364	6.31432e-19	1.74358e-18	17.76	17.76	8.88636
CANPARB_p00130-A	CPAR2_200130	1065.83	0.0838766	0.118869	0.480424	0.515943	0.29	0.29	0.705621
CANPARB_p00140-A	CPAR2_200140	720.08	1.63593	0.148935	4.55658e-28	1.67974e-27	26.77	26.77	10.9841
CANPARB_p00150-A	CPAR2_200150	968.513	-1.0549	0.174722	1.56443e-09	3.00859e-09	-8.52	8.52	-6.03758
CANPARB_p00160-A	CPAR2_200160	430.324	0.917372	0.153314	2.18245e-09	4.17383e-09	8.38	8.38	5.98361
CANPARB_p00170-A	CPAR2_200170	1217.27	-0.254808	0.106671	0.0169069	0.021395	-1.67	1.67	-2.38873
CANPARB_p00180-A	CPAR2_200180	649.705	-3.56193	0.156209	4.34695e-115	9.60266e-114	-113.02	113.02	-22.8023
CANPARB_p00190-A	CPAR2_200190	7499.53	-3.40461	0.196704	4.07447e-67	3.52839e-66	-65.45	65.45	-17.3083
CANPARB_p00200-A	CPAR2_200200	545.367	0.101231	0.165482	0.540713	0.575757	0.24	0.24	0.611735
CANPARB_p00210-A	CPAR2_200210	563.996	-0.983912	0.135643	4.05556e-13	9.08038e-13	-12.04	12.04	-7.25369
CANPARB_p00220-A	CPAR2_200220	130.739	-2.07371	0.247982	6.14966e-17	1.58381e-16	-15.8	15.8	-8.36232
CANPARB_p00230-A	CPAR2_200230	446.924	-0.266992	0.144986	0.0655479	0.0789055	-1.1	1.1	-1.8415
CANPARB_p00240-A	CPAR2_200240	9371.1	-2.20414	0.132647	5.28686e-62	4.12657e-61	-60.38	60.38	-16.6166
CANPARB_p00250-A	CPAR2_200250	9644.6	-2.90985	0.148737	3.15035e-85	3.7408e-84	-83.43	83.43	-19.5637
CANPARB_p00260-A	CPAR2_200260	289.129	0.7517	0.186557	5.59368e-05	8.51637e-05	4.07	4.07	4.02933
CANPARB_p00270-A	CPAR2_200270	517.443	-0.969258	0.182376	1.06886e-07	1.87339e-07	-6.73	6.73	-5.31461
CANPARB_p00280-A	CPAR2_200280	154626	-4.70978	0.105788	0	0	-1000	1000	-44.5211
CANPARB_p00290-A	CPAR2_200290	7050.06	-0.89707	0.102206	1.67763e-18	4.55513e-18	-17.34	17.34	-8.77709
CANPARB_p00300-A	CPAR2_200300	479.029	0.908904	0.16546	3.94756e-08	7.06482e-08	7.15	7.15	5.49318
CANPARB_p00310-A	CPAR2_200310	379.159	0.542397	0.18792	0.00389778	0.0052	2.28	2.28	2.88632
CANPARB_p00320-A	CPAR2_200320	465.599	-0.257754	0.150683	0.0871597	0.103727	-0.98	0.98	-1.71057
CANPARB_p00330-A	CPAR2_200330	120.436	-0.775338	0.234351	0.000938122	0.00131256	-2.88	2.88	-3.30846
CANPARB_p00340-A	CPAR2_200340	2175.76	-1.82883	0.135055	8.90372e-42	4.58824e-41	-40.34	40.34	-13.5414
CANPARB_p00350-A	CPAR2_200350	993.329	0.33095	0.10881	0.00235379	0.00319181	2.5	2.5	3.04153
CANPARB_p00360-A	CPAR2_200360	3342.52	-0.988539	0.118781	8.62405e-17	2.20942e-16	-15.66	15.66	-8.32234
CANPARB_p00370-A	CPAR2_200370	2542.9	-0.112697	0.0974293	0.24739	0.278934	-0.55	0.55	-1.15671
CANPARB_p00380-A	CPAR2_200380	460.212	-0.848798	0.163061	1.93587e-07	3.34986e-07	-6.47	6.47	-5.20539
CANPARB_p00390-A	CPAR2_200390	272.657	1.02451	0.175335	5.12185e-09	9.63164e-09	8.02	8.02	5.84316
CANPARB_p00400-A	CPAR2_200400	216.938	1.28457	0.19772	8.19783e-11	1.6698e-10	9.78	9.78	6.49693
CANPARB_p00410-A	CPAR2_200410	171.607	0.569006	0.202826	0.00502568	0.00664116	2.18	2.18	2.80538
CANPARB_p00420-A	CPAR2_200420	1788.36	1.18952	0.139169	1.25946e-17	3.31963e-17	16.48	16.48	8.54735
CANPARB_p00430-A	CPAR2_200430	604.552	1.02723	0.144212	1.05545e-12	2.32717e-12	11.63	11.63	7.12307
CANPARB_p00440-A	CPAR2_200440	454.816	-1.5433	0.178622	5.61857e-18	1.49437e-17	-16.83	16.83	-8.64006
CANPARB_p00450-A	CPAR2_200450	285.328	0.109923	0.205288	0.592333	0.626924	0.2	0.2	0.535458
CANPARB_p00460-A	CPAR2_200460	687.672	-1.64675	0.156259	5.73295e-26	1.973e-25	-24.7	24.7	-10.5386
CANPARB_p00470-A	CPAR2_200470	1245.24	-0.476063	0.10998	1.50032e-05	2.37463e-05	-4.62	4.62	-4.32864
CANPARB_p00480-A	CPAR2_200480	2164.74	-2.49323	0.140478	1.7781e-70	1.6418e-69	-68.78	68.78	-17.7482
CANPARB_p00490-A	CPAR2_200490	9585.63	-1.73832	0.0999176	8.60659e-68	7.49747e-67	-66.13	66.13	-17.3976
CANPARB_p00500-A	CPAR2_200500	51.6448	-2.9573	0.419455	1.7847e-12	3.88822e-12	-11.41	11.41	-7.05035
CANPARB_p00510-A	CPAR2_200520	11489.2	-1.83484	0.118482	4.291e-54	2.87408e-53	-52.54	52.54	-15.4863
CANPARB_p00520-A	CPAR2_200540	613.617	1.31925	0.139536	3.2438e-21	9.64898e-21	20.02	20.02	9.45456
CANPARB_p00530-A	CPAR2_200550	549.615	-0.329896	0.124808	0.00821185	0.0107089	-1.97	1.97	-2.64323
CANPARB_p00540-A	CPAR2_200560	10535.8	-1.02123	0.099232	7.70989e-25	2.58202e-24	-23.59	23.59	-10.2913
CANPARB_p00550-A	CPAR2_200570	495.94	0.597576	0.135699	1.06433e-05	1.69863e-05	4.77	4.77	4.40367
CANPARB_p00560-A	CPAR2_200580	2048.68	0.492089	0.104712	2.60828e-06	4.28059e-06	5.37	5.37	4.69948
CANPARB_p00570-A	CPAR2_200590	2296.68	0.544696	0.10548	2.41765e-07	4.16384e-07	6.38	6.38	5.16397
CANPARB_p00580-A	CPAR2_200600	1790.31	-2.50113	0.189478	8.76786e-40	4.33506e-39	-38.36	38.36	-13.2
CANPARB_p00590-A	CPAR2_200610	620.493	0.49739	0.137508	0.000297826	0.000430913	3.37	3.37	3.61718
CANPARB_p00600-A	CPAR2_200620	645.414	0.122443	0.133782	0.360062	0.395981	0.4	0.4	0.915246
CANPARB_p00610-A	CPAR2_200630	1037	-1.3327	0.131993	5.7076e-24	1.85934e-23	-22.73	22.73	-10.0968
CANPARB_p00620-A	CPAR2_200640	17542.4	0.620198	0.187956	0.000967924	0.00135297	2.87	2.87	3.29969
CANPARB_p00630-A	CPAR2_200650	4552.4	-2.38248	0.159035	9.79201e-51	6.07229e-50	-49.22	49.22	-14.9809
CANPARB_p00640-A	CPAR2_200660	53699	-2.83691	0.112014	1.63784e-141	6.03013e-140	-139.22	139.22	-25.3263
CANPARB_p00650-A	CPAR2_200670	84.4806	-2.07943	0.26104	1.63973e-15	4.02811e-15	-14.39	14.39	-7.96594
CANPARB_p00660-A	CPAR2_200680	660.878	-0.0145798	0.151918	0.923543	0.932097	-0.03	0.03	-0.0959713
CANPARB_p00670-A	CPAR2_200690	6202.84	-0.321594	0.0969311	0.000907426	0.00127114	-2.9	2.9	-3.31776
CANPARB_p00680-A	CPAR2_200700	310.104	1.91151	0.164491	3.23268e-31	1.30691e-30	29.88	29.88	11.6208
CANPARB_p00690-A	CPAR2_200710	252.433	-0.106745	0.177535	0.547666	0.582704	-0.23	0.23	-0.601261
CANPARB_p00700-A	CPAR2_200720	625.006	0.47398	0.118955	6.76165e-05	0.000102413	3.99	3.99	3.98452
CANPARB_p00710-A	CPAR2_200730	798.623	-0.802191	0.141847	1.55539e-08	2.85074e-08	-7.55	7.55	-5.65534
CANPARB_p00720-A	CPAR2_200740	638.461	0.355225	0.142	0.0123642	0.0158624	1.8	1.8	2.50158
CANPARB_p00730-A	CPAR2_200750	278.812	-0.123491	0.189717	0.515097	0.549649	-0.26	0.26	-0.650922
CANPARB_p00740-A	CPAR2_200760	2401.25	-1.42497	0.106464	7.44485e-41	3.77334e-40	-39.42	39.42	-13.3845
CANPARB_p00750-A	CPAR2_200770	774.987	1.2454	0.132894	7.15986e-21	2.10516e-20	19.68	19.68	9.37137
CANPARB_p00760-A	CPAR2_200780	13554.7	-1.08661	0.10452	2.58172e-25	8.75123e-25	-24.06	24.06	-10.3961
CANPARB_p00770-A	CPAR2_200790	989.465	0.858546	0.160719	9.19744e-08	1.61639e-07	6.79	6.79	5.34191
CANPARB_p00780-A	CPAR2_200800	1507.24	-0.405833	0.132767	0.00223773	0.00303655	-2.52	2.52	-3.05672
CANPARB_p00790-A	CPAR2_200810	7.20337	0.519243	0.757443	0.493015	0.528495	0.28	0.28	0.685522
CANPARB_p00800-A	CPAR2_200820	94.6552	-1.7916	0.257258	3.30249e-12	7.11548e-12	-11.15	11.15	-6.96421
CANPARB_p00810-A	CPAR2_200830	24483.9	-1.02863	0.158968	9.7542e-11	1.9765e-10	-9.7	9.7	-6.47071
CANPARB_p00820-A	CPAR2_200840	7826.97	1.19865	0.105681	8.10809e-30	3.1392e-29	28.5	28.5	11.3422
CANPARB_p00830-A	CPAR2_200850	592.968	-0.933461	0.16022	5.67338e-09	1.06414e-08	-7.97	7.97	-5.82611
CANPARB_p00840-A	CPAR2_200860	366.529	1.75605	0.193577	1.17307e-19	3.32066e-19	18.48	18.48	9.07158
CANPARB_p00850-A	CPAR2_200870	1212.77	0.531175	0.155519	0.000636658	0.000900894	3.05	3.05	3.4155
CANPARB_p00860-A	CPAR2_200880	67.3615	-1.26609	0.3275	0.000110674	0.000164899	-3.78	3.78	-3.86591
CANPARB_p00870-A	CPAR2_200890	5551.68	4.52751	0.447649	4.79011e-24	1.56393e-23	22.81	22.81	10.114
CANPARB_p00880-A	CPAR2_200900	547.691	0.074861	0.160368	0.640636	0.673543	0.17	0.17	0.466809
CANPARB_p00890-A	CPAR2_200910	655.088	-1.03218	0.172531	2.19676e-09	4.19707e-09	-8.38	8.38	-5.98255
CANPARB_p00900-A	CPAR2_200920	1122.99	0.922756	0.133223	4.31664e-12	9.23935e-12	11.03	11.03	6.92641
CANPARB_p00910-A	CPAR2_200930	679.33	0.831418	0.18145	4.60362e-06	7.46525e-06	5.13	5.13	4.58209
CANPARB_p00920-A	CPAR2_200940	924.678	-1.39725	0.190917	2.50503e-13	5.6729e-13	-12.25	12.25	-7.31864
CANPARB_p00930-A	CPAR2_200950	408.199	1.30134	0.227647	1.08745e-08	2.00754e-08	7.7	7.7	5.71649
CANPARB_p00940-A	CPAR2_200960	482.114	0.545243	0.168927	0.00124798	0.0017312	2.76	2.76	3.22768
CANPARB_p00950-A	CPAR2_200970	28.7739	-0.17524	0.386525	0.650279	0.682333	-0.17	0.17	-0.453374
CANPARB_p00960-A	CPAR2_200970	20.7502	0.893667	0.461963	0.0530518	0.064286	1.19	1.19	1.9345
CANPARB_p00970-A	CPAR2_200980	385.837	1.16976	0.162663	6.41698e-13	1.42778e-12	11.85	11.85	7.19132
CANPARB_p00980-A	CPAR2_200990	260.685	2.27197	0.194688	1.8186e-31	7.40856e-31	30.13	30.13	11.6698
CANPARB_p00990-A	CPAR2_201000	1394.56	1.22617	0.120563	2.68725e-24	8.87261e-24	23.05	23.05	10.1704
CANPARB_p01000-A	CPAR2_201010	10701.3	-1.66542	0.143983	6.07267e-31	2.43991e-30	-29.61	29.61	-11.5668
CANPARB_p01010-A	CPAR2_201020	10431.8	1.36317	0.110175	3.67031e-35	1.63268e-34	33.79	33.79	12.3728
CANPARB_p01020-A	CPAR2_201030	1044.01	0.641299	0.14255	6.83446e-06	1.10005e-05	4.96	4.96	4.49878
CANPARB_p01030-A	CPAR2_201040	443.718	0.34516	0.136513	0.011458	0.0147417	1.83	1.83	2.52841
CANPARB_p01040-A	CPAR2_201050	814.3	-0.338143	0.115612	0.00344662	0.004616	-2.34	2.34	-2.92481
CANPARB_p01050-A	CPAR2_201060	776.333	0.342182	0.171533	0.0460599	0.056209	1.25	1.25	1.99484
CANPARB_p01060-A	CPAR2_201070	933.352	0.0194887	0.130271	0.881079	0.894526	0.05	0.05	0.149601
[truncated: 5,731 more rows]

## Sheet: S3OH_vs_S4OH
Name CLIB214	Name CDC317	Differential Expression Base Mean	Differential Expression Log2 Ratio	Differential Expression Log2 Standard Error	Differential Expression p-value	Differential Expression Adjusted p-value	Differential Expression Confidence	Differential Expression Absolute Confidence	Differential Expression Wald Statistic
[truncated: 5,837 more rows]

[truncated: 1 more sheets: SHyd_vs_S4OH]
