# Supplementary material for: Transcriptome and proteome profiling reveals complex adaptations of Candida parapsilosis cells assimilating hydroxyaromatic carbon sources
Source: PLoS Genet. 2022 Mar 7;18(3):e1009815. doi: 10.1371/journal.pgen.1009815 (PMC8929692; doi:10.1371/journal.pgen.1009815)
Supplement: S2 Table — Lists of genes differentially expressed in the C. parapsilosis mutants Δgtf1/Δgtf1 and Δotf1/Δotf1 compared to the parental strain CPL2H1 (i.e. Δgtf1/Δgtf1 vs. CPL2H1 and Δotf1/Δotf1 vs. CPL2H1). The cells were grown in synthetic media (SMix15) containing three hydroxyaromatic carbon sources (i.e. 3-hydroxybenzoate, 4-hydroxybenzoate, and hydroquinone). (XLSX) [file pgen.1009815.s002.xlsx]

## Sheet: gtf1_vs_CPL2H1
Name CLIB214	Name CDC317	CPL2H1_SMix - TPM	CPL2H1_SMix - Normalized TPM	gtf1/gtf1_SMix - TPM	gtf1/gtf1_SMix - Normalized TPM	Differential Expression Log2 Ratio	Differential Expression p-value	Differential Expression Confidence	Differential Expression Absolute Confidence	P-value adjusted
CANPARB_p00010-A	CPAR2_200010	35.66	40.46	13.73	12.1	-1.74	1.9e-18	-17.72	17.72	1.74376e-17
CANPARB_p00020-A	CPAR2_200020	59.57	67.59	43.22	38.09	-0.83	3.3e-10	-9.49	9.49	2.07566e-09
CANPARB_p00030-A	CPAR2_200030	22.93	26.02	24.98	22.02	-0.24	0.38	-0.42	0.42	0.542844
CANPARB_p00040-A	CPAR2_200040	23.83	27.04	25.07	22.09	-0.29	0.28	-0.56	0.56	0.427395
CANPARB_p00050-A	CPAR2_200050	4.67	5.3	7.19	6.34	0.26	0.67	0.17	0.17	0.826805
CANPARB_p00060-A	CPAR2_200060	6.86	7.78	9.08	8	0.04	1	0	0	1
CANPARB_p00070-A	CPAR2_200070	7.97	9.04	14.26	12.57	0.47	0.11	0.95	0.95	0.195455
CANPARB_p00080-A	CPAR2_200080	10.99	12.47	15.04	13.26	0.09	0.81	0.09	0.09	0.947489
CANPARB_p00090-A	CPAR2_200090	4.57	5.19	10.06	8.87	0.77	0.046	1.34	1.34	0.0943436
CANPARB_p00100-A	CPAR2_200100	13.35	15.15	10	8.81	-0.78	0.0054	-2.26	2.26	0.0142947
CANPARB_p00110-A	CPAR2_200110	146.63	166.37	147.52	130.01	-0.36	0.00088	-3.06	3.06	0.00271632
CANPARB_p00120-A	CPAR2_200120	91.25	103.54	30.98	27.3	-1.92	0	-1000	1000	0
CANPARB_p00130-A	CPAR2_200130	27.58	31.29	45.18	39.82	0.35	0.023	1.65	1.65	0.0519346
CANPARB_p00140-A	CPAR2_200140	6.11	6.93	9.02	7.95	0.2	0.64	0.19	0.19	0.799418
CANPARB_p00150-A	CPAR2_200150	10.31	11.7	12.95	11.41	-0.04	1	0	0	1
CANPARB_p00160-A	CPAR2_200160	15.55	17.64	9.57	8.43	-1.07	8.4e-05	-4.08	4.08	0.000308564
CANPARB_p00170-A	CPAR2_200170	26.15	29.67	26.5	23.36	-0.35	0.19	-0.73	0.73	0.311438
CANPARB_p00180-A	CPAR2_200180	12.07	13.7	25.89	22.82	0.74	0.0011	2.96	2.96	0.0033337
CANPARB_p00190-A	CPAR2_200190	121.41	137.76	136.22	120.05	-0.2	0.082	-1.09	1.09	0.153655
CANPARB_p00200-A	CPAR2_200200	6.78	7.69	13.68	12.06	0.65	0.032	1.49	1.49	0.0694623
CANPARB_p00210-A	CPAR2_200210	12.69	14.4	16.54	14.58	0.02	1	0	0	1
CANPARB_p00220-A	CPAR2_200220	4.3	4.88	6.33	5.58	0.19	0.8	0.1	0.1	0.941641
CANPARB_p00230-A	CPAR2_200230	18.24	20.7	11.11	9.79	-1.08	1.3e-05	-4.88	4.88	5.30266e-05
CANPARB_p00240-A	CPAR2_200240	126.13	143.11	79.06	69.68	-1.04	4.4e-28	-27.36	27.36	5.19895e-27
CANPARB_p00250-A	CPAR2_200250	240.55	272.94	313.8	276.56	0.02	0.71	0.15	0.15	0.861953
CANPARB_p00260-A	CPAR2_200260	16.11	18.28	15.81	13.93	-0.39	0.23	-0.63	0.63	0.364416
CANPARB_p00270-A	CPAR2_200270	18.12	20.56	28.15	24.81	0.27	0.16	0.8	0.8	0.268986
CANPARB_p00280-A	CPAR2_200280	966.87	1097.06	1039.16	915.84	-0.26	1.4e-10	-9.87	9.87	9.05965e-10
CANPARB_p00290-A	CPAR2_200290	389.33	441.75	436.57	384.76	-0.2	0.0016	-2.8	2.8	0.0047311
CANPARB_p00300-A	CPAR2_200300	2.5	2.84	4.37	3.85	0.44	0.65	0.18	0.18	0.808449
CANPARB_p00310-A	CPAR2_200310	1.26	1.43	4.42	3.9	1.45	0.043	1.37	1.37	0.0890987
CANPARB_p00320-A	CPAR2_200320	4.77	5.41	10.08	8.88	0.72	0.066	1.18	1.18	0.127311
CANPARB_p00330-A	CPAR2_200330	3.68	4.18	3.75	3.3	-0.34	0.71	-0.15	0.15	0.861953
CANPARB_p00340-A	CPAR2_200340	17.03	19.32	18.81	16.58	-0.22	0.49	-0.31	0.31	0.659472
CANPARB_p00350-A	CPAR2_200350	41.97	47.62	64.19	56.57	0.25	0.047	1.33	1.33	0.0962255
CANPARB_p00360-A	CPAR2_200360	96.45	109.44	158.77	139.93	0.35	2.1e-05	4.67	4.67	8.37847e-05
CANPARB_p00370-A	CPAR2_200370	176.52	200.29	281.94	248.48	0.31	5.8e-07	6.24	6.24	2.77497e-06
CANPARB_p00380-A	CPAR2_200380	2.6	2.95	4.74	4.18	0.5	0.44	0.36	0.36	0.608021
CANPARB_p00390-A	CPAR2_200390	6.13	6.96	8.55	7.54	0.12	0.92	0.04	0.04	1
CANPARB_p00400-A	CPAR2_200400	0.92	1.04	2.25	1.98	0.93	0.58	0.24	0.24	0.747177
CANPARB_p00410-A	CPAR2_200410	2.76	3.13	4.54	4	0.35	0.71	0.15	0.15	0.861953
CANPARB_p00420-A	CPAR2_200420	22.18	25.17	43.84	38.64	0.62	0.00019	3.73	3.73	0.00066053
CANPARB_p00430-A	CPAR2_200430	7.05	8	4.44	3.91	-1.03	0.0078	-2.11	2.11	0.0198902
CANPARB_p00440-A	CPAR2_200440	14.11	16.01	20.09	17.71	0.15	0.61	0.22	0.22	0.771856
CANPARB_p00450-A	CPAR2_200450	11.31	12.83	7.02	6.19	-1.05	0.0011	-2.94	2.94	0.0033337
CANPARB_p00460-A	CPAR2_200460	16.01	18.17	20.25	17.85	-0.03	1	0	0	1
CANPARB_p00470-A	CPAR2_200470	21.52	24.42	23.2	20.45	-0.26	0.41	-0.39	0.39	0.576806
CANPARB_p00480-A	CPAR2_200480	50.86	57.71	48.93	43.12	-0.42	0.015	-1.83	1.83	0.0356204
CANPARB_p00490-A	CPAR2_200490	1002.43	1137.41	762.43	671.95	-0.76	0	-1000	1000	0
CANPARB_p00500-A	CPAR2_200500	1.05	1.19	1.12	0.99	-0.28	1	0	0	1
CANPARB_p00510-A	CPAR2_200520	195.35	221.65	35.35	31.15	-2.83	0	-1000	1000	0
CANPARB_p00520-A	CPAR2_200540	10.16	11.53	11.66	10.28	-0.17	0.8	-0.1	0.1	0.941641
CANPARB_p00530-A	CPAR2_200550	7.19	8.16	6.49	5.72	-0.51	0.28	-0.56	0.56	0.427395
CANPARB_p00540-A	CPAR2_200560	433.66	492.05	411.86	362.98	-0.44	7.4e-14	-13.13	13.13	5.7823e-13
CANPARB_p00550-A	CPAR2_200570	32.56	36.94	37.63	33.16	-0.16	0.51	-0.29	0.29	0.680427
CANPARB_p00560-A	CPAR2_200580	86.57	98.23	25.16	22.17	-2.15	0	-1000	1000	0
CANPARB_p00570-A	CPAR2_200590	81.56	92.54	84.72	74.67	-0.31	0.031	-1.51	1.51	0.0676185
CANPARB_p00580-A	CPAR2_200600	6.02	6.83	14.15	12.47	0.87	0.0065	2.19	2.19	0.0169
CANPARB_p00590-A	CPAR2_200610	51.6	58.55	38.75	34.15	-0.78	2.1e-08	-7.69	7.69	1.14131e-07
CANPARB_p00600-A	CPAR2_200620	15.99	18.14	17.44	15.37	-0.24	0.51	-0.3	0.3	0.680427
CANPARB_p00610-A	CPAR2_200630	11.93	13.54	19.67	17.34	0.36	0.14	0.85	0.85	0.239572
CANPARB_p00620-A	CPAR2_200640	219.43	248.98	204.34	180.09	-0.47	4.3e-09	-8.37	8.37	2.46795e-08
CANPARB_p00630-A	CPAR2_200650	63.16	71.66	108.05	95.23	0.41	5.5e-05	4.26	4.26	0.000208059
CANPARB_p00640-A	CPAR2_200660	516.27	585.79	506.49	446.38	-0.39	2.5e-12	-11.61	11.61	1.7949e-11
CANPARB_p00650-A	CPAR2_200670	1.52	1.72	2.58	2.27	0.4	0.77	0.12	0.12	0.915934
CANPARB_p00660-A	CPAR2_200680	19.74	22.4	17.66	15.56	-0.52	0.032	-1.49	1.49	0.0694623
CANPARB_p00670-A	CPAR2_200690	112.44	127.58	164.14	144.66	0.18	0.017	1.78	1.78	0.0397871
CANPARB_p00680-A	CPAR2_200700	1.74	1.97	2.7	2.38	0.27	1	0	0	1
CANPARB_p00690-A	CPAR2_200710	16.58	18.81	17.19	15.15	-0.31	0.34	-0.47	0.47	0.498388
CANPARB_p00700-A	CPAR2_200720	7.88	8.94	9.95	8.77	-0.03	1	0	0	1
CANPARB_p00710-A	CPAR2_200730	19.6	22.24	43.37	38.22	0.78	8.7e-06	5.06	5.06	3.64813e-05
CANPARB_p00720-A	CPAR2_200740	8.22	9.33	8.39	7.39	-0.33	0.51	-0.29	0.29	0.680427
CANPARB_p00730-A	CPAR2_200750	8.91	10.11	11.83	10.43	0.04	1	0	0	1
CANPARB_p00740-A	CPAR2_200760	12.13	13.76	28.83	25.41	0.88	5.2e-05	4.28	4.28	0.000197222
CANPARB_p00750-A	CPAR2_200770	3.38	3.84	4.98	4.39	0.2	0.84	0.07	0.07	0.968223
CANPARB_p00760-A	CPAR2_200780	746.54	847.06	818.62	721.47	-0.23	4.6e-07	-6.34	6.34	2.23379e-06
CANPARB_p00770-A	CPAR2_200790	18.01	20.44	15.82	13.94	-0.55	0.029	-1.54	1.54	0.0637323
CANPARB_p00780-A	CPAR2_200800	16.3	18.49	30.94	27.27	0.56	0.0037	2.43	2.43	0.0101251
CANPARB_p00790-A	CPAR2_200810	0.07	0.08	0.14	0.12	0.54	1	0	0	1
CANPARB_p00800-A	CPAR2_200820	0.99	1.12	1.64	1.45	0.37	1	0	0	1
CANPARB_p00810-A	CPAR2_200830	1559.31	1769.28	624.07	550.01	-1.69	0	-1000	1000	0
CANPARB_p00820-A	CPAR2_200840	374.67	425.12	511.17	450.51	0.08	0.043	1.36	1.36	0.0890987
CANPARB_p00830-A	CPAR2_200850	93.49	106.08	44.35	39.09	-1.44	0	-1000	1000	0
CANPARB_p00840-A	CPAR2_200860	18.41	20.89	35.82	31.57	0.6	0.0013	2.9	2.9	0.00389933
CANPARB_p00850-A	CPAR2_200870	226.24	256.7	365.54	322.16	0.33	2.7e-09	8.56	8.56	1.5855e-08
CANPARB_p00860-A	CPAR2_200880	3.7	4.2	4.89	4.31	0.04	1	0	0	1
CANPARB_p00870-A	CPAR2_200890	249.63	283.24	409.99	361.34	0.35	2.4e-11	10.62	10.62	1.63846e-10
CANPARB_p00880-A	CPAR2_200900	16.46	18.68	25.66	22.61	0.28	0.17	0.78	0.78	0.28343
CANPARB_p00890-A	CPAR2_200910	62.5	70.92	62.95	55.48	-0.35	0.033	-1.48	1.48	0.0712883
CANPARB_p00900-A	CPAR2_200920	8.3	9.42	13.06	11.51	0.29	0.35	0.45	0.45	0.50807
CANPARB_p00910-A	CPAR2_200930	21.67	24.59	13.81	12.17	-1.01	7.1e-06	-5.15	5.15	2.99875e-05
CANPARB_p00920-A	CPAR2_200940	24.79	28.13	16.81	14.82	-0.93	7.1e-06	-5.15	5.15	2.99875e-05
CANPARB_p00930-A	CPAR2_200950	1.98	2.25	4.11	3.62	0.69	0.29	0.53	0.53	0.440356
CANPARB_p00940-A	CPAR2_200960	2.69	3.05	3.32	2.93	-0.06	1	0	0	1
CANPARB_p00950-A	CPAR2_200970	0.15	0.17	0.63	0.56	1.7	0.71	0.15	0.15	0.861953
CANPARB_p00960-A	CPAR2_200970	0.39	0.44	1.47	1.3	1.56	0.46	0.34	0.34	0.629105
CANPARB_p00970-A	CPAR2_200980	4.08	4.63	4.39	3.87	-0.26	0.73	-0.13	0.13	0.880192
CANPARB_p00980-A	CPAR2_200990	1.6	1.82	3.02	2.66	0.55	0.66	0.18	0.18	0.818097
CANPARB_p00990-A	CPAR2_201000	27.74	31.48	46.47	40.96	0.38	0.013	1.88	1.88	0.0314337
CANPARB_p01000-A	CPAR2_201010	296.13	336	382.72	337.3	0.01	0.92	0.03	0.03	1
CANPARB_p01010-A	CPAR2_201020	594.46	674.51	532.97	469.72	-0.52	0	-1000	1000	0
CANPARB_p01020-A	CPAR2_201030	8.82	10.01	9.73	8.58	-0.22	0.74	-0.13	0.13	0.888944
CANPARB_p01030-A	CPAR2_201040	11.02	12.5	20.72	18.26	0.55	0.025	1.61	1.61	0.0561034
CANPARB_p01040-A	CPAR2_201050	16.13	18.3	19.5	17.19	-0.09	0.8	-0.1	0.1	0.941641
CANPARB_p01050-A	CPAR2_201060	5.32	6.04	8.65	7.62	0.34	0.45	0.35	0.35	0.618472
CANPARB_p01060-A	CPAR2_201070	22.48	25.51	30.65	27.01	0.08	0.72	0.14	0.14	0.870833
CANPARB_p01070-A	CPAR2_201080	26.84	30.45	31.44	27.71	-0.14	0.6	-0.22	0.22	0.764172
CANPARB_p01080-A	CPAR2_201090	25.74	29.21	34.48	30.39	0.06	0.81	0.09	0.09	0.947489
CANPARB_p01090-A	CPAR2_201100	4.26	4.83	10.44	9.2	0.93	0.012	1.92	1.92	0.0292826
CANPARB_p01100-A	CPAR2_201110	230.2	261.2	292.17	257.5	-0.02	0.82	-0.09	0.09	0.953644
CANPARB_p01110-A	CPAR2_201120	42.71	48.46	36.22	31.92	-0.6	0.00015	-3.81	3.81	0.00053128
CANPARB_p01120-A	CPAR2_201130	29.44	33.4	31.03	27.35	-0.29	0.25	-0.59	0.59	0.389861
CANPARB_p01130-A	CPAR2_201140	46.48	52.74	62.52	55.1	0.06	0.59	0.23	0.23	0.755723
CANPARB_p01140-A	CPAR2_201150	15.15	17.19	21.25	18.73	0.12	0.59	0.23	0.23	0.755723
CANPARB_p01150-A	CPAR2_201160	216.12	245.22	389.96	343.68	0.49	2.1e-18	17.68	17.68	1.91228e-17
CANPARB_p01160-A	CPAR2_201170	152.59	173.14	152.28	134.21	-0.37	0.00049	-3.31	3.31	0.00157757
CANPARB_p01170-A	CPAR2_201180	60.92	69.12	69.2	60.99	-0.18	0.28	-0.56	0.56	0.427395
CANPARB_p01180-A	CPAR2_201190	26.05	29.56	7.66	6.75	-2.13	2.5e-17	-16.59	16.59	2.22447e-16
CANPARB_p01190-A	CPAR2_201200	105.47	119.67	41.23	36.34	-1.72	0	-1000	1000	0
CANPARB_p01200-A	CPAR2_201210	27.29	30.96	20.14	17.75	-0.8	3e-05	-4.52	4.52	0.000117602
CANPARB_p01210-A	CPAR2_201220	18.21	20.66	28.81	25.39	0.3	0.12	0.93	0.93	0.210342
CANPARB_p01220-A	CPAR2_201230	75.73	85.93	94.22	83.04	-0.05	0.77	-0.11	0.11	0.915934
CANPARB_p01230-A	CPAR2_201240	324.83	368.57	347.36	306.14	-0.27	0.00015	-3.84	3.84	0.00053128
CANPARB_p01240-A	CPAR2_201250	57.45	65.19	66.18	58.33	-0.16	0.34	-0.47	0.47	0.498388
CANPARB_p01250-A	CPAR2_201260	13.56	15.39	16.65	14.67	-0.07	0.95	-0.02	0.02	1
CANPARB_p01260-A	CPAR2_201270	160.43	182.03	159.3	140.4	-0.37	0.00022	-3.65	3.65	0.000757158
CANPARB_p01270-A	CPAR2_201280	18.53	21.03	12.89	11.36	-0.89	0.00017	-3.77	3.77	0.000597046
CANPARB_p01280-A	CPAR2_201290	3697.7	4195.61	3862.78	3404.37	-0.3	0	-1000	1000	0
CANPARB_p01290-A	CPAR2_201300	8.29	9.41	11.56	10.19	0.12	0.83	0.08	0.08	0.960871
CANPARB_p01300-A	CPAR2_201310	40.18	45.59	52.25	46.05	0.01	1	0	0	1
CANPARB_p01310-A	CPAR2_201330	16.24	18.43	28.12	24.78	0.43	0.033	1.48	1.48	0.0712883
CANPARB_p01320-A	CPAR2_201340	424.98	482.2	328.33	289.37	-0.74	0	-1000	1000	0
CANPARB_p01330-A	CPAR2_201350	43.4	49.24	41.46	36.54	-0.43	0.019	-1.73	1.73	0.0439394
CANPARB_p01340-A	CPAR2_201360	23.39	26.54	55.29	48.73	0.88	3.3e-08	7.48	7.48	1.76393e-07
CANPARB_p01350-A	CPAR2_201370	107.18	121.61	25.01	22.04	-2.46	0	-1000	1000	0
CANPARB_p01360-A	CPAR2_201380	15.53	17.62	10.2	8.99	-0.97	0.00026	-3.59	3.59	0.000878761
CANPARB_p01370-A	CPAR2_201390	5.2	5.9	3.48	3.07	-0.94	0.06	-1.22	1.22	0.11717
CANPARB_p01380-A	CPAR2_201400	9.56	10.85	21.23	18.71	0.79	0.0019	2.72	2.72	0.00554238
CANPARB_p01390-A	CPAR2_201410	48.08	54.55	32.39	28.55	-0.93	3.4e-10	-9.47	9.47	2.13625e-09
CANPARB_p01400-A	CPAR2_201420	3.73	4.23	7.44	6.56	0.63	0.15	0.83	0.83	0.254446
CANPARB_p01410-A	CPAR2_201430	2.44	2.77	0.9	0.79	-1.8	0.058	-1.24	1.24	0.114219
CANPARB_p01420-A	CPAR2_201440	39.08	44.34	33.5	29.52	-0.59	0.00046	-3.33	3.33	0.00149168
CANPARB_p01430-A	CPAR2_201450	123.04	139.61	82.02	72.29	-0.95	5.2e-24	-23.28	23.28	5.55905e-23
CANPARB_p01440-A	CPAR2_201460	55.73	63.23	67.45	59.45	-0.09	0.63	-0.2	0.2	0.790649
CANPARB_p01450-A	CPAR2_201470	34.36	38.99	43.63	38.45	-0.02	0.97	-0.01	0.01	1
CANPARB_p01460-A	CPAR2_201480	8.27	9.38	13.58	11.97	0.35	0.23	0.64	0.64	0.364416
CANPARB_p01470-A	CPAR2_201490	13.16	14.93	47.57	41.92	1.49	1.8e-14	13.75	13.75	1.43533e-13
CANPARB_p01480-A	CPAR2_201500	42.71	48.46	46.72	41.18	-0.23	0.24	-0.63	0.63	0.377189
CANPARB_p01490-A	CPAR2_201510	50.24	57	41.49	36.57	-0.64	7.2e-06	-5.14	5.14	3.03659e-05
CANPARB_p01500-A	CPAR2_201520	2.7	3.06	4.01	3.53	0.21	0.94	0.03	0.03	1
CANPARB_p01510-A	CPAR2_201530	3.73	4.23	9.14	8.06	0.93	0.022	1.66	1.66	0.0499277
CANPARB_p01520-A	CPAR2_201540	97.05	110.12	192.98	170.08	0.63	9.3e-15	14.03	14.03	7.529e-14
CANPARB_p01530-A	CPAR2_201550	371.96	422.05	566.04	498.87	0.24	2.8e-08	7.56	7.56	1.50771e-07
CANPARB_p01540-A	CPAR2_201560	938.24	1064.58	927.66	817.57	-0.38	0	-1000	1000	0
CANPARB_p01550-A	CPAR2_201570	4118.64	4673.23	2111.55	1860.97	-1.33	0	-1000	1000	0
CANPARB_p01560-A	CPAR2_201580	18	20.42	8.69	7.66	-1.42	1.2e-07	-6.91	6.91	6.15501e-07
CANPARB_p01570-A	CPAR2_201590	2.57	2.92	2.36	2.08	-0.48	0.7	-0.16	0.16	0.852828
CANPARB_p01580-A	CPAR2_201600	7.43	8.43	4.22	3.72	-1.18	0.0033	-2.48	2.48	0.00913762
CANPARB_p01590-A	CPAR2_201610	12.72	14.43	21.23	18.71	0.37	0.11	0.96	0.96	0.195455
CANPARB_p01600-A	CPAR2_201620	11.72	13.3	18.55	16.35	0.3	0.22	0.65	0.65	0.35153
CANPARB_p01610-A	CPAR2_201630	22.89	25.97	29.78	26.25	0.01	1	0	0	1
CANPARB_p01620-A	CPAR2_201640	12.12	13.75	21.3	18.77	0.45	0.056	1.26	1.26	0.111105
CANPARB_p01630-A	CPAR2_201650	3.73	4.23	3.67	3.23	-0.38	0.7	-0.15	0.15	0.852828
CANPARB_p01640-A	CPAR2_201660	15.35	17.42	18.06	15.92	-0.13	0.77	-0.11	0.11	0.915934
CANPARB_p01650-A	CPAR2_201670	1.62	1.84	4.55	4.01	1.13	0.1	0.99	0.99	0.18021
CANPARB_p01660-A	CPAR2_201680	4.55	5.16	4.57	4.03	-0.36	0.61	-0.21	0.21	0.771856
CANPARB_p01670-A	CPAR2_201690	97.61	110.75	79.83	70.36	-0.65	1.7e-10	-9.77	9.77	1.09524e-09
CANPARB_p01680-A	CPAR2_201700	13.1	14.86	17.19	15.15	0.03	0.99	0.01	0.01	1
CANPARB_p01690-A	CPAR2_201710	135.48	153.72	83.36	73.47	-1.07	2.6e-31	-30.59	30.59	3.32811e-30
CANPARB_p01700-A	CPAR2_201720	8	9.08	10.75	9.47	0.06	1	0	0	1
CANPARB_p01710-A	CPAR2_201730	5.08	5.76	12.68	11.18	0.96	0.0061	2.22	2.22	0.0159595
CANPARB_p01720-A	CPAR2_201740	6.34	7.19	11.64	10.26	0.51	0.12	0.92	0.92	0.210342
CANPARB_p01730-A	CPAR2_201750	20.28	23.01	16.19	14.27	-0.69	0.0017	-2.78	2.78	0.00497638
CANPARB_p01740-A	CPAR2_201760	23.35	26.49	28.61	25.21	-0.07	0.87	-0.06	0.06	0.989322
CANPARB_p01750-A	CPAR2_201770	44.35	50.32	52.95	46.67	-0.11	0.59	-0.23	0.23	0.755723
CANPARB_p01760-A	CPAR2_201780	3.8	4.31	6.26	5.52	0.36	0.49	0.31	0.31	0.659472
CANPARB_p01770-A	CPAR2_201790	40	45.39	51.41	45.31	0	1	0	0	1
CANPARB_p01780-A	CPAR2_201800	6.26	7.1	11.28	9.94	0.49	0.14	0.85	0.85	0.239572
CANPARB_p01790-A	CPAR2_201810	6.84	7.76	5.1	4.49	-0.79	0.048	-1.31	1.31	0.0979294
CANPARB_p01800-A	CPAR2_201820	6.51	7.39	12.34	10.88	0.56	0.076	1.12	1.12	0.14403
CANPARB_p01810-A	CPAR2_201830	1.36	1.54	1.94	1.71	0.15	1	0	0	1
CANPARB_p01820-A	CPAR2_201840	166.95	189.43	217.41	191.61	0.02	0.79	0.1	0.1	0.934772
CANPARB_p01830-A	CPAR2_201850	199.32	226.16	242.46	213.69	-0.08	0.36	-0.45	0.45	0.519357
CANPARB_p01840-A	CPAR2_201860	27.74	31.48	27.01	23.8	-0.4	0.096	-1.02	1.02	0.175714
CANPARB_p01850-A	CPAR2_201870	4.9	5.56	6.65	5.86	0.08	1	0	0	1
CANPARB_p01860-A	CPAR2_201880	0.72	0.82	10.61	9.35	3.51	9e-09	8.05	8.05	5.02228e-08
CANPARB_p01870-A	CPAR2_201890	7.2	8.17	7.4	6.52	-0.32	0.63	-0.2	0.2	0.790649
CANPARB_p01880-A	CPAR2_201900	0.73	0.83	1.08	0.95	0.2	1	0	0	1
CANPARB_p01890-A	CPAR2_201910	62.17	70.54	71.62	63.12	-0.16	0.32	-0.5	0.5	0.47564
CANPARB_p01900-A	CPAR2_201920	0.53	0.6	1.59	1.4	1.22	0.56	0.25	0.25	0.728324
CANPARB_p01910-A	CPAR2_201930	29.64	33.63	92.8	81.79	1.28	4.5e-22	21.34	21.34	4.64072e-21
CANPARB_p01920-A	CPAR2_201940	5.7	6.47	8.74	7.7	0.25	0.59	0.23	0.23	0.755723
CANPARB_p01930-A	CPAR2_201950	17.5	19.86	14.86	13.1	-0.6	0.016	-1.81	1.81	0.0376733
CANPARB_p01940-A	CPAR2_201960	63.06	71.55	75.29	66.36	-0.11	0.53	-0.28	0.28	0.699595
CANPARB_p01950-A	CPAR2_201970	3.18	3.61	4.37	3.85	0.09	1	0	0	1
CANPARB_p01960-A	CPAR2_201980	5.79	6.57	8.62	7.6	0.21	0.69	0.16	0.16	0.843815
CANPARB_p01970-A	CPAR2_201990	1985.55	2252.91	848.62	747.91	-1.59	0	-1000	1000	0
CANPARB_p01980-A	CPAR2_202000	38.07	43.2	30.25	26.66	-0.7	1.4e-05	-4.87	4.87	5.68671e-05
CANPARB_p01990-A	CPAR2_202010	39.48	44.8	56.48	49.78	0.15	0.23	0.64	0.64	0.364416
CANPARB_p02000-A	CPAR2_202020	8.2	9.3	12.64	11.14	0.26	0.46	0.34	0.34	0.629105
CANPARB_p02010-A	CPAR2_202030	28.52	32.36	29.95	26.4	-0.29	0.25	-0.6	0.6	0.389861
CANPARB_p02020-A	CPAR2_202040	6.98	7.92	18.6	16.39	1.05	0.00022	3.67	3.67	0.000757158
CANPARB_p02030-A	CPAR2_202050	54.08	61.36	39.35	34.68	-0.82	1.8e-09	-8.73	8.73	1.07429e-08
CANPARB_p02040-A	CPAR2_202070	4.52	5.13	9.91	8.73	0.77	0.039	1.41	1.41	0.0819744
CANPARB_p02050-A	CPAR2_202080	56.86	64.52	71.17	62.72	-0.04	0.85	-0.07	0.07	0.973979
CANPARB_p02060-A	CPAR2_202090	2.53	2.87	2.95	2.6	-0.14	0.97	-0.01	0.01	1
CANPARB_p02070-A	CPAR2_202100	5.33	6.05	5.09	4.49	-0.43	0.56	-0.25	0.25	0.728324
CANPARB_p02080-A	CPAR2_202110	23.41	26.56	7.66	6.75	-1.98	1.6e-14	-13.8	13.8	1.28286e-13
CANPARB_p02090-A	CPAR2_202120	23.86	27.07	109.18	96.22	1.83	3.7e-41	40.44	40.44	5.29336e-40
CANPARB_p02100-A	CPAR2_202130	210.04	238.32	760.62	670.35	1.49	0	1000	1000	0
CANPARB_p02110-A	CPAR2_202140	36.33	41.22	29.92	26.37	-0.64	0.00012	-3.93	3.93	0.000429718
CANPARB_p02120-A	CPAR2_202150	46.03	52.23	70.79	62.39	0.26	0.029	1.54	1.54	0.0637323
CANPARB_p02130-A	CPAR2_202160	10.55	11.97	14.27	12.58	0.07	0.92	0.04	0.04	1
CANPARB_p02140-A	CPAR2_202170	3.32	3.77	3.48	3.07	-0.3	0.87	-0.06	0.06	0.989322
CANPARB_p02150-A	CPAR2_202180	11.26	12.78	7.79	6.87	-0.9	0.0034	-2.47	2.47	0.00939669
CANPARB_p02160-A	CPAR2_202190	32.46	36.83	47.25	41.64	0.18	0.22	0.67	0.67	0.35153
CANPARB_p02170-A	CPAR2_202200	10.72	12.16	25	22.03	0.86	0.00026	3.59	3.59	0.000878761
CANPARB_p02180-A	CPAR2_202210	3.52	3.99	5.62	4.95	0.31	0.64	0.19	0.19	0.799418
CANPARB_p02190-A	CPAR2_202220	7.62	8.65	11.25	9.91	0.2	0.56	0.25	0.25	0.728324
CANPARB_p02200-A	CPAR2_202230	7.32	8.31	2.82	2.49	-1.74	0.00011	-3.95	3.95	0.000396584
CANPARB_p02210-A	CPAR2_202240	265.17	300.88	424.18	373.84	0.31	8.5e-10	9.07	9.07	5.21709e-09
CANPARB_p02220-A	CPAR2_202250	116.44	132.12	225.35	198.61	0.59	3e-15	14.52	14.52	2.47331e-14
CANPARB_p02230-A	CPAR2_202260	28.63	32.49	57.69	50.84	0.65	1.2e-05	4.92	4.92	4.92574e-05
CANPARB_p02240-A	CPAR2_202270	16.73	18.98	19.29	17	-0.16	0.69	-0.16	0.16	0.843815
CANPARB_p02250-A	CPAR2_202280	131.94	149.71	115.08	101.42	-0.56	2.5e-09	-8.6	8.6	1.47548e-08
CANPARB_p02260-A	CPAR2_202290	16.16	18.34	30.51	26.89	0.55	0.0052	2.29	2.29	0.013828
CANPARB_p02270-A	CPAR2_202300	24.11	27.36	16.35	14.41	-0.93	1e-05	-5	5	4.13972e-05
CANPARB_p02280-A	CPAR2_202310	7.62	8.65	5.24	4.62	-0.9	0.017	-1.78	1.78	0.0397871
CANPARB_p02290-A	CPAR2_202320	10.28	11.66	9.44	8.32	-0.49	0.19	-0.73	0.73	0.311438
CANPARB_p02300-A	CPAR2_202330	22.12	25.1	16.32	14.38	-0.8	0.00019	-3.73	3.73	0.00066053
CANPARB_p02310-A	CPAR2_202340	56.43	64.03	74.41	65.58	0.03	0.77	0.11	0.11	0.915934
CANPARB_p02320-A	CPAR2_202350	16.21	18.39	19.29	17	-0.11	0.78	-0.11	0.11	0.925378
CANPARB_p02330-A	CPAR2_202360	11.37	12.9	12.3	10.84	-0.25	0.54	-0.27	0.27	0.708629
CANPARB_p02340-A	CPAR2_202370	29.58	33.56	38.24	33.7	0.01	1	0	0	1
CANPARB_p02350-A	CPAR2_202380	3.81	4.32	6.08	5.36	0.31	0.59	0.23	0.23	0.755723
CANPARB_p02360-A	CPAR2_202390	7.26	8.24	8.86	7.81	-0.08	1	0	0	1
CANPARB_p02370-A	CPAR2_202400	1.68	1.91	0.45	0.4	-2.27	0.089	-1.05	1.05	0.165128
CANPARB_p02380-A	CPAR2_202410	3.99	4.53	5.12	4.51	0	1	0	0	1
CANPARB_p02390-A	CPAR2_202420	8.54	9.69	5.43	4.79	-1.02	0.0053	-2.28	2.28	0.0140811
CANPARB_p02400-A	CPAR2_202430	4.76	5.4	5.99	5.28	-0.03	1	0	0	1
CANPARB_p02410-A	CPAR2_202440	16.84	19.11	18.77	16.54	-0.21	0.54	-0.27	0.27	0.708629
CANPARB_p02420-A	CPAR2_202450	45.66	51.81	103.54	91.25	0.82	1.3e-12	11.89	11.89	9.497e-12
CANPARB_p02430-A	CPAR2_202460	203.05	230.39	263.04	231.82	0.01	0.87	0.06	0.06	0.989322
CANPARB_p02440-A	CPAR2_202470	84.67	96.07	95.13	83.84	-0.2	0.15	-0.81	0.81	0.254446
CANPARB_p02450-A	CPAR2_202480	208.7	236.8	192.02	169.23	-0.48	1.8e-09	-8.76	8.76	1.07429e-08
CANPARB_p02460-A	CPAR2_202490	31.32	35.54	23.81	20.98	-0.76	1.7e-05	-4.78	4.78	6.84338e-05
CANPARB_p02470-A	CPAR2_202500	0.33	0.37	2.82	2.49	2.73	0.02	1.7	1.7	0.0459606
CANPARB_p02480-A	CPAR2_202510	11.73	13.31	12.04	10.61	-0.33	0.47	-0.33	0.33	0.640082
CANPARB_p02490-A	CPAR2_202520	53.6	60.82	190.62	168	1.47	0	1000	1000	0
CANPARB_p02500-A	CPAR2_202530	22.61	25.65	18.94	16.69	-0.62	0.0043	-2.37	2.37	0.0116038
CANPARB_p02510-A	CPAR2_202540	82.83	93.98	113.28	99.84	0.09	0.33	0.48	0.48	0.486908
CANPARB_p02520-A	CPAR2_202550	365.99	415.27	411.17	362.38	-0.2	0.0026	-2.59	2.59	0.00737425
CANPARB_p02530-A	CPAR2_202560	8.17	9.27	10.78	9.5	0.04	1	0	0	1
CANPARB_p02540-A	CPAR2_202570	5.33	6.05	6.57	5.79	-0.06	1	0	0	1
CANPARB_p02550-A	CPAR2_202580	33.03	37.48	59.29	52.25	0.48	0.0006	3.23	3.23	0.00190752
CANPARB_p02560-A	CPAR2_202590	22.9	25.98	43.05	37.94	0.55	0.00086	3.07	3.07	0.00266021
CANPARB_p02570-A	CPAR2_202600	947.12	1074.65	1034.49	911.72	-0.24	6.1e-09	-8.22	8.22	3.45351e-08
CANPARB_p02580-A	CPAR2_202610	5.86	6.65	6.97	6.14	-0.12	1	0	0	1
CANPARB_p02590-A	CPAR2_202620	73.02	82.85	145.41	128.15	0.63	1.3e-11	10.87	10.87	9.012e-11
CANPARB_p02600-A	CPAR2_202630	46.17	52.39	83.29	73.41	0.49	3.6e-05	4.44	4.44	0.000139715
CANPARB_p02610-A	CPAR2_202640	65.91	74.78	128.1	112.9	0.59	1.6e-09	8.79	8.79	9.62804e-09
CANPARB_p02620-A	CPAR2_202650	5.77	6.55	6.7	5.9	-0.15	0.89	-0.05	0.05	1
CANPARB_p02630-A	CPAR2_202660	984.4	1116.95	598.41	527.39	-1.08	0	-1000	1000	0
CANPARB_p02640-A	CPAR2_202670	14.82	16.82	18.94	16.69	-0.01	1	0	0	1
CANPARB_p02650-A	CPAR2_202680	4.23	4.8	5.23	4.61	-0.06	1	0	0	1
CANPARB_p02660-A	CPAR2_202690	9.94	11.28	18.78	16.55	0.55	0.028	1.55	1.55	0.061931
CANPARB_p02670-A	CPAR2_202700	1.7	1.93	8.75	7.71	2	8.7e-05	4.06	4.06	0.000317585
CANPARB_p02680-A	CPAR2_202710	16.84	19.11	30.8	27.14	0.51	0.0097	2.01	2.01	0.0242791
CANPARB_p02690-A	CPAR2_202720	1.38	1.57	1.71	1.51	-0.06	1	0	0	1
CANPARB_p02700-A	CPAR2_202730	6.85	7.77	3	2.64	-1.56	0.00061	-3.22	3.22	0.00193825
CANPARB_p02710-A	CPAR2_202740	5.05	5.73	3.02	2.66	-1.11	0.027	-1.57	1.57	0.0600835
CANPARB_p02720-A	CPAR2_202750	3.4	3.86	11.54	10.17	1.4	0.00026	3.58	3.58	0.000878761
CANPARB_p02730-A	CPAR2_202760	7.76	8.8	9.15	8.06	-0.13	0.85	-0.07	0.07	0.973979
CANPARB_p02740-A	CPAR2_202770	13.71	15.56	32.78	28.89	0.89	1.6e-05	4.79	4.79	6.45864e-05
CANPARB_p02750-A	CPAR2_202780	47	53.33	86.15	75.93	0.51	1.4e-05	4.84	4.84	5.68671e-05
CANPARB_p02760-A	CPAR2_202790	26.46	30.02	32.7	28.82	-0.06	0.87	-0.06	0.06	0.989322
CANPARB_p02770-A	CPAR2_202800	14.55	16.51	48.91	43.11	1.38	1.7e-13	12.77	12.77	1.30222e-12
CANPARB_p02780-A	CPAR2_202810	3.6	4.08	5.7	5.02	0.3	0.65	0.19	0.19	0.808449
CANPARB_p02790-A	CPAR2_202820	10.18	11.55	24.03	21.18	0.87	0.00023	3.63	3.63	0.000789248
CANPARB_p02800-A	CPAR2_202830	2.18	2.47	4.4	3.88	0.65	0.34	0.47	0.47	0.498388
CANPARB_p02810-A	CPAR2_202840	11.05	12.54	22.2	19.57	0.64	0.0069	2.16	2.16	0.0178052
CANPARB_p02820-A	CPAR2_202850	58.59	66.48	151.42	133.45	1.01	2.7e-24	23.56	23.56	2.89704e-23
CANPARB_p02830-A	CPAR2_202860	27.93	31.69	15.37	13.55	-1.23	2.1e-09	-8.67	8.67	1.24697e-08
CANPARB_p02840-A	CPAR2_202870	1.31	1.49	0.19	0.17	-3.17	0.062	-1.21	1.21	0.120672
CANPARB_p02850-A	CPAR2_202880	8.38	9.51	1.17	1.03	-3.2	3.4e-09	-8.47	8.47	1.98062e-08
CANPARB_p02860-A	CPAR2_202890	153.58	174.26	227.73	200.7	0.2	0.0019	2.73	2.73	0.00554238
CANPARB_p02870-A	CPAR2_202900	81.46	92.43	131.92	116.26	0.33	0.00027	3.57	3.57	0.0009094
CANPARB_p02880-A	CPAR2_202910	10.85	12.31	24.11	21.25	0.79	0.00079	3.1	3.1	0.0024659
CANPARB_p02890-A	CPAR2_202920	19.72	22.38	93.67	82.55	1.88	3.2e-37	36.49	36.49	4.4157e-36
CANPARB_p02900-A	CPAR2_202930	4.58	5.2	7.44	6.56	0.34	0.48	0.32	0.32	0.650967
CANPARB_p02910-A	CPAR2_202940	45.82	51.99	115.62	101.9	0.97	4.5e-18	17.35	17.35	4.06602e-17
CANPARB_p02920-A	CPAR2_202950	347.26	394.02	622.8	548.89	0.48	2.6e-27	26.58	26.58	3.04743e-26
CANPARB_p02930-A	CPAR2_202960	9.08	10.3	12.54	11.05	0.1	0.88	0.06	0.06	0.997003
CANPARB_p02940-A	CPAR2_202970	21.75	24.68	27.7	24.41	-0.02	1	0	0	1
CANPARB_p02950-A	CPAR2_202980	13.73	15.58	11.71	10.32	-0.59	0.039	-1.41	1.41	0.0819744
CANPARB_p02960-A	CPAR2_202990	19.64	22.28	24.45	21.55	-0.05	0.94	-0.03	0.03	1
CANPARB_p02970-A	CPAR2_203000	28.3	32.11	33.78	29.77	-0.11	0.7	-0.15	0.15	0.852828
CANPARB_p02980-A	CPAR2_203010	0.93	1.06	2.59	2.28	1.11	0.31	0.51	0.51	0.464682
CANPARB_p02990-A	CPAR2_203020	27.96	31.72	47.21	41.61	0.39	0.011	1.96	1.96	0.0270687
CANPARB_p03000-A	CPAR2_203030	0.59	0.67	0.46	0.41	-0.71	1	0	0	1
CANPARB_p03010-A	CPAR2_203040	114.7	130.14	67.96	59.89	-1.12	5.3e-29	-28.28	28.28	6.40499e-28
CANPARB_p03020-A	CPAR2_203050	20.38	23.12	106.15	93.55	2.02	1.3e-45	44.9	44.9	1.89703e-44
CANPARB_p03030-A	CPAR2_203060	5.61	6.37	14.31	12.61	0.99	0.002	2.69	2.69	0.0057993
CANPARB_p03040-A	CPAR2_203070	21.28	24.15	18.95	16.7	-0.53	0.027	-1.56	1.56	0.0600835
CANPARB_p03050-A	CPAR2_203080	106.63	120.99	123.69	109.01	-0.15	0.21	-0.67	0.67	0.337864
CANPARB_p03060-A	CPAR2_203090	25.02	28.39	22.81	20.1	-0.5	0.026	-1.59	1.59	0.0581241
CANPARB_p03070-A	CPAR2_203100	33.82	38.37	71.23	62.78	0.71	1.5e-07	6.82	6.82	7.6201e-07
CANPARB_p03080-A	CPAR2_203110	19.39	22	30.08	26.51	0.27	0.14	0.85	0.85	0.239572
CANPARB_p03090-A	CPAR2_203120	24.63	27.95	38.32	33.77	0.27	0.098	1.01	1.01	0.178814
CANPARB_p03100-A	CPAR2_203130	6.15	6.98	7.72	6.8	-0.04	1	0	0	1
CANPARB_p03110-A	CPAR2_203140	15.67	17.78	45.74	40.31	1.18	2.7e-10	9.57	9.57	1.70562e-09
CANPARB_p03120-A	CPAR2_203150	9.44	10.71	4.81	4.24	-1.34	0.00024	-3.61	3.61	0.000819707
CANPARB_p03130-A	CPAR2_203160	16.06	18.22	16.13	14.22	-0.36	0.33	-0.49	0.49	0.486908
CANPARB_p03140-A	CPAR2_203170	6.66	7.56	12.97	11.43	0.6	0.058	1.24	1.24	0.114219
CANPARB_p03150-A	CPAR2_203180	76.52	86.82	106.69	94.03	0.12	0.21	0.67	0.67	0.337864
CANPARB_p03160-A	CPAR2_203190	6.5	7.38	10.57	9.32	0.34	0.36	0.45	0.45	0.519357
CANPARB_p03170-A	CPAR2_203200	9.85	11.18	25.4	22.39	1	3.5e-05	4.46	4.46	0.000136106
CANPARB_p03180-A	CPAR2_203210	606.68	688.37	246.56	217.3	-1.66	0	-1000	1000	0
CANPARB_p03190-A	CPAR2_203220	2214.01	2512.13	1376.43	1213.08	-1.05	0	-1000	1000	0
CANPARB_p03200-A	CPAR2_203230	202.38	229.63	95.76	84.4	-1.44	0	-1000	1000	0
CANPARB_p03210-A	CPAR2_203240	10.66	12.1	11.78	10.38	-0.22	0.6	-0.22	0.22	0.764172
CANPARB_p03220-A	CPAR2_203250	28.85	32.73	21.46	18.91	-0.79	2e-05	-4.69	4.69	8.00686e-05
CANPARB_p03230-A	CPAR2_203260	175.31	198.92	138.95	122.46	-0.7	2.4e-20	-19.62	19.62	2.3387e-19
CANPARB_p03240-A	CPAR2_203270	10.16	11.53	21.01	18.52	0.68	0.0048	2.32	2.32	0.0128521
CANPARB_p03250-A	CPAR2_203280	6.45	7.32	10.37	9.14	0.32	0.41	0.38	0.38	0.576806
CANPARB_p03260-A	CPAR2_203290	5.34	6.06	8.85	7.8	0.37	0.38	0.42	0.42	0.542844
CANPARB_p03270-A	CPAR2_203300	56.79	64.44	56.62	49.9	-0.37	0.034	-1.46	1.46	0.0730969
CANPARB_p03280-A	CPAR2_203310	6.2	7.03	4.68	4.12	-0.77	0.072	-1.14	1.14	0.137251
CANPARB_p03290-A	CPAR2_203320	179.6	203.78	229.21	202.01	-0.01	0.91	-0.04	0.04	1
CANPARB_p03300-A	CPAR2_203330	31.95	36.25	18.68	16.46	-1.14	2.4e-09	-8.62	8.62	1.41933e-08
CANPARB_p03310-A	CPAR2_203340	11.23	12.74	10.95	9.65	-0.4	0.35	-0.46	0.46	0.50807
CANPARB_p03320-A	CPAR2_203350	342.59	388.72	588.74	518.87	0.42	1.1e-20	19.95	19.95	1.08275e-19
CANPARB_p03330-A	CPAR2_203360	32.81	37.23	38.45	33.89	-0.14	0.58	-0.24	0.24	0.747177
CANPARB_p03340-A	CPAR2_203370	1.62	1.84	4.55	4.01	1.13	0.1	0.99	0.99	0.18021
CANPARB_p03350-A	CPAR2_203380	8.01	9.09	8.92	7.86	-0.21	0.71	-0.15	0.15	0.861953
CANPARB_p03360-A	CPAR2_203390	19.6	22.24	36.37	32.05	0.53	0.0036	2.45	2.45	0.00989788
CANPARB_p03370-A	CPAR2_203400	46.99	53.32	61.19	53.93	0.02	0.99	0	0	1
CANPARB_p03380-A	CPAR2_203410	33.82	38.37	86.97	76.65	1	1.9e-14	13.72	13.72	1.513e-13
CANPARB_p03390-A	CPAR2_203420	4.15	4.71	7.76	6.84	0.54	0.23	0.63	0.63	0.364416
CANPARB_p03400-A	CPAR2_203430	17.78	20.17	32.35	28.51	0.5	0.009	2.05	2.05	0.0226435
CANPARB_p03410-A	CPAR2_203440	66.17	75.08	74.73	65.86	-0.19	0.24	-0.62	0.62	0.377189
CANPARB_p03420-A	CPAR2_203450	8.55	9.7	2.31	2.04	-2.26	5.1e-07	-6.3	6.3	2.46226e-06
CANPARB_p03430-A	CPAR2_203460	5.08	5.76	2.89	2.55	-1.18	0.017	-1.76	1.76	0.0397871
CANPARB_p03440-A	CPAR2_203470	9.41	10.68	20.8	18.33	0.78	0.002	2.7	2.7	0.0057993
CANPARB_p03450-A	CPAR2_203480	71.39	81	84.31	74.3	-0.12	0.42	-0.38	0.38	0.587899
CANPARB_p03460-A	CPAR2_203490	47.34	53.71	69.65	61.38	0.19	0.1	1	1	0.18021
CANPARB_p03470-A	CPAR2_203500	2.32	2.63	4.34	3.82	0.54	0.48	0.32	0.32	0.650967
CANPARB_p03480-A	CPAR2_203510	11.13	12.63	20.99	18.5	0.55	0.023	1.64	1.64	0.0519346
CANPARB_p03490-A	CPAR2_203520	1193.73	1354.47	1886.35	1662.49	0.3	2.2e-33	32.66	32.66	2.92515e-32
CANPARB_p03500-A	CPAR2_203530	41.43	47.01	39.94	35.2	-0.42	0.031	-1.51	1.51	0.0676185
CANPARB_p03510-A	CPAR2_203540	22.11	25.09	83.11	73.25	1.55	1.3e-25	24.89	24.89	1.44535e-24
CANPARB_p03520-A	CPAR2_203550	27.2	30.86	41.82	36.86	0.26	0.093	1.03	1.03	0.170974
CANPARB_p03530-A	CPAR2_203560	0.54	0.61	0.68	0.6	-0.02	1	0	0	1
CANPARB_p03540-A	CPAR2_203570	10.41	11.81	30.41	26.8	1.18	1.7e-07	6.78	6.78	8.60616e-07
CANPARB_p03550-A	CPAR2_203580	24.28	27.55	65.78	57.97	1.07	1.7e-12	11.76	11.76	1.2296e-11
CANPARB_p03560-A	CPAR2_203590	72.95	82.77	69.54	61.29	-0.43	0.0023	-2.64	2.64	0.0065971
CANPARB_p03570-A	CPAR2_203600	16.4	18.61	24.44	21.54	0.21	0.32	0.5	0.5	0.47564
CANPARB_p03580-A	CPAR2_203610	28.5	32.34	65.53	57.75	0.84	6.4e-09	8.2	8.2	3.61984e-08
CANPARB_p03590-A	CPAR2_203620	1.27	1.44	10.94	9.64	2.74	1.2e-07	6.91	6.91	6.15501e-07
CANPARB_p03600-A	CPAR2_203630	133.5	151.48	134.14	118.22	-0.36	0.0015	-2.83	2.83	0.00446481
CANPARB_p03610-A	CPAR2_203640	8.55	9.7	7.87	6.94	-0.48	0.29	-0.54	0.54	0.440356
CANPARB_p03620-A	CPAR2_203650	333.75	378.69	270.91	238.76	-0.67	0	-1000	1000	0
CANPARB_p03630-A	CPAR2_203660	8.31	9.43	14.17	12.49	0.41	0.17	0.77	0.77	0.28343
CANPARB_p03640-A	CPAR2_203670	4.11	4.66	5.5	4.85	0.06	1	0	0	1
CANPARB_p03650-A	CPAR2_203680	95.83	108.73	132.3	116.6	0.1	0.22	0.67	0.67	0.35153
CANPARB_p03660-A	CPAR2_203690	48.27	54.77	70.84	62.43	0.19	0.099	1	1	0.18021
CANPARB_p03670-A	CPAR2_203700	7.97	9.04	11.57	10.2	0.17	0.71	0.15	0.15	0.861953
CANPARB_p03680-A	CPAR2_203710	49.24	55.87	51.51	45.4	-0.3	0.1	-0.99	0.99	0.18021
CANPARB_p03690-A	CPAR2_203720	6.95	7.89	1.08	0.95	-3.05	2.6e-07	-6.58	6.58	1.29379e-06
CANPARB_p03700-A	CPAR2_203730	45.65	51.8	32.34	28.5	-0.86	8.9e-09	-8.05	8.05	4.97122e-08
CANPARB_p03710-A	CPAR2_203740	122.62	139.13	168.63	148.62	0.1	0.18	0.75	0.75	0.297301
CANPARB_p03720-A	CPAR2_203750	1.1	1.25	4.46	3.93	1.65	0.013	1.87	1.87	0.0314337
CANPARB_p03730-A	CPAR2_203760	111.37	126.37	171.92	151.52	0.26	0.00069	3.16	3.16	0.00217469
CANPARB_p03740-A	CPAR2_203770	0.67	0.76	1.03	0.91	0.26	1	0	0	1
CANPARB_p03750-A	CPAR2_203780	980.69	1112.74	1170.44	1031.54	-0.11	0.0052	-2.29	2.29	0.013828
CANPARB_p03760-A	CPAR2_203790	2.02	2.29	3.42	3.01	0.4	0.6	0.22	0.22	0.764172
CANPARB_p03770-A	CPAR2_203800	17.79	20.19	32.91	29	0.52	0.0056	2.25	2.25	0.0147839
CANPARB_p03780-A	CPAR2_203810	9.97	11.31	11.22	9.89	-0.19	0.77	-0.12	0.12	0.915934
CANPARB_p03790-A	CPAR2_203820	2.82	3.2	2.89	2.55	-0.33	0.83	-0.08	0.08	0.960871
CANPARB_p03800-A	CPAR2_203830	132.47	150.31	201.42	177.52	0.24	0.00068	3.17	3.17	0.00214549
CANPARB_p03810-A	CPAR2_203840	20.46	23.21	17.32	15.26	-0.6	0.0073	-2.14	2.14	0.0187544
CANPARB_p03820-A	CPAR2_203850	7.09	8.04	18.26	16.09	1	0.00045	3.34	3.34	0.0014625
CANPARB_p03830-A	CPAR2_203860	24.57	27.88	40.93	36.07	0.37	0.022	1.66	1.66	0.0499277
CANPARB_p03840-A	CPAR2_203870	0.05	0.06	0.33	0.29	2.44	1	0	0	1
CANPARB_p03850-A	CPAR2_203880	2548.19	2891.31	1358.35	1197.15	-1.27	0	-1000	1000	0
CANPARB_p03860-A	CPAR2_203890	94.14	106.82	60.06	52.93	-1.01	1.1e-20	-19.95	19.95	1.08275e-19
CANPARB_p03870-A	CPAR2_203900	64.47	73.15	71.9	63.37	-0.21	0.19	-0.72	0.72	0.311438
CANPARB_p03880-A	CPAR2_203910	68.44	77.66	81.09	71.47	-0.12	0.45	-0.35	0.35	0.618472
CANPARB_p03890-A	CPAR2_203920	14.92	16.93	17.44	15.37	-0.14	0.76	-0.12	0.12	0.90607
CANPARB_p03900-A	CPAR2_203930	7.7	8.74	21.32	18.79	1.11	3.2e-05	4.5	4.5	0.000125023
CANPARB_p03910-A	CPAR2_203940	7.01	7.95	19.46	17.15	1.11	7.4e-05	4.13	4.13	0.000275295
CANPARB_p03920-A	CPAR2_203950	8.77	9.95	12.14	10.7	0.11	0.81	0.09	0.09	0.947489
CANPARB_p03930-A	CPAR2_203960	2.64	3	11.09	9.77	1.71	5.1e-05	4.29	4.29	0.000193555
CANPARB_p03940-A	CPAR2_203970	27.48	31.18	28.4	25.03	-0.32	0.21	-0.68	0.68	0.337864
CANPARB_p03950-A	CPAR2_203980	33.16	37.63	27.43	24.17	-0.64	0.00027	-3.58	3.58	0.0009094
CANPARB_p03960-A	CPAR2_203990	3.66	4.15	10.41	9.17	1.14	0.0042	2.38	2.38	0.0113602
CANPARB_p03970-A	CPAR2_204000	2.5	2.84	10.23	9.02	1.67	0.00021	3.68	3.68	0.000726167
CANPARB_p03980-A	CPAR2_204010	9.41	10.68	14.83	13.07	0.29	0.29	0.54	0.54	0.440356
CANPARB_p03990-A	CPAR2_204020	2621.1	2974.04	2410.96	2124.84	-0.49	0	-1000	1000	0
CANPARB_p04000-A	CPAR2_204030	13.58	15.41	12.96	11.42	-0.43	0.25	-0.61	0.61	0.389861
CANPARB_p04010-A	CPAR2_204040	7.59	8.61	7.59	6.69	-0.37	0.52	-0.28	0.28	0.691084
CANPARB_p04020-A	CPAR2_204050	106.88	121.27	141.58	124.78	0.04	0.61	0.22	0.22	0.771856
CANPARB_p04030-A	CPAR2_204060	19.08	21.65	27.62	24.34	0.17	0.4	0.4	0.4	0.566012
CANPARB_p04040-A	CPAR2_204070	40.22	45.64	65.06	57.34	0.33	0.0095	2.02	2.02	0.0238296
CANPARB_p04050-A	CPAR2_204080	235.23	266.9	284.45	250.69	-0.09	0.27	-0.57	0.57	0.41539
CANPARB_p04060-A	CPAR2_204090	541.87	614.83	440.59	388.3	-0.66	0	-1000	1000	0
CANPARB_p04070-A	CPAR2_204100	118.89	134.9	126.12	111.15	-0.28	0.017	-1.78	1.78	0.0397871
CANPARB_p04080-A	CPAR2_204110	72.22	81.94	99.09	87.33	0.09	0.34	0.47	0.47	0.498388
CANPARB_p04090-A	CPAR2_204120	1.08	1.23	3.85	3.39	1.46	0.041	1.38	1.38	0.0854094
CANPARB_p04100-A	CPAR2_204130	0.64	0.73	0.13	0.11	-2.68	0.69	-0.16	0.16	0.843815
CANPARB_p04110-A	CPAR2_204140	1.3	1.48	1.19	1.05	-0.49	1	0	0	1
CANPARB_p04120-A	CPAR2_204150	894.82	1015.31	2077.73	1831.16	0.85	0	1000	1000	0
CANPARB_p04130-A	CPAR2_204160	4102.39	4654.79	6078.72	5357.34	0.2	0	1000	1000	0
CANPARB_p04140-A	CPAR2_204170	28.96	32.86	39.54	34.85	0.08	0.61	0.21	0.21	0.771856
CANPARB_p04150-A	CPAR2_204180	226.28	256.75	205.7	181.29	-0.5	4.1e-11	-10.38	10.38	2.75077e-10
CANPARB_p04160-A	CPAR2_204190	19.87	22.55	26.62	23.46	0.06	0.85	0.07	0.07	0.973979
CANPARB_p04170-A	CPAR2_204200	20.25	22.98	20.58	18.14	-0.34	0.26	-0.59	0.59	0.402872
CANPARB_p04180-A	CPAR2_204220	52.12	59.14	93.74	82.62	0.48	1.4e-05	4.85	4.85	5.68671e-05
CANPARB_p04190-A	CPAR2_204230	5.44	6.17	8.91	7.85	0.35	0.32	0.49	0.49	0.47564
CANPARB_p04200-A	CPAR2_204240	42.37	48.08	57.9	51.03	0.09	0.49	0.31	0.31	0.659472
CANPARB_p04210-A	CPAR2_204250	6.34	7.19	4.28	3.77	-0.93	0.038	-1.42	1.42	0.0801322
CANPARB_p04220-A	CPAR2_204260	136.83	155.25	196.42	173.11	0.16	0.023	1.63	1.63	0.0519346
CANPARB_p04230-A	CPAR2_204270	22.27	25.27	44.92	39.59	0.65	0.0001	3.98	3.98	0.000362322
CANPARB_p04240-A	CPAR2_204280	0.67	0.76	1.84	1.62	1.1	0.41	0.39	0.39	0.576806
CANPARB_p04250-A	CPAR2_204290	3.48	3.95	4.59	4.05	0.04	1	0	0	1
CANPARB_p04260-A	CPAR2_204300	107.29	121.74	248.71	219.19	0.85	9.5e-30	29.02	29.02	1.16986e-28
CANPARB_p04270-A	CPAR2_204310	25.87	29.35	30.28	26.69	-0.14	0.59	-0.23	0.23	0.755723
CANPARB_p04280-A	CPAR2_204320	59.7	67.74	44.36	39.1	-0.79	1e-09	-9	9	6.08021e-09
CANPARB_p04290-A	CPAR2_204330	159.91	181.44	58.53	51.58	-1.81	0	-1000	1000	0
CANPARB_p04300-A	CPAR2_204340	0.09	0.1	0.4	0.35	1.84	1	0	0	1
CANPARB_p04310-A	CPAR2_204350	4.65	5.28	7.25	6.39	0.28	0.57	0.24	0.24	0.738369
CANPARB_p04320-A	CPAR2_204360	106.03	120.31	110.42	97.32	-0.31	0.014	-1.84	1.84	0.0336565
CANPARB_p04330-A	CPAR2_204370	32.53	36.91	22.08	19.46	-0.92	3.1e-07	-6.51	6.51	1.52827e-06
CANPARB_p04340-A	CPAR2_204380	34.91	39.61	59.01	52.01	0.39	0.0037	2.44	2.44	0.0101251
CANPARB_p04350-A	CPAR2_204390	16.27	18.46	12.2	10.75	-0.78	0.0017	-2.76	2.76	0.00497638
CANPARB_p04360-A	CPAR2_204400	25.33	28.74	12.4	10.93	-1.39	4.1e-10	-9.38	9.38	2.56778e-09
CANPARB_p04370-A	CPAR2_204410	0.57	0.65	0.63	0.56	-0.2	1	0	0	1
CANPARB_p04380-A	CPAR2_204420	705.27	800.24	635.18	559.8	-0.52	0	-1000	1000	0
CANPARB_p04390-A	CPAR2_204430	52.69	59.78	79.78	70.31	0.23	0.037	1.44	1.44	0.0784201
CANPARB_p04400-A	CPAR2_204440	79.3	89.98	97.43	85.87	-0.07	0.65	-0.19	0.19	0.808449
CANPARB_p04410-A	CPAR2_204450	44.07	50	19.69	17.35	-1.53	7.8e-19	-18.11	18.11	7.26134e-18
CANPARB_p04420-A	CPAR2_204460	423.81	480.88	161.03	141.92	-1.76	0	-1000	1000	0
CANPARB_p04430-A	CPAR2_204470	47.92	54.37	36.65	32.3	-0.75	1.8e-07	-6.75	6.75	9.08875e-07
CANPARB_p04440-A	CPAR2_204480	12.34	14	17.87	15.75	0.17	0.52	0.28	0.28	0.691084
CANPARB_p04450-A	CPAR2_204490	646.14	733.14	777.65	685.36	-0.1	0.045	-1.35	1.35	0.0928145
CANPARB_p04460-A	CPAR2_204500	7.74	8.78	13.62	12	0.45	0.14	0.85	0.85	0.239572
CANPARB_p04470-A	CPAR2_204510	2.83	3.21	1.95	1.72	-0.9	0.24	-0.62	0.62	0.377189
CANPARB_p04480-A	CPAR2_204520	9.39	10.65	20.4	17.98	0.76	0.0031	2.51	2.51	0.00867435
CANPARB_p04490-A	CPAR2_204530	5.48	6.22	7.41	6.53	0.07	1	0	0	1
CANPARB_p04500-A	CPAR2_204540	15.03	17.05	16.34	14.4	-0.24	0.49	-0.31	0.31	0.659472
CANPARB_p04510-A	CPAR2_204550	35.61	40.4	86.03	75.82	0.91	1.1e-12	11.97	11.97	8.05609e-12
CANPARB_p04520-A	CPAR2_204560	24.06	27.3	28.46	25.08	-0.12	0.65	-0.19	0.19	0.808449
CANPARB_p04530-A	CPAR2_204570	1.96	2.22	2.95	2.6	0.22	1	0	0	1
CANPARB_p04540-A	CPAR2_204580	759.33	861.58	809.02	713.01	-0.27	2.8e-09	-8.55	8.55	1.63764e-08
CANPARB_p04550-A	CPAR2_204590	8.46	9.6	10.67	9.4	-0.03	1	0	0	1
CANPARB_p04560-A	CPAR2_204600	4.5	5.11	6.9	6.08	0.25	0.63	0.2	0.2	0.790649
CANPARB_p04570-A	CPAR2_204610	112.98	128.19	103.78	91.46	-0.49	7.7e-06	-5.11	5.11	3.23577e-05
CANPARB_p04580-A	CPAR2_204620	43.38	49.22	40.3	35.52	-0.47	0.0073	-2.14	2.14	0.0187544
CANPARB_p04590-A	CPAR2_204630	98.39	111.64	149.86	132.08	0.24	0.003	2.52	2.52	0.00843497
CANPARB_p04600-A	CPAR2_204640	20.52	23.28	29.24	25.77	0.15	0.43	0.37	0.37	0.59831
CANPARB_p04610-A	CPAR2_204650	4.68	5.31	4.76	4.2	-0.34	0.72	-0.14	0.14	0.870833
CANPARB_p04620-A	CPAR2_204660	81.7	92.7	62.33	54.93	-0.75	8.6e-12	-11.06	11.06	5.99024e-11
CANPARB_p04630-A	CPAR2_204670	6.12	6.94	8.32	7.33	0.08	0.94	0.03	0.03	1
CANPARB_p04640-A	CPAR2_204680	3.64	4.13	4.61	4.06	-0.02	1	0	0	1
CANPARB_p04650-A	CPAR2_204690	54.54	61.88	69.79	61.51	-0.01	0.99	0	0	1
CANPARB_p04660-A	CPAR2_204700	16.79	19.05	11.65	10.27	-0.89	0.00035	-3.46	3.46	0.00115682
CANPARB_p04670-A	CPAR2_204710	67.89	77.03	159.65	140.7	0.87	2.2e-20	19.67	19.67	2.14739e-19
CANPARB_p04680-A	CPAR2_204720	52.95	60.08	53.7	47.33	-0.34	0.057	-1.25	1.25	0.112706
CANPARB_p04690-A	CPAR2_204730	5.34	6.06	4.9	4.32	-0.49	0.46	-0.34	0.34	0.629105
CANPARB_p04700-A	CPAR2_204740	821.97	932.65	760.27	670.05	-0.48	0	-1000	1000	0
CANPARB_p04710-A	CPAR2_204750	55.89	63.42	60.28	53.13	-0.26	0.14	-0.85	0.85	0.239572
CANPARB_p04720-A	CPAR2_204760	2.31	2.62	4	3.53	0.43	0.74	0.13	0.13	0.888944
CANPARB_p04730-A	CPAR2_204770	17.58	19.95	22.18	19.55	-0.03	0.99	0	0	1
CANPARB_p04740-A	CPAR2_204780	33.86	38.42	26.68	23.51	-0.71	2.3e-05	-4.64	4.64	9.13272e-05
CANPARB_p04750-A	CPAR2_204790	7.3	8.28	7.59	6.69	-0.31	0.57	-0.24	0.24	0.738369
CANPARB_p04760-A	CPAR2_204800	28.46	32.29	22.15	19.52	-0.73	8.3e-05	-4.08	4.08	0.000305467
CANPARB_p04770-A	CPAR2_204810	24.95	28.31	26.48	23.34	-0.28	0.33	-0.48	0.48	0.486908
CANPARB_p04780-A	CPAR2_204820	1.61	1.83	1.78	1.57	-0.22	0.95	-0.02	0.02	1
CANPARB_p04790-A	CPAR2_204830	177.7	201.63	346.81	305.65	0.6	3.6e-23	22.45	22.45	3.77935e-22
CANPARB_p04800-A	CPAR2_204840	2553.29	2897.1	2371.37	2089.95	-0.47	0	-1000	1000	0
CANPARB_p04810-A	CPAR2_204850	9.7	11.01	28.09	24.76	1.17	6.6e-07	6.18	6.18	3.1346e-06
CANPARB_p04820-A	CPAR2_204860	87.16	98.9	70.57	62.2	-0.67	5.6e-10	-9.25	9.25	3.46998e-09
CANPARB_p04830-A	CPAR2_204870	14.87	16.87	15.95	14.06	-0.26	0.49	-0.31	0.31	0.659472
CANPARB_p04840-A	CPAR2_204880	647.99	735.24	711.26	626.85	-0.23	2.9e-06	-5.53	5.53	1.27753e-05
CANPARB_p04850-A	CPAR2_204890	22.57	25.61	18.84	16.6	-0.62	0.0033	-2.48	2.48	0.00913762
CANPARB_p04860-A	CPAR2_204900	11.45	12.99	8.85	7.8	-0.74	0.012	-1.93	1.93	0.0292826
CANPARB_p04870-A	CPAR2_204910	1.59	1.8	3.32	2.93	0.7	0.53	0.28	0.28	0.699595
CANPARB_p04880-A	CPAR2_204920	49.07	55.68	39.44	34.76	-0.68	1.8e-06	-5.75	5.75	8.11947e-06
CANPARB_p04890-A	CPAR2_204930	99.79	113.23	111.53	98.29	-0.2	0.11	-0.94	0.94	0.195455
CANPARB_p04900-A	CPAR2_204940	14.19	16.1	12.97	11.43	-0.49	0.12	-0.93	0.93	0.210342
CANPARB_p04910-A	CPAR2_204950	5.79	6.57	13.94	12.29	0.9	0.0054	2.27	2.27	0.0142947
CANPARB_p04920-A	CPAR2_204960	179.45	203.61	452.31	398.63	0.97	0	1000	1000	0
CANPARB_p04930-A	CPAR2_204970	34.21	38.82	88.2	77.73	1	7.2e-15	14.15	14.15	5.86142e-14
CANPARB_p04940-A	CPAR2_204980	14.01	15.9	14.22	12.53	-0.34	0.39	-0.41	0.41	0.554686
CANPARB_p04950-A	CPAR2_204990	18.58	21.08	37.6	33.14	0.65	0.00031	3.51	3.51	0.00103339
CANPARB_p04960-A	CPAR2_205000	33.88	38.44	24.6	21.68	-0.83	1.9e-06	-5.72	5.72	8.55733e-06
CANPARB_p04970-A	CPAR2_205010	43.7	49.58	33.61	29.62	-0.74	7.2e-07	-6.14	6.14	3.40847e-06
CANPARB_p04980-A	CPAR2_205020	123.16	139.74	53.48	47.13	-1.57	0	-1000	1000	0
CANPARB_p04990-A	CPAR2_205030	485.23	550.57	378.3	333.41	-0.72	0	-1000	1000	0
CANPARB_p05000-A	CPAR2_205040	9.37	10.63	13.96	12.3	0.21	0.54	0.27	0.27	0.708629
CANPARB_p05010-A	CPAR2_205050	9.41	10.68	29.15	25.69	1.27	8.8e-08	7.05	7.05	4.56583e-07
CANPARB_p05020-A	CPAR2_205060	54.02	61.29	115.65	101.93	0.73	6.5e-12	11.18	11.18	4.57666e-11
CANPARB_p05030-A	CPAR2_205070	70.38	79.86	55.46	48.88	-0.71	1.6e-09	-8.79	8.79	9.62804e-09
CANPARB_p05040-A	CPAR2_205080	12.93	14.67	26.24	23.13	0.66	0.0025	2.6	2.6	0.00710097
CANPARB_p05050-A	CPAR2_205090	1.1	1.25	0.71	0.63	-0.99	0.88	-0.06	0.06	0.997003
CANPARB_p05060-A	CPAR2_205100	13.05	14.81	20.7	18.24	0.3	0.2	0.7	0.7	0.324638
CANPARB_p05070-A	CPAR2_205110	53.07	60.22	35.44	31.23	-0.95	3.3e-11	-10.49	10.49	2.22941e-10
CANPARB_p05080-A	CPAR2_205120	5.41	6.14	2.54	2.24	-1.46	0.0037	-2.43	2.43	0.0101251
CANPARB_p05090-A	CPAR2_205130	5.07	5.75	10.15	8.95	0.64	0.095	1.02	1.02	0.174211
CANPARB_p05100-A	CPAR2_205140	16.04	18.2	23.34	20.57	0.18	0.39	0.41	0.41	0.554686
CANPARB_p05110-A	CPAR2_205150	14.18	16.09	13.52	11.92	-0.43	0.2	-0.7	0.7	0.324638
CANPARB_p05120-A	CPAR2_205160	112.12	127.22	79.43	70	-0.86	5.5e-19	-18.26	18.26	5.15305e-18
CANPARB_p05130-A	CPAR2_205170	3.05	3.46	1.53	1.35	-1.36	0.064	-1.19	1.19	0.123985
CANPARB_p05140-A	CPAR2_205180	3.04	3.45	5.05	4.45	0.37	0.66	0.18	0.18	0.818097
CANPARB_p05150-A	CPAR2_205190	8.2	9.3	7.49	6.6	-0.49	0.24	-0.62	0.62	0.377189
CANPARB_p05160-A	CPAR2_205200	7.1	8.06	6.76	5.96	-0.43	0.39	-0.41	0.41	0.554686
CANPARB_p05170-A	CPAR2_205210	12.34	14	19.87	17.51	0.32	0.19	0.73	0.73	0.311438
CANPARB_p05180-A	CPAR2_205220	5.14	5.83	3.79	3.34	-0.8	0.084	-1.07	1.07	0.1572
CANPARB_p05190-A	CPAR2_205230	25.28	28.68	37.71	33.23	0.21	0.18	0.74	0.74	0.297301
CANPARB_p05200-A	CPAR2_205240	12.3	13.96	15.63	13.78	-0.02	1	0	0	1
CANPARB_p05210-A	CPAR2_205250	25.97	29.47	40.55	35.74	0.28	0.08	1.1	1.1	0.150632
CANPARB_p05220-A	CPAR2_205260	7	7.94	20.51	18.08	1.19	1.8e-05	4.74	4.74	7.23595e-05
CANPARB_p05230-A	CPAR2_205270	2.51	2.85	5.99	5.28	0.89	0.1	0.98	0.98	0.18021
CANPARB_p05240-A	CPAR2_205280	156.27	177.31	158.13	139.36	-0.35	0.00083	-3.08	3.08	0.00257834
CANPARB_p05250-A	CPAR2_205290	17451.1	19801	1952.56	1720.84	-3.52	0	-1000	1000	0
CANPARB_p05260-A	CPAR2_205300	9.35	10.61	14.61	12.88	0.28	0.32	0.49	0.49	0.47564
CANPARB_p05270-A	CPAR2_205310	10.72	12.16	20.99	18.5	0.6	0.013	1.9	1.9	0.0314337
CANPARB_p05280-A	CPAR2_205320	17.72	20.11	20.88	18.4	-0.13	0.7	-0.16	0.16	0.852828
CANPARB_p05290-A	CPAR2_205330	96.3	109.27	140.21	123.57	0.18	0.03	1.53	1.53	0.065658
CANPARB_p05300-A	CPAR2_205340	3.32	3.77	9.43	8.31	1.14	0.0059	2.23	2.23	0.0154918
CANPARB_p05310-A	CPAR2_205350	62.14	70.51	56.73	50	-0.5	0.00058	-3.24	3.24	0.00184796
CANPARB_p05320-A	CPAR2_205360	5.48	6.22	7.33	6.46	0.05	1	0	0	1
CANPARB_p05330-A	CPAR2_205370	25.13	28.51	40.88	36.03	0.34	0.032	1.49	1.49	0.0694623
CANPARB_p05340-A	CPAR2_205380	20.49	23.25	28.29	24.93	0.1	0.64	0.19	0.19	0.799418
CANPARB_p05350-A	CPAR2_205390	36.61	41.54	36.8	32.43	-0.36	0.1	-0.98	0.98	0.18021
CANPARB_p05360-A	CPAR2_205400	0.86	0.98	2.69	2.37	1.28	0.18	0.74	0.74	0.297301
CANPARB_p05370-A	CPAR2_205410	7.89	8.95	7.63	6.72	-0.41	0.49	-0.31	0.31	0.659472
CANPARB_p05380-A	CPAR2_205420	2.36	2.68	2.08	1.83	-0.55	0.62	-0.21	0.21	0.781122
CANPARB_p05390-A	CPAR2_205430	1.75	1.99	2.65	2.34	0.24	1	0	0	1
CANPARB_p05400-A	CPAR2_205440	1.47	1.67	5.09	4.49	1.43	0.021	1.68	1.68	0.0479753
CANPARB_p05410-A	CPAR2_205440	12.95	14.69	16.31	14.37	-0.03	0.97	-0.01	0.01	1
CANPARB_p05420-A	CPAR2_205450	0.55	0.62	1.19	1.05	0.75	0.99	0.01	0.01	1
CANPARB_p05430-A	CPAR2_205460	59.67	67.7	61.1	53.85	-0.33	0.048	-1.32	1.32	0.0979294
CANPARB_p05440-A	CPAR2_205470	5.93	6.73	3.83	3.38	-1	0.026	-1.58	1.58	0.0581241
CANPARB_p05450-A	CPAR2_205480	18.27	20.73	22.58	19.9	-0.06	0.91	-0.04	0.04	1
CANPARB_p05460-A	CPAR2_205490	2.09	2.37	1.26	1.11	-1.09	0.18	-0.76	0.76	0.297301
CANPARB_p05470-A	CPAR2_205500	525.84	596.65	405.48	357.36	-0.74	0	-1000	1000	0
CANPARB_p05480-A	CPAR2_205510	5.09	5.78	5.55	4.89	-0.24	0.79	-0.1	0.1	0.934772
CANPARB_p05490-A	CPAR2_205520	99.57	112.98	65.06	57.34	-0.98	1.3e-20	-19.88	19.88	1.27531e-19
CANPARB_p05500-A	CPAR2_205530	27	30.64	45.21	39.84	0.38	0.013	1.89	1.89	0.0314337
CANPARB_p05510-A	CPAR2_205540	20.04	22.74	34.09	30.04	0.4	0.028	1.55	1.55	0.061931
CANPARB_p05520-A	CPAR2_205550	5.56	6.31	8.81	7.76	0.3	0.48	0.32	0.32	0.650967
CANPARB_p05530-A	CPAR2_205560 / CPAR2_205570	95.28	108.11	101.24	89.23	-0.28	0.038	-1.42	1.42	0.0801322
CANPARB_p05540-A	CPAR2_205580	3.72	4.22	6.16	5.43	0.36	0.48	0.31	0.31	0.650967
CANPARB_p05550-A	CPAR2_205590	7.68	8.71	6.78	5.98	-0.54	0.24	-0.62	0.62	0.377189
CANPARB_p05560-A	CPAR2_205600	302.62	343.37	396.23	349.21	0.02	0.58	0.24	0.24	0.747177
CANPARB_p05570-A	CPAR2_205610	12.95	14.69	26.98	23.78	0.69	0.0016	2.8	2.8	0.0047311
CANPARB_p05580-A	CPAR2_205620	597.94	678.45	655.06	577.32	-0.23	5.8e-06	-5.24	5.24	2.48383e-05
CANPARB_p05590-A	CPAR2_205630	14.08	15.98	15.7	13.84	-0.21	0.56	-0.25	0.25	0.728324
CANPARB_p05600-A	CPAR2_205640	9.06	10.28	16.41	14.46	0.49	0.062	1.21	1.21	0.120672
CANPARB_p05610-A	CPAR2_205650	2.26	2.56	2.02	1.78	-0.53	0.87	-0.06	0.06	0.989322
CANPARB_p05620-A	CPAR2_205660	7.83	8.88	5.58	4.92	-0.85	0.023	-1.64	1.64	0.0519346
CANPARB_p05630-A	CPAR2_205670	732.72	831.38	739.71	651.93	-0.35	1.6e-13	-12.81	12.81	1.23046e-12
CANPARB_p05640-A	CPAR2_205680	5.16	5.85	14.37	12.66	1.11	0.00072	3.14	3.14	0.00226313
CANPARB_p05650-A	CPAR2_205690	22.36	25.37	49.81	43.9	0.79	1.2e-06	5.91	5.91	5.52397e-06
CANPARB_p05660-A	CPAR2_205700	2534.71	2876.02	3389.88	2987.59	0.05	0.00088	3.06	3.06	0.00271632
CANPARB_p05670-A	CPAR2_205710	34.5	39.15	46.97	41.4	0.08	0.62	0.21	0.21	0.781122
CANPARB_p05680-A	CPAR2_205720	21.31	24.18	33.6	29.61	0.29	0.092	1.04	1.04	0.169509
CANPARB_p05690-A	CPAR2_205730	128.1	145.35	135.33	119.27	-0.29	0.012	-1.92	1.92	0.0292826
CANPARB_p05700-A	CPAR2_205740	55.8	63.31	78.76	69.41	0.13	0.21	0.67	0.67	0.337864
CANPARB_p05710-A	CPAR2_205750	4.5	5.11	6.03	5.31	0.06	1	0	0	1
CANPARB_p05720-A	CPAR2_205760	4.81	5.46	3.77	3.32	-0.72	0.12	-0.92	0.92	0.210342
CANPARB_p05730-A	CPAR2_205770	4.56	5.17	4.8	4.23	-0.29	0.69	-0.16	0.16	0.843815
CANPARB_p05740-A	CPAR2_205780	73.01	82.84	87.79	77.37	-0.1	0.53	-0.28	0.28	0.699595
CANPARB_p05750-A	CPAR2_205790	23.55	26.72	28.6	25.21	-0.08	0.82	-0.08	0.08	0.953644
CANPARB_p05760-A	CPAR2_205800	69.31	78.64	37.14	32.73	-1.26	1.1e-21	-20.97	20.97	1.1225e-20
CANPARB_p05770-A	CPAR2_205810	2.33	2.64	3.54	3.12	0.24	1	0	0	1
CANPARB_p05780-A	CPAR2_205820	61.51	69.79	34.15	30.1	-1.21	2.2e-18	-17.66	17.66	2.00022e-17
CANPARB_p05790-A	CPAR2_205830	142.73	161.95	389.8	343.54	1.08	0	1000	1000	0
CANPARB_p05800-A	CPAR2_205840	39.02	44.27	37.09	32.69	-0.44	0.022	-1.65	1.65	0.0499277
CANPARB_p05810-A	CPAR2_205850	7.72	8.76	12.63	11.13	0.34	0.31	0.51	0.51	0.464682
CANPARB_p05820-A	CPAR2_205860	144.55	164.01	63.23	55.73	-1.56	0	-1000	1000	0
CANPARB_p05830-A	CPAR2_205870	16.56	18.79	19.51	17.19	-0.13	0.7	-0.16	0.16	0.852828
CANPARB_p05840-A	CPAR2_205875	12.71	14.42	5.85	5.16	-1.48	2.9e-06	-5.54	5.54	1.27753e-05
CANPARB_p05850-A	CPAR2_205880	409.88	465.07	715.51	630.6	0.44	6.5e-27	26.18	26.18	7.57295e-26
CANPARB_p05860-A	CPAR2_205890	4.17	4.73	4.21	3.71	-0.35	0.7	-0.16	0.16	0.852828
CANPARB_p05870-A	CPAR2_205900	3.85	4.37	0.75	0.66	-2.73	0.00051	-3.29	3.29	0.00163744
CANPARB_p05880-A	CPAR2_205910	2.95	3.35	3.29	2.9	-0.21	0.85	-0.07	0.07	0.973979
CANPARB_p05890-A	CPAR2_205920	3.3	3.74	7.99	7.04	0.91	0.041	1.39	1.39	0.0854094
CANPARB_p05900-A	CPAR2_205930	6.54	7.42	7.74	6.82	-0.12	0.97	-0.01	0.01	1
CANPARB_p05910-A	CPAR2_205940	398.16	451.77	589.73	519.74	0.2	1.3e-06	5.87	5.87	5.94679e-06
CANPARB_p05920-A	CPAR2_205950	11.47	13.01	11.78	10.38	-0.33	0.46	-0.34	0.34	0.629105
CANPARB_p05930-A	CPAR2_205960	220.32	249.99	272.84	240.46	-0.06	0.5	-0.3	0.3	0.670149
CANPARB_p05940-A	CPAR2_205970	4810.13	5457.83	6650.79	5861.52	0.1	1.5e-16	15.82	15.82	1.30097e-15
CANPARB_p05950-A	CPAR2_205980	36.13	41	23.58	20.78	-0.98	1.4e-08	-7.85	7.85	7.69473e-08
CANPARB_p05960-A	CPAR2_205990	8.8	9.98	26.53	23.38	1.23	4.7e-07	6.32	6.32	2.2729e-06
CANPARB_p05970-A	CPAR2_206000	22.31	25.31	9.15	8.06	-1.65	3.6e-11	-10.44	10.44	2.42367e-10
CANPARB_p05980-A	CPAR2_206010	7.62	8.65	8.68	7.65	-0.18	0.81	-0.09	0.09	0.947489
CANPARB_p05990-A	CPAR2_206020	41.35	46.92	95.97	84.58	0.85	1.4e-12	11.86	11.86	1.0202e-11
CANPARB_p06000-A	CPAR2_206030	5.84	6.63	7.82	6.89	0.06	1	0	0	1
CANPARB_p06010-A	CPAR2_206040	111.39	126.39	83.5	73.59	-0.78	3.9e-16	-15.41	15.41	3.33299e-15
CANPARB_p06020-A	CPAR2_206050	24.78	28.12	22.76	20.06	-0.49	0.033	-1.49	1.49	0.0712883
CANPARB_p06030-A	CPAR2_206060	1.48	1.68	3.48	3.07	0.87	0.27	0.57	0.57	0.41539
CANPARB_p06040-A	CPAR2_206070	9.45	10.72	8.6	7.58	-0.5	0.21	-0.68	0.68	0.337864
CANPARB_p06050-A	CPAR2_206080	2.27	2.58	3.97	3.5	0.44	0.73	0.14	0.14	0.880192
CANPARB_p06060-A	CPAR2_206090	100.81	114.38	77.84	68.6	-0.74	1.2e-13	-12.93	12.93	9.30199e-13
CANPARB_p06070-A	CPAR2_206100	0	0	0.14	0.12	1000000	1	0	0	1
CANPARB_p06080-A	CPAR2_206110	27.65	31.37	25.22	22.23	-0.5	0.024	-1.62	1.62	0.054088
CANPARB_p06090-A	CPAR2_206120	6.44	7.31	8.14	7.17	-0.03	1	0	0	1
CANPARB_p06100-A	CPAR2_206130	74.03	84	185.85	163.79	0.96	1.7e-27	26.76	26.76	2.00058e-26
CANPARB_p06110-A	CPAR2_206140	41.57	47.17	28.87	25.44	-0.89	1.9e-08	-7.72	7.72	1.03648e-07
CANPARB_p06120-A	CPAR2_206150	11.64	13.21	24.36	21.47	0.7	0.0022	2.66	2.66	0.00632893
CANPARB_p06130-A	CPAR2_206160	8.56	9.71	13.07	11.52	0.24	0.43	0.36	0.36	0.59831
CANPARB_p06140-A	CPAR2_206170	184.13	208.92	183.82	162.01	-0.37	0.00012	-3.91	3.91	0.000429718
CANPARB_p06150-A	CPAR2_206180	15.97	18.12	37.93	33.43	0.88	3.7e-06	5.44	5.44	1.61533e-05
CANPARB_p06160-A	CPAR2_206190	11.89	13.49	20.94	18.45	0.45	0.059	1.23	1.23	0.115565
CANPARB_p06170-A	CPAR2_206200	7.01	7.95	12.8	11.28	0.5	0.096	1.02	1.02	0.175714
CANPARB_p06180-A	CPAR2_206210	2.31	2.62	7.75	6.83	1.38	0.0059	2.23	2.23	0.0154918
CANPARB_p06190-A	CPAR2_206220	234.39	265.95	303.38	267.38	0.01	0.91	0.04	0.04	1
CANPARB_p06200-A	CPAR2_206230	19.6	22.24	54.88	48.37	1.12	2e-11	10.71	10.71	1.3718e-10
CANPARB_p06210-A	CPAR2_206240	35.43	40.2	77.14	67.99	0.76	7.5e-09	8.13	8.13	4.21749e-08
CANPARB_p06220-A	CPAR2_206250	8.6	9.76	26.99	23.79	1.29	1.4e-07	6.84	6.84	7.13694e-07
CANPARB_p06230-A	CPAR2_206270	248.29	281.72	561.83	495.16	0.81	0	1000	1000	0
CANPARB_p06240-A	CPAR2_206280	7.59	8.61	16.21	14.29	0.73	0.011	1.96	1.96	0.0270687
CANPARB_p06250-A	CPAR2_206290	0.68	0.77	2.93	2.58	1.74	0.12	0.91	0.91	0.210342
CANPARB_p06260-A	CPAR2_206300	5.81	6.59	11.37	10.02	0.6	0.077	1.11	1.11	0.145783
CANPARB_p06270-A	CPAR2_206310	49.04	55.64	39.76	35.04	-0.67	2.8e-06	-5.56	5.56	1.23815e-05
CANPARB_p06280-A	CPAR2_206320	18.94	21.49	39.89	35.16	0.71	7.4e-05	4.13	4.13	0.000275295
CANPARB_p06290-A	CPAR2_206330	9.8	11.12	22.2	19.57	0.81	0.0012	2.93	2.93	0.00361424
CANPARB_p06300-A	CPAR2_206340	44.89	50.93	51.43	45.33	-0.17	0.41	-0.39	0.39	0.576806
CANPARB_p06310-A	CPAR2_206350	77	87.37	114.56	100.96	0.21	0.024	1.62	1.62	0.054088
CANPARB_p06320-A	CPAR2_206360	6.75	7.66	29.45	25.96	1.76	6.9e-12	11.16	11.16	4.85245e-11
CANPARB_p06330-A	CPAR2_206370	37.12	42.12	70.9	62.49	0.57	1.3e-05	4.88	4.88	5.30266e-05
CANPARB_p06340-A	CPAR2_206380	4.5	5.11	5.58	4.92	-0.05	1	0	0	1
CANPARB_p06350-A	CPAR2_206390	9.98	11.32	61.17	53.91	2.25	1.1e-30	29.98	29.98	1.37783e-29
CANPARB_p06360-A	CPAR2_206400	12.28	13.93	18.94	16.69	0.26	0.3	0.52	0.52	0.453183
CANPARB_p06370-A	CPAR2_206410	10.25	11.63	20.61	18.16	0.64	0.0099	2	2	0.0246739
CANPARB_p06380-A	CPAR2_206420	44.88	50.92	82.04	72.3	0.51	2.1e-05	4.67	4.67	8.37847e-05
CANPARB_p06390-A	CPAR2_206430	10.66	12.1	25.89	22.82	0.92	6.7e-05	4.18	4.18	0.000250692
CANPARB_p06400-A	CPAR2_206440	4.65	5.28	5.07	4.47	-0.24	0.82	-0.09	0.09	0.953644
CANPARB_p06410-A	CPAR2_206450	5.47	6.21	7.25	6.39	0.04	1	0	0	1
CANPARB_p06420-A	CPAR2_206460	6.29	7.14	7.68	6.77	-0.08	1	0	0	1
CANPARB_p06430-A	CPAR2_206470	18.89	21.43	24.01	21.16	-0.02	1	0	0	1
CANPARB_p06440-A	CPAR2_206480	18.19	20.64	20.53	18.09	-0.19	0.55	-0.26	0.26	0.718842
CANPARB_p06450-A	CPAR2_206490	313.39	355.59	352.29	310.48	-0.2	0.0056	-2.25	2.25	0.0147839
CANPARB_p06460-A	CPAR2_206500	7.71	8.75	14.4	12.69	0.54	0.065	1.18	1.18	0.125714
CANPARB_p06470-A	CPAR2_206510	8.65	9.81	6	5.29	-0.89	0.011	-1.96	1.96	0.0270687
CANPARB_p06480-A	CPAR2_206520	8.49	9.63	17.1	15.07	0.65	0.02	1.71	1.71	0.0459606
CANPARB_p06490-A	CPAR2_206530	6.05	6.86	3.63	3.2	-1.1	0.018	-1.75	1.75	0.0418923
CANPARB_p06500-A	CPAR2_206540	2.68	3.04	2.61	2.3	-0.41	0.87	-0.06	0.06	0.989322
CANPARB_p06510-A	CPAR2_206550	18.57	21.07	19.76	17.42	-0.27	0.42	-0.38	0.38	0.587899
CANPARB_p06520-A	CPAR2_206560	141.14	160.14	19.65	17.32	-3.21	0	-1000	1000	0
CANPARB_p06530-A	CPAR2_206570	256.23	290.73	19.65	17.32	-4.07	0	-1000	1000	0
CANPARB_p06540-A	CPAR2_206580	65.6	74.43	51.67	45.54	-0.71	5.2e-09	-8.28	8.28	2.96121e-08
CANPARB_p06550-A	CPAR2_206590	2.88	3.27	1.87	1.65	-0.99	0.16	-0.79	0.79	0.268986
CANPARB_p06560-A	CPAR2_206600	11.36	12.89	16.29	14.36	0.16	0.66	0.18	0.18	0.818097
CANPARB_p06570-A	CPAR2_206610	13.48	15.3	11.55	10.18	-0.59	0.041	-1.38	1.38	0.0854094
CANPARB_p06580-A	CPAR2_206620	140.2	159.08	215.09	189.56	0.25	0.00025	3.61	3.61	0.000850379
CANPARB_p06590-A	CPAR2_206630	140.88	159.85	190.62	168	0.07	0.26	0.58	0.58	0.402872
CANPARB_p06600-A	CPAR2_206640	82.48	93.59	75.12	66.21	-0.5	6.1e-05	-4.22	4.22	0.00022927
CANPARB_p06610-A	CPAR2_206650	30.67	34.8	14.28	12.59	-1.47	7.9e-13	-12.1	12.1	5.88918e-12
CANPARB_p06620-A	CPAR2_206660	34.16	38.76	30.53	26.91	-0.53	0.0054	-2.27	2.27	0.0142947
CANPARB_p06630-A	CPAR2_206670	43.76	49.65	43.59	38.42	-0.37	0.07	-1.15	1.15	0.134008
CANPARB_p06640-A	CPAR2_206680	217.15	246.39	237.07	208.94	-0.24	0.0054	-2.27	2.27	0.0142947
CANPARB_p06650-A	CPAR2_206690	15.19	17.24	25.52	22.49	0.38	0.059	1.23	1.23	0.115565
CANPARB_p06660-A	CPAR2_206700	6.91	7.84	10.98	9.68	0.3	0.41	0.39	0.39	0.576806
CANPARB_p06670-A	CPAR2_206710	45.11	51.18	93.46	82.37	0.69	4.1e-09	8.38	8.38	2.35548e-08
CANPARB_p06680-A	CPAR2_206720	16.5	18.72	15.72	13.85	-0.44	0.18	-0.75	0.75	0.297301
CANPARB_p06690-A	CPAR2_206730	291.14	330.34	257.75	227.16	-0.54	1.1e-16	-15.96	15.96	9.55461e-16
CANPARB_p06700-A	CPAR2_206740	6.41	7.27	7.39	6.51	-0.16	0.83	-0.08	0.08	0.960871
CANPARB_p06710-A	CPAR2_206750	7.04	7.99	11.66	10.28	0.36	0.28	0.55	0.55	0.427395
CANPARB_p06720-A	CPAR2_206760	60.82	69.01	83.56	73.64	0.09	0.37	0.43	0.43	0.532206
CANPARB_p06730-A	CPAR2_206770	6.6	7.49	10.18	8.97	0.26	0.5	0.3	0.3	0.670149
CANPARB_p06740-A	CPAR2_206780	459.49	521.36	655.52	577.73	0.15	0.00013	3.87	3.87	0.00046382
CANPARB_p06750-A	CPAR2_206790	4.91	5.57	7.31	6.44	0.21	0.72	0.15	0.15	0.870833
CANPARB_p06760-A	CPAR2_206800	6.53	7.41	9.35	8.24	0.15	0.71	0.15	0.15	0.861953
CANPARB_p06770-A	CPAR2_206810	33.97	38.54	66.75	58.83	0.61	6.2e-06	5.2	5.2	2.64542e-05
CANPARB_p06780-A	CPAR2_206820	13.47	15.28	16.38	14.44	-0.08	0.88	-0.06	0.06	0.997003
CANPARB_p06790-A	CPAR2_206830	26.37	29.92	23.19	20.44	-0.55	0.0083	-2.08	2.08	0.0210092
CANPARB_p06800-A	CPAR2_206840	29.07	32.98	17.5	15.42	-1.1	2.2e-08	-7.67	7.67	1.19344e-07
CANPARB_p06810-A	CPAR2_206850	113.36	128.62	101.82	89.74	-0.52	7.3e-07	-6.13	6.13	3.45021e-06
CANPARB_p06820-A	CPAR2_206860	0.55	0.62	2.84	2.5	2	0.056	1.25	1.25	0.111105
CANPARB_p06830-A	CPAR2_206870	12.07	13.7	18.94	16.69	0.28	0.25	0.6	0.6	0.389861
CANPARB_p06840-A	CPAR2_206880	4.88	5.54	6.59	5.81	0.07	0.98	0.01	0.01	1
CANPARB_p06850-A	CPAR2_206890	9.92	11.26	15.79	13.92	0.31	0.25	0.6	0.6	0.389861
CANPARB_p06860-A	CPAR2_206900	874.25	991.97	2895.41	2551.8	1.36	0	1000	1000	0
CANPARB_p06870-A	CPAR2_206910	446.23	506.32	2646.6	2332.52	2.2	0	1000	1000	0
CANPARB_p06880-A	CPAR2_206920	50.81	57.65	56.22	49.55	-0.22	0.25	-0.61	0.61	0.389861
CANPARB_p06890-A	CPAR2_206930	6.62	7.51	9.1	8.02	0.09	1	0	0	1
CANPARB_p06900-A	CPAR2_206940	39.45	44.76	84.38	74.37	0.73	3.6e-09	8.45	8.45	2.08671e-08
CANPARB_p06910-A	CPAR2_206950	42.54	48.27	64.58	56.92	0.24	0.056	1.25	1.25	0.111105
CANPARB_p06920-A	CPAR2_206960	12.1	13.73	17.26	15.21	0.15	0.61	0.21	0.21	0.771856
CANPARB_p06930-A	CPAR2_206970	19.58	22.22	11.61	10.23	-1.12	2.9e-06	-5.54	5.54	1.27753e-05
CANPARB_p06940-A	CPAR2_206980	8.01	9.09	12.84	11.32	0.32	0.33	0.48	0.48	0.486908
CANPARB_p06950-A	CPAR2_206990	16.13	18.3	21.09	18.59	0.02	1	0	0	1
CANPARB_p06960-A	CPAR2_207000	191.06	216.79	128.37	113.14	-0.94	0	-1000	1000	0
CANPARB_p06970-A	CPAR2_207010	10.41	11.81	4.88	4.3	-1.46	6.3e-05	-4.2	4.2	0.000236483
CANPARB_p06980-A	CPAR2_207020	22.24	25.23	38.01	33.5	0.41	0.018	1.75	1.75	0.0418923
CANPARB_p06990-A	CPAR2_207030	19.14	21.72	20.05	17.67	-0.3	0.34	-0.46	0.46	0.498388
CANPARB_p07000-A	CPAR2_207040	22	24.96	16.59	14.62	-0.77	0.00034	-3.47	3.47	0.00112696
CANPARB_p07010-A	CPAR2_207050	225.08	255.39	296.99	261.75	0.04	0.49	0.31	0.31	0.659472
CANPARB_p07020-A	CPAR2_207060	2055.45	2332.22	2569.64	2264.69	-0.04	0.11	-0.95	0.95	0.195455
CANPARB_p07030-A	CPAR2_207070	19.29	21.89	25.45	22.43	0.04	0.95	0.02	0.02	1
CANPARB_p07040-A	CPAR2_207080	156.6	177.69	415.08	365.82	1.04	0	1000	1000	0
CANPARB_p07050-A	CPAR2_207090	216.78	245.97	338.47	298.3	0.28	7.4e-07	6.13	6.13	3.49182e-06
CANPARB_p07060-A	CPAR2_207090	80.91	91.8	211.09	186.04	1.02	8.9e-34	33.05	33.05	1.18606e-32
CANPARB_p07070-A	CPAR2_207100	10.44	11.85	14.86	13.1	0.14	0.67	0.17	0.17	0.826805
CANPARB_p07080-A	CPAR2_207110	0.44	0.5	0.2	0.18	-1.54	1	0	0	1
CANPARB_p07090-A	CPAR2_207120	8.7	9.87	6.01	5.3	-0.9	0.011	-1.96	1.96	0.0270687
CANPARB_p07100-A	CPAR2_207130	14.26	16.18	24.01	21.16	0.39	0.066	1.18	1.18	0.127311
CANPARB_p07110-A	CPAR2_207140	5.63	6.39	12.77	11.25	0.82	0.012	1.94	1.94	0.0292826
CANPARB_p07120-A	CPAR2_207150	16.53	18.76	20.91	18.43	-0.03	1	0	0	1
CANPARB_p07130-A	CPAR2_207160	2.79	3.17	1.48	1.3	-1.28	0.063	-1.2	1.2	0.122332
CANPARB_p07140-A	CPAR2_207170	13.38	15.18	21.09	18.59	0.29	0.19	0.73	0.73	0.311438
CANPARB_p07150-A	CPAR2_207180	24.15	27.4	31.8	28.03	0.03	0.93	0.03	0.03	1
CANPARB_p07160-A	CPAR2_207190	6.37	7.23	10.37	9.14	0.34	0.41	0.39	0.39	0.576806
CANPARB_p07170-A	CPAR2_207200	4.67	5.3	7.9	6.96	0.4	0.35	0.46	0.46	0.50807
CANPARB_p07180-A	CPAR2_207210	2843.6	3226.5	3083.74	2717.78	-0.25	0	-1000	1000	0
CANPARB_p07190-A	CPAR2_207220	45.46	51.58	45.85	40.41	-0.35	0.072	-1.14	1.14	0.137251
CANPARB_p07200-A	CPAR2_207230	78.7	89.3	77.44	68.25	-0.39	0.0076	-2.12	2.12	0.0194652
CANPARB_p07210-A	CPAR2_207240	37.64	42.71	34.55	30.45	-0.49	0.0098	-2.01	2.01	0.0244769
CANPARB_p07220-A	CPAR2_207250	15.45	17.53	19.04	16.78	-0.06	0.88	-0.06	0.06	0.997003
CANPARB_p07230-A	CPAR2_207260	13.82	15.68	12.03	10.6	-0.57	0.055	-1.26	1.26	0.109606
CANPARB_p07240-A		23.36	26.51	30.49	26.87	0.02	0.99	0	0	1
CANPARB_p07250-A	CPAR2_207270	67.95	77.1	53.24	46.92	-0.72	2.6e-09	-8.59	8.59	1.5314e-08
CANPARB_p07260-A	CPAR2_207280	17.59	19.96	26.33	23.21	0.22	0.27	0.57	0.57	0.41539
CANPARB_p07270-A	CPAR2_207290	26.96	30.59	59.1	52.09	0.77	2.3e-07	6.63	6.63	1.15039e-06
CANPARB_p07280-A	CPAR2_207300	2419.77	2745.6	456.24	402.1	-2.77	0	-1000	1000	0
CANPARB_p07290-A	CPAR2_207310	7.72	8.76	10.46	9.22	0.07	0.96	0.02	0.02	1
CANPARB_p07300-A	CPAR2_207320	285.17	323.57	453.83	399.97	0.31	5.5e-10	9.26	9.26	3.41527e-09
CANPARB_p07310-A	CPAR2_207330	301.61	342.22	570.66	502.94	0.56	2.4e-32	31.62	31.62	3.14099e-31
CANPARB_p07320-A	CPAR2_207340	23.08	26.19	34.13	30.08	0.2	0.23	0.64	0.64	0.364416
CANPARB_p07330-A	CPAR2_207350	21.06	23.9	32.49	28.63	0.26	0.13	0.87	0.87	0.225367
CANPARB_p07340-A	CPAR2_207360	10.11	11.47	8.31	7.32	-0.65	0.05	-1.3	1.3	0.101478
CANPARB_p07350-A	CPAR2_207370	15.55	17.64	16.68	14.7	-0.26	0.47	-0.32	0.32	0.640082
CANPARB_p07360-A	CPAR2_207380	78.86	89.48	113.44	99.98	0.16	0.076	1.12	1.12	0.14403
CANPARB_p07370-A	CPAR2_207390	6.56	7.44	9.1	8.02	0.11	0.92	0.04	0.04	1
CANPARB_p07380-A	CPAR2_207400	21.06	23.9	36.02	31.75	0.41	0.017	1.77	1.77	0.0397871
CANPARB_p07390-A	CPAR2_207410	12.21	13.85	25.98	22.9	0.73	0.0011	2.96	2.96	0.0033337
CANPARB_p07400-A	CPAR2_207420	44.67	50.68	43.46	38.3	-0.4	0.036	-1.45	1.45	0.0766905
CANPARB_p07410-A	CPAR2_207430	11.01	12.49	25.33	22.32	0.84	0.00031	3.51	3.51	0.00103339
CANPARB_p07420-A	CPAR2_207440	10.39	11.79	14.37	12.66	0.1	0.81	0.09	0.09	0.947489
CANPARB_p07430-A	CPAR2_207450	6.38	7.24	4.98	4.39	-0.72	0.07	-1.15	1.15	0.134008
CANPARB_p07440-A	CPAR2_207460	5.66	6.42	9.18	8.09	0.33	0.35	0.45	0.45	0.50807
CANPARB_p07450-A	CPAR2_207470	24.39	27.67	34.97	30.82	0.16	0.35	0.46	0.46	0.50807
CANPARB_p07460-A	CPAR2_207480	202.45	229.71	164.23	144.74	-0.67	1.3e-20	-19.9	19.9	1.27531e-19
CANPARB_p07470-A	CPAR2_207490	6.2	7.03	11.47	10.11	0.52	0.12	0.93	0.93	0.210342
CANPARB_p07480-A	CPAR2_207500	8.3	9.42	5.34	4.71	-1	0.0078	-2.11	2.11	0.0198902
CANPARB_p07490-A	CPAR2_207510	3.57	4.05	5.5	4.85	0.26	0.77	0.11	0.11	0.915934
CANPARB_p07500-A	CPAR2_207520	3.92	4.45	11.41	10.06	1.18	0.0024	2.63	2.63	0.00684692
CANPARB_p07510-A	CPAR2_207530	7.35	8.34	4.07	3.59	-1.22	0.0033	-2.48	2.48	0.00913762
CANPARB_p07520-A	CPAR2_207540	13.94	15.82	11.49	10.13	-0.64	0.019	-1.71	1.71	0.0439394
CANPARB_p07530-A	CPAR2_207550	39.66	45	45	39.66	-0.18	0.4	-0.4	0.4	0.566012
CANPARB_p07540-A	CPAR2_207560	41.71	47.33	41.41	36.5	-0.37	0.073	-1.14	1.14	0.138976
CANPARB_p07550-A	CPAR2_207570	1.19	1.35	1.65	1.45	0.11	1	0	0	1
CANPARB_p07560-A	CPAR2_207580	7.52	8.53	9.18	8.09	-0.08	0.93	-0.03	0.03	1
CANPARB_p07570-A	CPAR2_207590	65.22	74	100.74	88.78	0.26	0.0088	2.05	2.05	0.0221786
CANPARB_p07580-A	CPAR2_207600	0.64	0.73	1.63	1.44	0.99	0.58	0.23	0.23	0.747177
CANPARB_p07590-A	CPAR2_207610	14.8	16.79	21.38	18.84	0.17	0.52	0.29	0.29	0.691084
CANPARB_p07600-A	CPAR2_207620	6.67	7.57	7.04	6.2	-0.29	0.66	-0.18	0.18	0.818097
CANPARB_p07610-A	CPAR2_207630	20.52	23.28	18.71	16.49	-0.5	0.048	-1.32	1.32	0.0979294
CANPARB_p07620-A	CPAR2_207640	6.64	7.53	12.01	10.58	0.49	0.15	0.84	0.84	0.254446
CANPARB_p07630-A	CPAR2_207650	16.95	19.23	20.87	18.39	-0.06	0.92	-0.04	0.04	1
CANPARB_p07640-A	CPAR2_207660	13.03	14.78	12.13	10.69	-0.47	0.17	-0.77	0.77	0.28343
CANPARB_p07650-A	CPAR2_207670	19.35	21.96	10.87	9.58	-1.2	1.2e-06	-5.93	5.93	5.52397e-06
CANPARB_p07660-A	CPAR2_207680	3.14	3.56	3.01	2.65	-0.42	0.8	-0.09	0.09	0.941641
CANPARB_p07670-A	CPAR2_207690	9.17	10.4	15.04	13.26	0.35	0.2	0.7	0.7	0.324638
CANPARB_p07680-A	CPAR2_207700	7.34	8.33	7.47	6.58	-0.34	0.55	-0.26	0.26	0.718842
CANPARB_p07690-A	CPAR2_207710	1582.35	1795.42	2532.13	2231.63	0.31	0	1000	1000	0
CANPARB_p07700-A	CPAR2_207720	447.95	508.27	477.08	420.46	-0.27	4.9e-06	-5.31	5.31	2.11392e-05
CANPARB_p07710-A	CPAR2_207730	35.61	40.4	31.04	27.36	-0.56	0.0018	-2.75	2.75	0.00526119
CANPARB_p07720-A	CPAR2_207740	1144.5	1298.61	1279.78	1127.9	-0.2	3.4e-08	-7.47	7.47	1.81406e-07
CANPARB_p07730-A	CPAR2_207750	1.73	1.96	18.14	15.99	3.03	4e-13	12.4	12.4	3.01654e-12
CANPARB_p07740-A	CPAR2_207760	0.86	0.98	9.13	8.05	3.05	2.6e-07	6.58	6.58	1.29379e-06
CANPARB_p07750-A	CPAR2_207770	2.76	3.13	8.97	7.91	1.34	0.0032	2.5	2.5	0.0089157
CANPARB_p07760-A	CPAR2_207780	2355.89	2673.12	2344.43	2066.21	-0.37	0	-1000	1000	0
CANPARB_p07770-A	CPAR2_207790	346.26	392.88	294.66	259.69	-0.6	1.5e-25	-24.82	24.82	1.66454e-24
CANPARB_p07780-A	CPAR2_207800	133.86	151.88	180.51	159.09	0.07	0.33	0.49	0.49	0.486908
CANPARB_p07790-A	CPAR2_207810	8231.77	9340.2	5239.68	4617.87	-1.02	0	-1000	1000	0
CANPARB_p07800-A	CPAR2_207820	37.56	42.62	80.7	71.12	0.74	6.1e-09	8.21	8.21	3.45351e-08
CANPARB_p07810-A	CPAR2_207830	580.53	658.7	504.74	444.84	-0.57	0	-1000	1000	0
CANPARB_p07820-A	CPAR2_207840	18.25	20.71	13.33	11.75	-0.82	0.00045	-3.35	3.35	0.0014625
CANPARB_p07830-A	CPAR2_207850	4.12	4.67	11.93	10.51	1.17	0.0017	2.76	2.76	0.00497638
CANPARB_p07840-A	CPAR2_207860	8402.91	9534.38	5181.87	4566.92	-1.06	0	-1000	1000	0
CANPARB_p07850-A	CPAR2_207870	3621.46	4109.1	2088.7	1840.83	-1.16	0	-1000	1000	0
CANPARB_p07860-A	CPAR2_207880	197.89	224.54	341.39	300.88	0.42	5.1e-13	12.29	12.29	3.83617e-12
CANPARB_p07870-A	CPAR2_207890	16.82	19.08	53.81	47.42	1.31	7.9e-14	13.1	13.1	6.15652e-13
CANPARB_p07880-A	CPAR2_207900	13.49	15.31	21.03	18.53	0.28	0.22	0.65	0.65	0.35153
CANPARB_p07890-A	CPAR2_207910	419.99	476.54	798.15	703.43	0.56	0	1000	1000	0
CANPARB_p07900-A	CPAR2_207920	1.44	1.63	2.05	1.81	0.15	1	0	0	1
CANPARB_p07910-A	CPAR2_207930	8.26	9.37	10.18	8.97	-0.06	0.98	-0.01	0.01	1
CANPARB_p07920-A	CPAR2_207940	1.26	1.43	15.41	13.58	3.25	7.1e-12	11.15	11.15	4.98709e-11
CANPARB_p07930-A	CPAR2_207950	1.62	1.84	0.67	0.59	-1.63	0.17	-0.77	0.77	0.28343
CANPARB_p07940-A	CPAR2_207960	10.57	11.99	6.99	6.16	-0.96	0.0024	-2.62	2.62	0.00684692
CANPARB_p07950-A	CPAR2_207970	2.37	2.69	3.98	3.51	0.38	0.74	0.13	0.13	0.888944
CANPARB_p07960-A	CPAR2_207980	1.32	1.5	2.23	1.97	0.39	0.89	0.05	0.05	1
CANPARB_p07970-A	CPAR2_207990	393.66	446.67	493.66	435.08	-0.04	0.54	-0.27	0.27	0.708629
CANPARB_p07980-A	CPAR2_208000	4.86	5.51	10.38	9.15	0.73	0.043	1.37	1.37	0.0890987
CANPARB_p07990-A	CPAR2_208010	11.52	13.07	19.32	17.03	0.38	0.1	0.98	0.98	0.18021
CANPARB_p08000-A	CPAR2_208020	9584.42	10875	7566.31	6668.39	-0.71	0	-1000	1000	0
CANPARB_p08010-A	CPAR2_208030	18.21	20.66	23.12	20.38	-0.02	0.99	0	0	1
CANPARB_p08020-A	CPAR2_208040	111.38	126.38	126.2	111.22	-0.18	0.13	-0.88	0.88	0.225367
CANPARB_p08030-A	CPAR2_208050	43.18	48.99	49.31	43.46	-0.17	0.38	-0.42	0.42	0.542844
CANPARB_p08040-A	CPAR2_208060	7.87	8.93	12.46	10.98	0.3	0.36	0.45	0.45	0.519357
CANPARB_p08050-A	CPAR2_208070	347.18	393.93	301.82	266	-0.57	3.7e-22	-21.43	21.43	3.82246e-21
CANPARB_p08060-A	CPAR2_208080	10.92	12.39	13.57	11.96	-0.05	0.94	-0.03	0.03	1
CANPARB_p08070-A	CPAR2_208090	24.21	27.47	21.36	18.83	-0.55	0.013	-1.88	1.88	0.0314337
CANPARB_p08080-A	CPAR2_208100	16.75	19.01	16.47	14.52	-0.39	0.27	-0.58	0.58	0.41539
CANPARB_p08090-A	CPAR2_208110	374.6	425.04	301.08	265.35	-0.68	0	-1000	1000	0
CANPARB_p08100-A	CPAR2_208120	225.81	256.22	166.69	146.91	-0.8	0	-1000	1000	0
CANPARB_p08110-A	CPAR2_208130	535.01	607.05	500.11	440.76	-0.46	4e-19	-18.4	18.4	3.76581e-18
CANPARB_p08120-A	CPAR2_208140	37.71	42.79	50.84	44.81	0.07	0.64	0.19	0.19	0.799418
CANPARB_p08130-A	CPAR2_208150	25.66	29.12	31.56	27.81	-0.07	0.81	-0.09	0.09	0.947489
CANPARB_p08140-A	CPAR2_208160	36.5	41.41	123.86	109.16	1.4	1.5e-32	31.82	31.82	1.97641e-31
CANPARB_p08150-A		0.55	0.62	0.85	0.75	0.27	1	0	0	1
CANPARB_p08160-A	CPAR2_208190	36.6	41.53	124.07	109.35	1.4	2.2e-32	31.67	31.67	2.88571e-31
CANPARB_p08170-A	CPAR2_208200	14.24	16.16	18.24	16.08	-0.01	1	0	0	1
CANPARB_p08180-A	CPAR2_208210	13.76	15.61	15.17	13.37	-0.22	0.59	-0.23	0.23	0.755723
CANPARB_p08190-A	CPAR2_208220	4.26	4.83	6.95	6.13	0.34	0.49	0.31	0.31	0.659472
CANPARB_p08200-A	CPAR2_208230	4.71	5.34	8.75	7.71	0.53	0.16	0.78	0.78	0.268986
CANPARB_p08210-A	CPAR2_208240	10.49	11.9	8.43	7.43	-0.68	0.025	-1.6	1.6	0.0561034
CANPARB_p08220-A	CPAR2_208250	0.83	0.94	1.5	1.32	0.49	0.85	0.07	0.07	0.973979
CANPARB_p08230-A	CPAR2_208260	39.66	45	50.8	44.77	-0.01	1	0	0	1
CANPARB_p08240-A	CPAR2_208270	311.19	353.09	437.32	385.42	0.13	0.0061	2.22	2.22	0.0159595
CANPARB_p08250-A	CPAR2_208280	8.97	10.18	11.01	9.7	-0.07	0.98	-0.01	0.01	1
CANPARB_p08260-A	CPAR2_208290	6.99	7.93	10.04	8.85	0.16	0.7	0.15	0.15	0.852828
CANPARB_p08270-A	CPAR2_208300	4.06	4.61	7.45	6.57	0.51	0.21	0.68	0.68	0.337864
CANPARB_p08280-A	CPAR2_208310	1.93	2.19	2.26	1.99	-0.14	1	0	0	1
CANPARB_p08290-A	CPAR2_208320	1.88	2.13	3.38	2.98	0.48	0.76	0.12	0.12	0.90607
CANPARB_p08300-A	CPAR2_208330	4.98	5.65	14.71	12.96	1.2	0.00023	3.64	3.64	0.000789248
CANPARB_p08310-A	CPAR2_208340	27.53	31.24	27.96	24.64	-0.34	0.18	-0.74	0.74	0.297301
CANPARB_p08320-A	CPAR2_208350	29.43	33.39	22.31	19.66	-0.76	3.4e-05	-4.47	4.47	0.000132394
CANPARB_p08330-A	CPAR2_208360	160.77	182.42	156.56	137.98	-0.4	4.9e-05	-4.31	4.31	0.000186449
CANPARB_p08340-A	CPAR2_208370	9.77	11.09	11.88	10.47	-0.08	0.88	-0.06	0.06	0.997003
CANPARB_p08350-A	CPAR2_208380	74.11	84.09	120.62	106.31	0.34	0.00033	3.48	3.48	0.00109506
CANPARB_p08360-A	CPAR2_208390	23.57	26.74	33.98	29.95	0.16	0.33	0.49	0.49	0.486908
CANPARB_p08370-A	CPAR2_208400	43.76	49.65	53.27	46.95	-0.08	0.72	-0.14	0.14	0.870833
CANPARB_p08380-A	CPAR2_208410	4.47	5.07	9.69	8.54	0.75	0.049	1.31	1.31	0.0996561
CANPARB_p08390-A	CPAR2_208420	18.92	21.47	13.34	11.76	-0.87	0.00017	-3.78	3.78	0.000597046
CANPARB_p08400-A	CPAR2_208430	81.72	92.72	289.97	255.56	1.46	0	1000	1000	0
CANPARB_p08410-A	CPAR2_208440	15.53	17.62	45.25	39.88	1.18	2.7e-10	9.57	9.57	1.70562e-09
CANPARB_p08420-A	CPAR2_208450	227.12	257.7	253.8	223.68	-0.2	0.014	-1.86	1.86	0.0336565
CANPARB_p08430-A	CPAR2_208460	2.91	3.3	9.73	8.58	1.38	0.0012	2.9	2.9	0.00361424
CANPARB_p08440-A	CPAR2_208470	2.13	2.42	2.2	1.94	-0.32	0.9	-0.04	0.04	1
CANPARB_p08450-A	CPAR2_208480	1.88	2.13	3.53	3.11	0.54	0.6	0.22	0.22	0.764172
CANPARB_p08460-A	CPAR2_208490	9.31	10.56	20.55	18.11	0.78	0.0024	2.61	2.61	0.00684692
CANPARB_p08470-A	CPAR2_208500	14.59	16.55	21.58	19.02	0.2	0.41	0.39	0.39	0.576806
CANPARB_p08480-A	CPAR2_208510	46.98	53.31	61.71	54.39	0.03	0.88	0.06	0.06	0.997003
CANPARB_p08490-A	CPAR2_208520	26.22	29.75	31.49	27.75	-0.1	0.73	-0.13	0.13	0.880192
CANPARB_p08500-A	CPAR2_208530	26.69	30.28	20.31	17.9	-0.76	7.4e-05	-4.13	4.13	0.000275295
CANPARB_p08510-A	CPAR2_208540	24.28	27.55	35.44	31.23	0.18	0.29	0.54	0.54	0.440356
CANPARB_p08520-A	CPAR2_208550	95.67	108.55	105.62	93.09	-0.22	0.092	-1.04	1.04	0.169509
CANPARB_p08530-A	CPAR2_208560	1.64	1.86	1.59	1.4	-0.41	0.85	-0.07	0.07	0.973979
CANPARB_p08540-A	CPAR2_208570	13.7	15.54	15.34	13.52	-0.2	0.61	-0.21	0.21	0.771856
CANPARB_p08550-A	CPAR2_208580	49.74	56.44	12.48	11	-2.36	0	-1000	1000	0
CANPARB_p08560-A	CPAR2_208590	88.43	100.34	83.09	73.23	-0.45	0.00033	-3.48	3.48	0.00109506
CANPARB_p08570-A	CPAR2_208600	1.68	1.91	6.48	5.71	1.59	0.0054	2.27	2.27	0.0142947
CANPARB_p08580-A	CPAR2_208610	7.05	8	12.78	11.26	0.49	0.13	0.9	0.9	0.225367
CANPARB_p08590-A	CPAR2_208620	47.2	53.56	67.53	59.52	0.15	0.21	0.69	0.69	0.337864
CANPARB_p08600-A	CPAR2_208630	4.42	5.02	9.6	8.46	0.75	0.049	1.31	1.31	0.0996561
CANPARB_p08610-A	CPAR2_208640	5.53	6.27	12.15	10.71	0.77	0.023	1.64	1.64	0.0519346
CANPARB_p08620-A	CPAR2_208650	11.32	12.84	9.38	8.27	-0.64	0.046	-1.34	1.34	0.0943436
CANPARB_p08630-A	CPAR2_208660	26.78	30.39	27.33	24.09	-0.34	0.19	-0.73	0.73	0.311438
CANPARB_p08640-A	CPAR2_208670	193.99	220.11	148.21	130.62	-0.75	2e-25	-24.7	24.7	2.21098e-24
CANPARB_p08650-A	CPAR2_208680	40.68	46.16	59.59	52.52	0.19	0.14	0.85	0.85	0.239572
CANPARB_p08660-A	CPAR2_208690	6.42	7.28	8.5	7.49	0.04	1	0	0	1
CANPARB_p08670-A	CPAR2_208700	2.77	3.14	6.43	5.67	0.85	0.098	1.01	1.01	0.178814
CANPARB_p08680-A	CPAR2_208710	7.41	8.41	5.49	4.84	-0.8	0.033	-1.48	1.48	0.0712883
CANPARB_p08690-A	CPAR2_208720	625.24	709.43	307.64	271.13	-1.39	0	-1000	1000	0
CANPARB_p08700-A	CPAR2_208730	11.64	13.21	22.39	19.73	0.58	0.014	1.84	1.84	0.0336565
CANPARB_p08710-A	CPAR2_208740	244.84	277.81	231.94	204.41	-0.44	1e-08	-7.98	7.98	5.55905e-08
CANPARB_p08720-A	CPAR2_208750	64.31	72.97	91.43	80.58	0.14	0.15	0.82	0.82	0.254446
CANPARB_p08730-A	CPAR2_208760	133.08	151	156.32	137.77	-0.13	0.23	-0.64	0.64	0.364416
CANPARB_p08740-A	CPAR2_208770	6.43	7.3	5.92	5.22	-0.48	0.32	-0.49	0.49	0.47564
CANPARB_p08750-A	CPAR2_208780	79.48	90.18	76.37	67.31	-0.42	0.0021	-2.68	2.68	0.00606217
CANPARB_p08760-A	CPAR2_208790	16.01	18.17	35.52	31.3	0.79	5e-05	4.3	4.3	0.000190007
CANPARB_p08770-A	CPAR2_208800	1370.3	1554.81	2704.86	2383.87	0.62	0	1000	1000	0
CANPARB_p08780-A	CPAR2_208810	0	0	0.07	0.06	1000000	1	0	0	1
CANPARB_p08790-A	CPAR2_208830	1.56	1.77	8.75	7.71	2.12	3.2e-05	4.5	4.5	0.000125023
CANPARB_p08800-A	CPAR2_208840	0.92	1.04	3.22	2.84	1.45	0.12	0.94	0.94	0.210342
CANPARB_p08810-A	CPAR2_208850	174.95	198.51	209.46	184.6	-0.1	0.26	-0.58	0.58	0.402872
CANPARB_p08820-A	CPAR2_208860	1.97	2.24	2.23	1.97	-0.18	1	0	0	1
CANPARB_p08830-A	CPAR2_208870	15.66	17.77	35.74	31.5	0.83	2.8e-05	4.56	4.56	0.000110206
CANPARB_p08840-A	CPAR2_208880	57.83	65.62	89.63	78.99	0.27	0.011	1.97	1.97	0.0270687
CANPARB_p08850-A	CPAR2_208890	9	10.21	8.03	7.08	-0.53	0.17	-0.78	0.78	0.28343
CANPARB_p08860-A	CPAR2_208900	40.6	46.07	22.15	19.52	-1.24	5.6e-13	-12.25	12.25	4.20685e-12
CANPARB_p08870-A	CPAR2_208910	10.4	11.8	15.83	13.95	0.24	0.37	0.43	0.43	0.532206
CANPARB_p08880-A	CPAR2_208920	2.83	3.21	5.07	4.47	0.48	0.49	0.31	0.31	0.659472
CANPARB_p08890-A	CPAR2_208930	294.3	333.93	507.5	447.27	0.42	2.3e-18	17.65	17.65	2.08788e-17
CANPARB_p08900-A	CPAR2_208940	511.21	580.05	738.66	651	0.17	7.1e-06	5.15	5.15	2.99875e-05
CANPARB_p08910-A	CPAR2_208950	8.77	9.95	22.28	19.64	0.98	0.00011	3.97	3.97	0.000396584
CANPARB_p08920-A	CPAR2_208960	52.62	59.71	57.5	50.68	-0.24	0.2	-0.7	0.7	0.324638
CANPARB_p08930-A	CPAR2_208970	11.58	13.14	41.4	36.49	1.47	1.3e-12	11.9	11.9	9.497e-12
CANPARB_p08940-A	CPAR2_208980	7.76	8.8	30.64	27	1.62	7.6e-11	10.12	10.12	5.00126e-10
CANPARB_p08950-A	CPAR2_208990	13.61	15.44	21.43	18.89	0.29	0.18	0.76	0.76	0.297301
CANPARB_p08960-A	CPAR2_209000	11.27	12.79	8.18	7.21	-0.83	0.0066	-2.18	2.18	0.0171143
CANPARB_p08970-A	CPAR2_209010	63.03	71.52	52.36	46.15	-0.63	1.1e-06	-5.97	5.97	5.09175e-06
CANPARB_p08980-A	CPAR2_209020	3.58	4.06	9.77	8.61	1.08	0.0058	2.24	2.24	0.0152567
CANPARB_p08990-A	CPAR2_209030	5.33	6.05	7.22	6.36	0.07	0.96	0.02	0.02	1
CANPARB_p09000-A	CPAR2_209040	1.88	2.13	10.41	9.17	2.11	9.8e-06	5.01	5.01	4.07136e-05
CANPARB_p09010-A	CPAR2_209050	11.97	13.58	25.95	22.87	0.75	0.00076	3.12	3.12	0.00238245
CANPARB_p09020-A	CPAR2_209060	1110.45	1259.98	452.16	398.5	-1.66	0	-1000	1000	0
CANPARB_p09030-A	CPAR2_209070	25.44	28.87	31.31	27.59	-0.07	0.82	-0.09	0.09	0.953644
CANPARB_p09040-A	CPAR2_209080	6.27	7.11	10.66	9.39	0.4	0.24	0.62	0.62	0.377189
CANPARB_p09050-A	CPAR2_209090	7.32	8.31	11.92	10.51	0.34	0.3	0.52	0.52	0.453183
CANPARB_p09060-A	CPAR2_209100	25.89	29.38	48.07	42.37	0.53	0.00086	3.06	3.06	0.00266021
CANPARB_p09070-A	CPAR2_209110	5.2	5.9	8.29	7.31	0.31	0.41	0.38	0.38	0.576806
CANPARB_p09080-A	CPAR2_209120	63.64	72.21	94.84	83.59	0.21	0.037	1.43	1.43	0.0784201
CANPARB_p09090-A	CPAR2_209130	13.34	15.14	16.25	14.32	-0.08	0.93	-0.03	0.03	1
CANPARB_p09100-A	CPAR2_209140	17.9	20.31	19.8	17.45	-0.22	0.55	-0.26	0.26	0.718842
CANPARB_p09110-A	CPAR2_209150	220.94	250.69	115.32	101.63	-1.3	0	-1000	1000	0
CANPARB_p09120-A	CPAR2_209160	11.61	13.17	8.42	7.42	-0.83	0.0046	-2.34	2.34	0.012362
CANPARB_p09130-A	CPAR2_209170	11.47	13.01	17.31	15.26	0.23	0.39	0.41	0.41	0.554686
CANPARB_p09140-A	CPAR2_209180	9.81	11.13	12.18	10.73	-0.05	0.96	-0.02	0.02	1
CANPARB_p09150-A	CPAR2_209190	25.5	28.93	29.13	25.67	-0.17	0.53	-0.28	0.28	0.699595
CANPARB_p09160-A	CPAR2_209200	18.87	21.41	11.51	10.14	-1.08	9.3e-06	-5.03	5.03	3.88021e-05
CANPARB_p09170-A	CPAR2_209210	2.85	3.23	1.63	1.44	-1.17	0.11	-0.98	0.98	0.195455
CANPARB_p09180-A	CPAR2_209220	20.25	22.98	30.44	26.83	0.22	0.24	0.63	0.63	0.377189
CANPARB_p09190-A	CPAR2_209230	20.2	22.92	24.04	21.19	-0.11	0.71	-0.15	0.15	0.861953
CANPARB_p09200-A	CPAR2_209240	152.56	173.1	170.53	150.29	-0.2	0.046	-1.34	1.34	0.0943436
CANPARB_p09210-A	CPAR2_209250	94.52	107.25	211.51	186.41	0.8	3.5e-23	22.46	22.46	3.68764e-22
CANPARB_p09220-A	CPAR2_209260	8.67	9.84	14.36	12.66	0.36	0.23	0.63	0.63	0.364416
CANPARB_p09230-A	CPAR2_209270	0.34	0.39	0.27	0.24	-0.73	1	0	0	1
CANPARB_p09240-A	CPAR2_209280	5.65	6.41	4.36	3.84	-0.74	0.11	-0.96	0.96	0.195455
CANPARB_p09250-A	CPAR2_209290	17.74	20.13	15.19	13.39	-0.59	0.016	-1.79	1.79	0.0376733
CANPARB_p09260-A	CPAR2_209300	520.61	590.71	501.81	442.26	-0.42	2.3e-14	-13.65	13.65	1.82903e-13
CANPARB_p09270-A	CPAR2_209310	24.7	28.03	67.8	59.75	1.09	2.2e-13	12.65	12.65	1.67642e-12
CANPARB_p09280-A	CPAR2_209320	19.88	22.56	23.97	21.13	-0.1	0.81	-0.09	0.09	0.947489
CANPARB_p09290-A	CPAR2_209330	20.22	22.94	30.23	26.64	0.22	0.26	0.58	0.58	0.402872
CANPARB_p09300-A		2.85	3.23	1.63	1.44	-1.17	0.11	-0.98	0.98	0.195455
CANPARB_p09310-A	CPAR2_209340	19.51	22.14	19.09	16.82	-0.4	0.18	-0.74	0.74	0.297301
CANPARB_p09320-A	CPAR2_209350	64.95	73.7	166.93	147.12	1	3e-26	25.52	25.52	3.40019e-25
CANPARB_p09330-A	CPAR2_209360	127.49	144.66	131.23	115.66	-0.32	0.0051	-2.29	2.29	0.013593
CANPARB_p09340-A	CPAR2_209370	0.72	0.82	0.48	0.42	-0.95	0.8	-0.1	0.1	0.941641
CANPARB_p09350-A	CPAR2_209380	810.18	919.27	1017.68	896.91	-0.04	0.41	-0.39	0.39	0.576806
CANPARB_p09360-A	CPAR2_209390	13.95	15.83	6.22	5.48	-1.53	8e-07	-6.1	6.1	3.76581e-06
CANPARB_p09370-A	CPAR2_209400	17.02	19.31	27.94	24.62	0.35	0.087	1.06	1.06	0.162087
CANPARB_p09380-A	CPAR2_209410	210.55	238.9	393.49	346.79	0.54	9.3e-22	21.03	21.03	9.54026e-21
CANPARB_p09390-A	CPAR2_209420	2.87	3.26	3.31	2.92	-0.16	1	0	0	1
CANPARB_p09400-A	CPAR2_209430	9.77	11.09	13.3	11.72	0.08	0.97	0.01	0.01	1
CANPARB_p09410-A	CPAR2_209440	4.48	5.08	4.47	3.94	-0.37	0.72	-0.14	0.14	0.870833
CANPARB_p09420-A	CPAR2_209450	171.29	194.35	422.69	372.53	0.94	0	1000	1000	0
CANPARB_p09430-A	CPAR2_209460	1132.39	1284.87	2087.88	1840.1	0.52	0	1000	1000	0
CANPARB_p09440-A	CPAR2_209470	116.9	132.64	227.63	200.62	0.6	1.1e-15	14.97	14.97	9.18555e-15
CANPARB_p09450-A	CPAR2_209480	14.6	16.57	20.4	17.98	0.12	0.65	0.19	0.19	0.808449
CANPARB_p09460-A	CPAR2_209490	4.11	4.66	10.25	9.03	0.95	0.015	1.82	1.82	0.0356204
CANPARB_p09470-A	CPAR2_209500	3.13	3.55	3.95	3.48	-0.03	1	0	0	1
CANPARB_p09480-A	CPAR2_209510	357.47	405.6	562.53	495.77	0.29	5.6e-11	10.25	10.25	3.71024e-10
CANPARB_p09490-A	CPAR2_209520	19.51	22.14	17.9	15.78	-0.49	0.055	-1.26	1.26	0.109606
CANPARB_p09500-A	CPAR2_209530	3.61	4.1	4.6	4.05	-0.02	1	0	0	1
CANPARB_p09510-A	CPAR2_209540	1.08	1.23	1.94	1.71	0.48	0.78	0.11	0.11	0.925378
CANPARB_p09520-A	CPAR2_209550	6.89	7.82	19.69	17.35	1.15	5.6e-05	4.26	4.26	0.000211568
CANPARB_p09530-A	CPAR2_209560	5.32	6.04	12.2	10.75	0.83	0.015	1.81	1.81	0.0356204
CANPARB_p09540-A	CPAR2_209570	12.24	13.89	14.97	13.19	-0.07	0.97	-0.01	0.01	1
CANPARB_p09550-A	CPAR2_209580	98.91	112.23	118.64	104.56	-0.1	0.44	-0.36	0.36	0.608021
CANPARB_p09560-A	CPAR2_209590	0.3	0.34	0.44	0.39	0.17	1	0	0	1
CANPARB_p09570-A	CPAR2_209600	78.78	89.39	154.15	135.86	0.6	2.3e-11	10.64	10.64	1.57203e-10
CANPARB_p09580-A	CPAR2_209610	13.34	15.14	33.38	29.42	0.96	3.3e-06	5.48	5.48	1.44828e-05
CANPARB_p09590-A	CPAR2_209620	37.59	42.65	43.83	38.63	-0.14	0.53	-0.28	0.28	0.699595
CANPARB_p09600-A	CPAR2_209630	5.17	5.87	5.44	4.79	-0.29	0.78	-0.11	0.11	0.925378
CANPARB_p09610-A	CPAR2_209640	24.75	28.08	39.34	34.67	0.3	0.067	1.17	1.17	0.128941
CANPARB_p09620-A	CPAR2_209650	2.7	3.06	4	3.53	0.2	0.94	0.03	0.03	1
CANPARB_p09630-A	CPAR2_209660	11.39	12.92	21.94	19.34	0.58	0.015	1.82	1.82	0.0356204
CANPARB_p09640-A	CPAR2_209670	37.41	42.45	93.72	82.6	0.96	8.8e-15	14.06	14.06	7.13411e-14
CANPARB_p09650-A	CPAR2_209680	2.94	3.34	8.99	7.92	1.25	0.0032	2.49	2.49	0.0089157
CANPARB_p09660-A	CPAR2_209690	20.92	23.74	26.17	23.06	-0.04	0.92	-0.04	0.04	1
CANPARB_p09670-A	CPAR2_209700	37.77	42.86	35.83	31.58	-0.44	0.025	-1.6	1.6	0.0561034
CANPARB_p09680-A	CPAR2_209710	8.91	10.11	13.34	11.76	0.22	0.55	0.26	0.26	0.718842
CANPARB_p09690-A	CPAR2_209720	5.5	6.24	6.14	5.41	-0.2	0.79	-0.1	0.1	0.934772
CANPARB_p09700-A	CPAR2_209730	347.14	393.88	523.32	461.22	0.23	3.8e-07	6.42	6.42	1.86235e-06
CANPARB_p09710-A	CPAR2_209740	17.92	20.33	28.43	25.06	0.3	0.11	0.98	0.98	0.195455
CANPARB_p09720-A	CPAR2_209750	5.67	6.43	27.1	23.88	1.89	1.5e-11	10.82	10.82	1.03738e-10
CANPARB_p09730-A	CPAR2_209750	26.63	30.22	42.25	37.24	0.3	0.055	1.26	1.26	0.109606
CANPARB_p09740-A	CPAR2_209760	5.97	6.77	8.03	7.08	0.06	1	0	0	1
CANPARB_p09750-A	CPAR2_209770	143.88	163.25	343.35	302.6	0.89	0	1000	1000	0
CANPARB_p09760-A	CPAR2_209780	11.95	13.56	6.09	5.37	-1.34	3.4e-05	-4.47	4.47	0.000132394
CANPARB_p09770-A	CPAR2_209790	5.47	6.21	8.56	7.54	0.28	0.56	0.26	0.26	0.728324
CANPARB_p09780-A	CPAR2_209800	3.41	3.87	6.87	6.05	0.64	0.2	0.71	0.71	0.324638
CANPARB_p09790-A	CPAR2_209810	80.12	90.91	95.01	83.73	-0.12	0.4	-0.4	0.4	0.566012
CANPARB_p09800-A	CPAR2_209820	29.18	33.11	39.45	34.77	0.07	0.67	0.18	0.18	0.826805
CANPARB_p09810-A	CPAR2_209830	58.83	66.75	50.06	44.12	-0.6	1.1e-05	-4.95	4.95	4.53119e-05
CANPARB_p09820-A	CPAR2_209840	70.94	80.49	72.56	63.95	-0.33	0.033	-1.48	1.48	0.0712883
CANPARB_p09830-A	CPAR2_209850	186.93	212.1	176.85	155.86	-0.44	5.1e-07	-6.29	6.29	2.46226e-06
CANPARB_p09840-A	CPAR2_209860	5.73	6.5	7.85	6.92	0.09	0.93	0.03	0.03	1
CANPARB_p09850-A	CPAR2_209870	1311.75	1488.38	1701.92	1499.95	0.01	0.58	0.24	0.24	0.747177
CANPARB_p09860-A	CPAR2_209880	1067.44	1211.17	1299.86	1145.6	-0.08	0.032	-1.5	1.5	0.0694623
CANPARB_p09870-A	CPAR2_209890	4.22	4.79	22.19	19.56	2.03	1.1e-10	9.97	9.97	7.14205e-10
CANPARB_p09880-A	CPAR2_209900	19.92	22.6	19.69	17.35	-0.38	0.23	-0.65	0.65	0.364416
CANPARB_p09890-A	CPAR2_209910	180.83	205.18	148.87	131.2	-0.65	2.9e-17	-16.54	16.54	2.57645e-16
CANPARB_p09900-A	CPAR2_209920	26.76	30.36	36.04	31.76	0.06	0.69	0.16	0.16	0.843815
CANPARB_p09910-A	CPAR2_209930	11.37	12.9	29.9	26.35	1.03	4e-06	5.4	5.4	1.73979e-05
CANPARB_p09920-A	CPAR2_209940	6.73	7.64	9.4	8.28	0.12	0.85	0.07	0.07	0.973979
CANPARB_p09930-A	CPAR2_209950	8	9.08	6.21	5.47	-0.73	0.042	-1.38	1.38	0.0872745
CANPARB_p09940-A	CPAR2_209960	25.23	28.63	9	7.93	-1.85	1.8e-14	-13.75	13.75	1.43533e-13
CANPARB_p09950-A	CPAR2_209970	70.55	80.05	30.79	27.14	-1.56	1.3e-29	-28.87	28.87	1.5908e-28
CANPARB_p09960-A	CPAR2_209980	9.03	10.25	7.99	7.04	-0.54	0.16	-0.79	0.79	0.268986
CANPARB_p09970-A	CPAR2_209990	41.36	46.93	86.77	76.47	0.7	8.8e-09	8.06	8.06	4.92008e-08
CANPARB_p09980-A	CPAR2_210000	4.91	5.57	9.21	8.12	0.54	0.15	0.82	0.82	0.254446
CANPARB_p09990-A	CPAR2_210010	7.54	8.56	12.75	11.24	0.39	0.21	0.68	0.68	0.337864
CANPARB_p10000-A	CPAR2_210020	19.17	21.75	33.32	29.37	0.43	0.018	1.75	1.75	0.0418923
CANPARB_p10010-A	CPAR2_210030	24.98	28.34	46.9	41.33	0.54	0.00067	3.17	3.17	0.00211623
CANPARB_p10020-A	CPAR2_210040	7.17	8.14	9.43	8.31	0.03	1	0	0	1
CANPARB_p10030-A	CPAR2_210050	46.52	52.78	97.15	85.62	0.7	1.7e-09	8.76	8.76	1.02087e-08
CANPARB_p10040-A	CPAR2_210060	55.18	62.61	70.74	62.35	-0.01	1	0	0	1
CANPARB_p10050-A	CPAR2_210070	416.38	472.45	758.1	668.13	0.5	2.5e-35	34.59	34.59	3.3936e-34
CANPARB_p10060-A	CPAR2_210080	446.79	506.95	216.52	190.82	-1.41	0	-1000	1000	0
CANPARB_p10070-A	CPAR2_210090	6.95	7.89	16.03	14.13	0.84	0.0043	2.37	2.37	0.0116038
CANPARB_p10080-A	CPAR2_210100	15.63	17.73	21.88	19.28	0.12	0.58	0.24	0.24	0.747177
CANPARB_p10090-A	CPAR2_210110	0.18	0.2	0.14	0.12	-0.74	1	0	0	1
CANPARB_p10100-A	CPAR2_210120	0.51	0.58	0.34	0.3	-0.94	0.97	-0.01	0.01	1
CANPARB_p10110-A	CPAR2_210130	30.96	35.13	23.05	20.31	-0.79	9.9e-06	-5	5	4.10706e-05
CANPARB_p10120-A	CPAR2_210140	46.75	53.05	107.52	94.76	0.84	1.7e-13	12.78	12.78	1.30222e-12
CANPARB_p10130-A	CPAR2_210150	4.04	4.58	4	3.53	-0.38	0.76	-0.12	0.12	0.90607
CANPARB_p10140-A	CPAR2_210160	1.75	1.99	2.92	2.57	0.38	0.86	0.07	0.07	0.981968
CANPARB_p10150-A	CPAR2_210170	2.3	2.61	2.89	2.55	-0.03	1	0	0	1
CANPARB_p10160-A	CPAR2_210180	8.45	9.59	24.23	21.35	1.15	5.9e-06	5.23	5.23	2.52295e-05
CANPARB_p10170-A	CPAR2_210190	3.11	3.53	4	3.53	0	1	0	0	1
CANPARB_p10180-A	CPAR2_210200	2.31	2.62	8.01	7.06	1.43	0.0043	2.37	2.37	0.0116038
CANPARB_p10190-A	CPAR2_210210	3.56	4.04	5.95	5.24	0.38	0.45	0.35	0.35	0.618472
CANPARB_p10200-A	CPAR2_210220	2.37	2.69	1.98	1.75	-0.62	0.57	-0.25	0.25	0.738369
CANPARB_p10210-A	CPAR2_210230	46.11	52.32	33.63	29.64	-0.82	2.9e-08	-7.54	7.54	1.55725e-07
CANPARB_p10220-A	CPAR2_210240	14.01	15.9	15.61	13.76	-0.21	0.63	-0.2	0.2	0.790649
CANPARB_p10230-A	CPAR2_210250	35.78	40.6	72.63	64.01	0.66	6.3e-07	6.2	6.2	3.00434e-06
CANPARB_p10240-A	CPAR2_210260	11.08	12.57	11.92	10.51	-0.26	0.61	-0.22	0.22	0.771856
CANPARB_p10250-A	CPAR2_210270	3.49	3.96	5.56	4.9	0.31	0.64	0.2	0.2	0.799418
CANPARB_p10260-A	CPAR2_210280	4.01	4.55	5.4	4.76	0.06	1	0	0	1
CANPARB_p10270-A	CPAR2_210290	74.32	84.33	180.62	159.19	0.92	7.8e-25	24.11	24.11	8.49414e-24
CANPARB_p10280-A	CPAR2_210300	2.13	2.42	3.61	3.18	0.39	0.66	0.18	0.18	0.818097
CANPARB_p10290-A	CPAR2_210310	254.4	288.66	520.47	458.7	0.67	2e-40	39.69	39.69	2.81981e-39
CANPARB_p10300-A	CPAR2_210320	28.5	32.34	42.92	37.83	0.23	0.14	0.87	0.87	0.239572
CANPARB_p10310-A	CPAR2_210330	10.86	12.32	12.48	11	-0.16	0.79	-0.1	0.1	0.934772
CANPARB_p10320-A	CPAR2_210340	74.6	84.65	63.14	55.65	-0.61	6.1e-07	-6.21	6.21	2.91372e-06
CANPARB_p10330-A	CPAR2_210345	55.71	63.21	29.12	25.66	-1.3	1.7e-18	-17.78	17.78	1.56266e-17
CANPARB_p10340-A	CPAR2_210350	11.16	12.66	13.59	11.98	-0.08	0.88	-0.05	0.05	0.997003
CANPARB_p10350-A	CPAR2_210360	1270.85	1441.97	1364.83	1202.86	-0.26	1.4e-13	-12.86	12.86	1.07807e-12
CANPARB_p10360-A	CPAR2_210370	12.43	14.1	13.57	11.96	-0.24	0.61	-0.22	0.22	0.771856
CANPARB_p10370-A	CPAR2_210380	167.29	189.82	173.18	152.63	-0.31	0.0015	-2.81	2.81	0.00446481
CANPARB_p10380-A	CPAR2_210390	424.1	481.21	620.69	547.03	0.18	5.3e-06	5.28	5.28	2.27471e-05
CANPARB_p10390-A	CPAR2_210400	29.97	34.01	48.76	42.97	0.34	0.022	1.65	1.65	0.0499277
CANPARB_p10400-A	CPAR2_210410	60.9	69.1	91.38	80.54	0.22	0.032	1.49	1.49	0.0694623
CANPARB_p10410-A	CPAR2_210420	168.97	191.72	182.55	160.89	-0.25	0.01	-2	2	0.0247961
CANPARB_p10420-A	CPAR2_210430	5.34	6.06	6.91	6.09	0.01	1	0	0	1
CANPARB_p10430-A	CPAR2_210440	36.49	41.4	30.87	27.21	-0.61	0.00042	-3.38	3.38	0.00137187
CANPARB_p10440-A	CPAR2_210450	27.13	30.78	18.88	16.64	-0.89	6.7e-06	-5.17	5.17	2.84008e-05
CANPARB_p10450-A	CPAR2_210460	17.84	20.24	28.25	24.9	0.3	0.12	0.93	0.93	0.210342
CANPARB_p10460-A	CPAR2_210470	308.85	350.44	202.14	178.15	-0.98	0	-1000	1000	0
CANPARB_p10470-A	CPAR2_210480	80.29	91.1	171.72	151.34	0.73	7.4e-17	16.13	16.13	6.48556e-16
CANPARB_p10480-A	CPAR2_210490	9.67	10.97	10.1	8.9	-0.3	0.55	-0.26	0.26	0.718842
CANPARB_p10490-A	CPAR2_210500	628.08	712.65	638.98	563.15	-0.34	3.2e-11	-10.49	10.49	2.16938e-10
CANPARB_p10500-A	CPAR2_210510	138.13	156.73	173.33	152.76	-0.04	0.75	-0.12	0.12	0.898184
CANPARB_p10510-A	CPAR2_210520	10.56	11.98	8.46	7.46	-0.68	0.025	-1.6	1.6	0.0561034
CANPARB_p10520-A	CPAR2_210530	55.93	63.46	77.68	68.46	0.11	0.31	0.51	0.51	0.464682
CANPARB_p10530-A	CPAR2_210540	275.9	313.05	422.02	371.94	0.25	7.3e-07	6.14	6.14	3.45021e-06
CANPARB_p10540-A	CPAR2_210550	44.92	50.97	58.83	51.85	0.02	0.89	0.05	0.05	1
CANPARB_p10550-A	CPAR2_210560	44.68	50.7	78.91	69.55	0.46	0.00014	3.87	3.87	0.00049828
CANPARB_p10560-A	CPAR2_210570	146.93	166.71	142.24	125.36	-0.41	6.2e-05	-4.21	4.21	0.000232879
CANPARB_p10570-A	CPAR2_210580	79.18	89.84	59.16	52.14	-0.78	4.7e-12	-11.33	11.33	3.3334e-11
CANPARB_p10580-A	CPAR2_210590	34.59	39.25	37.65	33.18	-0.24	0.28	-0.55	0.55	0.427395
CANPARB_p10590-A	CPAR2_210610	69.55	78.92	102.81	90.61	0.2	0.038	1.42	1.42	0.0801322
CANPARB_p10600-A	CPAR2_210620	14.42	16.36	51.25	45.17	1.47	2e-15	14.69	14.69	1.65589e-14
CANPARB_p10610-A	CPAR2_210630	244.31	277.21	254.03	223.88	-0.31	0.00018	-3.75	3.75	0.000629138
CANPARB_p10620-A	CPAR2_210640	44.06	49.99	27.29	24.05	-1.06	2.5e-11	-10.6	10.6	1.70076e-10
CANPARB_p10630-A	CPAR2_210650	5.11	5.8	23.12	20.38	1.81	7.4e-10	9.13	9.13	4.56112e-09
CANPARB_p10640-A	CPAR2_210660	65.31	74.1	44.59	39.3	-0.92	8e-13	-12.1	12.1	5.95612e-12
CANPARB_p10650-A	CPAR2_210670	215.2	244.18	196.29	173	-0.5	2.1e-10	-9.68	9.68	1.34405e-09
CANPARB_p10660-A	CPAR2_210680	21.95	24.91	20.63	18.18	-0.45	0.082	-1.09	1.09	0.153655
CANPARB_p10670-A	CPAR2_210690	2.13	2.42	4.85	4.27	0.82	0.21	0.68	0.68	0.337864
CANPARB_p10680-A	CPAR2_210700	0.72	0.82	4.92	4.34	2.4	0.0022	2.65	2.65	0.00632893
CANPARB_p10690-A	CPAR2_210710	11.8	13.39	38.89	34.27	1.36	5.4e-11	10.27	10.27	3.58587e-10
CANPARB_p10700-A	CPAR2_210720	8.12	9.21	11.8	10.4	0.18	0.64	0.2	0.2	0.799418
CANPARB_p10710-A	CPAR2_210730	59.84	67.9	58.91	51.92	-0.39	0.021	-1.67	1.67	0.0479753
CANPARB_p10720-A	CPAR2_210740	56.51	64.12	53.93	47.53	-0.43	0.0069	-2.16	2.16	0.0178052
CANPARB_p10730-A	CPAR2_210750	56.36	63.95	36.37	32.05	-1	7.5e-13	-12.12	12.12	5.60531e-12
CANPARB_p10740-A	CPAR2_210760	12.03	13.65	13.07	11.52	-0.24	0.53	-0.28	0.28	0.699595
CANPARB_p10750-A	CPAR2_210770	7.78	8.83	13.27	11.7	0.41	0.2	0.71	0.71	0.324638
CANPARB_p10760-A	CPAR2_210780	42.59	48.32	76.54	67.46	0.48	8.4e-05	4.08	4.08	0.000308564
CANPARB_p10770-A	CPAR2_210790	12.51	14.19	10.55	9.3	-0.61	0.033	-1.48	1.48	0.0712883
CANPARB_p10780-A	CPAR2_210800	14.53	16.49	12.8	11.28	-0.55	0.052	-1.29	1.29	0.104844
CANPARB_p10790-A	CPAR2_210810	74.69	84.75	88.24	77.77	-0.12	0.4	-0.4	0.4	0.566012
CANPARB_p10800-A	CPAR2_210820	348.84	395.81	327.8	288.9	-0.45	1.7e-12	-11.77	11.77	1.2296e-11
CANPARB_p10810-A	CPAR2_210830	62.08	70.44	87.8	77.38	0.14	0.18	0.75	0.75	0.297301
CANPARB_p10820-A	CPAR2_210840	3.96	4.49	8.38	7.39	0.72	0.088	1.05	1.05	0.163689
CANPARB_p10830-A	CPAR2_210850	2.58	2.93	2.8	2.47	-0.25	0.92	-0.04	0.04	1
CANPARB_p10840-A	CPAR2_210860	40.05	45.44	46.01	40.55	-0.16	0.44	-0.36	0.36	0.608021
CANPARB_p10850-A	CPAR2_210870	9.12	10.35	17.41	15.34	0.57	0.034	1.47	1.47	0.0730969
CANPARB_p10860-A	CPAR2_210880	47.93	54.38	59.94	52.83	-0.04	0.84	-0.08	0.08	0.968223
CANPARB_p10870-A	CPAR2_210890	7.17	8.14	15.25	13.44	0.72	0.015	1.81	1.81	0.0356204
CANPARB_p10880-A	CPAR2_210900	280.7	318.5	229.67	202.41	-0.65	1.6e-26	-25.78	25.78	1.84569e-25
CANPARB_p10890-A	CPAR2_210910	8.03	9.11	7.7	6.79	-0.42	0.41	-0.39	0.39	0.576806
CANPARB_p10900-A	CPAR2_210920	12.6	14.3	13.67	12.05	-0.25	0.56	-0.25	0.25	0.728324
CANPARB_p10910-A	CPAR2_210930	7.15	8.11	12.06	10.63	0.39	0.25	0.61	0.61	0.389861
CANPARB_p10920-A	CPAR2_210940	44.61	50.62	34.79	30.66	-0.72	1.1e-06	-5.95	5.95	5.09175e-06
CANPARB_p10930-A	CPAR2_210950	11.57	13.13	10.75	9.47	-0.47	0.17	-0.78	0.78	0.28343
CANPARB_p10940-A	CPAR2_210960	85.43	96.93	222.53	196.12	1.02	2.3e-35	34.63	34.63	3.13671e-34
CANPARB_p10950-A	CPAR2_210970	2.39	2.71	4.66	4.11	0.6	0.3	0.52	0.52	0.453183
CANPARB_p10960-A	CPAR2_210980	2.61	2.96	6.99	6.16	1.06	0.036	1.44	1.44	0.0766905
CANPARB_p10970-A	CPAR2_210990	15.03	17.05	18.04	15.9	-0.1	0.8	-0.1	0.1	0.941641
CANPARB_p10980-A	CPAR2_211000	58.1	65.92	65.75	57.95	-0.19	0.26	-0.58	0.58	0.402872
CANPARB_p10990-A	CPAR2_211010	16.25	18.44	15.93	14.04	-0.39	0.27	-0.57	0.57	0.41539
CANPARB_p11000-A	CPAR2_211020	1599.96	1815.4	1985.63	1749.99	-0.05	0.079	-1.1	1.1	0.149134
CANPARB_p11010-A	CPAR2_211030	74.93	85.02	94.24	83.06	-0.03	0.83	-0.08	0.08	0.960871
CANPARB_p11020-A	CPAR2_211040	2043.77	2318.97	268	236.2	-3.3	0	-1000	1000	0
CANPARB_p11030-A	CPAR2_211050	20.45	23.2	25.61	22.57	-0.04	0.92	-0.04	0.04	1
CANPARB_p11040-A	CPAR2_211060	41.88	47.52	31	27.32	-0.8	2.8e-07	-6.55	6.55	1.3874e-06
CANPARB_p11050-A	CPAR2_211070	59.84	67.9	96.76	85.28	0.33	0.0017	2.78	2.78	0.00497638
CANPARB_p11060-A	CPAR2_211080	76.58	86.89	122.66	108.1	0.32	0.00066	3.18	3.18	0.0020869
CANPARB_p11070-A	CPAR2_211090	13.27	15.06	19.19	16.91	0.17	0.51	0.29	0.29	0.680427
CANPARB_p11080-A	CPAR2_211100	4.74	5.38	5.26	4.64	-0.21	0.92	-0.04	0.04	1
CANPARB_p11090-A	CPAR2_211110	6.52	7.4	9.61	8.47	0.2	0.63	0.2	0.2	0.790649
CANPARB_p11100-A	CPAR2_211120	6.79	7.7	12.27	10.81	0.49	0.12	0.91	0.91	0.210342
CANPARB_p11110-A	CPAR2_211130	31.65	35.91	84.88	74.81	1.06	1.9e-15	14.73	14.73	1.57757e-14
CANPARB_p11120-A	CPAR2_211140	5.71	6.48	3.44	3.03	-1.1	0.018	-1.75	1.75	0.0418923
CANPARB_p11130-A	CPAR2_211150	3.02	3.43	4.64	4.09	0.25	0.93	0.03	0.03	1
CANPARB_p11140-A	CPAR2_211160	4.09	4.64	7.75	6.83	0.56	0.23	0.63	0.63	0.364416
CANPARB_p11150-A	CPAR2_211160	1.09	1.24	3.67	3.23	1.38	0.06	1.22	1.22	0.11717
CANPARB_p11160-A	CPAR2_211170	0	0	0.5	0.44	1000000	0.59	0.23	0.23	0.755723
CANPARB_p11170-A		7.37	8.36	11.13	9.81	0.23	0.53	0.27	0.27	0.699595
CANPARB_p11180-A	CPAR2_211180	49.41	56.06	47.61	41.96	-0.42	0.018	-1.74	1.74	0.0418923
CANPARB_p11190-A	CPAR2_211190	3.79	4.3	10.19	8.98	1.06	0.0056	2.25	2.25	0.0147839
CANPARB_p11200-A	CPAR2_211200	210.13	238.42	349.78	308.27	0.37	8.4e-11	10.08	10.08	5.50908e-10
CANPARB_p11210-A	CPAR2_211210	280.64	318.43	494.06	435.43	0.45	4.1e-20	19.38	19.38	3.98198e-19
CANPARB_p11220-A	CPAR2_211220	3.94	4.47	5.63	4.96	0.15	0.97	0.01	0.01	1
CANPARB_p11230-A	CPAR2_211230	20.23	22.95	28.71	25.3	0.14	0.49	0.31	0.31	0.659472
CANPARB_p11240-A	CPAR2_211240	7.68	8.71	10.41	9.17	0.07	0.91	0.04	0.04	1
CANPARB_p11250-A	CPAR2_211250	2.68	3.04	4.14	3.65	0.27	0.81	0.09	0.09	0.947489
CANPARB_p11260-A	CPAR2_211260	41.92	47.56	65.19	57.45	0.27	0.028	1.55	1.55	0.061931
CANPARB_p11270-A	CPAR2_211270	152.08	172.56	119.45	105.27	-0.71	1.4e-18	-17.86	17.86	1.29506e-17
CANPARB_p11280-A	CPAR2_211280	25.42	28.84	41.3	36.4	0.34	0.036	1.44	1.44	0.0766905
CANPARB_p11290-A	CPAR2_211290	17.64	20.02	30.99	27.31	0.45	0.017	1.76	1.76	0.0397871
CANPARB_p11300-A	CPAR2_211300	41.72	47.34	65.66	57.87	0.29	0.018	1.74	1.74	0.0418923
CANPARB_p11310-A	CPAR2_211310	2.96	3.36	5.06	4.46	0.41	0.65	0.19	0.19	0.808449
CANPARB_p11320-A	CPAR2_211320	6.24	7.08	10.17	8.96	0.34	0.33	0.49	0.49	0.486908
CANPARB_p11330-A	CPAR2_211330	6.64	7.53	12.89	11.36	0.59	0.071	1.15	1.15	0.135789
CANPARB_p11340-A	CPAR2_211340	10.98	12.46	22.52	19.85	0.67	0.0047	2.33	2.33	0.0126133
CANPARB_p11350-A	CPAR2_211350	59.85	67.91	60.32	53.16	-0.35	0.04	-1.4	1.4	0.0838649
CANPARB_p11360-A	CPAR2_211360	4.98	5.65	6.63	5.84	0.05	1	0	0	1
CANPARB_p11370-A	CPAR2_211370	9.53	10.81	15.86	13.98	0.37	0.2	0.69	0.69	0.324638
CANPARB_p11380-A	CPAR2_211380	6.22	7.06	17.92	15.79	1.16	9.8e-05	4.01	4.01	0.000355738
CANPARB_p11390-A	CPAR2_211390	221.82	251.69	359.24	316.61	0.33	2.5e-09	8.6	8.6	1.47548e-08
CANPARB_p11400-A	CPAR2_211400	34.89	39.59	48.93	43.12	0.12	0.35	0.45	0.45	0.50807
CANPARB_p11410-A	CPAR2_211410	12.21	13.85	14.78	13.03	-0.09	0.92	-0.04	0.04	1
CANPARB_p11420-A	CPAR2_211420	334.42	379.45	249.76	220.12	-0.79	0	-1000	1000	0
CANPARB_p11430-A	CPAR2_211430	135.01	153.19	132.67	116.93	-0.39	0.00035	-3.46	3.46	0.00115682
CANPARB_p11440-A	CPAR2_211440	11.04	12.53	10.17	8.96	-0.48	0.21	-0.68	0.68	0.337864
CANPARB_p11450-A	CPAR2_211450	11.39	12.92	17.88	15.76	0.29	0.27	0.57	0.57	0.41539
CANPARB_p11460-A	CPAR2_211460	15.74	17.86	31.12	27.43	0.62	0.0021	2.68	2.68	0.00606217
CANPARB_p11470-A	CPAR2_211470	30.93	35.09	27.21	23.98	-0.55	0.0044	-2.36	2.36	0.0118408
CANPARB_p11480-A	CPAR2_211480	759.4	861.66	994.74	876.69	0.02	0.36	0.44	0.44	0.519357
CANPARB_p11490-A	CPAR2_211490	87.59	99.38	60.79	53.58	-0.89	5e-16	-15.3	15.3	4.24818e-15
CANPARB_p11500-A	CPAR2_211500	28.78	32.66	34.93	30.78	-0.08	0.79	-0.1	0.1	0.934772
CANPARB_p11510-A	CPAR2_211510	118.35	134.29	219.43	193.39	0.53	1.4e-12	11.85	11.85	1.0202e-11
CANPARB_p11520-A	CPAR2_211520	15.12	17.16	16.48	14.52	-0.24	0.53	-0.27	0.27	0.699595
CANPARB_p11530-A	CPAR2_211530	11.87	13.47	8.82	7.77	-0.79	0.0062	-2.21	2.21	0.0161776
CANPARB_p11540-A	CPAR2_211540	14.4	16.34	17.59	15.5	-0.08	0.89	-0.05	0.05	1
CANPARB_p11550-A	CPAR2_211550	2.06	2.34	6.42	5.66	1.27	0.021	1.69	1.69	0.0479753
CANPARB_p11560-A	CPAR2_211560	110.44	125.31	26.86	23.67	-2.4	0	-1000	1000	0
CANPARB_p11570-A	CPAR2_211570	30.44	34.54	31.11	27.42	-0.33	0.16	-0.79	0.79	0.268986
CANPARB_p11580-A	CPAR2_211580	1.39	1.58	1.68	1.48	-0.08	1	0	0	1
CANPARB_p11590-A	CPAR2_211590	45.52	51.65	48.95	43.14	-0.26	0.19	-0.73	0.73	0.311438
CANPARB_p11600-A	CPAR2_211600	5.57	6.32	18.44	16.25	1.36	6.4e-06	5.2	5.2	2.7228e-05
CANPARB_p11610-A	CPAR2_211610	205.21	232.84	283.14	249.54	0.1	0.073	1.13	1.13	0.138976
CANPARB_p11620-A	CPAR2_211620	24.3	27.57	19.34	17.04	-0.69	0.0005	-3.31	3.31	0.00160622
CANPARB_p11630-A	CPAR2_211630	609.09	691.11	904.13	796.83	0.21	1.8e-09	8.74	8.74	1.07429e-08
CANPARB_p11640-A	CPAR2_211640	1847.33	2096.08	589.94	519.93	-2.01	0	-1000	1000	0
CANPARB_p11650-A	CPAR2_211650	6.23	7.07	21.27	18.75	1.41	8.2e-07	6.09	6.09	3.85374e-06
CANPARB_p11660-A	CPAR2_211660	23.8	27	20.96	18.47	-0.55	0.014	-1.87	1.87	0.0336565
CANPARB_p11670-A	CPAR2_211670	4.24	4.81	5.47	4.82	0	1	0	0	1
CANPARB_p11680-A	CPAR2_211680	61.5	69.78	77.12	67.97	-0.04	0.82	-0.08	0.08	0.953644
CANPARB_p11690-A	CPAR2_211690	18.03	20.46	39.27	34.61	0.76	3.3e-05	4.48	4.48	0.000128843
CANPARB_p11700-A	CPAR2_211700	139.78	158.6	128.05	112.85	-0.49	4e-07	-6.4	6.4	1.95054e-06
CANPARB_p11710-A	CPAR2_211710	4.07	4.62	4.31	3.8	-0.28	0.89	-0.05	0.05	1
CANPARB_p11720-A	CPAR2_211720	10.24	11.62	18.71	16.49	0.51	0.049	1.31	1.31	0.0996561
CANPARB_p11730-A	CPAR2_211730	79.8	90.55	63.05	55.57	-0.7	2.2e-10	-9.66	9.66	1.40343e-09
CANPARB_p11740-A	CPAR2_211740	374.63	425.07	194.62	171.52	-1.31	0	-1000	1000	0
CANPARB_p11750-A	CPAR2_211750	201.18	228.27	219.93	193.83	-0.24	0.0084	-2.08	2.08	0.0212438
CANPARB_p11760-A	CPAR2_211760	27.39	31.08	43.19	38.06	0.29	0.059	1.23	1.23	0.115565
CANPARB_p11770-A	CPAR2_211770	159.61	181.1	173.35	152.78	-0.25	0.015	-1.83	1.83	0.0356204
CANPARB_p11780-A	CPAR2_211780	4	4.54	3.32	2.93	-0.63	0.29	-0.53	0.53	0.440356
CANPARB_p11790-A	CPAR2_211790	2513.04	2851.43	1724.59	1519.93	-0.91	0	-1000	1000	0
CANPARB_p11800-A	CPAR2_211800	16.52	18.74	34.82	30.69	0.71	0.00019	3.72	3.72	0.00066053
CANPARB_p11810-A	CPAR2_211810	856.42	971.74	921.65	812.27	-0.26	2e-09	-8.69	8.69	1.19001e-08
CANPARB_p11820-A	CPAR2_211820	71.58	81.22	52.76	46.5	-0.8	1.7e-11	-10.77	10.77	1.17292e-10
CANPARB_p11830-A	CPAR2_211830	324.88	368.63	195.44	172.25	-1.1	0	-1000	1000	0
CANPARB_p11840-A	CPAR2_211840	57.3	65.02	92.62	81.63	0.33	0.0021	2.69	2.69	0.00606217
CANPARB_p11850-A	CPAR2_211850	15.82	17.95	13.88	12.23	-0.55	0.045	-1.35	1.35	0.0928145
CANPARB_p11860-A	CPAR2_211860	3237.53	3673.47	1098.29	967.95	-1.92	0	-1000	1000	0
CANPARB_p11870-A	CPAR2_211870	14.44	16.38	25.4	22.39	0.45	0.035	1.46	1.46	0.0749982
CANPARB_p11880-A	CPAR2_211880	15.98	18.13	28.69	25.29	0.48	0.017	1.77	1.77	0.0397871
CANPARB_p11890-A	CPAR2_211890	14.37	16.3	27.84	24.54	0.59	0.005	2.3	2.3	0.0133509
CANPARB_p11900-A	CPAR2_211900	8.91	10.11	6.51	5.74	-0.82	0.015	-1.82	1.82	0.0356204
CANPARB_p11910-A	CPAR2_211910	6.84	7.76	6.08	5.36	-0.53	0.22	-0.66	0.66	0.35153
CANPARB_p11920-A	CPAR2_211920	9.84	11.16	46.81	41.25	1.88	2.3e-19	18.64	18.64	2.1865e-18
CANPARB_p11930-A	CPAR2_211930	2.33	2.64	7.1	6.26	1.24	0.015	1.82	1.82	0.0356204
CANPARB_p11940-A	CPAR2_211940	30.56	34.67	40.62	35.8	0.05	0.82	0.09	0.09	0.953644
CANPARB_p11950-A	CPAR2_211950	11.81	13.4	10.59	9.33	-0.52	0.11	-0.94	0.94	0.195455
CANPARB_p11960-A	CPAR2_211960	17.77	20.16	21.75	19.17	-0.07	0.86	-0.07	0.07	0.981968
CANPARB_p11970-A	CPAR2_211970	111.79	126.84	109.67	96.66	-0.39	0.0011	-2.95	2.95	0.0033337
CANPARB_p11980-A	CPAR2_211980	4.52	5.13	10.05	8.86	0.79	0.031	1.51	1.51	0.0676185
CANPARB_p11990-A	CPAR2_211990	3.84	4.36	6.36	5.61	0.36	0.41	0.39	0.39	0.576806
CANPARB_p12000-A	CPAR2_212000	5.88	6.67	9.9	8.73	0.39	0.28	0.55	0.55	0.427395
CANPARB_p12010-A	CPAR2_212010	4.72	5.36	11.72	10.33	0.95	0.0066	2.18	2.18	0.0171143
CANPARB_p12020-A	CPAR2_212020	38.64	43.84	33.43	29.46	-0.57	0.00068	-3.17	3.17	0.00214549
CANPARB_p12030-A	CPAR2_212030	37.99	43.11	40.67	35.84	-0.27	0.21	-0.67	0.67	0.337864
CANPARB_p12040-A	CPAR2_212040	49.23	55.86	36.24	31.94	-0.81	1.8e-08	-7.74	7.74	9.83764e-08
CANPARB_p12050-A	CPAR2_212050	9.38	10.64	15.05	13.26	0.32	0.25	0.6	0.6	0.389861
CANPARB_p12060-A	CPAR2_212060	21.01	23.84	23.94	21.1	-0.18	0.58	-0.24	0.24	0.747177
CANPARB_p12070-A	CPAR2_212070	81.87	92.89	73.9	65.13	-0.51	3.5e-05	-4.46	4.46	0.000136106
CANPARB_p12080-A	CPAR2_212080	30.96	35.13	38.36	33.81	-0.05	0.85	-0.07	0.07	0.973979
CANPARB_p12090-A	CPAR2_212090	189.43	214.94	144.9	127.7	-0.75	1.3e-24	-23.88	23.88	1.4052e-23
CANPARB_p12100-A	CPAR2_212100	36.17	41.04	61.75	54.42	0.41	0.0024	2.63	2.63	0.00684692
CANPARB_p12110-A	CPAR2_212110	6.67	7.57	16.19	14.27	0.91	0.0022	2.66	2.66	0.00632893
CANPARB_p12120-A	CPAR2_212120	10.39	11.79	15.65	13.79	0.23	0.42	0.38	0.38	0.587899
CANPARB_p12130-A	CPAR2_212130	8.65	9.81	14.8	13.04	0.41	0.17	0.76	0.76	0.28343
CANPARB_p12140-A	CPAR2_212140	51.84	58.82	34.7	30.58	-0.94	4.6e-11	-10.34	10.34	3.06859e-10
CANPARB_p12150-A	CPAR2_212150	39.55	44.88	74.51	65.67	0.55	1.6e-05	4.79	4.79	6.45864e-05
CANPARB_p12160-A	CPAR2_212160	126.89	143.98	308.69	272.06	0.92	4.7e-41	40.33	40.33	6.6912e-40
CANPARB_p12170-A	CPAR2_212170	8.52	9.67	6.82	6.01	-0.69	0.055	-1.26	1.26	0.109606
CANPARB_p12180-A	CPAR2_212180	44.83	50.87	39.06	34.42	-0.56	0.00042	-3.38	3.38	0.00137187
CANPARB_p12190-A	CPAR2_212190	14.19	16.1	11.81	10.41	-0.63	0.02	-1.69	1.69	0.0459606
CANPARB_p12200-A	CPAR2_212200	2.2	2.5	11.76	10.36	2.06	2.5e-06	5.59	5.59	1.11054e-05
CANPARB_p12210-A	CPAR2_212210	3367.96	3821.46	5717.95	5039.38	0.4	0	1000	1000	0
CANPARB_p12220-A	CPAR2_212220	16.93	19.21	33.12	29.19	0.6	0.0016	2.8	2.8	0.0047311
CANPARB_p12230-A	CPAR2_212230	143.86	163.23	86.65	76.37	-1.1	0	-1000	1000	0
CANPARB_p12240-A	CPAR2_212240	15.75	17.87	15.21	13.4	-0.41	0.2	-0.69	0.69	0.324638
CANPARB_p12250-A	CPAR2_212250	16.37	18.57	40.88	36.03	0.96	3.4e-07	6.47	6.47	1.67193e-06
CANPARB_p12260-A	CPAR2_212260	0.94	1.07	1.64	1.45	0.44	1	0	0	1
CANPARB_p12270-A	CPAR2_212270	50.5	57.3	49.37	43.51	-0.4	0.028	-1.56	1.56	0.061931
CANPARB_p12280-A	CPAR2_212280	49.99	56.72	64.72	57.04	0.01	1	0	0	1
CANPARB_p12290-A	CPAR2_212290	7.05	8	12.79	11.27	0.49	0.13	0.9	0.9	0.225367
CANPARB_p12300-A	CPAR2_212300	6.62	7.51	9.6	8.46	0.17	0.75	0.13	0.13	0.898184
CANPARB_p12310-A	CPAR2_212310	25.04	28.41	27.77	24.47	-0.22	0.43	-0.37	0.37	0.59831
CANPARB_p12320-A	CPAR2_212320	46.76	53.06	57.39	50.58	-0.07	0.72	-0.14	0.14	0.870833
CANPARB_p12330-A	CPAR2_212330	16.25	18.44	16.42	14.47	-0.35	0.33	-0.49	0.49	0.486908
CANPARB_p12340-A	CPAR2_212340	2.04	2.31	3.02	2.66	0.2	0.93	0.03	0.03	1
CANPARB_p12350-A	CPAR2_212350	1.24	1.41	0.8	0.71	-0.99	0.53	-0.28	0.28	0.699595
CANPARB_p12360-A		16.49	18.71	29.05	25.6	0.45	0.02	1.7	1.7	0.0459606
CANPARB_p12370-A	CPAR2_212380	51.33	58.24	51.59	45.47	-0.36	0.051	-1.29	1.29	0.103042
CANPARB_p12380-A	CPAR2_212390	18.18	20.63	23.46	20.68	0	1	0	0	1
CANPARB_p12390-A	CPAR2_212400	28.88	32.77	44.13	38.89	0.25	0.1	0.99	0.99	0.18021
CANPARB_p12400-A	CPAR2_212410	28.13	31.92	27.05	23.84	-0.42	0.066	-1.18	1.18	0.127311
CANPARB_p12410-A	CPAR2_212420	183.91	208.67	191.63	168.89	-0.31	0.0013	-2.89	2.89	0.00389933
CANPARB_p12420-A	CPAR2_212430	5.18	5.88	8.74	7.7	0.39	0.3	0.53	0.53	0.453183
CANPARB_p12430-A	CPAR2_212440	22.04	25.01	31.8	28.03	0.16	0.36	0.44	0.44	0.519357
CANPARB_p12440-A	CPAR2_212450	55.3	62.75	147.55	130.04	1.05	2.2e-25	24.65	24.65	2.42749e-24
CANPARB_p12450-A	CPAR2_212460	39.32	44.61	62.85	55.39	0.31	0.016	1.8	1.8	0.0376733
CANPARB_p12460-A	CPAR2_212470	6.75	7.66	7.96	7.02	-0.13	0.95	-0.02	0.02	1
CANPARB_p12470-A	CPAR2_212480	7.37	8.36	9.38	8.27	-0.02	1	0	0	1
CANPARB_p12480-A	CPAR2_212490	12.32	13.98	9.1	8.02	-0.8	0.0044	-2.36	2.36	0.0118408
CANPARB_p12490-A	CPAR2_212500	6.46	7.33	7.3	6.43	-0.19	0.81	-0.09	0.09	0.947489
CANPARB_p12500-A	CPAR2_212510	1.48	1.68	0.62	0.55	-1.62	0.17	-0.76	0.76	0.28343
CANPARB_p12510-A	CPAR2_212520	11.72	13.3	29.17	25.71	0.95	1.7e-05	4.76	4.76	6.84338e-05
CANPARB_p12520-A	CPAR2_212530	29.92	33.95	51.55	45.43	0.42	0.0038	2.42	2.42	0.0103793
CANPARB_p12530-A	CPAR2_212540	4.41	5	7.11	6.27	0.32	0.53	0.27	0.27	0.699595
CANPARB_p12540-A	CPAR2_212550	49.47	56.13	81.9	72.18	0.36	0.0017	2.76	2.76	0.00497638
CANPARB_p12550-A	CPAR2_212560	1.28	1.45	2.02	1.78	0.29	1	0	0	1
CANPARB_p12560-A	CPAR2_212570	5.2	5.9	9.79	8.63	0.55	0.12	0.93	0.93	0.210342
CANPARB_p12570-A	CPAR2_212580	2.39	2.71	3.75	3.3	0.28	0.9	0.05	0.05	1
CANPARB_p12580-A	CPAR2_212590	29.68	33.68	42.12	37.12	0.14	0.35	0.45	0.45	0.50807
CANPARB_p12590-A	CPAR2_212600	9.7	11.01	9.98	8.8	-0.32	0.54	-0.27	0.27	0.708629
CANPARB_p12600-A	CPAR2_212610	111.18	126.15	97.86	86.25	-0.55	1.1e-07	-6.97	6.97	5.65202e-07
CANPARB_p12610-A	CPAR2_212620	46.03	52.23	75.87	66.87	0.36	0.0025	2.61	2.61	0.00710097
CANPARB_p12620-A	CPAR2_212630	117.02	132.78	93.14	82.09	-0.69	6.1e-14	-13.22	13.22	4.79861e-13
CANPARB_p12630-A	CPAR2_212640	38.36	43.53	62.7	55.26	0.34	0.0082	2.09	2.09	0.0207921
CANPARB_p12640-A	CPAR2_212650	44.79	50.82	63.45	55.92	0.14	0.26	0.59	0.59	0.402872
CANPARB_p12650-A	CPAR2_212660	24.79	28.13	52.48	46.25	0.72	5.4e-06	5.26	5.26	2.31593e-05
CANPARB_p12660-A	CPAR2_212670	8.88	10.08	11.26	9.92	-0.02	1	0	0	1
CANPARB_p12670-A	CPAR2_212680	2.89	3.28	5.06	4.46	0.44	0.49	0.31	0.31	0.659472
CANPARB_p12680-A	CPAR2_212690	123.78	140.45	65.12	57.39	-1.29	0	-1000	1000	0
CANPARB_p12690-A	CPAR2_212700	42.99	48.78	66.26	58.4	0.26	0.036	1.45	1.45	0.0766905
CANPARB_p12700-A	CPAR2_212710	292.51	331.9	456.65	402.46	0.28	1.2e-08	7.94	7.94	6.63295e-08
CANPARB_p12710-A	CPAR2_212720	31.44	35.67	50.49	44.5	0.32	0.026	1.59	1.59	0.0581241
CANPARB_p12720-A	CPAR2_212730	33.14	37.6	36.72	32.36	-0.22	0.33	-0.48	0.48	0.486908
CANPARB_p12730-A	CPAR2_212740	10.92	12.39	12.24	10.79	-0.2	0.64	-0.19	0.19	0.799418
CANPARB_p12740-A	CPAR2_212750	15.64	17.75	28.56	25.17	0.5	0.012	1.92	1.92	0.0292826
CANPARB_p12750-A	CPAR2_212760	5.78	6.56	10.79	9.51	0.54	0.14	0.86	0.86	0.239572
CANPARB_p12760-A	CPAR2_212770	5.12	5.81	7.09	6.25	0.1	0.97	0.01	0.01	1
CANPARB_p12770-A	CPAR2_212780	5.68	6.44	22.69	20	1.63	1.9e-08	7.73	7.73	1.03648e-07
CANPARB_p12780-A	CPAR2_212790	24.33	27.61	41.08	36.2	0.39	0.018	1.74	1.74	0.0418923
CANPARB_p12790-A	CPAR2_212800	1.39	1.58	3	2.64	0.75	0.45	0.35	0.35	0.618472
CANPARB_p12800-A	CPAR2_212810	201.39	228.51	343.48	302.72	0.41	2.8e-12	11.55	11.55	2.00535e-11
CANPARB_p12810-A	CPAR2_212820	44.36	50.33	44.33	39.07	-0.37	0.068	-1.17	1.17	0.130693
CANPARB_p12820-A	CPAR2_212830	5.06	5.74	6.13	5.4	-0.09	0.98	-0.01	0.01	1
CANPARB_p12830-A	CPAR2_212840	12.56	14.25	27.03	23.82	0.74	0.0008	3.09	3.09	0.00249444
CANPARB_p12840-A	CPAR2_212850	0.38	0.43	0.06	0.05	-3.15	1	0	0	1
CANPARB_p12850-A	CPAR2_212860	20.42	23.17	7.89	6.95	-1.74	4.4e-11	-10.35	10.35	2.9419e-10
CANPARB_p12860-A	CPAR2_212870	5.44	6.17	8.4	7.4	0.26	0.53	0.28	0.28	0.699595
CANPARB_p12870-A	CPAR2_212880	47.01	53.34	23.69	20.88	-1.35	6.4e-17	-16.19	16.19	5.64302e-16
CANPARB_p12880-A	CPAR2_212890	4.91	5.57	7.14	6.29	0.18	0.83	0.08	0.08	0.960871
CANPARB_p12890-A	CPAR2_212900	94.21	106.9	160.08	141.08	0.4	2e-06	5.7	5.7	8.98691e-06
CANPARB_p12900-A	CPAR2_212910	6.04	6.85	8.22	7.24	0.08	1	0	0	1
CANPARB_p12910-A	CPAR2_212920	11.15	12.65	13.46	11.86	-0.09	0.85	-0.07	0.07	0.973979
CANPARB_p12920-A	CPAR2_212925	0.35	0.4	0.23	0.2	-0.95	1	0	0	1
CANPARB_p12930-A	CPAR2_212930	7.26	8.24	8.27	7.29	-0.18	0.75	-0.13	0.13	0.898184
CANPARB_p12940-A	CPAR2_212940	28.58	32.43	36.44	32.12	-0.01	1	0	0	1
CANPARB_p12950-A	CPAR2_212950	15.91	18.05	21.32	18.79	0.06	0.94	0.03	0.03	1
CANPARB_p12960-A	CPAR2_212960	35.73	40.54	58.75	51.78	0.35	0.0087	2.06	2.06	0.021955
CANPARB_p12970-A	CPAR2_212970	794.37	901.33	1346.62	1186.81	0.4	0	1000	1000	0
CANPARB_p12980-A	CPAR2_212980	89.28	101.3	77.79	68.56	-0.56	7.6e-07	-6.12	6.12	3.5833e-06
CANPARB_p12990-A	CPAR2_212990	21.83	24.77	30.42	26.81	0.11	0.57	0.24	0.24	0.738369
CANPARB_p13000-A	CPAR2_213000	5.79	6.57	17.61	15.52	1.24	4.1e-05	4.39	4.39	0.000157757
CANPARB_p13010-A	CPAR2_213010	14.65	16.62	17.96	15.83	-0.07	0.91	-0.04	0.04	1
CANPARB_p13020-A	CPAR2_213020	17.64	20.02	21.1	18.6	-0.11	0.81	-0.09	0.09	0.947489
CANPARB_p13030-A	CPAR2_213030	4.8	5.45	7.6	6.7	0.3	0.62	0.21	0.21	0.781122
CANPARB_p13040-A	CPAR2_213040	46.88	53.19	104.74	92.31	0.8	2.4e-12	11.62	11.62	1.72735e-11
CANPARB_p13050-A	CPAR2_213050	996.1	1130.23	3987.97	3514.71	1.64	0	1000	1000	0
CANPARB_p13060-A	CPAR2_213060	36.32	41.21	65.18	57.44	0.48	0.00035	3.46	3.46	0.00115682
CANPARB_p13070-A	CPAR2_213070	1.14	1.29	1.77	1.56	0.27	1	0	0	1
CANPARB_p13080-A	CPAR2_213080	59.81	67.86	69.41	61.17	-0.15	0.38	-0.42	0.42	0.542844
CANPARB_p13090-A	CPAR2_213090	24.15	27.4	49.67	43.78	0.68	2.3e-05	4.63	4.63	9.13272e-05
CANPARB_p13100-A	CPAR2_213100	10.99	12.47	13.94	12.29	-0.02	1	0	0	1
CANPARB_p13110-A	CPAR2_213110	10.36	11.76	12.53	11.04	-0.09	0.93	-0.03	0.03	1
CANPARB_p13120-A	CPAR2_213120	8.32	9.44	10.07	8.87	-0.09	0.97	-0.02	0.02	1
CANPARB_p13130-A	CPAR2_213130	19.99	22.68	47.77	42.1	0.89	2.1e-07	6.68	6.68	1.05216e-06
CANPARB_p13140-A	CPAR2_213140	102.44	116.23	128.77	113.49	-0.03	0.8	-0.1	0.1	0.941641
CANPARB_p13150-A	CPAR2_213150	17.59	19.96	48.24	42.52	1.09	7.9e-10	9.1	9.1	4.85904e-09
CANPARB_p13160-A	CPAR2_213160	7.03	7.98	10.28	9.06	0.18	0.62	0.21	0.21	0.781122
CANPARB_p13170-A	CPAR2_213170	1127.98	1279.87	1347.06	1187.2	-0.11	0.0029	-2.53	2.53	0.00816955
CANPARB_p13180-A	CPAR2_213180	49.19	55.81	30.93	27.26	-1.03	7.3e-12	-11.14	11.14	5.11526e-11
CANPARB_p13190-A	CPAR2_213190	7.18	8.15	8.46	7.46	-0.13	0.92	-0.04	0.04	1
CANPARB_p13200-A	CPAR2_213200	186.27	211.35	203.6	179.44	-0.24	0.01	-1.98	1.98	0.0247961
CANPARB_p13210-A	CPAR2_213210	33.85	38.41	35.57	31.35	-0.29	0.19	-0.71	0.71	0.311438
CANPARB_p13220-A	CPAR2_213220	2.53	2.87	2.73	2.41	-0.25	0.86	-0.06	0.06	0.981968
CANPARB_p13230-A	CPAR2_213230 / CPAR2_213240	29.1	33.02	34.04	30	-0.14	0.58	-0.24	0.24	0.747177
CANPARB_p13240-A	CPAR2_213250	168.49	191.18	121.73	107.28	-0.83	3.5e-26	-25.46	25.46	3.95921e-25
CANPARB_p13250-A	CPAR2_213260	40.96	46.48	89.79	79.13	0.77	2.5e-10	9.6	9.6	1.58442e-09
CANPARB_p13260-A	CPAR2_213270	15.9	18.04	13.28	11.7	-0.62	0.013	-1.87	1.87	0.0314337
CANPARB_p13270-A	CPAR2_213280	1.61	1.83	3.33	2.93	0.68	0.53	0.28	0.28	0.699595
CANPARB_p13280-A	CPAR2_213290	2.29	2.6	6.68	5.89	1.18	0.028	1.56	1.56	0.061931
CANPARB_p13290-A	CPAR2_213300	7.11	8.07	3.79	3.34	-1.27	0.002	-2.71	2.71	0.0057993
CANPARB_p13300-A	CPAR2_213310	5.18	5.88	10.85	9.56	0.7	0.041	1.39	1.39	0.0854094
CANPARB_p13310-A	CPAR2_213320	2.18	2.47	2.16	1.9	-0.37	0.91	-0.04	0.04	1
CANPARB_p13320-A	CPAR2_213330	27.53	31.24	22.35	19.7	-0.67	0.00046	-3.34	3.34	0.00149168
CANPARB_p13330-A	CPAR2_213340	8.24	9.35	4.92	4.34	-1.11	0.0035	-2.46	2.46	0.00965021
CANPARB_p13340-A	CPAR2_213350	7.05	8	12.74	11.23	0.49	0.12	0.9	0.9	0.210342
CANPARB_p13350-A	CPAR2_213360	25.99	29.49	51.04	44.98	0.61	7.6e-05	4.12	4.12	0.000281658
CANPARB_p13360-A	CPAR2_213380	344.32	390.68	57.67	50.83	-2.94	0	-1000	1000	0
CANPARB_p13370-A	CPAR2_213390	136.37	154.73	130.28	114.82	-0.43	3.6e-05	-4.45	4.45	0.000139715
CANPARB_p13380-A	CPAR2_213400	23.97	27.2	24.91	21.95	-0.31	0.27	-0.56	0.56	0.41539
CANPARB_p13390-A	CPAR2_213410	5.5	6.24	13.75	12.12	0.96	0.0044	2.36	2.36	0.0118408
CANPARB_p13400-A	CPAR2_213420	2.2	2.5	5.44	4.79	0.94	0.093	1.03	1.03	0.170974
CANPARB_p13410-A	CPAR2_213430	42.58	48.31	55.43	48.85	0.02	0.98	0.01	0.01	1
CANPARB_p13420-A	CPAR2_213440	1.62	1.84	2.85	2.51	0.45	0.83	0.08	0.08	0.960871
CANPARB_p13430-A	CPAR2_213450	63.41	71.95	50.81	44.78	-0.68	4.2e-08	-7.37	7.37	2.22261e-07
CANPARB_p13440-A	CPAR2_213460	4.71	5.34	9.96	8.78	0.72	0.046	1.34	1.34	0.0943436
CANPARB_p13450-A	CPAR2_213470	27.17	30.83	34.23	30.17	-0.03	0.97	-0.01	0.01	1
CANPARB_p13460-A	CPAR2_213480	16.32	18.52	21.69	19.12	0.05	0.9	0.05	0.05	1
CANPARB_p13470-A	CPAR2_213490	26.52	30.09	21.64	19.07	-0.66	0.00088	-3.06	3.06	0.00271632
CANPARB_p13480-A	CPAR2_213500	3.05	3.46	9.24	8.14	1.23	0.0044	2.36	2.36	0.0118408
CANPARB_p13490-A	CPAR2_213510	17.32	19.65	14.64	12.9	-0.61	0.016	-1.81	1.81	0.0376733
CANPARB_p13500-A	CPAR2_213520	34.15	38.75	49.44	43.57	0.17	0.22	0.66	0.66	0.35153
CANPARB_p13510-A	CPAR2_213530	4211.94	4779.09	2521.39	2222.17	-1.1	0	-1000	1000	0
CANPARB_p13520-A	CPAR2_213540	11.75	13.33	10.46	9.22	-0.53	0.12	-0.93	0.93	0.210342
CANPARB_p13530-A	CPAR2_213550	3.04	3.45	3.7	3.26	-0.08	1	0	0	1
CANPARB_p13540-A	CPAR2_213560	7.97	9.04	11.81	10.41	0.2	0.63	0.2	0.2	0.790649
CANPARB_p13550-A	CPAR2_213570	148.16	168.11	254.32	224.14	0.41	8.1e-10	9.09	9.09	4.97681e-09
CANPARB_p13560-A	CPAR2_213580	2.18	2.47	6.15	5.42	1.13	0.028	1.55	1.55	0.061931
CANPARB_p13570-A	CPAR2_213590	33.35	37.84	60.5	53.32	0.49	0.00032	3.5	3.5	0.00106369
CANPARB_p13580-A	CPAR2_213600	39.48	44.8	152.62	134.51	1.59	0	1000	1000	0
CANPARB_p13590-A	CPAR2_213610	4	4.54	7.59	6.69	0.56	0.21	0.68	0.68	0.337864
CANPARB_p13600-A	CPAR2_213620	30.94	35.11	41.73	36.78	0.07	0.67	0.17	0.17	0.826805
CANPARB_p13610-A	CPAR2_213630	83.3	94.52	124.08	109.36	0.21	0.019	1.73	1.73	0.0439394
CANPARB_p13620-A	CPAR2_213640	66.55	75.51	116.6	102.76	0.44	7.5e-06	5.12	5.12	3.15855e-05
CANPARB_p13630-A	CPAR2_213650	3.71	4.21	8.81	7.76	0.88	0.036	1.44	1.44	0.0766905
CANPARB_p13640-A	CPAR2_213660	7.7	8.74	14.91	13.14	0.59	0.037	1.43	1.43	0.0784201
CANPARB_p13650-A	CPAR2_213670	3053.7	3464.89	4209.61	3710.04	0.1	2.1e-10	9.69	9.69	1.34405e-09
CANPARB_p13660-A	CPAR2_213680	20.72	23.51	27.92	24.61	0.07	0.82	0.08	0.08	0.953644
CANPARB_p13670-A	CPAR2_213690	9.79	11.11	12.92	11.39	0.04	0.97	0.01	0.01	1
CANPARB_p13680-A	CPAR2_213700	5.74	6.51	5.24	4.62	-0.49	0.35	-0.46	0.46	0.50807
CANPARB_p13690-A	CPAR2_213710	3.22	3.65	4.54	4	0.13	0.99	0	0	1
CANPARB_p13700-A	CPAR2_213720	603.04	684.24	936.14	825.05	0.27	3.6e-15	14.44	14.44	2.95544e-14
CANPARB_p13710-A	CPAR2_213730	6.46	7.33	10.74	9.47	0.37	0.3	0.52	0.52	0.453183
CANPARB_p13720-A	CPAR2_213740	6.92	7.85	5.48	4.83	-0.7	0.067	-1.17	1.17	0.128941
CANPARB_p13730-A	CPAR2_213750	88.75	100.7	73.99	65.21	-0.63	9.6e-09	-8.02	8.02	5.35198e-08
CANPARB_p13740-A	CPAR2_213760	75.7	85.89	85.49	75.34	-0.19	0.2	-0.69	0.69	0.324638
CANPARB_p13750-A	CPAR2_213780	132.08	149.86	105.6	93.07	-0.69	3.2e-15	-14.49	14.49	2.63447e-14
CANPARB_p13760-A	CPAR2_213770	3.71	4.21	7.08	6.24	0.57	0.23	0.65	0.65	0.364416
CANPARB_p13770-A	CPAR2_213800	0.62	0.7	0.63	0.56	-0.35	1	0	0	1
CANPARB_p13780-A	CPAR2_213810	5.97	6.77	6.61	5.83	-0.22	0.77	-0.12	0.12	0.915934
CANPARB_p13790-A	CPAR2_213820	14.21	16.12	18.57	16.37	0.02	1	0	0	1
CANPARB_p13800-A	CPAR2_213830	4.48	5.08	10.53	9.28	0.87	0.019	1.72	1.72	0.0439394
CANPARB_p13810-A	CPAR2_213840	138.88	157.58	128.77	113.49	-0.47	1.7e-06	-5.76	5.76	7.69217e-06
CANPARB_p13820-A	CPAR2_213850	63.14	71.64	63.24	55.74	-0.36	0.028	-1.55	1.55	0.061931
CANPARB_p13830-A	CPAR2_213860	14.89	16.89	18.11	15.96	-0.08	0.89	-0.05	0.05	1
CANPARB_p13840-A	CPAR2_213870	4.39	4.98	4.05	3.57	-0.48	0.54	-0.27	0.27	0.708629
CANPARB_p13850-A	CPAR2_213880	1.53	1.74	2.15	1.89	0.12	1	0	0	1
CANPARB_p13860-A	CPAR2_213890	0	0	0.14	0.12	1000000	1	0	0	1
CANPARB_p13870-A	CPAR2_213900	8.49	9.63	7.93	6.99	-0.46	0.3	-0.52	0.52	0.453183
CANPARB_p13880-A	CPAR2_213910	6.47	7.34	9.14	8.06	0.13	0.81	0.09	0.09	0.947489
CANPARB_p13890-A	CPAR2_213920	195.09	221.36	699.18	616.21	1.48	0	1000	1000	0
CANPARB_p13900-A	CPAR2_213930	170.88	193.89	267.9	236.11	0.28	6.6e-06	5.18	5.18	2.80584e-05
CANPARB_p13910-A	CPAR2_213940	53.91	61.17	453.91	400.04	2.71	0	1000	1000	0
CANPARB_p13920-A	CPAR2_213950	5.57	6.32	9.71	8.56	0.44	0.25	0.6	0.6	0.389861
CANPARB_p13930-A	CPAR2_213960	88.92	100.89	177.37	156.32	0.63	7.4e-14	13.13	13.13	5.7823e-13
CANPARB_p13940-A	CPAR2_213970	18.02	20.45	23.36	20.59	0.01	1	0	0	1
CANPARB_p13950-A	CPAR2_213980	133.41	151.37	153.82	135.57	-0.16	0.14	-0.85	0.85	0.239572
CANPARB_p13960-A	CPAR2_213990	30.92	35.08	38.67	34.08	-0.04	0.89	-0.05	0.05	1
CANPARB_p13970-A	CPAR2_214000	3.15	3.57	4.58	4.04	0.18	0.93	0.03	0.03	1
CANPARB_p13980-A	CPAR2_214010	5.83	6.62	12.2	10.75	0.7	0.034	1.47	1.47	0.0730969
CANPARB_p13990-A	CPAR2_214020	45.31	51.41	47.32	41.7	-0.3	0.13	-0.89	0.89	0.225367
CANPARB_p14000-A	CPAR2_214030	5.78	6.56	12.38	10.91	0.73	0.027	1.57	1.57	0.0600835
CANPARB_p14010-A	CPAR2_214040	20.06	22.76	21.23	18.71	-0.28	0.36	-0.45	0.45	0.519357
CANPARB_p14020-A	CPAR2_214050	1.66	1.88	3.65	3.22	0.78	0.31	0.5	0.5	0.464682
CANPARB_p14030-A	CPAR2_214060	109.12	123.81	70.36	62.01	-1	4.4e-23	-22.35	22.35	4.60265e-22
CANPARB_p14040-A	CPAR2_214070	31.12	35.31	24.77	21.83	-0.69	7.2e-05	-4.14	4.14	0.000268368
CANPARB_p14050-A	CPAR2_214080	43.77	49.66	52.73	46.47	-0.1	0.67	-0.18	0.18	0.826805
CANPARB_p14060-A	CPAR2_214090	7.77	8.82	15.95	14.06	0.67	0.019	1.72	1.72	0.0439394
CANPARB_p14070-A	CPAR2_214100	7.82	8.87	16.09	14.18	0.68	0.019	1.71	1.71	0.0439394
CANPARB_p14080-A	CPAR2_214110	21.42	24.3	19.9	17.54	-0.47	0.059	-1.23	1.23	0.115565
CANPARB_p14090-A	CPAR2_214120	23.09	26.2	30.69	27.05	0.05	0.88	0.06	0.06	0.997003
CANPARB_p14100-A	CPAR2_214130	44.9	50.95	55.71	49.1	-0.05	0.84	-0.08	0.08	0.968223
CANPARB_p14110-A	CPAR2_214140	19.49	22.11	27.37	24.12	0.13	0.5	0.3	0.3	0.670149
CANPARB_p14120-A	CPAR2_214150	56.81	64.46	57.6	50.76	-0.34	0.048	-1.32	1.32	0.0979294
CANPARB_p14130-A	CPAR2_214160	16.4	18.61	18.67	16.45	-0.18	0.61	-0.21	0.21	0.771856
CANPARB_p14140-A	CPAR2_214170	7.5	8.51	7.5	6.61	-0.36	0.48	-0.32	0.32	0.650967
CANPARB_p14150-A	CPAR2_100020	11.75	13.33	25.61	22.57	0.76	0.0008	3.09	3.09	0.00249444
CANPARB_p14160-A	CPAR2_100030	181.79	206.27	130.01	114.58	-0.85	6.3e-29	-28.2	28.2	7.58208e-28
CANPARB_p14170-A	CPAR2_100040	228.42	259.18	296.69	261.48	0.01	0.82	0.09	0.09	0.953644
CANPARB_p14180-A	CPAR2_100050	25.96	29.46	31.81	28.04	-0.07	0.82	-0.09	0.09	0.953644
CANPARB_p14190-A	CPAR2_100060	243.23	275.98	361.82	318.88	0.21	8.7e-05	4.06	4.06	0.000317585
CANPARB_p14200-A	CPAR2_100070	20.53	23.29	17.68	15.58	-0.58	0.013	-1.9	1.9	0.0314337
CANPARB_p14210-A	CPAR2_100080	12.73	14.44	9.86	8.69	-0.73	0.0076	-2.12	2.12	0.0194652
CANPARB_p14220-A	CPAR2_100090	13.58	15.41	34.08	30.04	0.96	2.6e-06	5.59	5.59	1.15321e-05
CANPARB_p14230-A	CPAR2_100100	191.26	217.01	199.51	175.83	-0.3	0.001	-3	3	0.00305602
CANPARB_p14240-A	CPAR2_100110	173.75	197.15	274.51	241.93	0.3	2.2e-06	5.65	5.65	9.83262e-06
CANPARB_p14250-A	CPAR2_100120	9.15	10.38	23.58	20.78	1	6.1e-05	4.21	4.21	0.00022927
CANPARB_p14260-A	CPAR2_100130	80.28	91.09	108.33	95.47	0.07	0.44	0.36	0.36	0.608021
CANPARB_p14270-A	CPAR2_100140	19.6	22.24	18.62	16.41	-0.44	0.11	-0.96	0.96	0.195455
CANPARB_p14280-A	CPAR2_100150	4.51	5.12	8.34	7.35	0.52	0.18	0.75	0.75	0.297301
CANPARB_p14290-A	CPAR2_100160	26.67	30.26	54.61	48.13	0.67	1.1e-05	4.95	4.95	4.53119e-05
CANPARB_p14300-A	CPAR2_100170	2.45	2.78	6.66	5.87	1.08	0.028	1.55	1.55	0.061931
CANPARB_p14310-A	CPAR2_100180	18.82	21.35	13.84	12.2	-0.81	0.00058	-3.23	3.23	0.00184796
CANPARB_p14320-A	CPAR2_100190	24.23	27.49	23.19	20.44	-0.43	0.097	-1.01	1.01	0.177378
CANPARB_p14330-A	CPAR2_100200	7.61	8.63	3.15	2.78	-1.64	0.00013	-3.9	3.9	0.00046382
CANPARB_p14340-A	CPAR2_100210	79.35	90.03	93.16	82.1	-0.13	0.36	-0.44	0.44	0.519357
CANPARB_p14350-A	CPAR2_100220	69.58	78.95	74.66	65.8	-0.26	0.093	-1.03	1.03	0.170974
CANPARB_p14360-A	CPAR2_100230	33.46	37.97	47.64	41.99	0.15	0.31	0.5	0.5	0.464682
CANPARB_p14370-A	CPAR2_100240	18.01	20.44	30.21	26.62	0.38	0.047	1.33	1.33	0.0962255
CANPARB_p14380-A	CPAR2_100250	22.52	25.55	31.55	27.81	0.12	0.54	0.27	0.27	0.708629
CANPARB_p14390-A	CPAR2_100260	20.59	23.36	34.8	30.67	0.39	0.025	1.6	1.6	0.0561034
CANPARB_p14400-A	CPAR2_100270	14.39	16.33	11.96	10.54	-0.63	0.019	-1.71	1.71	0.0439394
CANPARB_p14410-A	CPAR2_100280	55.59	63.08	44.52	39.24	-0.68	2.7e-07	-6.56	6.56	1.34127e-06
CANPARB_p14420-A	CPAR2_100290	337.25	382.66	341.01	300.54	-0.35	6.8e-07	-6.17	6.17	3.22434e-06
CANPARB_p14430-A	CPAR2_100300	454.18	515.34	167.85	147.93	-1.8	0	-1000	1000	0
CANPARB_p14440-A	CPAR2_100320	280.84	318.66	408.83	360.31	0.18	0.00031	3.51	3.51	0.00103339
CANPARB_p14450-A	CPAR2_100330	55.65	63.14	5.35	4.72	-3.74	0	-1000	1000	0
CANPARB_p14460-A	CPAR2_100340	21.98	24.94	38.51	33.94	0.44	0.0089	2.05	2.05	0.0224113
CANPARB_p14470-A	CPAR2_100350	0.24	0.27	0.28	0.25	-0.11	1	0	0	1
CANPARB_p14480-A	CPAR2_100360	40.09	45.49	42.93	37.84	-0.27	0.21	-0.68	0.68	0.337864
CANPARB_p14490-A	CPAR2_100370	11.29	12.81	12.62	11.12	-0.2	0.69	-0.16	0.16	0.843815
CANPARB_p14500-A	CPAR2_100380	46.82	53.12	52.84	46.57	-0.19	0.32	-0.5	0.5	0.47564
CANPARB_p14510-A	CPAR2_100390	652.17	739.99	804.47	709	-0.06	0.2	-0.71	0.71	0.324638
CANPARB_p14520-A	CPAR2_100400	0.49	0.56	0.32	0.28	-0.99	0.91	-0.04	0.04	1
CANPARB_p14530-A	CPAR2_100410	31.17	35.37	35.19	31.01	-0.19	0.43	-0.37	0.37	0.59831
CANPARB_p14540-A	CPAR2_100420	28.92	32.81	26.45	23.31	-0.49	0.018	-1.73	1.73	0.0418923
CANPARB_p14550-A	CPAR2_100430	63.2	71.71	72.9	64.25	-0.16	0.33	-0.48	0.48	0.486908
CANPARB_p14560-A	CPAR2_100440	25.91	29.4	22.88	20.16	-0.54	0.011	-1.97	1.97	0.0270687
CANPARB_p14570-A	CPAR2_100450	14.47	16.42	18.07	15.93	-0.04	1	0	0	1
CANPARB_p14580-A	CPAR2_100460	45.44	51.56	47.84	42.16	-0.29	0.13	-0.87	0.87	0.225367
CANPARB_p14590-A	CPAR2_100470	330.83	375.38	297.46	262.16	-0.52	9.1e-17	-16.04	16.04	7.9516e-16
CANPARB_p14600-A	CPAR2_100480	20.7	23.49	32.6	28.73	0.29	0.11	0.94	0.94	0.195455
CANPARB_p14610-A	CPAR2_100490	343.86	390.16	173.29	152.73	-1.35	0	-1000	1000	0
CANPARB_p14620-A	CPAR2_100500	26.16	29.68	30.07	26.5	-0.16	0.54	-0.27	0.27	0.708629
CANPARB_p14630-A	CPAR2_100510	3.78	4.29	2.66	2.34	-0.87	0.14	-0.84	0.84	0.239572
CANPARB_p14640-A	CPAR2_100520	11.42	12.96	5.22	4.6	-1.49	9.8e-06	-5.01	5.01	4.07136e-05
CANPARB_p14650-A	CPAR2_100530	239.92	272.23	278.69	245.62	-0.15	0.065	-1.19	1.19	0.125714
CANPARB_p14660-A	CPAR2_100540	7.1	8.06	15.48	13.64	0.76	0.0098	2.01	2.01	0.0244769
CANPARB_p14670-A	CPAR2_100550	6.27	7.11	10.64	9.38	0.4	0.24	0.63	0.63	0.377189
CANPARB_p14680-A	CPAR2_100560	5.53	6.27	38.53	33.96	2.44	2.3e-21	20.63	20.63	2.32268e-20
CANPARB_p14690-A	CPAR2_100565	2.61	2.96	0.09	0.08	-5.21	0.00044	-3.36	3.36	0.00143319
CANPARB_p14700-A	CPAR2_100570	43.77	49.66	4.79	4.22	-3.56	0	-1000	1000	0
CANPARB_p14710-A	CPAR2_100580	7.35	8.34	8.55	7.54	-0.15	0.85	-0.07	0.07	0.973979
CANPARB_p14720-A	CPAR2_100590	10.45	11.86	13.86	12.22	0.04	1	0	0	1
CANPARB_p14730-A	CPAR2_100600	18.35	20.82	25.85	22.78	0.13	0.49	0.31	0.31	0.659472
CANPARB_p14740-A	CPAR2_100610	0.97	1.1	4.54	4	1.86	0.013	1.88	1.88	0.0314337
CANPARB_p14750-A	CPAR2_100620	32.77	37.18	62.61	55.18	0.57	4.2e-05	4.38	4.38	0.000161286
CANPARB_p14760-A	CPAR2_100630	3.32	3.77	4.33	3.82	0.02	1	0	0	1
CANPARB_p14770-A	CPAR2_100640	504.46	572.39	575.11	506.86	-0.18	0.0015	-2.82	2.82	0.00446481
CANPARB_p14780-A	CPAR2_100650	11.86	13.46	16.91	14.9	0.15	0.65	0.19	0.19	0.808449
CANPARB_p14790-A	CPAR2_100660	3.92	4.45	5.86	5.16	0.21	0.87	0.06	0.06	0.989322
CANPARB_p14800-A	CPAR2_100670	3.97	4.5	9.3	8.2	0.86	0.035	1.46	1.46	0.0749982
CANPARB_p14810-A	CPAR2_100680	41.19	46.74	79.42	69.99	0.58	2.3e-06	5.64	5.64	1.02638e-05
CANPARB_p14820-A	CPAR2_100690	28.44	32.27	41.9	36.93	0.19	0.21	0.67	0.67	0.337864
CANPARB_p14830-A	CPAR2_100700	2.97	3.37	3.17	2.79	-0.27	0.8	-0.1	0.1	0.941641
CANPARB_p14840-A	CPAR2_100710	12.81	14.53	81.13	71.5	2.3	6e-41	40.23	40.23	8.50049e-40
CANPARB_p14850-A	CPAR2_100720	25.48	28.91	35.27	31.08	0.1	0.56	0.25	0.25	0.728324
CANPARB_p14860-A	CPAR2_100730	9.05	10.27	12.81	11.29	0.14	0.69	0.16	0.16	0.843815
CANPARB_p14870-A	CPAR2_100740	75.19	85.31	38.67	34.08	-1.32	4.8e-25	-24.32	24.32	5.24674e-24
CANPARB_p14880-A	CPAR2_100750	37.58	42.64	33.67	29.67	-0.52	0.0035	-2.46	2.46	0.00965021
CANPARB_p14890-A	CPAR2_100760	46.33	52.57	43.65	38.47	-0.45	0.0097	-2.01	2.01	0.0242791
CANPARB_p14900-A	CPAR2_100770	1147.49	1302	1673.53	1474.93	0.18	8.3e-13	12.08	12.08	6.14811e-12
CANPARB_p14910-A	CPAR2_100780	337.05	382.43	121.45	107.04	-1.84	0	-1000	1000	0
CANPARB_p14920-A	CPAR2_100790	11.21	12.72	21.16	18.65	0.55	0.023	1.64	1.64	0.0519346
CANPARB_p14930-A	CPAR2_100800	28.59	32.44	31.23	27.52	-0.24	0.33	-0.49	0.49	0.486908
CANPARB_p14940-A	CPAR2_100810	34.39	39.02	20.46	18.03	-1.11	8.9e-10	-9.05	9.05	5.45113e-09
CANPARB_p14950-A	CPAR2_100820	135.44	153.68	90.84	80.06	-0.94	7.5e-26	-25.13	25.13	8.41875e-25
CANPARB_p14960-A	CPAR2_100830	16.6	18.84	0.36	0.32	-5.9	1e-25	-24.99	24.99	1.11606e-24
CANPARB_p14970-A	CPAR2_100840	8.37	9.5	18.49	16.3	0.78	0.0032	2.5	2.5	0.0089157
CANPARB_p14980-A	CPAR2_100850	106.14	120.43	102.67	90.49	-0.41	0.00064	-3.19	3.19	0.00202696
CANPARB_p14990-A	CPAR2_100920	4.56	5.17	17.14	15.11	1.54	3.7e-06	5.43	5.43	1.61533e-05
CANPARB_p15000-A	CPAR2_100910	5.39	6.12	9.22	8.13	0.41	0.27	0.56	0.56	0.41539
CANPARB_p15010-A	CPAR2_100900	9.07	10.29	9.77	8.61	-0.26	0.69	-0.16	0.16	0.843815
CANPARB_p15020-A	CPAR2_100890	51.95	58.95	12.83	11.31	-2.38	0	-1000	1000	0
CANPARB_p15030-A	CPAR2_100880	9.22	10.46	17.43	15.36	0.55	0.034	1.47	1.47	0.0730969
CANPARB_p15040-A	CPAR2_100870	358.57	406.85	422.69	372.53	-0.13	0.051	-1.29	1.29	0.103042
CANPARB_p15050-A	CPAR2_100930	102.46	116.26	98.81	87.08	-0.42	0.00065	-3.19	3.19	0.00205751
CANPARB_p15060-A	CPAR2_100940	9.21	10.45	21.3	18.77	0.85	0.00086	3.06	3.06	0.00266021
CANPARB_p15070-A	CPAR2_100950	0	0	0.13	0.11	1000000	1	0	0	1
CANPARB_p15080-A	CPAR2_100960	13.25	15.03	14.32	12.62	-0.25	0.53	-0.28	0.28	0.699595
CANPARB_p15090-A	CPAR2_100970	89.32	101.35	33.53	29.55	-1.78	0	-1000	1000	0
CANPARB_p15100-A	CPAR2_100980	0.88	1	1.13	1	0	1	0	0	1
CANPARB_p15110-A	CPAR2_100990	44.69	50.71	45.24	39.87	-0.35	0.087	-1.06	1.06	0.162087
CANPARB_p15120-A	CPAR2_101000	3.59	4.07	8.29	7.31	0.84	0.038	1.42	1.42	0.0801322
CANPARB_p15130-A	CPAR2_101010	5.47	6.21	14.73	12.98	1.06	0.0012	2.93	2.93	0.00361424
CANPARB_p15140-A	CPAR2_101020	4495.59	5100.93	1688.93	1488.5	-1.78	0	-1000	1000	0
CANPARB_p15150-A	CPAR2_101030	46.96	53.28	86.81	76.51	0.52	7.4e-06	5.13	5.13	3.11869e-05
CANPARB_p15160-A	CPAR2_101040	154.98	175.85	151.52	133.54	-0.4	8.5e-05	-4.07	4.07	0.000311453
CANPARB_p15170-A	CPAR2_101050	1.19	1.35	1.95	1.72	0.35	0.92	0.04	0.04	1
CANPARB_p15180-A	CPAR2_101060	69.79	79.19	64.13	56.52	-0.49	0.00038	-3.42	3.42	0.00124961
CANPARB_p15190-A	CPAR2_101070	102.54	116.35	131.14	115.58	-0.01	0.98	-0.01	0.01	1
CANPARB_p15200-A	CPAR2_101080	5.77	6.55	6.99	6.16	-0.09	0.98	-0.01	0.01	1
CANPARB_p15210-A	CPAR2_101090	19.74	22.4	17.27	15.22	-0.56	0.019	-1.73	1.73	0.0439394
CANPARB_p15220-A	CPAR2_101100	24.37	27.65	18.86	16.62	-0.73	0.00027	-3.57	3.57	0.0009094
CANPARB_p15230-A	CPAR2_101110	31.84	36.13	35.95	31.68	-0.19	0.42	-0.38	0.38	0.587899
CANPARB_p15240-A	CPAR2_101120	91.15	103.42	153.62	135.39	0.39	4.9e-06	5.31	5.31	2.11392e-05
CANPARB_p15250-A	CPAR2_101130	53.19	60.35	63.6	56.05	-0.11	0.56	-0.25	0.25	0.728324
CANPARB_p15260-A	CPAR2_101140	29.63	33.62	26.92	23.73	-0.5	0.016	-1.8	1.8	0.0376733
CANPARB_p15270-A	CPAR2_101150	37.47	42.52	28.23	24.88	-0.77	2e-06	-5.7	5.7	8.98691e-06
CANPARB_p15280-A	CPAR2_101160	68.89	78.17	63.92	56.33	-0.47	0.00072	-3.14	3.14	0.00226313
CANPARB_p15290-A	CPAR2_101170	1021.74	1159.32	1289.79	1136.73	-0.03	0.46	-0.34	0.34	0.629105
CANPARB_p15300-A	CPAR2_101180	24.72	28.05	27.82	24.52	-0.19	0.51	-0.29	0.29	0.680427
CANPARB_p15310-A	CPAR2_101190	5.92	6.72	4.18	3.68	-0.87	0.038	-1.42	1.42	0.0801322
CANPARB_p15320-A	CPAR2_101200	13.32	15.11	13.78	12.14	-0.32	0.45	-0.35	0.35	0.618472
CANPARB_p15330-A	CPAR2_101210	277.56	314.93	294.54	259.59	-0.28	0.00026	-3.59	3.59	0.000878761
CANPARB_p15340-A	CPAR2_101220	6.3	7.15	6.51	5.74	-0.32	0.68	-0.17	0.17	0.835965
CANPARB_p15350-A	CPAR2_101230	4.18	4.74	11.94	10.52	1.15	0.0017	2.76	2.76	0.00497638
CANPARB_p15360-A	CPAR2_101240	3.78	4.29	5.2	4.58	0.1	1	0	0	1
CANPARB_p15370-A	CPAR2_101250	17.45	19.8	18.88	16.64	-0.25	0.49	-0.31	0.31	0.659472
CANPARB_p15380-A	CPAR2_101260	13.02	14.77	47.62	41.97	1.51	8.7e-15	14.06	14.06	7.06285e-14
CANPARB_p15390-A	CPAR2_101270	10.37	11.77	22.09	19.47	0.73	0.0025	2.6	2.6	0.00710097
CANPARB_p15400-A	CPAR2_101280	11.22	12.73	32.65	28.78	1.18	7.4e-08	7.13	7.13	3.85659e-07
CANPARB_p15410-A	CPAR2_101290	10.34	11.73	19.02	16.76	0.51	0.042	1.38	1.38	0.0872745
CANPARB_p15420-A	CPAR2_101300	68.03	77.19	38.93	34.31	-1.17	4.4e-19	-18.36	18.36	4.13572e-18
CANPARB_p15430-A	CPAR2_101310	221.75	251.61	206.39	181.9	-0.47	3.5e-09	-8.46	8.46	2.03684e-08
CANPARB_p15440-A	CPAR2_101320	4.21	4.78	17.55	15.47	1.7	3.9e-07	6.4	6.4	1.90816e-06
CANPARB_p15450-A	CPAR2_101320	15.51	17.6	27.52	24.25	0.46	0.026	1.59	1.59	0.0581241
CANPARB_p15460-A	CPAR2_101330	288.56	327.42	266.89	235.22	-0.48	5.7e-12	-11.25	11.25	4.02795e-11
CANPARB_p15470-A	CPAR2_101340	3.17	3.6	6.15	5.42	0.59	0.19	0.72	0.72	0.311438
CANPARB_p15480-A	CPAR2_101350	1783.81	2024	1418.31	1249.99	-0.7	0	-1000	1000	0
CANPARB_p15490-A	CPAR2_101360	37.2	42.21	31.68	27.92	-0.6	0.00052	-3.28	3.28	0.00166771
CANPARB_p15500-A	CPAR2_101370	3.86	4.38	6.39	5.63	0.36	0.41	0.39	0.39	0.576806
CANPARB_p15510-A	CPAR2_101380	4.16	4.72	7.3	6.43	0.44	0.34	0.47	0.47	0.498388
CANPARB_p15520-A	CPAR2_101390	818.28	928.46	724.76	638.75	-0.54	0	-1000	1000	0
CANPARB_p15530-A	CPAR2_101400	9.11	10.34	7.3	6.43	-0.68	0.039	-1.41	1.41	0.0819744
CANPARB_p15540-A	CPAR2_101410	489.33	555.22	779.49	686.99	0.31	5.6e-16	15.25	15.25	4.74415e-15
CANPARB_p15550-A	CPAR2_101420	3.93	4.46	5.94	5.24	0.23	0.73	0.13	0.13	0.880192
CANPARB_p15560-A	CPAR2_101430	6.68	7.58	5.09	4.49	-0.76	0.068	-1.17	1.17	0.130693
CANPARB_p15570-A	CPAR2_101440	3.88	4.4	3.49	3.08	-0.52	0.45	-0.35	0.35	0.618472
CANPARB_p15580-A	CPAR2_101450	4.01	4.55	4.25	3.75	-0.28	0.84	-0.07	0.07	0.968223
CANPARB_p15590-A	CPAR2_101460	6.8	7.72	6.89	6.07	-0.34	0.65	-0.19	0.19	0.808449
CANPARB_p15600-A	CPAR2_101470	4.32	4.9	5.76	5.08	0.05	1	0	0	1
CANPARB_p15610-A	CPAR2_101480	64.81	73.54	71.08	62.64	-0.23	0.15	-0.82	0.82	0.254446
CANPARB_p15620-A	CPAR2_101490	36.91	41.88	70.63	62.25	0.57	1.2e-05	4.93	4.93	4.92574e-05
CANPARB_p15630-A	CPAR2_101500	13.24	15.02	10.05	8.86	-0.76	0.0054	-2.26	2.26	0.0142947
CANPARB_p15640-A	CPAR2_101510	3.9	4.43	8.01	7.06	0.67	0.14	0.86	0.86	0.239572
CANPARB_p15650-A	CPAR2_101520	19.14	21.72	17.95	15.82	-0.46	0.092	-1.04	1.04	0.169509
CANPARB_p15660-A	CPAR2_101530	2.68	3.04	6.18	5.45	0.84	0.081	1.09	1.09	0.152074
CANPARB_p15670-A	CPAR2_101540	44.36	50.33	19.13	16.86	-1.58	1.5e-19	-18.84	18.84	1.43768e-18
CANPARB_p15680-A	CPAR2_101550	18.3	20.76	23.92	21.08	0.02	1	0	0	1
CANPARB_p15690-A	CPAR2_101560	4.96	5.63	11.2	9.87	0.81	0.022	1.66	1.66	0.0499277
CANPARB_p15700-A	CPAR2_101570	53.85	61.1	92.16	81.22	0.41	0.00018	3.73	3.73	0.000629138
CANPARB_p15710-A	CPAR2_101580	21.74	24.67	28.64	25.24	0.03	0.92	0.04	0.04	1
CANPARB_p15720-A	CPAR2_101590	4.85	5.5	5.01	4.42	-0.32	0.69	-0.16	0.16	0.843815
CANPARB_p15730-A	CPAR2_101600	1.49	1.69	0.6	0.53	-1.69	0.17	-0.76	0.76	0.28343
CANPARB_p15740-A	CPAR2_101610	117.85	133.72	257.21	226.69	0.76	8.3e-26	25.08	25.08	9.29887e-25
CANPARB_p15750-A	CPAR2_101620	34.54	39.19	943.13	831.21	4.41	0	1000	1000	0
CANPARB_p15760-A	CPAR2_101630	24.77	28.11	21.23	18.71	-0.59	0.0051	-2.29	2.29	0.013593
CANPARB_p15770-A	CPAR2_101640	0.41	0.47	0.77	0.68	0.55	1	0	0	1
CANPARB_p15780-A	CPAR2_101650	12.19	13.83	10.99	9.69	-0.51	0.12	-0.93	0.93	0.210342
CANPARB_p15790-A	CPAR2_101660	6.67	7.57	3.88	3.42	-1.15	0.0077	-2.12	2.12	0.0196868
CANPARB_p15800-A	CPAR2_101670	968.86	1099.32	224.69	198.03	-2.47	0	-1000	1000	0
CANPARB_p15810-A	CPAR2_101680	585.19	663.99	1007.97	888.35	0.42	3e-34	33.52	33.52	4.02552e-33
CANPARB_p15820-A	CPAR2_101690	8.36	9.49	14.19	12.51	0.4	0.15	0.84	0.84	0.254446
CANPARB_p15830-A	CPAR2_101700	5.44	6.17	8.68	7.65	0.31	0.45	0.34	0.34	0.618472
CANPARB_p15840-A	CPAR2_101710	4.77	5.41	6.55	5.77	0.09	1	0	0	1
CANPARB_p15850-A	CPAR2_101720	35.76	40.58	45.84	40.4	-0.01	1	0	0	1
CANPARB_p15860-A	CPAR2_101730	7.3	8.28	8.49	7.48	-0.15	0.82	-0.09	0.09	0.953644
CANPARB_p15870-A	CPAR2_101740	22.8	25.87	16.03	14.13	-0.87	3.9e-05	-4.41	4.41	0.000150558
CANPARB_p15880-A	CPAR2_101750	1.65	1.87	2.25	1.98	0.08	1	0	0	1
CANPARB_p15890-A	CPAR2_101760	7.65	8.68	9.69	8.54	-0.02	1	0	0	1
CANPARB_p15900-A	CPAR2_101770	85.74	97.29	106.19	93.59	-0.06	0.72	-0.15	0.15	0.870833
CANPARB_p15910-A	CPAR2_101780	4.28	4.86	4.81	4.24	-0.2	0.96	-0.02	0.02	1
CANPARB_p15920-A	CPAR2_101790	12.65	14.35	25.61	22.57	0.65	0.0032	2.5	2.5	0.0089157
CANPARB_p15930-A	CPAR2_101800	7.41	8.41	12.52	11.03	0.39	0.19	0.71	0.71	0.311438
CANPARB_p15940-A	CPAR2_101810	99.94	113.4	80.63	71.06	-0.67	2.1e-11	-10.68	10.68	1.4387e-10
CANPARB_p15950-A	CPAR2_101820	19.03	21.59	37.26	32.84	0.6	0.00081	3.09	3.09	0.00252024
CANPARB_p15960-A	CPAR2_101830	127.73	144.93	134.66	118.68	-0.29	0.012	-1.92	1.92	0.0292826
CANPARB_p15970-A	CPAR2_101840	24.98	28.34	32.14	28.33	0	1	0	0	1
CANPARB_p15980-A	CPAR2_101850	9.75	11.06	11.96	10.54	-0.07	1	0	0	1
CANPARB_p15990-A	CPAR2_101860	1.17	1.33	5.88	5.18	1.96	0.0032	2.5	2.5	0.0089157
CANPARB_p16000-A	CPAR2_101860	5.23	5.93	5.02	4.42	-0.42	0.51	-0.3	0.3	0.680427
CANPARB_p16010-A	CPAR2_101870	14.62	16.59	23.39	20.61	0.31	0.15	0.83	0.83	0.254446
CANPARB_p16020-A	CPAR2_101880	16.96	19.24	37.46	33.01	0.78	3.4e-05	4.47	4.47	0.000132394
CANPARB_p16030-A	CPAR2_101890	2.14	2.43	2.69	2.37	-0.04	1	0	0	1
CANPARB_p16040-A	CPAR2_101900	0.48	0.54	1.34	1.18	1.11	0.73	0.14	0.14	0.880192
CANPARB_p16050-A	CPAR2_101910	10.53	11.95	16.41	14.46	0.28	0.31	0.51	0.51	0.464682
CANPARB_p16060-A	CPAR2_101920	46.33	52.57	50.61	44.6	-0.24	0.21	-0.67	0.67	0.337864
CANPARB_p16070-A	CPAR2_101930	17.13	19.44	20.81	18.34	-0.08	0.85	-0.07	0.07	0.973979
CANPARB_p16080-A	CPAR2_101940	2.2	2.5	1.95	1.72	-0.54	0.8	-0.1	0.1	0.941641
CANPARB_p16090-A	CPAR2_101950	19.5	22.13	12.82	11.3	-0.97	4.2e-05	-4.37	4.37	0.000161286
CANPARB_p16100-A	CPAR2_101960	7.02	7.97	10.32	9.1	0.19	0.62	0.21	0.21	0.781122
CANPARB_p16110-A	CPAR2_101970	6.74	7.65	10.27	9.05	0.24	0.51	0.29	0.29	0.680427
CANPARB_p16120-A	CPAR2_101980	18.95	21.5	21.35	18.82	-0.19	0.56	-0.25	0.25	0.728324
CANPARB_p16130-A	CPAR2_101990	194.73	220.95	242.94	214.11	-0.05	0.61	-0.21	0.21	0.771856
CANPARB_p16140-A	CPAR2_102000	27.46	31.16	28.81	25.39	-0.3	0.24	-0.63	0.63	0.377189
CANPARB_p16150-A	CPAR2_102010	1.18	1.34	0.96	0.85	-0.67	0.78	-0.11	0.11	0.925378
CANPARB_p16160-A	CPAR2_102020	13.66	15.5	16.45	14.5	-0.1	0.82	-0.08	0.08	0.953644
CANPARB_p16170-A	CPAR2_102030	41.39	46.96	40.87	36.02	-0.38	0.058	-1.24	1.24	0.114219
CANPARB_p16180-A	CPAR2_102040	79.16	89.82	133.26	117.45	0.39	2e-05	4.69	4.69	8.00686e-05
CANPARB_p16190-A	CPAR2_102050	20.32	23.06	22.64	19.95	-0.21	0.51	-0.29	0.29	0.680427
CANPARB_p16200-A	CPAR2_102060	12.09	13.72	14.94	13.17	-0.06	0.93	-0.03	0.03	1
CANPARB_p16210-A	CPAR2_102070	7.24	8.21	5.18	4.57	-0.85	0.034	-1.46	1.46	0.0730969
CANPARB_p16220-A	CPAR2_102080	305.75	346.92	457.41	403.13	0.22	5.3e-06	5.27	5.27	2.27471e-05
CANPARB_p16230-A	CPAR2_102090	310.74	352.58	180.21	158.82	-1.15	0	-1000	1000	0
CANPARB_p16240-A	CPAR2_102100	7.11	8.07	13.46	11.86	0.56	0.074	1.13	1.13	0.140788
CANPARB_p16250-A	CPAR2_102110	0.32	0.36	0.78	0.69	0.92	1	0	0	1
CANPARB_p16260-A	CPAR2_102120	8.48	9.62	3.55	3.13	-1.62	5.5e-05	-4.26	4.26	0.000208059
CANPARB_p16270-A	CPAR2_102130	466.03	528.78	450.55	397.08	-0.41	9.3e-13	-12.03	12.03	6.85405e-12
CANPARB_p16280-A	CPAR2_102140	3.01	3.42	3.02	2.66	-0.36	0.75	-0.12	0.12	0.898184
CANPARB_p16290-A	CPAR2_102150	5.89	6.68	5.25	4.63	-0.53	0.33	-0.48	0.48	0.486908
CANPARB_p16300-A	CPAR2_102160	21.29	24.16	27.46	24.2	0	1	0	0	1
CANPARB_p16310-A	CPAR2_102170	2.8	3.18	6.74	5.94	0.9	0.077	1.11	1.11	0.145783
CANPARB_p16320-A	CPAR2_102180	8.74	9.92	17.68	15.58	0.65	0.015	1.82	1.82	0.0356204
CANPARB_p16330-A	CPAR2_102190	3.94	4.47	14	12.34	1.47	4.2e-05	4.37	4.37	0.000161286
CANPARB_p16340-A	CPAR2_102200	12.91	14.65	22.69	20	0.45	0.04	1.4	1.4	0.0838649
CANPARB_p16350-A	CPAR2_102210	3.94	4.47	8.27	7.29	0.71	0.087	1.06	1.06	0.162087
CANPARB_p16360-A	CPAR2_102220	63.69	72.27	189.9	167.36	1.21	1.2e-39	38.93	38.93	1.68375e-38
CANPARB_p16370-A	CPAR2_102230	1.61	1.83	1.6	1.41	-0.37	0.84	-0.08	0.08	0.968223
CANPARB_p16380-A	CPAR2_102240	2.09	2.37	2.46	2.17	-0.13	1	0	0	1
CANPARB_p16390-A	CPAR2_102250	39.58	44.91	89.84	79.18	0.82	2.8e-11	10.55	10.55	1.90263e-10
CANPARB_p16400-A	CPAR2_102260	13.34	15.14	19.94	17.57	0.22	0.33	0.48	0.48	0.486908
CANPARB_p16410-A	CPAR2_102270	37.06	42.05	41.4	36.49	-0.2	0.34	-0.46	0.46	0.498388
CANPARB_p16420-A	CPAR2_102280	7.38	8.37	13.35	11.77	0.49	0.098	1.01	1.01	0.178814
CANPARB_p16430-A	CPAR2_102290	10.38	11.78	8.65	7.62	-0.63	0.053	-1.28	1.28	0.106603
CANPARB_p16440-A	CPAR2_102300	10.13	11.49	17.42	15.35	0.42	0.099	1	1	0.18021
CANPARB_p16450-A	CPAR2_102310	2.92	3.31	5.05	4.45	0.43	0.5	0.31	0.31	0.670149
CANPARB_p16460-A	CPAR2_102320	15.42	17.5	30.85	27.19	0.64	0.0014	2.87	2.87	0.00418637
CANPARB_p16470-A	CPAR2_102330	13.58	15.41	24.06	21.2	0.46	0.033	1.48	1.48	0.0712883
CANPARB_p16480-A	CPAR2_102340	5.98	6.79	120.6	106.29	3.97	0	1000	1000	0
CANPARB_p16490-A	CPAR2_102350	44.36	50.33	42.96	37.86	-0.41	0.028	-1.55	1.55	0.061931
CANPARB_p16500-A	CPAR2_102360	81.34	92.29	70.77	62.37	-0.57	2.1e-06	-5.68	5.68	9.42175e-06
CANPARB_p16510-A	CPAR2_102370	11.68	13.25	22.46	19.79	0.58	0.012	1.92	1.92	0.0292826
CANPARB_p16520-A	CPAR2_102380	3.5	3.97	10.13	8.93	1.17	0.0043	2.36	2.36	0.0116038
CANPARB_p16530-A	CPAR2_102390	10.42	11.82	12.72	11.21	-0.08	0.99	-0.01	0.01	1
CANPARB_p16540-A	CPAR2_102400	11.89	13.49	8.35	7.36	-0.87	0.0033	-2.48	2.48	0.00913762
CANPARB_p16550-A	CPAR2_102410	4.07	4.62	8.75	7.71	0.74	0.056	1.25	1.25	0.111105
CANPARB_p16560-A	CPAR2_102580	28.06	31.84	196.51	173.19	2.44	0	1000	1000	0
CANPARB_p16570-A	CPAR2_102570	21.43	24.32	123.72	109.04	2.17	0	1000	1000	0
CANPARB_p16580-A	CPAR2_102560	109.44	124.18	156.86	138.24	0.15	0.044	1.35	1.35	0.0910415
CANPARB_p16590-A	CPAR2_102550	234.42	265.99	218.62	192.68	-0.47	1.8e-09	-8.75	8.75	1.07429e-08
CANPARB_p16600-A	CPAR2_102540	72.9	82.72	122.89	108.31	0.39	4.3e-05	4.37	4.37	0.000164909
CANPARB_p16610-A	CPAR2_102530	71.39	81	79.1	69.71	-0.22	0.16	-0.8	0.8	0.268986
CANPARB_p16620-A	CPAR2_102520	1.9	2.16	0	0	-1000000	0.00086	-3.07	3.07	0.00266021
CANPARB_p16630-A	CPAR2_102510	1.63	1.85	1.02	0.9	-1.05	0.3	-0.52	0.52	0.453183
CANPARB_p16640-A	CPAR2_102500	15.9	18.04	23.74	20.92	0.21	0.32	0.5	0.5	0.47564
CANPARB_p16650-A	CPAR2_102490	32.9	37.33	21.57	19.01	-0.97	5.5e-08	-7.26	7.26	2.88701e-07
CANPARB_p16660-A	CPAR2_102480	45.54	51.67	43.74	38.55	-0.42	0.021	-1.67	1.67	0.0479753
CANPARB_p16670-A	CPAR2_102470	128.87	146.22	164.21	144.72	-0.01	0.93	-0.03	0.03	1
CANPARB_p16680-A	CPAR2_102460	16.75	19.01	15.9	14.01	-0.44	0.17	-0.77	0.77	0.28343
CANPARB_p16690-A	CPAR2_102450	45.35	51.46	56.65	49.93	-0.04	0.88	-0.06	0.06	0.997003
CANPARB_p16700-A	CPAR2_102440	41.99	47.64	74.1	65.31	0.45	0.00028	3.56	3.56	0.000940368
CANPARB_p16710-A	CPAR2_102430	3.83	4.35	4.56	4.02	-0.11	1	0	0	1
CANPARB_p16720-A	CPAR2_102420	6.84	7.76	7.52	6.63	-0.23	0.7	-0.16	0.16	0.852828
CANPARB_p16730-A		3.62	4.11	8.45	7.45	0.86	0.039	1.41	1.41	0.0819744
CANPARB_p16740-A	CPAR2_102590	0.34	0.39	0.21	0.19	-1.04	1	0	0	1
CANPARB_p16750-A	CPAR2_102600	2.05	2.33	2.05	1.81	-0.37	0.78	-0.11	0.11	0.925378
CANPARB_p16760-A	CPAR2_102610	768.08	871.5	603.22	531.63	-0.71	0	-1000	1000	0
CANPARB_p16770-A	CPAR2_102620	0.03	0.03	0.08	0.07	1.12	1	0	0	1
CANPARB_p16780-A	CPAR2_102630	58.64	66.54	41.79	36.83	-0.85	1.4e-10	-9.85	9.85	9.05965e-10
CANPARB_p16790-A	CPAR2_102640	93.91	106.56	101.38	89.35	-0.25	0.058	-1.24	1.24	0.114219
CANPARB_p16800-A	CPAR2_102650	3.91	4.44	4.59	4.05	-0.13	0.94	-0.03	0.03	1
CANPARB_p16810-A	CPAR2_102660	35.21	39.95	39.02	34.39	-0.22	0.32	-0.49	0.49	0.47564
CANPARB_p16820-A	CPAR2_102670	18.93	21.48	19.66	17.33	-0.31	0.33	-0.48	0.48	0.486908
CANPARB_p16830-A	CPAR2_102680	6.25	7.09	8.36	7.37	0.06	1	0	0	1
CANPARB_p16840-A	CPAR2_102690	21.72	24.64	35.44	31.23	0.34	0.046	1.34	1.34	0.0943436
CANPARB_p16850-A	CPAR2_102700	42.16	47.84	66.34	58.47	0.29	0.018	1.74	1.74	0.0418923
CANPARB_p16860-A	CPAR2_102710	91.11	103.38	86.03	75.82	-0.45	0.00036	-3.44	3.44	0.00118652
CANPARB_p16870-A	CPAR2_102720	28.61	32.46	50.31	44.34	0.45	0.0029	2.54	2.54	0.00816955
CANPARB_p16880-A	CPAR2_102730	9	10.21	9.16	8.07	-0.34	0.53	-0.28	0.28	0.699595
CANPARB_p16890-A	CPAR2_102740	2.23	2.53	6.64	5.85	1.21	0.015	1.81	1.81	0.0356204
CANPARB_p16900-A	CPAR2_102750	2.33	2.64	7.5	6.61	1.32	0.0081	2.09	2.09	0.0205653
CANPARB_p16910-A	CPAR2_102760	7.46	8.46	3.78	3.33	-1.34	0.0012	-2.91	2.91	0.00361424
CANPARB_p16920-A	CPAR2_102770	29.11	33.03	18.61	16.4	-1.01	1.5e-07	-6.83	6.83	7.6201e-07
CANPARB_p16930-A	CPAR2_102780	241.54	274.06	244.98	215.91	-0.34	3.4e-05	-4.46	4.46	0.000132394
CANPARB_p16940-A	CPAR2_102790	3971	4505.71	3902.45	3439.33	-0.39	0	-1000	1000	0
CANPARB_p16950-A	CPAR2_102800	226.83	257.37	416.14	366.76	0.51	3.9e-21	20.41	20.41	3.91139e-20
CANPARB_p16960-A	CPAR2_102810	33.75	38.29	42.4	37.37	-0.04	0.93	-0.03	0.03	1
CANPARB_p16970-A	CPAR2_102820	6.34	7.19	8.71	7.68	0.09	0.87	0.06	0.06	0.989322
CANPARB_p16980-A	CPAR2_102830	225.97	256.4	107.19	94.47	-1.44	0	-1000	1000	0
CANPARB_p16990-A	CPAR2_102840	155.51	176.45	328.99	289.95	0.72	2e-29	28.7	28.7	2.44226e-28
CANPARB_p17000-A	CPAR2_102850	3	3.4	5.2	4.58	0.43	0.54	0.27	0.27	0.708629
CANPARB_p17010-A	CPAR2_102860	40.99	46.51	39.31	34.64	-0.42	0.028	-1.56	1.56	0.061931
CANPARB_p17020-A	CPAR2_102870	8.56	9.71	9.46	8.34	-0.22	0.73	-0.13	0.13	0.880192
CANPARB_p17030-A	CPAR2_102880	25.94	29.43	46.07	40.6	0.46	0.0032	2.49	2.49	0.0089157
CANPARB_p17040-A	CPAR2_102890	2774.76	3148.39	4076.33	3592.58	0.19	2.5e-31	30.6	30.6	3.20714e-30
CANPARB_p17050-A	CPAR2_102900	26.68	30.27	30.24	26.65	-0.18	0.5	-0.3	0.3	0.670149
CANPARB_p17060-A	CPAR2_102910	5.29	6	10.64	9.38	0.64	0.072	1.15	1.15	0.137251
CANPARB_p17070-A	CPAR2_102920	4.57	5.19	7.97	7.02	0.44	0.35	0.46	0.46	0.50807
CANPARB_p17080-A	CPAR2_102930	20.31	23.04	13.88	12.23	-0.91	5.9e-05	-4.23	4.23	0.000222326
CANPARB_p17090-A	CPAR2_102940	31.64	35.9	39.18	34.53	-0.06	0.84	-0.07	0.07	0.968223
CANPARB_p17100-A	CPAR2_102950	15.9	18.04	14.78	13.03	-0.47	0.1	-0.99	0.99	0.18021
CANPARB_p17110-A	CPAR2_102960	28.82	32.7	40.85	36	0.14	0.4	0.4	0.4	0.566012
CANPARB_p17120-A	CPAR2_102970	50.9	57.75	90.19	79.49	0.46	4.7e-05	4.33	4.33	0.000179189
CANPARB_p17130-A	CPAR2_102980	8.41	9.54	9	7.93	-0.27	0.58	-0.23	0.23	0.747177
CANPARB_p17140-A	CPAR2_102990	2.99	3.39	7.47	6.58	0.96	0.042	1.38	1.38	0.0872745
CANPARB_p17150-A	CPAR2_103000	83.8	95.08	141.78	124.95	0.39	9.2e-06	5.03	5.03	3.84398e-05
CANPARB_p17160-A	CPAR2_103010	11.71	13.29	12.65	11.15	-0.25	0.58	-0.24	0.24	0.747177
CANPARB_p17170-A	CPAR2_103020	23.1	26.21	31.68	27.92	0.09	0.62	0.21	0.21	0.781122
CANPARB_p17180-A	CPAR2_103030	67.84	76.97	53.52	47.17	-0.71	3.3e-09	-8.48	8.48	1.92429e-08
CANPARB_p17190-A	CPAR2_103040	100.6	114.15	84.26	74.26	-0.62	1.8e-09	-8.74	8.74	1.07429e-08
CANPARB_p17200-A	CPAR2_103050	21.67	24.59	11.13	9.81	-1.32	2.6e-08	-7.59	7.59	1.4039e-07
CANPARB_p17210-A	CPAR2_103060	22.87	25.95	17.12	15.09	-0.78	0.00018	-3.75	3.75	0.000629138
CANPARB_p17220-A	CPAR2_103070	7.51	8.52	4.32	3.81	-1.16	0.0033	-2.48	2.48	0.00913762
CANPARB_p17230-A	CPAR2_103080	1.78	2.02	0.46	0.41	-2.32	0.091	-1.04	1.04	0.168144
CANPARB_p17240-A	CPAR2_103090	48.69	55.25	98.78	87.06	0.66	6.7e-09	8.17	8.17	3.77854e-08
CANPARB_p17250-A	CPAR2_103100	0	0	0.35	0.31	1000000	1	0	0	1
CANPARB_p17260-A	CPAR2_103110	0.39	0.44	1.87	1.65	1.88	0.2	0.71	0.71	0.324638
CANPARB_p17270-A	CPAR2_103120	31.62	35.88	50.8	44.77	0.32	0.027	1.56	1.56	0.0600835
CANPARB_p17280-A	CPAR2_103130	28.1	31.88	26.11	23.01	-0.47	0.036	-1.44	1.44	0.0766905
CANPARB_p17290-A	CPAR2_103140	149.57	169.71	227.87	200.83	0.24	0.00029	3.54	3.54	0.000972275
CANPARB_p17300-A	CPAR2_103150	4.48	5.08	24.46	21.56	2.08	4.1e-12	11.39	11.39	2.9185e-11
CANPARB_p17310-A	CPAR2_103160	32.27	36.62	40.52	35.71	-0.04	0.9	-0.04	0.04	1
CANPARB_p17320-A	CPAR2_103170	168.04	190.67	156.68	138.09	-0.47	3.1e-07	-6.5	6.5	1.52827e-06
CANPARB_p17330-A	CPAR2_103180	248.3	281.73	312.08	275.04	-0.03	0.67	-0.18	0.18	0.826805
CANPARB_p17340-A	CPAR2_103190	11.88	13.48	12.26	10.81	-0.32	0.44	-0.35	0.35	0.608021
CANPARB_p17350-A	CPAR2_103200	4.71	5.34	4.55	4.01	-0.41	0.66	-0.18	0.18	0.818097
CANPARB_p17360-A	CPAR2_103210	12.67	14.38	21.1	18.6	0.37	0.1	0.99	0.99	0.18021
CANPARB_p17370-A	CPAR2_103220	6.85	7.77	9.36	8.25	0.09	0.93	0.03	0.03	1
CANPARB_p17380-A	CPAR2_103230	135.21	153.42	126.12	111.15	-0.46	4.8e-06	-5.32	5.32	2.07538e-05
CANPARB_p17390-A	CPAR2_103240	302.77	343.54	481.25	424.14	0.3	2.2e-10	9.66	9.66	1.40343e-09
CANPARB_p17400-A	CPAR2_103250	26.2	29.73	32.56	28.7	-0.05	0.89	-0.05	0.05	1
CANPARB_p17410-A	CPAR2_103260	37.09	42.08	166.16	146.44	1.8	0	1000	1000	0
CANPARB_p17420-A	CPAR2_103270	6	6.81	14.59	12.86	0.92	0.004	2.39	2.39	0.0108444
CANPARB_p17430-A	CPAR2_103280	29.4	33.36	49.8	43.89	0.4	0.007	2.15	2.15	0.0180313
CANPARB_p17440-A	CPAR2_103290	11.24	12.75	20.01	17.64	0.47	0.053	1.28	1.28	0.106603
CANPARB_p17450-A	CPAR2_103310	153.58	174.26	143	126.03	-0.47	9.3e-07	-6.03	6.03	4.33579e-06
CANPARB_p17460-A	CPAR2_103320	1.57	1.78	0.98	0.86	-1.05	0.49	-0.31	0.31	0.659472
CANPARB_p17470-A	CPAR2_103330	0.59	0.67	0.71	0.63	-0.11	1	0	0	1
CANPARB_p17480-A	CPAR2_103340	130.66	148.25	127.6	112.46	-0.4	0.00032	-3.5	3.5	0.00106369
CANPARB_p17490-A		68.22	77.41	92.45	81.48	0.07	0.44	0.36	0.36	0.608021
CANPARB_p17500-A	CPAR2_103350	2.48	2.81	7.55	6.65	1.24	0.0083	2.08	2.08	0.0210092
CANPARB_p17510-A	CPAR2_103360	217.24	246.49	59.57	52.5	-2.23	0	-1000	1000	0
CANPARB_p17520-A	CPAR2_103370	2.11	2.39	1.59	1.4	-0.78	0.41	-0.39	0.39	0.576806
CANPARB_p17530-A	CPAR2_103380	10.59	12.02	15.86	13.98	0.22	0.44	0.35	0.35	0.608021
CANPARB_p17540-A	CPAR2_103390	6.34	7.19	9.94	8.76	0.28	0.45	0.35	0.35	0.618472
CANPARB_p17550-A		127.19	144.32	117.65	103.69	-0.48	3.8e-06	-5.42	5.42	1.65527e-05
CANPARB_p17560-A	CPAR2_103400	15.02	17.04	9.75	8.59	-0.99	0.00026	-3.59	3.59	0.000878761
CANPARB_p17570-A	CPAR2_103410	88.99	100.97	94.97	83.7	-0.27	0.046	-1.34	1.34	0.0943436
CANPARB_p17580-A	CPAR2_103420	40.6	46.07	23.5	20.71	-1.15	7.9e-12	-11.1	11.1	5.51583e-11
CANPARB_p17590-A	CPAR2_103430	12.78	14.5	13.57	11.96	-0.28	0.49	-0.31	0.31	0.659472
CANPARB_p17600-A	CPAR2_103440	3.62	4.11	2.06	1.82	-1.18	0.065	-1.19	1.19	0.125714
CANPARB_p17610-A	CPAR2_103450	421.48	478.23	799.11	704.28	0.56	0	1000	1000	0
CANPARB_p17620-A	CPAR2_103460	8.32	9.44	15.38	13.55	0.52	0.063	1.2	1.2	0.122332
CANPARB_p17630-A	CPAR2_103470	9.5	10.78	9.99	8.8	-0.29	0.6	-0.22	0.22	0.764172
CANPARB_p17640-A	CPAR2_103480	4.87	5.53	7.93	6.99	0.34	0.45	0.35	0.35	0.618472
CANPARB_p17650-A	CPAR2_103490	8.65	9.81	7.62	6.72	-0.55	0.13	-0.88	0.88	0.225367
CANPARB_p17660-A	CPAR2_103500	8.27	9.38	5.75	5.07	-0.89	0.016	-1.8	1.8	0.0376733
CANPARB_p17670-A	CPAR2_103510	6.1	6.92	8.54	7.53	0.12	0.83	0.08	0.08	0.960871
CANPARB_p17680-A	CPAR2_103520	168.07	190.7	96.29	84.86	-1.17	0	-1000	1000	0
CANPARB_p17690-A	CPAR2_103530	39.63	44.97	36.82	32.45	-0.47	0.011	-1.97	1.97	0.0270687
CANPARB_p17700-A	CPAR2_103540	23.88	27.1	17.3	15.25	-0.83	5.1e-05	-4.3	4.3	0.000193555
CANPARB_p17710-A	CPAR2_103550	6.54	7.42	10.58	9.32	0.33	0.36	0.45	0.45	0.519357
CANPARB_p17720-A	CPAR2_103560	0.95	1.08	4.16	3.67	1.77	0.028	1.55	1.55	0.061931
CANPARB_p17730-A	CPAR2_103570	1.86	2.11	3.57	3.15	0.57	0.6	0.22	0.22	0.764172
CANPARB_p17740-A	CPAR2_103580	7.84	8.9	19.57	17.25	0.96	0.00042	3.38	3.38	0.00137187
CANPARB_p17750-A	CPAR2_103590	18.58	21.08	18.71	16.49	-0.36	0.29	-0.53	0.53	0.440356
CANPARB_p17760-A	CPAR2_103600	56.99	64.66	23.75	20.93	-1.63	9.7e-26	-25.01	25.01	1.08465e-24
CANPARB_p17770-A	CPAR2_103610	74.98	85.08	98.61	86.91	0.03	0.77	0.11	0.11	0.915934
CANPARB_p17780-A	CPAR2_103620	35.11	39.84	45.93	40.48	0.02	0.95	0.02	0.02	1
CANPARB_p17790-A	CPAR2_103630	40.59	46.06	25.52	22.49	-1.03	4.2e-10	-9.37	9.37	2.62759e-09
CANPARB_p17800-A	CPAR2_103640	13.87	15.74	4.15	3.66	-2.11	6.1e-10	-9.21	9.21	3.77179e-09
CANPARB_p17810-A	CPAR2_103650	0.34	0.39	2.12	1.87	2.28	0.13	0.9	0.9	0.225367
CANPARB_p17820-A	CPAR2_103660	2.7	3.06	4.2	3.7	0.28	0.81	0.09	0.09	0.947489
CANPARB_p17830-A	CPAR2_103670	50.02	56.76	24.03	21.18	-1.42	5.2e-19	-18.29	18.29	4.87981e-18
CANPARB_p17840-A	CPAR2_103680	19.21	21.8	32.78	28.89	0.41	0.027	1.57	1.57	0.0600835
CANPARB_p17850-A	CPAR2_103690	2368.57	2687.5	647.99	571.09	-2.23	0	-1000	1000	0
CANPARB_p17860-A	CPAR2_103700	118.05	133.95	82	72.27	-0.89	6.5e-21	-20.18	20.18	6.44151e-20
CANPARB_p17870-A	CPAR2_103710	19.36	21.97	32.64	28.77	0.39	0.033	1.48	1.48	0.0712883
CANPARB_p17880-A	CPAR2_103720	2.37	2.69	26.66	23.5	3.13	3.9e-19	18.41	18.41	3.67759e-18
CANPARB_p17890-A	CPAR2_103730	4.61	5.23	5.94	5.24	0	1	0	0	1
CANPARB_p17900-A	CPAR2_103740	15.3	17.36	16.51	14.55	-0.25	0.49	-0.31	0.31	0.659472
CANPARB_p17910-A	CPAR2_103750	85.84	97.4	51.46	45.35	-1.1	9.6e-22	-21.02	21.02	9.83074e-21
CANPARB_p17920-A	CPAR2_103760	14.11	16.01	18.59	16.38	0.03	1	0	0	1
CANPARB_p17930-A	CPAR2_103770	59.75	67.8	77.7	68.48	0.01	0.98	0.01	0.01	1
CANPARB_p17940-A	CPAR2_103780	8.55	9.7	35.54	31.32	1.69	3.2e-13	12.5	12.5	2.41948e-12
CANPARB_p17950-A	CPAR2_103790	128.8	146.14	193.83	170.83	0.23	0.0017	2.78	2.78	0.00497638
CANPARB_p17960-A	CPAR2_103800	1527.59	1733.28	1458.02	1284.99	-0.43	0	-1000	1000	0
CANPARB_p17970-A	CPAR2_103810	7.44	8.44	11.23	9.9	0.23	0.47	0.33	0.33	0.640082
CANPARB_p17980-A	CPAR2_103820	10.19	11.56	8.48	7.47	-0.63	0.068	-1.17	1.17	0.130693
CANPARB_p17990-A	CPAR2_103830	16.89	19.16	16.81	14.82	-0.37	0.27	-0.56	0.56	0.41539
CANPARB_p18000-A	CPAR2_103840	389.48	441.92	395.1	348.21	-0.34	1.4e-07	-6.86	6.86	7.13694e-07
CANPARB_p18010-A	CPAR2_103850	10.2	11.57	16.27	14.34	0.31	0.24	0.62	0.62	0.377189
CANPARB_p18020-A	CPAR2_103860	6.58	7.47	9.06	7.98	0.1	0.92	0.04	0.04	1
CANPARB_p18030-A	CPAR2_103870	10.13	11.49	10.07	8.87	-0.37	0.44	-0.35	0.35	0.608021
CANPARB_p18040-A	CPAR2_103880	2.66	3.02	2.92	2.57	-0.23	1	0	0	1
CANPARB_p18050-A	CPAR2_103890	9.89	11.22	7.79	6.87	-0.71	0.025	-1.6	1.6	0.0561034
CANPARB_p18060-A	CPAR2_103900	14.46	16.41	38.07	33.55	1.03	1.5e-07	6.81	6.81	7.6201e-07
CANPARB_p18070-A	CPAR2_103910	191.92	217.76	224.12	197.52	-0.14	0.12	-0.91	0.91	0.210342
CANPARB_p18080-A	CPAR2_103920	41.16	46.7	22.87	20.16	-1.21	6.4e-13	-12.2	12.2	4.79548e-12
CANPARB_p18090-A	CPAR2_103930	45.9	52.08	45.93	40.48	-0.36	0.062	-1.21	1.21	0.120672
CANPARB_p18100-A	CPAR2_103940	759.1	861.31	831.43	732.76	-0.23	3.2e-07	-6.5	6.5	1.57491e-06
CANPARB_p18110-A	CPAR2_103950	31.68	35.95	38.83	34.22	-0.07	0.8	-0.09	0.09	0.941641
CANPARB_p18120-A	CPAR2_103960	3.52	3.99	4.3	3.79	-0.07	1	0	0	1
CANPARB_p18130-A	CPAR2_103970	291.03	330.22	399.04	351.68	0.09	0.051	1.29	1.29	0.103042
CANPARB_p18140-A	CPAR2_103980	5.29	6	10.66	9.39	0.65	0.072	1.14	1.14	0.137251
CANPARB_p18150-A	CPAR2_103990	10.69	12.13	13.39	11.8	-0.04	0.97	-0.01	0.01	1
CANPARB_p18160-A	CPAR2_104000	10.36	11.76	17.64	15.55	0.4	0.11	0.97	0.97	0.195455
CANPARB_p18170-A	CPAR2_104010	11.09	12.58	20.29	17.88	0.51	0.035	1.46	1.46	0.0749982
CANPARB_p18180-A	CPAR2_104020	7	7.94	20.09	17.71	1.16	3.2e-05	4.5	4.5	0.000125023
CANPARB_p18190-A	CPAR2_104030	48.79	55.36	73.72	64.97	0.23	0.046	1.34	1.34	0.0943436
CANPARB_p18200-A	CPAR2_104040	126.65	143.7	103.03	90.8	-0.66	2e-13	-12.69	12.69	1.52601e-12
CANPARB_p18210-A	CPAR2_104050	32.65	37.05	40.83	35.98	-0.04	0.92	-0.03	0.03	1
CANPARB_p18220-A	CPAR2_104060	23.26	26.39	20.54	18.1	-0.54	0.017	-1.77	1.77	0.0397871
CANPARB_p18230-A	CPAR2_104070	7.1	8.06	16.05	14.15	0.81	0.0064	2.19	2.19	0.0166697
CANPARB_p18240-A	CPAR2_104080	44.64	50.65	48.29	42.56	-0.25	0.21	-0.68	0.68	0.337864
CANPARB_p18250-A	CPAR2_104090	10.4	11.8	14.12	12.44	0.08	0.89	0.05	0.05	1
CANPARB_p18260-A	CPAR2_104100	12.33	13.99	11.78	10.38	-0.43	0.24	-0.62	0.62	0.377189
CANPARB_p18270-A	CPAR2_104110	7.56	8.58	8.25	7.27	-0.24	0.68	-0.17	0.17	0.835965
CANPARB_p18280-A	CPAR2_104120	9.94	11.28	9.85	8.68	-0.38	0.46	-0.34	0.34	0.629105
CANPARB_p18290-A	CPAR2_104130	451.27	512.03	514.09	453.08	-0.18	0.0025	-2.6	2.6	0.00710097
CANPARB_p18300-A	CPAR2_104135	14.67	16.65	8.9	7.84	-1.09	0.00012	-3.92	3.92	0.000429718
CANPARB_p18310-A	CPAR2_104140	9.81	11.13	23.57	20.77	0.9	0.00024	3.62	3.62	0.000819707
CANPARB_p18320-A	CPAR2_104150	8.66	9.83	14.61	12.88	0.39	0.17	0.77	0.77	0.28343
CANPARB_p18330-A	CPAR2_104160	14.77	16.76	11.17	9.84	-0.77	0.0026	-2.58	2.58	0.00737425
CANPARB_p18340-A	CPAR2_104170	57.14	64.83	58.26	51.35	-0.34	0.056	-1.25	1.25	0.111105
CANPARB_p18350-A	CPAR2_104180	5.6	6.35	4.88	4.3	-0.56	0.32	-0.5	0.5	0.47564
CANPARB_p18360-A	CPAR2_104190	216.77	245.96	273.27	240.84	-0.03	0.73	-0.14	0.14	0.880192
CANPARB_p18370-A	CPAR2_104195	65.61	74.44	70.82	62.42	-0.25	0.11	-0.97	0.97	0.195455
CANPARB_p18380-A	CPAR2_104200	12.01	13.63	8.21	7.24	-0.91	0.0023	-2.63	2.63	0.0065971
CANPARB_p18390-A	CPAR2_104210	7.07	8.02	17.95	15.82	0.98	0.00076	3.12	3.12	0.00238245
CANPARB_p18400-A	CPAR2_104220	108.09	122.64	106.75	94.08	-0.38	0.002	-2.71	2.71	0.0057993
CANPARB_p18410-A	CPAR2_104230	28.6	32.45	28.66	25.26	-0.36	0.14	-0.85	0.85	0.239572
CANPARB_p18420-A	CPAR2_104240	8.96	10.17	9.38	8.27	-0.3	0.57	-0.25	0.25	0.738369
CANPARB_p18430-A	CPAR2_104250	13.02	14.77	11.24	9.91	-0.58	0.056	-1.25	1.25	0.111105
CANPARB_p18440-A	CPAR2_104260	12.55	14.24	14.71	12.96	-0.14	0.76	-0.12	0.12	0.90607
CANPARB_p18450-A	CPAR2_104270	1.44	1.63	0.97	0.85	-0.93	0.49	-0.31	0.31	0.659472
CANPARB_p18460-A	CPAR2_104280	62.57	71	75.18	66.26	-0.1	0.56	-0.25	0.25	0.728324
CANPARB_p18470-A	CPAR2_104290	556.42	631.34	412.35	363.42	-0.8	0	-1000	1000	0
CANPARB_p18480-A	CPAR2_104300	4.99	5.66	8.84	7.79	0.46	0.23	0.65	0.65	0.364416
CANPARB_p18490-A	CPAR2_104310	30.75	34.89	32.4	28.55	-0.29	0.23	-0.63	0.63	0.364416
CANPARB_p18500-A	CPAR2_104320	4.89	5.55	6.9	6.08	0.13	0.95	0.02	0.02	1
CANPARB_p18510-A	CPAR2_104330	26.43	29.99	20.1	17.71	-0.76	7.6e-05	-4.12	4.12	0.000281658
CANPARB_p18520-A	CPAR2_104340	7.69	8.73	9.41	8.29	-0.07	1	0	0	1
CANPARB_p18530-A	CPAR2_104350	11.61	13.17	6.63	5.84	-1.17	0.00022	-3.66	3.66	0.000757158
CANPARB_p18540-A	CPAR2_104360	16.02	18.18	22.87	20.16	0.15	0.53	0.28	0.28	0.699595
CANPARB_p18550-A	CPAR2_104370	265.21	300.92	422.46	372.33	0.31	1.7e-09	8.76	8.76	1.02087e-08
CANPARB_p18560-A	CPAR2_104380	75.56	85.73	96.69	85.22	-0.01	0.97	-0.02	0.02	1
CANPARB_p18570-A	CPAR2_104390	4.01	4.55	7.9	6.96	0.62	0.14	0.86	0.86	0.239572
CANPARB_p18580-A	CPAR2_104400	0.76	0.86	0.31	0.27	-1.66	0.62	-0.21	0.21	0.781122
CANPARB_p18590-A	CPAR2_104410	4.14	4.7	5.15	4.54	-0.05	1	0	0	1
CANPARB_p18600-A	CPAR2_104420	1.38	1.57	6.71	5.91	1.92	0.0017	2.78	2.78	0.00497638
CANPARB_p18610-A	CPAR2_104430	17.4	19.74	27.64	24.36	0.3	0.12	0.93	0.93	0.210342
CANPARB_p18620-A	CPAR2_104440	115.31	130.84	69.17	60.96	-1.1	1.9e-28	-27.72	27.72	2.26796e-27
CANPARB_p18630-A	CPAR2_104450	26510.6	30080.3	44995.2	39655.5	0.4	0	1000	1000	0
CANPARB_p18640-A	CPAR2_104460	235.9	267.66	322.02	283.8	0.08	0.1	1	1	0.18021
CANPARB_p18650-A	CPAR2_104470	12.17	13.81	18.47	16.28	0.24	0.32	0.49	0.49	0.47564
CANPARB_p18660-A	CPAR2_104480	3.94	4.47	6.11	5.38	0.27	0.75	0.13	0.13	0.898184
CANPARB_p18670-A	CPAR2_104490	29.85	33.87	26.72	23.55	-0.52	0.0099	-2.01	2.01	0.0246739
CANPARB_p18680-A	CPAR2_104500	16.79	19.05	15.74	13.87	-0.46	0.11	-0.95	0.95	0.195455
CANPARB_p18690-A	CPAR2_104510	59.38	67.38	14.16	12.48	-2.43	0	-1000	1000	0
CANPARB_p18700-A	CPAR2_104530	64.38	73.05	136.83	120.59	0.72	1.4e-13	12.86	12.86	1.07807e-12
CANPARB_p18710-A	CPAR2_104540	15.84	17.97	5.66	4.99	-1.85	1.6e-09	-8.79	8.79	9.62804e-09
CANPARB_p18720-A		5.71	6.48	4.82	4.25	-0.61	0.17	-0.76	0.76	0.28343
CANPARB_p18730-A	CPAR2_104550	33.54	38.06	154.18	135.88	1.84	0	1000	1000	0
CANPARB_p18740-A	CPAR2_104560	16.48	18.7	19.42	17.12	-0.13	0.76	-0.12	0.12	0.90607
CANPARB_p18750-A	CPAR2_104570	23.96	27.19	29.19	25.73	-0.08	0.82	-0.09	0.09	0.953644
CANPARB_p18760-A	CPAR2_104580	144.2	163.62	211.01	185.97	0.18	0.0062	2.21	2.21	0.0161776
CANPARB_p18770-A	CPAR2_104590	12.61	14.31	15.03	13.25	-0.11	0.84	-0.07	0.07	0.968223
CANPARB_p18780-A	CPAR2_104600	3.84	4.36	5.06	4.46	0.03	1	0	0	1
CANPARB_p18790-A	CPAR2_104610	80.11	90.9	164.72	145.17	0.68	2.9e-14	13.54	13.54	2.29367e-13
CANPARB_p18800-A	CPAR2_104620	11.69	13.26	33.28	29.33	1.14	9.9e-08	7	7	5.11383e-07
CANPARB_p18810-A	CPAR2_104630	2.59	2.94	6.9	6.08	1.05	0.036	1.45	1.45	0.0766905
CANPARB_p18820-A	CPAR2_104650	16.01	18.17	5.63	4.96	-1.87	9.2e-10	-9.03	9.03	5.62897e-09
CANPARB_p18830-A	CPAR2_104660	3.05	3.46	5.31	4.68	0.44	0.44	0.36	0.36	0.608021
CANPARB_p18840-A	CPAR2_104670	64.86	73.59	85.61	75.45	0.04	0.72	0.14	0.14	0.870833
CANPARB_p18850-A	CPAR2_104680	4.89	5.55	30.3	26.7	2.27	4.7e-16	15.33	15.33	3.99911e-15
CANPARB_p18860-A	CPAR2_104690	189.44	214.95	214.38	188.94	-0.19	0.043	-1.36	1.36	0.0890987
CANPARB_p18870-A	CPAR2_104700	18.95	21.5	27.27	24.03	0.16	0.43	0.37	0.37	0.59831
CANPARB_p18880-A	CPAR2_104710	378.71	429.7	376.96	332.23	-0.37	2e-08	-7.71	7.71	1.08798e-07
CANPARB_p18890-A	CPAR2_104720	1.52	1.72	2.43	2.14	0.32	0.97	0.02	0.02	1
CANPARB_p18900-A	CPAR2_104730	6.46	7.33	7.68	6.77	-0.12	0.93	-0.03	0.03	1
CANPARB_p18910-A	CPAR2_104740	0.9	1.02	3.43	3.02	1.56	0.04	1.39	1.39	0.0838649
CANPARB_p18920-A	CPAR2_104750	0.83	0.94	8.31	7.32	2.96	1.7e-06	5.76	5.76	7.69217e-06
CANPARB_p18930-A	CPAR2_104760	15.12	17.16	16.9	14.89	-0.2	0.61	-0.22	0.22	0.771856
CANPARB_p18940-A	CPAR2_104770	9.61	10.9	23.09	20.35	0.9	0.00025	3.61	3.61	0.000850379
CANPARB_p18950-A	CPAR2_104780	1.8	2.04	4.27	3.76	0.88	0.14	0.85	0.85	0.239572
CANPARB_p18960-A	CPAR2_104790	36.3	41.19	41.33	36.43	-0.18	0.45	-0.35	0.35	0.618472
CANPARB_p18970-A	CPAR2_104800	3.28	3.72	11.1	9.78	1.4	0.0005	3.3	3.3	0.00160622
CANPARB_p18980-A	CPAR2_104810	18.58	21.08	22.68	19.99	-0.08	0.89	-0.05	0.05	1
CANPARB_p18990-A	CPAR2_104820	5.2	5.9	3.22	2.84	-1.06	0.041	-1.39	1.39	0.0854094
CANPARB_p19000-A	CPAR2_104830	16.11	18.28	26.35	23.22	0.35	0.08	1.1	1.1	0.150632
CANPARB_p19010-A	CPAR2_104840	11.8	13.39	11.48	10.12	-0.4	0.38	-0.42	0.42	0.542844
CANPARB_p19020-A	CPAR2_104850	34.46	39.1	38.3	33.75	-0.21	0.37	-0.43	0.43	0.532206
CANPARB_p19030-A	CPAR2_104860	1.4	1.59	1.02	0.9	-0.82	0.49	-0.31	0.31	0.659472
CANPARB_p19040-A	CPAR2_104870	0.86	0.98	2.59	2.28	1.22	0.18	0.75	0.75	0.297301
CANPARB_p19050-A	CPAR2_104880	1.91	2.17	2.15	1.89	-0.2	1	0	0	1
CANPARB_p19060-A	CPAR2_104890	15.41	17.48	15.49	13.65	-0.36	0.35	-0.46	0.46	0.50807
CANPARB_p19070-A	CPAR2_104900	58.08	65.9	130.16	114.71	0.8	4.2e-15	14.38	14.38	3.44317e-14
CANPARB_p19080-A	CPAR2_104910	26.94	30.57	27.39	24.14	-0.34	0.2	-0.7	0.7	0.324638
CANPARB_p19090-A	CPAR2_104920	17.48	19.83	18.4	16.22	-0.29	0.36	-0.44	0.44	0.519357
CANPARB_p19100-A	CPAR2_104930	8.37	9.5	12.06	10.63	0.16	0.67	0.17	0.17	0.826805
CANPARB_p19110-A	CPAR2_104940	0	0	0.3	0.26	1000000	1	0	0	1
CANPARB_p19120-A	CPAR2_104950	29.95	33.98	83.1	73.24	1.11	4.2e-16	15.38	15.38	3.58412e-15
CANPARB_p19130-A	CPAR2_104960	37.34	42.37	82.81	72.98	0.78	6e-10	9.22	9.22	3.71389e-09
CANPARB_p19140-A	CPAR2_104970	17.79	20.19	12.36	10.89	-0.89	0.00024	-3.61	3.61	0.000819707
CANPARB_p19150-A	CPAR2_104980	45.96	52.15	49.45	43.58	-0.26	0.18	-0.74	0.74	0.297301
CANPARB_p19160-A	CPAR2_104990	35.69	40.5	39.36	34.69	-0.22	0.31	-0.51	0.51	0.464682
CANPARB_p19170-A	CPAR2_105000	20.38	23.12	19.14	16.87	-0.46	0.096	-1.02	1.02	0.175714
CANPARB_p19180-A	CPAR2_105010	7.96	9.03	7.24	6.38	-0.5	0.24	-0.62	0.62	0.377189
CANPARB_p19190-A	CPAR2_105020	0.65	0.74	10.11	8.91	3.59	6.9e-09	8.16	8.16	3.88758e-08
CANPARB_p19200-A	CPAR2_105030	6.45	7.32	6.98	6.15	-0.25	0.72	-0.14	0.14	0.870833
CANPARB_p19210-A	CPAR2_105040	7.11	8.07	6.75	5.95	-0.44	0.39	-0.41	0.41	0.554686
CANPARB_p19220-A	CPAR2_105050	374.35	424.76	265.11	233.65	-0.86	0	-1000	1000	0
CANPARB_p19230-A	CPAR2_105060	11.05	12.54	6.4	5.64	-1.15	0.0005	-3.3	3.3	0.00160622
CANPARB_p19240-A	CPAR2_105070	36.68	41.62	91.66	80.78	0.96	2.4e-14	13.62	13.62	1.90596e-13
CANPARB_p19250-A	CPAR2_105080	3.59	4.07	7.81	6.88	0.76	0.081	1.09	1.09	0.152074
CANPARB_p19260-A	CPAR2_105090	43.26	49.09	29.09	25.64	-0.94	2.6e-09	-8.58	8.58	1.5314e-08
CANPARB_p19270-A	CPAR2_105100	23.55	26.72	16.72	14.74	-0.86	3.8e-05	-4.42	4.42	0.000146891
CANPARB_p19280-A	CPAR2_105110	13.09	14.85	27.33	24.09	0.7	0.0011	2.97	2.97	0.0033337
CANPARB_p19290-A	CPAR2_105120	22.12	25.1	21.19	18.68	-0.43	0.12	-0.94	0.94	0.210342
CANPARB_p19300-A	CPAR2_105130	820.52	931.01	778.59	686.19	-0.44	0	-1000	1000	0
CANPARB_p19310-A	CPAR2_105140	7.73	8.77	6.26	5.52	-0.67	0.064	-1.19	1.19	0.123985
CANPARB_p19320-A	CPAR2_105150	3.08	3.49	5.29	4.66	0.42	0.55	0.26	0.26	0.718842
CANPARB_p19330-A	CPAR2_105160	1093.22	1240.43	554.7	488.87	-1.34	0	-1000	1000	0
CANPARB_p19340-A	CPAR2_105170	17.48	19.83	26.52	23.37	0.24	0.24	0.62	0.62	0.377189
CANPARB_p19350-A	CPAR2_105180	35.64	40.44	33.88	29.86	-0.44	0.028	-1.56	1.56	0.061931
CANPARB_p19360-A	CPAR2_105190	0.98	1.11	1.54	1.36	0.29	1	0	0	1
CANPARB_p19370-A	CPAR2_105200	15.51	17.6	8.13	7.17	-1.3	3.8e-06	-5.42	5.42	1.65527e-05
CANPARB_p19380-A	CPAR2_105210	6.68	7.58	11.61	10.23	0.43	0.21	0.69	0.69	0.337864
CANPARB_p19390-A	CPAR2_105220	20.99	23.82	21.05	18.55	-0.36	0.23	-0.63	0.63	0.364416
CANPARB_p19400-A	CPAR2_105230	7.44	8.44	9.57	8.43	0	1	0	0	1
CANPARB_p19410-A	CPAR2_105240	3.86	4.38	7.95	7.01	0.68	0.14	0.87	0.87	0.239572
CANPARB_p19420-A	CPAR2_105250	116.81	132.54	176.92	155.92	0.23	0.0018	2.75	2.75	0.00526119
CANPARB_p19430-A	CPAR2_105260	6.08	6.9	6.01	5.3	-0.38	0.61	-0.21	0.21	0.771856
CANPARB_p19440-A	CPAR2_105270	811.68	920.97	4329.61	3815.8	2.05	0	1000	1000	0
CANPARB_p19450-A	CPAR2_105280	3.8	4.31	5.55	4.89	0.18	0.81	0.09	0.09	0.947489
CANPARB_p19460-A	CPAR2_105290	6.69	7.59	9.25	8.15	0.1	0.96	0.02	0.02	1
CANPARB_p19470-A	CPAR2_105300	60.73	68.91	88.27	77.79	0.18	0.089	1.05	1.05	0.165128
CANPARB_p19480-A	CPAR2_105310	72.47	82.23	86.49	76.23	-0.11	0.47	-0.33	0.33	0.640082
CANPARB_p19490-A	CPAR2_105320	71.37	80.98	72.62	64	-0.34	0.029	-1.54	1.54	0.0637323
CANPARB_p19500-A	CPAR2_105330	65.98	74.86	64.61	56.94	-0.39	0.013	-1.9	1.9	0.0314337
CANPARB_p19510-A	CPAR2_105340	4018.2	4559.26	2523.25	2223.81	-1.04	0	-1000	1000	0
CANPARB_p19520-A	CPAR2_105350	12.36	14.02	36.4	32.08	1.19	1.1e-08	7.95	7.95	6.10913e-08
CANPARB_p19530-A	CPAR2_105360	517.79	587.51	819	721.81	0.3	9.2e-16	15.04	15.04	7.73781e-15
CANPARB_p19540-A	CPAR2_105370	14.74	16.72	11.85	10.44	-0.68	0.0092	-2.03	2.03	0.0231268
CANPARB_p19550-A	CPAR2_105380	92.98	105.5	38.46	33.9	-1.64	0	-1000	1000	0
CANPARB_p19560-A	CPAR2_105390	4.12	4.67	6.62	5.83	0.32	0.57	0.24	0.24	0.738369
CANPARB_p19570-A	CPAR2_105400	84.19	95.53	39.52	34.83	-1.46	7.1e-32	-31.15	31.15	9.23e-31
CANPARB_p19580-A	CPAR2_105410	3.37	3.82	2.1	1.85	-1.05	0.1	-0.99	0.99	0.18021
CANPARB_p19590-A	CPAR2_105420	15.49	17.58	6.13	5.4	-1.7	1.2e-08	-7.94	7.94	6.63295e-08
CANPARB_p19600-A	CPAR2_105430	22.89	25.97	42.47	37.43	0.53	0.0014	2.86	2.86	0.00418637
CANPARB_p19610-A	CPAR2_105440	98.87	112.18	149.23	131.52	0.23	0.0048	2.31	2.31	0.0128521
CANPARB_p19620-A	CPAR2_105450	2.78	3.15	3.52	3.1	-0.03	1	0	0	1
CANPARB_p19630-A	CPAR2_105460	20.38	23.12	32.2	28.38	0.3	0.09	1.04	1.04	0.166666
CANPARB_p19640-A	CPAR2_105470	5.1	5.79	9.3	8.2	0.5	0.21	0.68	0.68	0.337864
CANPARB_p19650-A	CPAR2_105480	435.03	493.61	315.59	278.14	-0.83	0	-1000	1000	0
CANPARB_p19660-A	CPAR2_105490	52.84	59.96	53.44	47.1	-0.35	0.059	-1.23	1.23	0.115565
CANPARB_p19670-A	CPAR2_105500	314.7	357.08	175.35	154.54	-1.21	0	-1000	1000	0
CANPARB_p19680-A	CPAR2_105510	16.98	19.27	13.2	11.63	-0.73	0.0028	-2.55	2.55	0.00790309
CANPARB_p19690-A	CPAR2_105520	5.49	6.23	10.54	9.29	0.58	0.12	0.91	0.91	0.210342
CANPARB_p19700-A	CPAR2_105530	4.19	4.75	1.76	1.55	-1.61	0.0085	-2.07	2.07	0.0214874
CANPARB_p19710-A	CPAR2_105540	5.92	6.72	11.78	10.38	0.63	0.071	1.15	1.15	0.135789
CANPARB_p19720-A	CPAR2_105550	45.65	51.8	210.5	185.52	1.84	0	1000	1000	0
CANPARB_p19730-A	CPAR2_105560	4.67	5.3	7.85	6.92	0.38	0.34	0.46	0.46	0.498388
CANPARB_p19740-A	CPAR2_105570	16.55	18.78	18.95	16.7	-0.17	0.68	-0.16	0.16	0.835965
CANPARB_p19750-A	CPAR2_105580	7.07	8.02	9.68	8.53	0.09	0.99	0.01	0.01	1
CANPARB_p19760-A	CPAR2_105590	10.25	11.63	12.24	10.79	-0.11	0.84	-0.08	0.08	0.968223
CANPARB_p19770-A	CPAR2_105600	21.48	24.37	41.04	36.17	0.57	0.00086	3.06	3.06	0.00266021
CANPARB_p19780-A	CPAR2_105610	42.06	47.72	46.93	41.36	-0.21	0.31	-0.51	0.51	0.464682
CANPARB_p19790-A	CPAR2_105620	29.2	33.13	55.55	48.96	0.56	0.00012	3.94	3.94	0.000429718
CANPARB_p19800-A	CPAR2_105630	10.75	12.2	16.61	14.64	0.26	0.32	0.49	0.49	0.47564
CANPARB_p19810-A	CPAR2_105640	5.94	6.74	3.42	3.01	-1.16	0.011	-1.94	1.94	0.0270687
CANPARB_p19820-A	CPAR2_105650	7.91	8.98	20.76	18.3	1.03	9e-05	4.04	4.04	0.000328126
CANPARB_p19830-A	CPAR2_105660	34.98	39.69	64.25	56.63	0.51	0.00015	3.81	3.81	0.00053128
CANPARB_p19840-A	CPAR2_105670	7.35	8.34	27.01	23.8	1.51	4.8e-09	8.32	8.32	2.74145e-08
CANPARB_p19850-A	CPAR2_105680	5.69	6.46	22.46	19.79	1.62	2.6e-08	7.58	7.58	1.4039e-07
CANPARB_p19860-A	CPAR2_105690	5.6	6.35	34.32	30.25	2.25	6.2e-18	17.2	17.2	5.57618e-17
CANPARB_p19870-A	CPAR2_105700	0.78	0.89	3.58	3.16	1.84	0.041	1.39	1.39	0.0854094
CANPARB_p19880-A	CPAR2_105710	1.39	1.58	4.88	4.3	1.45	0.029	1.54	1.54	0.0637323
CANPARB_p19890-A	CPAR2_105720	13.11	14.88	11.25	9.91	-0.59	0.054	-1.26	1.26	0.10813
CANPARB_p19900-A	CPAR2_105730	4.28	4.86	3.19	2.81	-0.79	0.19	-0.73	0.73	0.311438
CANPARB_p19910-A	CPAR2_105740	0.32	0.36	0.54	0.48	0.38	1	0	0	1
CANPARB_p19920-A	CPAR2_105750	0.16	0.18	0.07	0.06	-1.57	1	0	0	1
CANPARB_p19930-A	CPAR2_105760	3.11	3.53	0.71	0.63	-2.49	0.004	-2.4	2.4	0.0108444
CANPARB_p19940-A	CPAR2_105770	12.18	13.82	21.59	19.03	0.46	0.048	1.32	1.32	0.0979294
CANPARB_p19950-A	CPAR2_105780	49.89	56.61	42.53	37.48	-0.59	6e-05	-4.22	4.22	0.000225948
CANPARB_p19960-A	CPAR2_105790	220.38	250.05	157.43	138.75	-0.85	0	-1000	1000	0
CANPARB_p19970-A	CPAR2_105800	6.48	7.35	10.05	8.86	0.27	0.48	0.32	0.32	0.650967
CANPARB_p19980-A	CPAR2_105810	14.52	16.48	12.34	10.88	-0.6	0.035	-1.45	1.45	0.0749982
CANPARB_p19990-A	CPAR2_105820	52.31	59.35	91.57	80.7	0.44	6.7e-05	4.18	4.18	0.000250692
[truncated: 3,838 more rows]

## Sheet: otf1_vs_CPL2H1
Name CLIB214	Name CDC317	CPL2H1_SMix - TPM	CPL2H1_SMix - Normalized TPM	otf1/otf1_SMix - TPM	otf1/otf1_SMix - Normalized TPM	Differential Expression Log2 Ratio	Differential Expression p-value	Differential Expression Confidence	Differential Expression Absolute Confidence	P-value adjusted
CANPARB_p00010-A	CPAR2_200010	35.66	33.88	25.09	26.41	-0.36	0.019	-1.72	1.72	0.0800166
CANPARB_p00020-A	CPAR2_200020	59.57	56.59	72.53	76.35	0.43	5.9e-05	4.23	4.23	0.000476985
CANPARB_p00030-A	CPAR2_200030	22.93	21.78	17.46	18.38	-0.24	0.2	-0.71	0.71	0.476879
CANPARB_p00040-A	CPAR2_200040	23.83	22.64	20.61	21.69	-0.06	0.76	-0.12	0.12	1
CANPARB_p00050-A	CPAR2_200050	4.67	4.44	5.04	5.31	0.26	0.72	0.14	0.14	1
CANPARB_p00060-A	CPAR2_200060	6.86	6.52	7.63	8.03	0.3	0.48	0.32	0.32	0.827699
CANPARB_p00070-A	CPAR2_200070	7.97	7.57	7.29	7.67	0.02	1	0	0	1
CANPARB_p00080-A	CPAR2_200080	10.99	10.44	6.05	6.37	-0.71	0.023	-1.64	1.64	0.0941452
CANPARB_p00090-A	CPAR2_200090	4.57	4.34	4.12	4.34	0	1	0	0	1
CANPARB_p00100-A	CPAR2_200100	13.35	12.68	10.87	11.44	-0.15	0.63	-0.2	0.2	0.967713
CANPARB_p00110-A	CPAR2_200110	146.63	139.3	241.68	254.4	0.87	0	1000	1000	0
CANPARB_p00120-A	CPAR2_200120	91.25	86.69	89.76	94.49	0.12	0.4	0.4	0.4	0.745228
CANPARB_p00130-A	CPAR2_200130	27.58	26.2	20.05	21.11	-0.31	0.078	-1.11	1.11	0.242949
CANPARB_p00140-A	CPAR2_200140	6.11	5.8	6.17	6.49	0.16	0.82	0.08	0.08	1
CANPARB_p00150-A	CPAR2_200150	10.31	9.79	10.76	11.33	0.21	0.59	0.23	0.23	0.931772
CANPARB_p00160-A	CPAR2_200160	15.55	14.77	10.44	10.99	-0.43	0.089	-1.05	1.05	0.268056
CANPARB_p00170-A	CPAR2_200170	26.15	24.84	22.9	24.11	-0.04	0.89	-0.05	0.05	1
CANPARB_p00180-A	CPAR2_200180	12.07	11.47	16.98	17.87	0.64	0.0065	2.18	2.18	0.0324001
CANPARB_p00190-A	CPAR2_200190	121.41	115.34	140	147.37	0.35	4e-06	5.4	5.4	3.84646e-05
CANPARB_p00200-A	CPAR2_200200	6.78	6.44	5.01	5.27	-0.29	0.57	-0.24	0.24	0.914538
CANPARB_p00210-A	CPAR2_200210	12.69	12.06	9.02	9.49	-0.34	0.21	-0.67	0.67	0.491685
CANPARB_p00220-A	CPAR2_200220	4.3	4.08	4.6	4.84	0.25	0.8	0.1	0.1	1
CANPARB_p00230-A	CPAR2_200230	18.24	17.33	15.39	16.2	-0.1	0.72	-0.14	0.14	1
CANPARB_p00240-A	CPAR2_200240	126.13	119.82	156.95	165.21	0.46	5.1e-10	9.3	9.3	7.51735e-09
CANPARB_p00250-A	CPAR2_200250	240.55	228.52	262.77	276.6	0.28	5.5e-06	5.26	5.26	5.15305e-05
CANPARB_p00260-A	CPAR2_200260	16.11	15.3	14.68	15.45	0.01	1	0	0	1
CANPARB_p00270-A	CPAR2_200270	18.12	17.21	16.34	17.2	0	1	0	0	1
CANPARB_p00280-A	CPAR2_200280	966.87	918.52	1403.08	1476.94	0.69	0	1000	1000	0
CANPARB_p00290-A	CPAR2_200290	389.33	369.86	358.55	377.43	0.03	0.68	0.17	0.17	1
CANPARB_p00300-A	CPAR2_200300	2.5	2.37	3.02	3.18	0.42	0.73	0.14	0.14	1
CANPARB_p00310-A	CPAR2_200310	1.26	1.2	1.54	1.62	0.45	0.8	0.1	0.1	1
CANPARB_p00320-A	CPAR2_200320	4.77	4.53	4.55	4.79	0.08	1	0	0	1
CANPARB_p00330-A	CPAR2_200330	3.68	3.5	2.71	2.85	-0.29	0.66	-0.18	0.18	0.98983
CANPARB_p00340-A	CPAR2_200340	17.03	16.18	12.77	13.44	-0.27	0.22	-0.66	0.66	0.508772
CANPARB_p00350-A	CPAR2_200350	41.97	39.87	33.66	35.43	-0.17	0.21	-0.68	0.68	0.491685
CANPARB_p00360-A	CPAR2_200360	96.45	91.63	84.59	89.04	-0.04	0.63	-0.2	0.2	0.967713
CANPARB_p00370-A	CPAR2_200370	176.52	167.69	141.54	148.99	-0.17	0.0098	-2.01	2.01	0.0456525
CANPARB_p00380-A	CPAR2_200380	2.6	2.47	3.57	3.76	0.6	0.37	0.43	0.43	0.709724
CANPARB_p00390-A	CPAR2_200390	6.13	5.82	4.11	4.33	-0.43	0.33	-0.48	0.48	0.66421
CANPARB_p00400-A	CPAR2_200400	0.92	0.87	0.85	0.89	0.03	1	0	0	1
CANPARB_p00410-A	CPAR2_200410	2.76	2.62	2.69	2.83	0.11	1	0	0	1
CANPARB_p00420-A	CPAR2_200420	22.18	21.07	17.22	18.13	-0.22	0.26	-0.58	0.58	0.573769
CANPARB_p00430-A	CPAR2_200430	7.05	6.7	6.52	6.86	0.04	1	0	0	1
CANPARB_p00440-A	CPAR2_200440	14.11	13.4	11.36	11.96	-0.16	0.52	-0.28	0.28	0.863756
CANPARB_p00450-A	CPAR2_200450	11.31	10.74	5.58	5.87	-0.87	0.0063	-2.2	2.2	0.0316192
CANPARB_p00460-A	CPAR2_200460	16.01	15.21	11.52	12.13	-0.33	0.17	-0.76	0.76	0.427711
CANPARB_p00470-A	CPAR2_200470	21.52	20.44	18.34	19.31	-0.08	0.76	-0.12	0.12	1
CANPARB_p00480-A	CPAR2_200480	50.86	48.32	49.27	51.86	0.1	0.62	0.21	0.21	0.956885
CANPARB_p00490-A	CPAR2_200490	1002.43	952.3	687.23	723.41	-0.4	0	-1000	1000	0
CANPARB_p00500-A	CPAR2_200500	1.05	1	1.11	1.17	0.22	1	0	0	1
CANPARB_p00510-A	CPAR2_200520	195.35	185.58	131.14	138.04	-0.43	7.2e-10	-9.14	9.14	1.04026e-08
CANPARB_p00520-A	CPAR2_200540	10.16	9.65	9.77	10.28	0.09	0.88	0.05	0.05	1
CANPARB_p00530-A	CPAR2_200550	7.19	6.83	6.98	7.35	0.11	0.98	0.01	0.01	1
CANPARB_p00540-A	CPAR2_200560	433.66	411.97	428.57	451.13	0.13	0.044	1.36	1.36	0.156032
CANPARB_p00550-A	CPAR2_200570	32.56	30.93	24.05	25.32	-0.29	0.068	-1.16	1.16	0.217607
CANPARB_p00560-A	CPAR2_200580	86.57	82.24	84.07	88.5	0.11	0.48	0.32	0.32	0.827699
CANPARB_p00570-A	CPAR2_200590	81.56	77.48	69.9	73.58	-0.07	0.43	-0.37	0.37	0.776101
CANPARB_p00580-A	CPAR2_200600	6.02	5.72	5.76	6.06	0.08	1	0	0	1
CANPARB_p00590-A	CPAR2_200610	51.6	49.02	41.78	43.98	-0.16	0.19	-0.71	0.71	0.462674
CANPARB_p00600-A	CPAR2_200620	15.99	15.19	11.13	11.72	-0.38	0.12	-0.91	0.91	0.330552
CANPARB_p00610-A	CPAR2_200630	11.93	11.33	13.73	14.45	0.35	0.15	0.82	0.82	0.391395
CANPARB_p00620-A	CPAR2_200640	219.43	208.46	173.51	182.64	-0.19	0.0016	-2.81	2.81	0.00957867
CANPARB_p00630-A	CPAR2_200650	63.16	60	107.03	112.66	0.91	5.4e-20	19.27	19.27	1.47289e-18
CANPARB_p00640-A	CPAR2_200660	516.27	490.45	781.76	822.91	0.75	0	1000	1000	0
CANPARB_p00650-A	CPAR2_200670	1.52	1.44	1.33	1.4	-0.05	1	0	0	1
CANPARB_p00660-A	CPAR2_200680	19.74	18.75	14.7	15.47	-0.28	0.18	-0.74	0.74	0.44614
CANPARB_p00670-A	CPAR2_200690	112.44	106.82	87.27	91.86	-0.22	0.0097	-2.02	2.02	0.0453314
CANPARB_p00680-A	CPAR2_200700	1.74	1.65	2.04	2.15	0.37	0.94	0.03	0.03	1
CANPARB_p00690-A	CPAR2_200710	16.58	15.75	13.03	13.72	-0.2	0.38	-0.42	0.42	0.72132
CANPARB_p00700-A	CPAR2_200720	7.88	7.49	7.73	8.14	0.12	0.87	0.06	0.06	1
CANPARB_p00710-A	CPAR2_200730	19.6	18.62	15.89	16.73	-0.15	0.49	-0.31	0.31	0.837275
CANPARB_p00720-A	CPAR2_200740	8.22	7.81	6.78	7.14	-0.13	0.77	-0.11	0.11	1
CANPARB_p00730-A	CPAR2_200750	8.91	8.46	10.06	10.59	0.32	0.33	0.48	0.48	0.66421
CANPARB_p00740-A	CPAR2_200760	12.13	11.52	12.77	13.44	0.22	0.54	0.27	0.27	0.884642
CANPARB_p00750-A	CPAR2_200770	3.38	3.21	2.95	3.11	-0.05	1	0	0	1
CANPARB_p00760-A	CPAR2_200780	746.54	709.2	608.49	640.52	-0.15	9.3e-06	-5.03	5.03	8.54868e-05
CANPARB_p00770-A	CPAR2_200790	18.01	17.11	14.2	14.95	-0.19	0.39	-0.41	0.41	0.73315
CANPARB_p00780-A	CPAR2_200800	16.3	15.48	17	17.89	0.21	0.46	0.33	0.33	0.807039
CANPARB_p00790-A	CPAR2_200810	0.07	0.07	0.01	0.01	-2.26	1	0	0	1
CANPARB_p00800-A	CPAR2_200820	0.99	0.94	1.01	1.06	0.18	1	0	0	1
CANPARB_p00810-A	CPAR2_200830	1559.31	1481.33	1965.21	2068.67	0.48	0	1000	1000	0
CANPARB_p00820-A	CPAR2_200840	374.67	355.93	274.93	289.4	-0.3	1.1e-09	-8.98	8.98	1.55465e-08
CANPARB_p00830-A	CPAR2_200850	93.49	88.81	108	113.69	0.36	4.1e-05	4.38	4.38	0.000341394
CANPARB_p00840-A	CPAR2_200860	18.41	17.49	11.87	12.49	-0.48	0.03	-1.53	1.53	0.11674
CANPARB_p00850-A	CPAR2_200870	226.24	214.93	131.65	138.58	-0.63	8.1e-21	-20.09	20.09	2.27306e-19
CANPARB_p00860-A	CPAR2_200880	3.7	3.51	4.53	4.77	0.44	0.43	0.37	0.37	0.776101
CANPARB_p00870-A	CPAR2_200890	249.63	237.15	210.34	221.41	-0.1	0.064	-1.2	1.2	0.208232
CANPARB_p00880-A	CPAR2_200900	16.46	15.64	15.18	15.98	0.03	1	0	0	1
CANPARB_p00890-A	CPAR2_200910	62.5	59.37	55.65	58.58	-0.02	0.89	-0.05	0.05	1
CANPARB_p00900-A	CPAR2_200920	8.3	7.88	6.87	7.23	-0.12	0.88	-0.06	0.06	1
CANPARB_p00910-A	CPAR2_200930	21.67	20.59	14.93	15.72	-0.39	0.056	-1.25	1.25	0.189162
CANPARB_p00920-A	CPAR2_200940	24.79	23.55	16.78	17.66	-0.42	0.03	-1.53	1.53	0.11674
CANPARB_p00930-A	CPAR2_200950	1.98	1.88	2.24	2.36	0.32	0.78	0.11	0.11	1
CANPARB_p00940-A	CPAR2_200960	2.69	2.56	2.88	3.03	0.25	0.99	0	0	1
CANPARB_p00950-A	CPAR2_200970	0.15	0.14	0.09	0.09	-0.6	1	0	0	1
CANPARB_p00960-A	CPAR2_200970	0.39	0.37	0.08	0.08	-2.06	1	0	0	1
CANPARB_p00970-A	CPAR2_200980	4.08	3.88	2.51	2.64	-0.55	0.29	-0.54	0.54	0.617785
CANPARB_p00980-A	CPAR2_200990	1.6	1.52	1.3	1.37	-0.16	1	0	0	1
CANPARB_p00990-A	CPAR2_201000	27.74	26.35	21.27	22.39	-0.23	0.17	-0.78	0.78	0.427711
CANPARB_p01000-A	CPAR2_201010	296.13	281.32	353.37	371.97	0.4	4.3e-16	15.36	15.36	9.54338e-15
CANPARB_p01010-A	CPAR2_201020	594.46	564.73	543.38	571.99	0.02	0.75	0.12	0.12	1
CANPARB_p01020-A	CPAR2_201030	8.82	8.38	7	7.37	-0.18	0.64	-0.2	0.2	0.975628
CANPARB_p01030-A	CPAR2_201040	11.02	10.47	11.74	12.36	0.24	0.49	0.31	0.31	0.837275
CANPARB_p01040-A	CPAR2_201050	16.13	15.32	10.73	11.29	-0.44	0.059	-1.23	1.23	0.195895
CANPARB_p01050-A	CPAR2_201060	5.32	5.05	4.66	4.91	-0.04	1	0	0	1
CANPARB_p01060-A	CPAR2_201070	22.48	21.36	14.91	15.69	-0.44	0.027	-1.57	1.57	0.10721
CANPARB_p01070-A	CPAR2_201080	26.84	25.5	18	18.95	-0.43	0.019	-1.71	1.71	0.0800166
CANPARB_p01080-A	CPAR2_201090	25.74	24.45	26.76	28.17	0.2	0.37	0.43	0.43	0.709724
CANPARB_p01090-A	CPAR2_201100	4.26	4.05	4.72	4.97	0.29	0.63	0.2	0.2	0.967713
CANPARB_p01100-A	CPAR2_201110	230.2	218.69	166.69	175.47	-0.32	3.2e-07	-6.49	6.49	3.55103e-06
CANPARB_p01110-A	CPAR2_201120	42.71	40.57	40.51	42.64	0.07	0.76	0.12	0.12	1
CANPARB_p01120-A	CPAR2_201130	29.44	27.97	20.5	21.58	-0.37	0.034	-1.47	1.47	0.128535
CANPARB_p01130-A	CPAR2_201140	46.48	44.16	50.61	53.27	0.27	0.042	1.38	1.38	0.150957
CANPARB_p01140-A	CPAR2_201150	15.15	14.39	13.5	14.21	-0.02	1	0	0	1
CANPARB_p01150-A	CPAR2_201160	216.12	205.31	205.76	216.59	0.08	0.42	0.38	0.38	0.768267
CANPARB_p01160-A	CPAR2_201170	152.59	144.96	138.83	146.14	0.01	0.95	0.02	0.02	1
CANPARB_p01170-A	CPAR2_201180	60.92	57.87	34.4	36.21	-0.68	2e-07	-6.7	6.7	2.25803e-06
CANPARB_p01180-A	CPAR2_201190	26.05	24.75	20.92	22.02	-0.17	0.36	-0.45	0.45	0.700674
CANPARB_p01190-A	CPAR2_201200	105.47	100.2	88.1	92.74	-0.11	0.18	-0.76	0.76	0.44614
CANPARB_p01200-A	CPAR2_201210	27.29	25.93	18.63	19.61	-0.4	0.027	-1.57	1.57	0.10721
CANPARB_p01210-A	CPAR2_201220	18.21	17.3	20.2	21.26	0.3	0.16	0.8	0.8	0.410154
CANPARB_p01220-A	CPAR2_201230	75.73	71.94	58.15	61.21	-0.23	0.024	-1.61	1.61	0.0975543
CANPARB_p01230-A	CPAR2_201240	324.83	308.58	231.12	243.29	-0.34	1.2e-10	-9.94	9.94	1.87283e-09
CANPARB_p01240-A	CPAR2_201250	57.45	54.58	44.03	46.35	-0.24	0.043	-1.37	1.37	0.153888
CANPARB_p01250-A	CPAR2_201260	13.56	12.88	14.18	14.93	0.21	0.48	0.32	0.32	0.827699
CANPARB_p01260-A	CPAR2_201270	160.43	152.41	129.22	136.02	-0.16	0.017	-1.76	1.76	0.0731777
CANPARB_p01270-A	CPAR2_201280	18.53	17.6	15.27	16.07	-0.13	0.59	-0.23	0.23	0.931772
CANPARB_p01280-A	CPAR2_201290	3697.7	3512.77	2378.66	2503.88	-0.49	0	-1000	1000	0
CANPARB_p01290-A	CPAR2_201300	8.29	7.88	6.71	7.06	-0.16	0.77	-0.11	0.11	1
CANPARB_p01300-A	CPAR2_201310	40.18	38.17	41.01	43.17	0.18	0.37	0.44	0.44	0.709724
CANPARB_p01310-A	CPAR2_201330	16.24	15.43	11.64	12.25	-0.33	0.17	-0.77	0.77	0.427711
CANPARB_p01320-A	CPAR2_201340	424.98	403.73	372.38	391.98	-0.04	0.27	-0.57	0.57	0.587837
CANPARB_p01330-A	CPAR2_201350	43.4	41.23	42.15	44.37	0.11	0.66	0.18	0.18	0.98983
CANPARB_p01340-A	CPAR2_201360	23.39	22.22	19.58	20.61	-0.11	0.56	-0.25	0.25	0.90446
CANPARB_p01350-A	CPAR2_201370	107.18	101.82	76.99	81.04	-0.33	0.00025	-3.6	3.6	0.00181048
CANPARB_p01360-A	CPAR2_201380	15.53	14.75	11.79	12.41	-0.25	0.32	-0.49	0.49	0.653091
CANPARB_p01370-A	CPAR2_201390	5.2	4.94	2.89	3.04	-0.7	0.15	-0.81	0.81	0.391395
CANPARB_p01380-A	CPAR2_201400	9.56	9.08	6.05	6.37	-0.51	0.11	-0.95	0.95	0.309431
CANPARB_p01390-A	CPAR2_201410	48.08	45.68	25.04	26.36	-0.79	1.3e-07	-6.9	6.9	1.50259e-06
CANPARB_p01400-A	CPAR2_201420	3.73	3.54	4.1	4.32	0.28	0.68	0.17	0.17	1
CANPARB_p01410-A	CPAR2_201430	2.44	2.32	3.05	3.21	0.47	0.56	0.26	0.26	0.90446
CANPARB_p01420-A	CPAR2_201440	39.08	37.13	22.2	23.37	-0.67	2.9e-05	-4.54	4.54	0.000249665
CANPARB_p01430-A	CPAR2_201450	123.04	116.89	109.28	115.03	-0.02	0.76	-0.12	0.12	1
CANPARB_p01440-A	CPAR2_201460	55.73	52.94	33.56	35.33	-0.58	1.2e-05	-4.94	4.94	0.000108093
CANPARB_p01450-A	CPAR2_201470	34.36	32.64	31.72	33.39	0.03	0.95	0.02	0.02	1
CANPARB_p01460-A	CPAR2_201480	8.27	7.86	6.13	6.45	-0.28	0.41	-0.38	0.38	0.757093
CANPARB_p01470-A	CPAR2_201490	13.16	12.5	12.66	13.33	0.09	0.85	0.07	0.07	1
CANPARB_p01480-A	CPAR2_201500	42.71	40.57	31.91	33.59	-0.27	0.046	-1.34	1.34	0.161554
CANPARB_p01490-A	CPAR2_201510	50.24	47.73	41.08	43.24	-0.14	0.24	-0.61	0.61	0.541926
CANPARB_p01500-A	CPAR2_201520	2.7	2.56	2.32	2.44	-0.07	1	0	0	1
CANPARB_p01510-A	CPAR2_201530	3.73	3.54	3	3.16	-0.16	0.96	-0.02	0.02	1
CANPARB_p01520-A	CPAR2_201540	97.05	92.2	68.25	71.84	-0.36	0.00017	-3.77	3.77	0.0012738
CANPARB_p01530-A	CPAR2_201550	371.96	353.36	294.02	309.5	-0.19	5.1e-05	-4.29	4.29	0.000417513
CANPARB_p01540-A	CPAR2_201560	938.24	891.32	764.31	804.55	-0.15	7.1e-07	-6.15	6.15	7.48063e-06
CANPARB_p01550-A	CPAR2_201570	4118.64	3912.66	4519.83	4757.77	0.28	0	1000	1000	0
CANPARB_p01560-A	CPAR2_201580	18	17.1	17.85	18.79	0.14	0.73	0.14	0.14	1
CANPARB_p01570-A	CPAR2_201590	2.57	2.44	2.74	2.88	0.24	0.85	0.07	0.07	1
CANPARB_p01580-A	CPAR2_201600	7.43	7.06	5.16	5.43	-0.38	0.37	-0.43	0.43	0.709724
CANPARB_p01590-A	CPAR2_201610	12.72	12.08	11.49	12.09	0	1	0	0	1
CANPARB_p01600-A	CPAR2_201620	11.72	11.13	11.83	12.45	0.16	0.74	0.13	0.13	1
CANPARB_p01610-A	CPAR2_201630	22.89	21.75	22.08	23.24	0.1	0.78	0.11	0.11	1
CANPARB_p01620-A	CPAR2_201640	12.12	11.51	7.32	7.71	-0.58	0.04	-1.39	1.39	0.14538
CANPARB_p01630-A	CPAR2_201650	3.73	3.54	3.69	3.88	0.13	1	0	0	1
CANPARB_p01640-A	CPAR2_201660	15.35	14.58	18.91	19.91	0.45	0.034	1.47	1.47	0.128535
CANPARB_p01650-A	CPAR2_201670	1.62	1.54	1.51	1.59	0.05	1	0	0	1
CANPARB_p01660-A	CPAR2_201680	4.55	4.32	3.57	3.76	-0.2	0.72	-0.14	0.14	1
CANPARB_p01670-A	CPAR2_201690	97.61	92.73	83.46	87.85	-0.08	0.35	-0.46	0.46	0.68879
CANPARB_p01680-A	CPAR2_201700	13.1	12.44	17.66	18.59	0.58	0.0095	2.02	2.02	0.0445752
CANPARB_p01690-A	CPAR2_201710	135.48	128.7	164.03	172.67	0.42	4.6e-09	8.33	8.33	6.11622e-08
CANPARB_p01700-A	CPAR2_201720	8	7.6	6.73	7.08	-0.1	0.9	-0.05	0.05	1
CANPARB_p01710-A	CPAR2_201730	5.08	4.83	3.84	4.04	-0.26	0.68	-0.17	0.17	1
CANPARB_p01720-A	CPAR2_201740	6.34	6.02	4.59	4.83	-0.32	0.5	-0.3	0.3	0.846678
CANPARB_p01730-A	CPAR2_201750	20.28	19.27	19.25	20.26	0.07	0.89	0.05	0.05	1
CANPARB_p01740-A	CPAR2_201760	23.35	22.18	22.76	23.96	0.11	0.73	0.14	0.14	1
CANPARB_p01750-A	CPAR2_201770	44.35	42.13	40.84	42.99	0.03	0.91	0.04	0.04	1
CANPARB_p01760-A	CPAR2_201780	3.8	3.61	3.75	3.95	0.13	1	0	0	1
CANPARB_p01770-A	CPAR2_201790	40	38	42.7	44.95	0.24	0.11	0.95	0.95	0.309431
CANPARB_p01780-A	CPAR2_201800	6.26	5.95	4.36	4.59	-0.37	0.41	-0.39	0.39	0.757093
CANPARB_p01790-A	CPAR2_201810	6.84	6.5	10.13	10.66	0.71	0.024	1.62	1.62	0.0975543
CANPARB_p01800-A	CPAR2_201820	6.51	6.18	7.48	7.87	0.35	0.35	0.46	0.46	0.68879
CANPARB_p01810-A	CPAR2_201830	1.36	1.29	2.11	2.22	0.79	0.33	0.48	0.48	0.66421
CANPARB_p01820-A	CPAR2_201840	166.95	158.6	168.6	177.48	0.16	0.099	1	1	0.289677
CANPARB_p01830-A	CPAR2_201850	199.32	189.35	198.69	209.15	0.14	0.14	0.86	0.86	0.371277
CANPARB_p01840-A	CPAR2_201860	27.74	26.35	24.19	25.46	-0.05	0.81	-0.09	0.09	1
CANPARB_p01850-A	CPAR2_201870	4.9	4.65	3.26	3.43	-0.44	0.46	-0.33	0.33	0.807039
CANPARB_p01860-A	CPAR2_201880	0.72	0.68	0.99	1.04	0.61	1	0	0	1
CANPARB_p01870-A	CPAR2_201890	7.2	6.84	7.1	7.47	0.13	0.91	0.04	0.04	1
CANPARB_p01880-A	CPAR2_201900	0.73	0.69	0.37	0.39	-0.85	0.88	-0.05	0.05	1
CANPARB_p01890-A	CPAR2_201910	62.17	59.06	61.5	64.74	0.13	0.45	0.35	0.35	0.795955
CANPARB_p01900-A	CPAR2_201920	0.53	0.5	1.14	1.2	1.26	0.61	0.21	0.21	0.950753
CANPARB_p01910-A	CPAR2_201930	29.64	28.16	25.7	27.05	-0.06	0.78	-0.11	0.11	1
CANPARB_p01920-A	CPAR2_201940	5.7	5.41	3.91	4.12	-0.39	0.34	-0.47	0.47	0.677794
CANPARB_p01930-A	CPAR2_201950	17.5	16.62	17.61	18.54	0.16	0.66	0.18	0.18	0.98983
CANPARB_p01940-A	CPAR2_201960	63.06	59.91	79.82	84.02	0.49	2.5e-06	5.6	5.6	2.45665e-05
CANPARB_p01950-A	CPAR2_201970	3.18	3.02	4.62	4.86	0.69	0.18	0.75	0.75	0.44614
CANPARB_p01960-A	CPAR2_201980	5.79	5.5	4.63	4.87	-0.18	0.88	-0.06	0.06	1
CANPARB_p01970-A	CPAR2_201990	1985.55	1886.25	2305.44	2426.81	0.36	0	1000	1000	0
CANPARB_p01980-A	CPAR2_202000	38.07	36.17	28.14	29.62	-0.29	0.052	-1.29	1.29	0.178439
CANPARB_p01990-A	CPAR2_202010	39.48	37.51	41.04	43.2	0.2	0.23	0.64	0.64	0.525239
CANPARB_p02000-A	CPAR2_202020	8.2	7.79	7.6	8	0.04	1	0	0	1
CANPARB_p02010-A	CPAR2_202030	28.52	27.09	38.32	40.34	0.57	0.00015	3.81	3.81	0.00113856
CANPARB_p02020-A	CPAR2_202040	6.98	6.63	10.62	11.18	0.75	0.012	1.93	1.93	0.05388
CANPARB_p02030-A	CPAR2_202050	54.08	51.38	67.57	71.13	0.47	3.1e-05	4.51	4.51	0.00026649
CANPARB_p02040-A	CPAR2_202070	4.52	4.29	7.79	8.2	0.93	0.011	1.94	1.94	0.0500444
CANPARB_p02050-A	CPAR2_202080	56.86	54.02	35.37	37.23	-0.54	4.1e-05	-4.39	4.39	0.000341394
CANPARB_p02060-A	CPAR2_202090	2.53	2.4	1.91	2.01	-0.26	0.87	-0.06	0.06	1
CANPARB_p02070-A	CPAR2_202100	5.33	5.06	4.47	4.71	-0.11	0.99	-0.01	0.01	1
CANPARB_p02080-A	CPAR2_202110	23.41	22.24	10.34	10.88	-1.03	3.9e-06	-5.41	5.41	3.75649e-05
CANPARB_p02090-A	CPAR2_202120	23.86	22.67	24.59	25.88	0.19	0.48	0.32	0.32	0.827699
CANPARB_p02100-A	CPAR2_202130	210.04	199.54	352.38	370.93	0.89	0	1000	1000	0
CANPARB_p02110-A	CPAR2_202140	36.33	34.51	31.34	32.99	-0.07	0.66	-0.18	0.18	0.98983
CANPARB_p02120-A	CPAR2_202150	46.03	43.73	46.62	49.07	0.17	0.4	0.4	0.4	0.745228
CANPARB_p02130-A	CPAR2_202160	10.55	10.02	11.43	12.03	0.26	0.44	0.36	0.36	0.784927
CANPARB_p02140-A	CPAR2_202170	3.32	3.15	3.59	3.78	0.26	0.75	0.12	0.12	1
CANPARB_p02150-A	CPAR2_202180	11.26	10.7	9.21	9.69	-0.14	0.66	-0.18	0.18	0.98983
CANPARB_p02160-A	CPAR2_202190	32.46	30.84	24.89	26.2	-0.24	0.13	-0.9	0.9	0.351138
CANPARB_p02170-A	CPAR2_202200	10.72	10.18	15.25	16.05	0.66	0.0083	2.08	2.08	0.0398414
CANPARB_p02180-A	CPAR2_202210	3.52	3.34	4.53	4.77	0.51	0.32	0.49	0.49	0.653091
CANPARB_p02190-A	CPAR2_202220	7.62	7.24	6.97	7.34	0.02	1	0	0	1
CANPARB_p02200-A	CPAR2_202230	7.32	6.95	7.18	7.56	0.12	0.86	0.07	0.07	1
CANPARB_p02210-A	CPAR2_202240	265.17	251.91	300.42	316.24	0.33	8.6e-10	9.07	9.07	1.23035e-08
CANPARB_p02220-A	CPAR2_202250	116.44	110.62	93.08	97.98	-0.18	0.03	-1.53	1.53	0.11674
CANPARB_p02230-A	CPAR2_202260	28.63	27.2	24.65	25.95	-0.07	0.72	-0.15	0.15	1
CANPARB_p02240-A	CPAR2_202270	16.73	15.89	12.45	13.11	-0.28	0.22	-0.65	0.65	0.508772
CANPARB_p02250-A	CPAR2_202280	131.94	125.34	110.22	116.02	-0.11	0.13	-0.88	0.88	0.351138
CANPARB_p02260-A	CPAR2_202290	16.16	15.35	16.23	17.08	0.15	0.67	0.17	0.17	0.997651
CANPARB_p02270-A	CPAR2_202300	24.11	22.9	22.99	24.2	0.08	0.84	0.08	0.08	1
CANPARB_p02280-A	CPAR2_202310	7.62	7.24	6.7	7.05	-0.04	1	0	0	1
CANPARB_p02290-A	CPAR2_202320	10.28	9.77	9.02	9.49	-0.04	1	0	0	1
CANPARB_p02300-A	CPAR2_202330	22.12	21.01	23.3	24.53	0.22	0.32	0.49	0.49	0.653091
CANPARB_p02310-A	CPAR2_202340	56.43	53.61	39.54	41.62	-0.37	0.0035	-2.46	2.46	0.0192187
CANPARB_p02320-A	CPAR2_202350	16.21	15.4	10.6	11.16	-0.47	0.059	-1.23	1.23	0.195895
CANPARB_p02330-A	CPAR2_202360	11.37	10.8	8.14	8.57	-0.33	0.23	-0.64	0.64	0.525239
CANPARB_p02340-A	CPAR2_202370	29.58	28.1	27.61	29.06	0.05	0.91	0.04	0.04	1
CANPARB_p02350-A	CPAR2_202380	3.81	3.62	3.68	3.87	0.1	1	0	0	1
CANPARB_p02360-A	CPAR2_202390	7.26	6.9	7.35	7.74	0.17	0.78	0.11	0.11	1
CANPARB_p02370-A	CPAR2_202400	1.68	1.6	0.64	0.67	-1.23	0.27	-0.56	0.56	0.587837
CANPARB_p02380-A	CPAR2_202410	3.99	3.79	2.77	2.92	-0.38	0.64	-0.19	0.19	0.975628
CANPARB_p02390-A	CPAR2_202420	8.54	8.11	9.36	9.85	0.28	0.44	0.36	0.36	0.784927
CANPARB_p02400-A	CPAR2_202430	4.76	4.52	5.5	5.79	0.36	0.38	0.43	0.43	0.72132
CANPARB_p02410-A	CPAR2_202440	16.84	16	14.79	15.57	-0.04	0.95	-0.02	0.02	1
CANPARB_p02420-A	CPAR2_202450	45.66	43.38	39.47	41.55	-0.06	0.65	-0.19	0.19	0.983934
CANPARB_p02430-A	CPAR2_202460	203.05	192.9	142.11	149.59	-0.37	5.2e-08	-7.28	7.28	6.23253e-07
CANPARB_p02440-A	CPAR2_202470	84.67	80.44	53.92	56.76	-0.5	2e-06	-5.7	5.7	1.98876e-05
CANPARB_p02450-A	CPAR2_202480	208.7	198.26	210.77	221.87	0.16	0.065	1.19	1.19	0.210313
CANPARB_p02460-A	CPAR2_202490	31.32	29.75	17.55	18.47	-0.69	0.00012	-3.92	3.92	0.000922846
CANPARB_p02470-A	CPAR2_202500	0.33	0.31	0.4	0.42	0.43	1	0	0	1
CANPARB_p02480-A	CPAR2_202510	11.73	11.14	9.37	9.86	-0.18	0.56	-0.25	0.25	0.90446
CANPARB_p02490-A	CPAR2_202520	53.6	50.92	96.01	101.06	0.99	1.4e-20	19.86	19.86	3.89133e-19
CANPARB_p02500-A	CPAR2_202530	22.61	21.48	20.25	21.32	-0.01	1	0	0	1
CANPARB_p02510-A	CPAR2_202540	82.83	78.69	122.73	129.19	0.72	1.1e-15	14.94	14.94	2.37804e-14
CANPARB_p02520-A	CPAR2_202550	365.99	347.69	381.07	401.13	0.21	0.00036	3.45	3.45	0.00250455
CANPARB_p02530-A	CPAR2_202560	8.17	7.76	5.55	5.84	-0.41	0.23	-0.63	0.63	0.525239
CANPARB_p02540-A	CPAR2_202570	5.33	5.06	4.55	4.79	-0.08	1	0	0	1
CANPARB_p02550-A	CPAR2_202580	33.03	31.38	36.1	38	0.28	0.08	1.1	1.1	0.247462
CANPARB_p02560-A	CPAR2_202590	22.9	21.75	15.21	16.01	-0.44	0.032	-1.5	1.5	0.122642
CANPARB_p02570-A	CPAR2_202600	947.12	899.75	590.3	621.38	-0.53	0	-1000	1000	0
CANPARB_p02580-A	CPAR2_202610	5.86	5.57	5.47	5.76	0.05	0.98	0.01	0.01	1
CANPARB_p02590-A	CPAR2_202620	73.02	69.37	52.02	54.76	-0.34	0.0018	-2.74	2.74	0.0107101
CANPARB_p02600-A	CPAR2_202630	46.17	43.86	61.83	65.08	0.57	2.1e-06	5.68	5.68	2.08464e-05
CANPARB_p02610-A	CPAR2_202640	65.91	62.61	42.86	45.12	-0.47	6.6e-05	-4.18	4.18	0.000527007
CANPARB_p02620-A	CPAR2_202650	5.77	5.48	3.6	3.79	-0.53	0.27	-0.57	0.57	0.587837
CANPARB_p02630-A	CPAR2_202660	984.4	935.17	1096.2	1153.91	0.3	3.7e-25	24.43	24.43	1.22016e-23
CANPARB_p02640-A	CPAR2_202670	14.82	14.08	12.32	12.97	-0.12	0.69	-0.16	0.16	1
CANPARB_p02650-A	CPAR2_202680	4.23	4.02	3.49	3.67	-0.13	1	0	0	1
CANPARB_p02660-A	CPAR2_202690	9.94	9.44	11.48	12.08	0.36	0.18	0.75	0.75	0.44614
CANPARB_p02670-A	CPAR2_202700	1.7	1.61	1.15	1.21	-0.42	0.91	-0.04	0.04	1
CANPARB_p02680-A	CPAR2_202710	16.84	16	17	17.89	0.16	0.68	0.16	0.16	1
CANPARB_p02690-A	CPAR2_202720	1.38	1.31	2.39	2.52	0.94	0.38	0.42	0.42	0.72132
CANPARB_p02700-A	CPAR2_202730	6.85	6.51	2.57	2.71	-1.27	0.0052	-2.28	2.28	0.0271246
CANPARB_p02710-A	CPAR2_202740	5.05	4.8	2.64	2.78	-0.79	0.11	-0.96	0.96	0.309431
CANPARB_p02720-A	CPAR2_202750	3.4	3.23	3.24	3.41	0.08	1	0	0	1
CANPARB_p02730-A	CPAR2_202760	7.76	7.37	5.01	5.27	-0.48	0.19	-0.72	0.72	0.462674
CANPARB_p02740-A	CPAR2_202770	13.71	13.02	12.38	13.03	0	1	0	0	1
CANPARB_p02750-A	CPAR2_202780	47	44.65	35.81	37.7	-0.24	0.059	-1.23	1.23	0.195895
CANPARB_p02760-A	CPAR2_202790	26.46	25.14	12.23	12.87	-0.97	3.7e-06	-5.44	5.44	3.56974e-05
CANPARB_p02770-A	CPAR2_202800	14.55	13.82	14.53	15.29	0.15	0.71	0.15	0.15	1
CANPARB_p02780-A	CPAR2_202810	3.6	3.42	2.87	3.02	-0.18	0.97	-0.01	0.01	1
CANPARB_p02790-A	CPAR2_202820	10.18	9.67	8.99	9.46	-0.03	1	0	0	1
CANPARB_p02800-A	CPAR2_202830	2.18	2.07	4.5	4.74	1.2	0.025	1.6	1.6	0.100499
CANPARB_p02810-A	CPAR2_202840	11.05	10.5	9.17	9.65	-0.12	0.76	-0.12	0.12	1
CANPARB_p02820-A	CPAR2_202850	58.59	55.66	54.78	57.66	0.05	0.82	0.09	0.09	1
CANPARB_p02830-A	CPAR2_202860	27.93	26.53	45.41	47.8	0.85	1.7e-08	7.77	7.77	2.13396e-07
CANPARB_p02840-A	CPAR2_202870	1.31	1.24	1.52	1.6	0.36	1	0	0	1
CANPARB_p02850-A	CPAR2_202880	8.38	7.96	8.91	9.38	0.24	0.52	0.28	0.28	0.863756
CANPARB_p02860-A	CPAR2_202890	153.58	145.9	114.17	120.18	-0.28	0.00019	-3.73	3.73	0.00140919
CANPARB_p02870-A	CPAR2_202900	81.46	77.39	70.78	74.51	-0.05	0.55	-0.26	0.26	0.894497
CANPARB_p02880-A	CPAR2_202910	10.85	10.31	9.59	10.09	-0.03	1	0	0	1
CANPARB_p02890-A	CPAR2_202920	19.72	18.73	16.93	17.82	-0.07	0.85	-0.07	0.07	1
CANPARB_p02900-A	CPAR2_202930	4.58	4.35	5.82	6.13	0.49	0.25	0.61	0.61	0.558031
CANPARB_p02910-A	CPAR2_202940	45.82	43.53	64.97	68.39	0.65	4.8e-08	7.32	7.32	5.77682e-07
CANPARB_p02920-A	CPAR2_202950	347.26	329.89	520.41	547.81	0.73	0	1000	1000	0
CANPARB_p02930-A	CPAR2_202960	9.08	8.63	6.2	6.53	-0.4	0.22	-0.66	0.66	0.508772
CANPARB_p02940-A	CPAR2_202970	21.75	20.66	16.86	17.75	-0.22	0.27	-0.56	0.56	0.587837
CANPARB_p02950-A	CPAR2_202980	13.73	13.04	15.84	16.67	0.35	0.12	0.9	0.9	0.330552
CANPARB_p02960-A	CPAR2_202990	19.64	18.66	14.63	15.4	-0.28	0.19	-0.73	0.73	0.462674
CANPARB_p02970-A	CPAR2_203000	28.3	26.88	20.35	21.42	-0.33	0.065	-1.19	1.19	0.210313
CANPARB_p02980-A	CPAR2_203010	0.93	0.88	2	2.11	1.25	0.28	0.56	0.56	0.602418
CANPARB_p02990-A	CPAR2_203020	27.96	26.56	26.69	28.1	0.08	0.79	0.1	0.1	1
CANPARB_p03000-A	CPAR2_203030	0.59	0.56	0.77	0.81	0.55	1	0	0	1
CANPARB_p03010-A	CPAR2_203040	114.7	108.96	113.55	119.53	0.13	0.31	0.51	0.51	0.643253
CANPARB_p03020-A	CPAR2_203050	20.38	19.36	32.1	33.79	0.8	4.7e-06	5.32	5.32	4.47535e-05
CANPARB_p03030-A	CPAR2_203060	5.61	5.33	6.63	6.98	0.39	0.33	0.48	0.48	0.66421
CANPARB_p03040-A	CPAR2_203070	21.28	20.22	15.73	16.56	-0.29	0.17	-0.77	0.77	0.427711
CANPARB_p03050-A	CPAR2_203080	106.63	101.3	132.4	139.37	0.46	1.1e-08	7.95	7.95	1.4019e-07
CANPARB_p03060-A	CPAR2_203090	25.02	23.77	15.68	16.51	-0.53	0.0062	-2.21	2.21	0.0312516
CANPARB_p03070-A	CPAR2_203100	33.82	32.13	39.88	41.98	0.39	0.0071	2.15	2.15	0.0349433
CANPARB_p03080-A	CPAR2_203110	19.39	18.42	15.26	16.06	-0.2	0.36	-0.45	0.45	0.700674
CANPARB_p03090-A	CPAR2_203120	24.63	23.4	22.36	23.54	0.01	1	0	0	1
CANPARB_p03100-A	CPAR2_203130	6.15	5.84	5.04	5.31	-0.14	0.83	-0.08	0.08	1
CANPARB_p03110-A	CPAR2_203140	15.67	14.89	13.83	14.56	-0.03	0.95	-0.02	0.02	1
CANPARB_p03120-A	CPAR2_203150	9.44	8.97	10.88	11.45	0.35	0.22	0.66	0.66	0.508772
CANPARB_p03130-A	CPAR2_203160	16.06	15.26	18.64	19.62	0.36	0.074	1.13	1.13	0.23235
CANPARB_p03140-A	CPAR2_203170	6.66	6.33	6.58	6.93	0.13	0.91	0.04	0.04	1
CANPARB_p03150-A	CPAR2_203180	76.52	72.69	66.46	69.96	-0.06	0.57	-0.24	0.24	0.914538
CANPARB_p03160-A	CPAR2_203190	6.5	6.17	6.73	7.08	0.2	0.8	0.1	0.1	1
CANPARB_p03170-A	CPAR2_203200	9.85	9.36	6.54	6.88	-0.44	0.17	-0.76	0.76	0.427711
CANPARB_p03180-A	CPAR2_203210	606.68	576.34	527.59	555.36	-0.05	0.11	-0.96	0.96	0.309431
CANPARB_p03190-A	CPAR2_203220	2214.01	2103.28	1872.74	1971.33	-0.09	1e-06	-5.98	5.98	1.03493e-05
CANPARB_p03200-A	CPAR2_203230	202.38	192.26	273.13	287.51	0.58	3.3e-23	22.48	22.48	1.01379e-21
CANPARB_p03210-A	CPAR2_203240	10.66	10.13	9.13	9.61	-0.08	0.88	-0.06	0.06	1
CANPARB_p03220-A	CPAR2_203250	28.85	27.41	25.05	26.37	-0.06	0.76	-0.12	0.12	1
CANPARB_p03230-A	CPAR2_203260	175.31	166.54	145.17	152.81	-0.12	0.054	-1.26	1.26	0.183896
CANPARB_p03240-A	CPAR2_203270	10.16	9.65	9.81	10.33	0.1	0.9	0.05	0.05	1
CANPARB_p03250-A	CPAR2_203280	6.45	6.13	7.64	8.04	0.39	0.29	0.54	0.54	0.617785
CANPARB_p03260-A	CPAR2_203290	5.34	5.07	3.02	3.18	-0.67	0.15	-0.81	0.81	0.391395
CANPARB_p03270-A	CPAR2_203300	56.79	53.95	57.42	60.44	0.16	0.35	0.46	0.46	0.68879
CANPARB_p03280-A	CPAR2_203310	6.2	5.89	4.82	5.07	-0.21	0.71	-0.15	0.15	1
CANPARB_p03290-A	CPAR2_203320	179.6	170.62	141.93	149.4	-0.19	0.0043	-2.37	2.37	0.0229635
CANPARB_p03300-A	CPAR2_203330	31.95	30.35	37.66	39.64	0.39	0.0079	2.1	2.1	0.0381409
CANPARB_p03310-A	CPAR2_203340	11.23	10.67	7.5	7.89	-0.43	0.13	-0.88	0.88	0.351138
CANPARB_p03320-A	CPAR2_203350	342.59	325.46	358.74	377.63	0.21	0.00023	3.64	3.64	0.00167187
CANPARB_p03330-A	CPAR2_203360	32.81	31.17	26.02	27.39	-0.19	0.24	-0.62	0.62	0.541926
CANPARB_p03340-A	CPAR2_203370	1.62	1.54	2.16	2.27	0.56	0.72	0.14	0.14	1
CANPARB_p03350-A	CPAR2_203380	8.01	7.61	6.3	6.63	-0.2	0.59	-0.23	0.23	0.931772
CANPARB_p03360-A	CPAR2_203390	19.6	18.62	13.14	13.83	-0.43	0.043	-1.37	1.37	0.153888
CANPARB_p03370-A	CPAR2_203400	46.99	44.64	43.2	45.47	0.03	0.96	0.02	0.02	1
CANPARB_p03380-A	CPAR2_203410	33.82	32.13	42.23	44.45	0.47	0.00097	3.01	3.01	0.00614755
CANPARB_p03390-A	CPAR2_203420	4.15	3.94	4.25	4.47	0.18	0.98	0.01	0.01	1
CANPARB_p03400-A	CPAR2_203430	17.78	16.89	15.54	16.36	-0.05	0.89	-0.05	0.05	1
CANPARB_p03410-A	CPAR2_203440	66.17	62.86	56.98	59.98	-0.07	0.52	-0.28	0.28	0.863756
CANPARB_p03420-A	CPAR2_203450	8.55	8.12	6.87	7.23	-0.17	0.75	-0.12	0.12	1
CANPARB_p03430-A	CPAR2_203460	5.08	4.83	3.17	3.34	-0.53	0.28	-0.56	0.56	0.602418
CANPARB_p03440-A	CPAR2_203470	9.41	8.94	11.61	12.22	0.45	0.11	0.95	0.95	0.309431
CANPARB_p03450-A	CPAR2_203480	71.39	67.82	53.12	55.92	-0.28	0.0094	-2.03	2.03	0.044177
CANPARB_p03460-A	CPAR2_203490	47.34	44.97	66.08	69.56	0.63	1.1e-07	6.96	6.96	1.28158e-06
CANPARB_p03470-A	CPAR2_203500	2.32	2.2	4.31	4.54	1.04	0.059	1.23	1.23	0.195895
CANPARB_p03480-A	CPAR2_203510	11.13	10.57	9.3	9.79	-0.11	0.75	-0.12	0.12	1
CANPARB_p03490-A	CPAR2_203520	1193.73	1134.03	808.65	851.22	-0.41	0	-1000	1000	0
CANPARB_p03500-A	CPAR2_203530	41.43	39.36	31.72	33.39	-0.24	0.088	-1.06	1.06	0.265455
CANPARB_p03510-A	CPAR2_203540	22.11	21	19.69	20.73	-0.02	1	0	0	1
CANPARB_p03520-A	CPAR2_203550	27.2	25.84	16.79	17.67	-0.55	0.004	-2.4	2.4	0.0214793
CANPARB_p03530-A	CPAR2_203560	0.54	0.51	0.63	0.66	0.37	1	0	0	1
CANPARB_p03540-A	CPAR2_203570	10.41	9.89	10.59	11.15	0.17	0.71	0.15	0.15	1
CANPARB_p03550-A	CPAR2_203580	24.28	23.07	31.12	32.76	0.51	0.0025	2.61	2.61	0.0142924
CANPARB_p03560-A	CPAR2_203590	72.95	69.3	94.59	99.57	0.52	7e-08	7.16	7.16	8.32159e-07
CANPARB_p03570-A	CPAR2_203600	16.4	15.58	13.26	13.96	-0.16	0.49	-0.31	0.31	0.837275
CANPARB_p03580-A	CPAR2_203610	28.5	27.07	31.88	33.56	0.31	0.056	1.25	1.25	0.189162
CANPARB_p03590-A	CPAR2_203620	1.27	1.21	2.81	2.96	1.29	0.08	1.09	1.09	0.247462
CANPARB_p03600-A	CPAR2_203630	133.5	126.82	134.63	141.72	0.16	0.15	0.81	0.81	0.391395
CANPARB_p03610-A	CPAR2_203640	8.55	8.12	7.66	8.06	-0.01	1	0	0	1
CANPARB_p03620-A	CPAR2_203650	333.75	317.06	375.02	394.76	0.32	8.3e-11	10.08	10.08	1.30585e-09
CANPARB_p03630-A	CPAR2_203660	8.31	7.89	7.64	8.04	0.03	1	0	0	1
CANPARB_p03640-A	CPAR2_203670	4.11	3.9	2.3	2.42	-0.69	0.21	-0.68	0.68	0.491685
CANPARB_p03650-A	CPAR2_203680	95.83	91.04	91.1	95.9	0.07	0.61	0.21	0.21	0.950753
CANPARB_p03660-A	CPAR2_203690	48.27	45.86	45.82	48.23	0.07	0.74	0.13	0.13	1
CANPARB_p03670-A	CPAR2_203700	7.97	7.57	10.46	11.01	0.54	0.072	1.14	1.14	0.228033
CANPARB_p03680-A	CPAR2_203710	49.24	46.78	43.33	45.61	-0.04	0.78	-0.11	0.11	1
CANPARB_p03690-A	CPAR2_203720	6.95	6.6	4.31	4.54	-0.54	0.2	-0.7	0.7	0.476879
CANPARB_p03700-A	CPAR2_203730	45.65	43.37	35.55	37.42	-0.21	0.11	-0.97	0.97	0.309431
CANPARB_p03710-A	CPAR2_203740	122.62	116.49	71.9	75.69	-0.62	8.1e-12	-11.09	11.09	1.39058e-10
CANPARB_p03720-A	CPAR2_203750	1.1	1.04	0.9	0.95	-0.15	1	0	0	1
CANPARB_p03730-A	CPAR2_203760	111.37	105.8	98.22	103.39	-0.03	0.7	-0.15	0.15	1
CANPARB_p03740-A	CPAR2_203770	0.67	0.64	0.05	0.05	-3.56	0.82	-0.09	0.09	1
CANPARB_p03750-A	CPAR2_203780	980.69	931.64	1002.28	1055.04	0.18	4.4e-06	5.36	5.36	4.2103e-05
CANPARB_p03760-A	CPAR2_203790	2.02	1.92	1.18	1.24	-0.63	0.64	-0.2	0.2	0.975628
CANPARB_p03770-A	CPAR2_203800	17.79	16.9	18.69	19.67	0.22	0.41	0.39	0.39	0.757093
CANPARB_p03780-A	CPAR2_203810	9.97	9.47	10.42	10.97	0.21	0.55	0.26	0.26	0.894497
CANPARB_p03790-A	CPAR2_203820	2.82	2.68	2.21	2.33	-0.2	0.93	-0.03	0.03	1
CANPARB_p03800-A	CPAR2_203830	132.47	125.85	121.95	128.37	0.03	0.82	0.09	0.09	1
CANPARB_p03810-A	CPAR2_203840	20.46	19.44	21.22	22.34	0.2	0.45	0.35	0.35	0.795955
CANPARB_p03820-A	CPAR2_203850	7.09	6.74	9.91	10.43	0.63	0.041	1.38	1.38	0.148184
CANPARB_p03830-A	CPAR2_203860	24.57	23.34	24.14	25.41	0.12	0.69	0.16	0.16	1
CANPARB_p03840-A	CPAR2_203870	0.05	0.05	0.02	0.02	-1.33	1	0	0	1
CANPARB_p03850-A	CPAR2_203880	2548.19	2420.75	2665.1	2805.4	0.21	1.4e-21	20.86	20.86	4.04545e-20
CANPARB_p03860-A	CPAR2_203890	94.14	89.43	83.35	87.74	-0.03	0.8	-0.1	0.1	1
CANPARB_p03870-A	CPAR2_203900	64.47	61.25	74.99	78.94	0.37	0.00041	3.38	3.38	0.0027925
CANPARB_p03880-A	CPAR2_203910	68.44	65.02	41.61	43.8	-0.57	2e-06	-5.71	5.71	1.98876e-05
CANPARB_p03890-A	CPAR2_203920	14.92	14.17	11.93	12.56	-0.17	0.49	-0.31	0.31	0.837275
CANPARB_p03900-A	CPAR2_203930	7.7	7.31	6.82	7.18	-0.03	1	0	0	1
CANPARB_p03910-A	CPAR2_203940	7.01	6.66	20.64	21.73	1.71	6.6e-11	10.18	10.18	1.05836e-09
CANPARB_p03920-A	CPAR2_203950	8.77	8.33	4.06	4.27	-0.96	0.0088	-2.05	2.05	0.042034
CANPARB_p03930-A	CPAR2_203960	2.64	2.51	3.92	4.13	0.72	0.22	0.65	0.65	0.508772
CANPARB_p03940-A	CPAR2_203970	27.48	26.11	24.42	25.71	-0.02	0.94	-0.03	0.03	1
CANPARB_p03950-A	CPAR2_203980	33.16	31.5	35.09	36.94	0.23	0.2	0.7	0.7	0.476879
CANPARB_p03960-A	CPAR2_203990	3.66	3.48	2.92	3.07	-0.18	0.89	-0.05	0.05	1
CANPARB_p03970-A	CPAR2_204000	2.5	2.37	2.51	2.64	0.15	1	0	0	1
CANPARB_p03980-A	CPAR2_204010	9.41	8.94	7.82	8.23	-0.12	0.78	-0.11	0.11	1
CANPARB_p03990-A	CPAR2_204020	2621.1	2490.02	2592.44	2728.92	0.13	5.1e-07	6.29	6.29	5.53322e-06
CANPARB_p04000-A	CPAR2_204030	13.58	12.9	14	14.74	0.19	0.63	0.2	0.2	0.967713
CANPARB_p04010-A	CPAR2_204040	7.59	7.21	3.56	3.75	-0.95	0.016	-1.8	1.8	0.0695917
CANPARB_p04020-A	CPAR2_204050	106.88	101.53	127.61	134.33	0.4	6.6e-07	6.18	6.18	6.99169e-06
CANPARB_p04030-A	CPAR2_204060	19.08	18.13	24.91	26.22	0.53	0.0052	2.29	2.29	0.0271246
CANPARB_p04040-A	CPAR2_204070	40.22	38.21	48.22	50.76	0.41	0.0017	2.77	2.77	0.0101358
CANPARB_p04050-A	CPAR2_204080	235.23	223.47	225.64	237.52	0.09	0.32	0.49	0.49	0.653091
CANPARB_p04060-A	CPAR2_204090	541.87	514.77	463.54	487.94	-0.08	0.034	-1.47	1.47	0.128535
CANPARB_p04070-A	CPAR2_204100	118.89	112.94	104.61	110.12	-0.04	0.62	-0.21	0.21	0.956885
CANPARB_p04080-A	CPAR2_204110	72.22	68.61	55.24	58.15	-0.24	0.023	-1.63	1.63	0.0941452
CANPARB_p04090-A	CPAR2_204120	1.08	1.03	1.25	1.32	0.35	0.98	0.01	0.01	1
CANPARB_p04100-A	CPAR2_204130	0.64	0.61	0.66	0.69	0.18	1	0	0	1
CANPARB_p04110-A	CPAR2_204140	1.3	1.23	1.13	1.19	-0.05	1	0	0	1
CANPARB_p04120-A	CPAR2_204150	894.82	850.07	815.31	858.23	0.01	0.77	0.11	0.11	1
CANPARB_p04130-A	CPAR2_204160	4102.39	3897.22	4423.61	4656.49	0.26	0	1000	1000	0
CANPARB_p04140-A	CPAR2_204170	28.96	27.51	19.84	20.88	-0.4	0.025	-1.6	1.6	0.100499
CANPARB_p04150-A	CPAR2_204180	226.28	214.96	168.86	177.75	-0.27	9e-06	-5.04	5.04	8.29905e-05
CANPARB_p04160-A	CPAR2_204190	19.87	18.88	18.61	19.59	0.05	0.96	0.02	0.02	1
CANPARB_p04170-A	CPAR2_204200	20.25	19.24	16.3	17.16	-0.17	0.42	-0.38	0.38	0.768267
CANPARB_p04180-A	CPAR2_204220	52.12	49.51	21.99	23.15	-1.1	6.7e-13	-12.17	12.17	1.23369e-11
CANPARB_p04190-A	CPAR2_204230	5.44	5.17	6.15	6.47	0.32	0.38	0.42	0.42	0.72132
CANPARB_p04200-A	CPAR2_204240	42.37	40.25	39.48	41.56	0.05	0.85	0.07	0.07	1
CANPARB_p04210-A	CPAR2_204250	6.34	6.02	3.11	3.27	-0.88	0.059	-1.23	1.23	0.195895
CANPARB_p04220-A	CPAR2_204260	136.83	129.99	96.36	101.43	-0.36	9.7e-06	-5.01	5.01	8.88837e-05
CANPARB_p04230-A	CPAR2_204270	22.27	21.16	15.67	16.49	-0.36	0.065	-1.19	1.19	0.210313
CANPARB_p04240-A	CPAR2_204280	0.67	0.64	0.86	0.91	0.52	0.88	0.06	0.06	1
CANPARB_p04250-A	CPAR2_204290	3.48	3.31	3.63	3.82	0.21	0.87	0.06	0.06	1
CANPARB_p04260-A	CPAR2_204300	107.29	101.92	122.35	128.79	0.34	3.4e-05	4.47	4.47	0.000290143
CANPARB_p04270-A	CPAR2_204310	25.87	24.58	21.12	22.23	-0.14	0.39	-0.4	0.4	0.73315
CANPARB_p04280-A	CPAR2_204320	59.7	56.71	54.9	57.79	0.03	0.91	0.04	0.04	1
CANPARB_p04290-A	CPAR2_204330	159.91	151.91	142.46	149.96	-0.02	0.8	-0.09	0.09	1
CANPARB_p04300-A	CPAR2_204340	0.09	0.09	0.96	1.01	3.63	0.23	0.65	0.65	0.525239
CANPARB_p04310-A	CPAR2_204350	4.65	4.42	4.76	5.01	0.18	0.95	0.02	0.02	1
CANPARB_p04320-A	CPAR2_204360	106.03	100.73	107.74	113.41	0.17	0.16	0.8	0.8	0.410154
CANPARB_p04330-A	CPAR2_204370	32.53	30.9	31.92	33.6	0.12	0.67	0.17	0.17	0.997651
CANPARB_p04340-A	CPAR2_204380	34.91	33.16	27.99	29.46	-0.17	0.26	-0.59	0.59	0.573769
CANPARB_p04350-A	CPAR2_204390	16.27	15.46	11.41	12.01	-0.36	0.12	-0.91	0.91	0.330552
CANPARB_p04360-A	CPAR2_204400	25.33	24.06	16.57	17.44	-0.46	0.017	-1.77	1.77	0.0731777
CANPARB_p04370-A	CPAR2_204410	0.57	0.54	0.26	0.27	-0.99	1	0	0	1
CANPARB_p04380-A	CPAR2_204420	705.27	670	514.19	541.26	-0.31	1.6e-17	-16.79	16.79	3.85917e-16
CANPARB_p04390-A	CPAR2_204430	52.69	50.05	30.91	32.54	-0.62	5.5e-06	-5.26	5.26	5.15305e-05
CANPARB_p04400-A	CPAR2_204440	79.3	75.33	70.19	73.89	-0.03	0.78	-0.11	0.11	1
CANPARB_p04410-A	CPAR2_204450	44.07	41.87	38.79	40.83	-0.04	0.83	-0.08	0.08	1
CANPARB_p04420-A	CPAR2_204460	423.81	402.61	362.74	381.84	-0.08	0.061	-1.21	1.21	0.201049
CANPARB_p04430-A	CPAR2_204470	47.92	45.52	34.86	36.7	-0.31	0.019	-1.72	1.72	0.0800166
CANPARB_p04440-A	CPAR2_204480	12.34	11.72	12.86	13.54	0.21	0.57	0.25	0.25	0.914538
CANPARB_p04450-A	CPAR2_204490	646.14	613.83	471.05	495.85	-0.31	3.2e-16	-15.49	15.49	7.15648e-15
CANPARB_p04460-A	CPAR2_204500	7.74	7.35	5.5	5.79	-0.34	0.36	-0.45	0.45	0.700674
CANPARB_p04470-A	CPAR2_204510	2.83	2.69	0.82	0.86	-1.64	0.038	-1.42	1.42	0.140472
CANPARB_p04480-A	CPAR2_204520	9.39	8.92	8.56	9.01	0.01	1	0	0	1
CANPARB_p04490-A	CPAR2_204530	5.48	5.21	4.86	5.12	-0.03	1	0	0	1
CANPARB_p04500-A	CPAR2_204540	15.03	14.28	12.64	13.31	-0.1	0.68	-0.17	0.17	1
CANPARB_p04510-A	CPAR2_204550	35.61	33.83	23.25	24.47	-0.47	0.0043	-2.37	2.37	0.0229635
CANPARB_p04520-A	CPAR2_204560	24.06	22.86	20.15	21.21	-0.11	0.53	-0.27	0.27	0.875137
CANPARB_p04530-A	CPAR2_204570	1.96	1.86	1.71	1.8	-0.05	1	0	0	1
CANPARB_p04540-A	CPAR2_204580	759.33	721.35	573.43	603.62	-0.26	7.9e-14	-13.1	13.1	1.55785e-12
CANPARB_p04550-A	CPAR2_204590	8.46	8.04	6.22	6.55	-0.3	0.41	-0.39	0.39	0.757093
CANPARB_p04560-A	CPAR2_204600	4.5	4.27	3.6	3.79	-0.18	0.99	0	0	1
CANPARB_p04570-A	CPAR2_204610	112.98	107.33	80.93	85.19	-0.33	0.00016	-3.8	3.8	0.00120974
CANPARB_p04580-A	CPAR2_204620	43.38	41.21	43.55	45.84	0.15	0.5	0.3	0.3	0.846678
CANPARB_p04590-A	CPAR2_204630	98.39	93.47	89.34	94.04	0.01	0.96	0.02	0.02	1
CANPARB_p04600-A	CPAR2_204640	20.52	19.49	16.39	17.25	-0.18	0.37	-0.43	0.43	0.709724
CANPARB_p04610-A	CPAR2_204650	4.68	4.45	4.06	4.27	-0.06	1	0	0	1
CANPARB_p04620-A	CPAR2_204660	81.7	77.61	68.53	72.14	-0.11	0.26	-0.59	0.59	0.573769
CANPARB_p04630-A	CPAR2_204670	6.12	5.81	5.34	5.62	-0.05	1	0	0	1
CANPARB_p04640-A	CPAR2_204680	3.64	3.46	3.21	3.38	-0.03	1	0	0	1
CANPARB_p04650-A	CPAR2_204690	54.54	51.81	39.65	41.74	-0.31	0.013	-1.9	1.9	0.058013
CANPARB_p04660-A	CPAR2_204700	16.79	15.95	17.97	18.92	0.25	0.33	0.48	0.48	0.66421
CANPARB_p04670-A	CPAR2_204710	67.89	64.49	63.91	67.27	0.06	0.73	0.14	0.14	1
CANPARB_p04680-A	CPAR2_204720	52.95	50.3	59.58	62.72	0.32	0.0072	2.14	2.14	0.035346
CANPARB_p04690-A	CPAR2_204730	5.34	5.07	4.66	4.91	-0.05	1	0	0	1
CANPARB_p04700-A	CPAR2_204740	821.97	780.86	638.02	671.61	-0.22	2.9e-11	-10.54	10.54	4.80889e-10
CANPARB_p04710-A	CPAR2_204750	55.89	53.09	46.56	49.01	-0.12	0.31	-0.51	0.51	0.643253
CANPARB_p04720-A	CPAR2_204760	2.31	2.19	2.29	2.41	0.13	1	0	0	1
CANPARB_p04730-A	CPAR2_204770	17.58	16.7	14.47	15.23	-0.13	0.57	-0.25	0.25	0.914538
CANPARB_p04740-A	CPAR2_204780	33.86	32.17	21.13	22.24	-0.53	0.0014	-2.87	2.87	0.00848577
CANPARB_p04750-A	CPAR2_204790	7.3	6.93	6.11	6.43	-0.11	0.85	-0.07	0.07	1
CANPARB_p04760-A	CPAR2_204800	28.46	27.04	28.86	30.38	0.17	0.55	0.26	0.26	0.894497
CANPARB_p04770-A	CPAR2_204810	24.95	23.7	23.57	24.81	0.07	0.83	0.08	0.08	1
CANPARB_p04780-A	CPAR2_204820	1.61	1.53	1.67	1.76	0.2	1	0	0	1
CANPARB_p04790-A	CPAR2_204830	177.7	168.81	172.85	181.95	0.11	0.29	0.54	0.54	0.617785
CANPARB_p04800-A	CPAR2_204840	2553.29	2425.6	1171.19	1232.85	-0.98	0	-1000	1000	0
CANPARB_p04810-A	CPAR2_204850	9.7	9.21	9.31	9.8	0.09	0.93	0.03	0.03	1
CANPARB_p04820-A	CPAR2_204860	87.16	82.8	76.17	80.18	-0.05	0.59	-0.23	0.23	0.931772
CANPARB_p04830-A	CPAR2_204870	14.87	14.13	10.53	11.08	-0.35	0.16	-0.8	0.8	0.410154
CANPARB_p04840-A	CPAR2_204880	647.99	615.58	443.15	466.48	-0.4	2.5e-25	-24.59	24.59	8.29119e-24
CANPARB_p04850-A	CPAR2_204890	22.57	21.44	14.05	14.79	-0.54	0.0097	-2.01	2.01	0.0453314
CANPARB_p04860-A	CPAR2_204900	11.45	10.88	6.89	7.25	-0.58	0.052	-1.28	1.28	0.178439
CANPARB_p04870-A	CPAR2_204910	1.59	1.51	3.91	4.12	1.45	0.031	1.51	1.51	0.119437
CANPARB_p04880-A	CPAR2_204920	49.07	46.62	37	38.95	-0.26	0.042	-1.37	1.37	0.150957
CANPARB_p04890-A	CPAR2_204930	99.79	94.8	82.32	86.65	-0.13	0.13	-0.89	0.89	0.351138
CANPARB_p04900-A	CPAR2_204940	14.19	13.48	12.23	12.87	-0.07	0.89	-0.05	0.05	1
CANPARB_p04910-A	CPAR2_204950	5.79	5.5	6.13	6.45	0.23	0.79	0.1	0.1	1
CANPARB_p04920-A	CPAR2_204960	179.45	170.48	176.99	186.31	0.13	0.21	0.68	0.68	0.491685
CANPARB_p04930-A	CPAR2_204970	34.21	32.5	38.03	40.03	0.3	0.044	1.36	1.36	0.156032
CANPARB_p04940-A	CPAR2_204980	14.01	13.31	9.26	9.75	-0.45	0.095	-1.02	1.02	0.282052
CANPARB_p04950-A	CPAR2_204990	18.58	17.65	13.27	13.97	-0.34	0.13	-0.9	0.9	0.351138
CANPARB_p04960-A	CPAR2_205000	33.88	32.19	34.29	36.1	0.17	0.51	0.3	0.3	0.85444
CANPARB_p04970-A	CPAR2_205010	43.7	41.51	41.47	43.65	0.07	0.78	0.11	0.11	1
CANPARB_p04980-A	CPAR2_205020	123.16	117	109.28	115.03	-0.02	0.76	-0.12	0.12	1
CANPARB_p04990-A	CPAR2_205030	485.23	460.96	490.6	516.43	0.16	0.0047	2.33	2.33	0.0248046
CANPARB_p05000-A	CPAR2_205040	9.37	8.9	8.01	8.43	-0.08	0.89	-0.05	0.05	1
CANPARB_p05010-A	CPAR2_205050	9.41	8.94	6.99	7.36	-0.28	0.38	-0.42	0.42	0.72132
CANPARB_p05020-A	CPAR2_205060	54.02	51.32	45.21	47.59	-0.11	0.34	-0.47	0.47	0.677794
CANPARB_p05030-A	CPAR2_205070	70.38	66.86	58.26	61.33	-0.12	0.22	-0.65	0.65	0.508772
CANPARB_p05040-A	CPAR2_205080	12.93	12.28	14.12	14.86	0.28	0.29	0.53	0.53	0.617785
CANPARB_p05050-A	CPAR2_205090	1.1	1.04	0.76	0.8	-0.38	1	0	0	1
CANPARB_p05060-A	CPAR2_205100	13.05	12.4	8.25	8.68	-0.51	0.064	-1.19	1.19	0.208232
CANPARB_p05070-A	CPAR2_205110	53.07	50.42	42.61	44.85	-0.17	0.17	-0.78	0.78	0.427711
CANPARB_p05080-A	CPAR2_205120	5.41	5.14	6.77	7.13	0.47	0.21	0.68	0.68	0.491685
CANPARB_p05090-A	CPAR2_205130	5.07	4.82	4.24	4.46	-0.11	0.96	-0.02	0.02	1
CANPARB_p05100-A	CPAR2_205140	16.04	15.24	11.35	11.95	-0.35	0.15	-0.83	0.83	0.391395
CANPARB_p05110-A	CPAR2_205150	14.18	13.47	10.72	11.28	-0.26	0.31	-0.51	0.51	0.643253
CANPARB_p05120-A	CPAR2_205160	112.12	106.51	142.84	150.36	0.5	2.8e-10	9.56	9.56	4.20144e-09
CANPARB_p05130-A	CPAR2_205170	3.05	2.9	4.16	4.38	0.6	0.27	0.57	0.57	0.587837
CANPARB_p05140-A	CPAR2_205180	3.04	2.89	3.17	3.34	0.21	0.95	0.02	0.02	1
CANPARB_p05150-A	CPAR2_205190	8.2	7.79	5.4	5.68	-0.45	0.19	-0.73	0.73	0.462674
CANPARB_p05160-A	CPAR2_205200	7.1	6.74	4.65	4.89	-0.46	0.25	-0.61	0.61	0.558031
CANPARB_p05170-A	CPAR2_205210	12.34	11.72	8.54	8.99	-0.38	0.18	-0.74	0.74	0.44614
CANPARB_p05180-A	CPAR2_205220	5.14	4.88	3.23	3.4	-0.52	0.28	-0.56	0.56	0.602418
CANPARB_p05190-A	CPAR2_205230	25.28	24.02	24.7	26	0.11	0.73	0.14	0.14	1
CANPARB_p05200-A	CPAR2_205240	12.3	11.68	14.79	15.57	0.41	0.09	1.04	1.04	0.270649
CANPARB_p05210-A	CPAR2_205250	25.97	24.67	22.1	23.26	-0.08	0.67	-0.17	0.17	0.997651
CANPARB_p05220-A	CPAR2_205260	7	6.65	6.67	7.02	0.08	0.93	0.03	0.03	1
CANPARB_p05230-A	CPAR2_205270	2.51	2.38	26.07	27.44	3.52	1.3e-27	26.89	26.89	4.65528e-26
CANPARB_p05240-A	CPAR2_205280	156.27	148.45	68.9	72.53	-1.03	6.1e-32	-31.21	31.21	2.37371e-30
CANPARB_p05250-A	CPAR2_205290	17451.1	16578.4	26223.6	27604.1	0.74	0	1000	1000	0
CANPARB_p05260-A	CPAR2_205300	9.35	8.88	9.33	9.82	0.15	0.84	0.07	0.07	1
CANPARB_p05270-A	CPAR2_205310	10.72	10.18	7.35	7.74	-0.4	0.2	-0.7	0.7	0.476879
CANPARB_p05280-A	CPAR2_205320	17.72	16.83	14.01	14.75	-0.19	0.4	-0.4	0.4	0.745228
CANPARB_p05290-A	CPAR2_205330	96.3	91.48	87.09	91.67	0	1	0	0	1
CANPARB_p05300-A	CPAR2_205340	3.32	3.15	4	4.21	0.42	0.47	0.33	0.33	0.819412
CANPARB_p05310-A	CPAR2_205350	62.14	59.03	40.32	42.44	-0.48	0.00012	-3.92	3.92	0.000922846
CANPARB_p05320-A	CPAR2_205360	5.48	5.21	7.54	7.94	0.61	0.097	1.01	1.01	0.286099
CANPARB_p05330-A	CPAR2_205370	25.13	23.87	17.43	18.35	-0.38	0.048	-1.32	1.32	0.167569
CANPARB_p05340-A	CPAR2_205380	20.49	19.47	14.18	14.93	-0.38	0.07	-1.15	1.15	0.222786
CANPARB_p05350-A	CPAR2_205390	36.61	34.78	35.95	37.84	0.12	0.62	0.2	0.2	0.956885
CANPARB_p05360-A	CPAR2_205400	0.86	0.82	0.77	0.81	-0.02	1	0	0	1
CANPARB_p05370-A	CPAR2_205410	7.89	7.5	9.92	10.44	0.48	0.099	1	1	0.289677
CANPARB_p05380-A	CPAR2_205420	2.36	2.24	3.1	3.26	0.54	0.43	0.37	0.37	0.776101
CANPARB_p05390-A	CPAR2_205430	1.75	1.66	3.12	3.28	0.99	0.12	0.91	0.91	0.330552
CANPARB_p05400-A	CPAR2_205440	1.47	1.4	1.77	1.86	0.42	0.87	0.06	0.06	1
CANPARB_p05410-A	CPAR2_205440	12.95	12.3	10.02	10.55	-0.22	0.39	-0.41	0.41	0.73315
CANPARB_p05420-A	CPAR2_205450	0.55	0.52	1.42	1.49	1.52	0.26	0.58	0.58	0.573769
CANPARB_p05430-A	CPAR2_205460	59.67	56.69	65.75	69.21	0.29	0.014	1.84	1.84	0.062143
CANPARB_p05440-A	CPAR2_205470	5.93	5.63	4.61	4.85	-0.22	0.61	-0.21	0.21	0.950753
CANPARB_p05450-A	CPAR2_205480	18.27	17.36	16.88	17.77	0.03	1	0	0	1
CANPARB_p05460-A	CPAR2_205490	2.09	1.99	1.25	1.32	-0.6	0.62	-0.21	0.21	0.956885
CANPARB_p05470-A	CPAR2_205500	525.84	499.54	215.76	227.12	-1.14	0	-1000	1000	0
CANPARB_p05480-A	CPAR2_205510	5.09	4.84	4.19	4.41	-0.13	0.95	-0.02	0.02	1
CANPARB_p05490-A	CPAR2_205520	99.57	94.59	117.26	123.43	0.38	4.6e-06	5.34	5.34	4.39447e-05
CANPARB_p05500-A	CPAR2_205530	27	25.65	24.15	25.42	-0.01	1	0	0	1
CANPARB_p05510-A	CPAR2_205540	20.04	19.04	17.56	18.48	-0.04	0.9	-0.05	0.05	1
CANPARB_p05520-A	CPAR2_205550	5.56	5.28	4.95	5.21	-0.02	1	0	0	1
CANPARB_p05530-A	CPAR2_205560 / CPAR2_205570	95.28	90.51	64.91	68.33	-0.41	3.8e-05	-4.42	4.42	0.000320993
CANPARB_p05540-A	CPAR2_205580	3.72	3.53	4.46	4.69	0.41	0.43	0.37	0.37	0.776101
CANPARB_p05550-A	CPAR2_205590	7.68	7.3	5.81	6.12	-0.26	0.62	-0.21	0.21	0.956885
CANPARB_p05560-A	CPAR2_205600	302.62	287.49	234.84	247.2	-0.22	3.5e-05	-4.45	4.45	0.000297373
CANPARB_p05570-A	CPAR2_205610	12.95	12.3	10.73	11.29	-0.12	0.64	-0.19	0.19	0.975628
CANPARB_p05580-A	CPAR2_205620	597.94	568.04	602.56	634.28	0.16	0.0029	2.54	2.54	0.0162919
CANPARB_p05590-A	CPAR2_205630	14.08	13.38	13.16	13.85	0.05	0.92	0.03	0.03	1
CANPARB_p05600-A	CPAR2_205640	9.06	8.61	8.38	8.82	0.04	0.98	0.01	0.01	1
CANPARB_p05610-A	CPAR2_205650	2.26	2.15	1.34	1.41	-0.61	0.62	-0.21	0.21	0.956885
CANPARB_p05620-A	CPAR2_205660	7.83	7.44	5.46	5.75	-0.37	0.29	-0.53	0.53	0.617785
CANPARB_p05630-A	CPAR2_205670	732.72	696.08	696.1	732.75	0.07	0.14	0.84	0.84	0.371277
CANPARB_p05640-A	CPAR2_205680	5.16	4.9	2.34	2.46	-0.99	0.051	-1.29	1.29	0.176459
CANPARB_p05650-A	CPAR2_205690	22.36	21.24	13.22	13.92	-0.61	0.0039	-2.41	2.41	0.0210197
CANPARB_p05660-A	CPAR2_205700	2534.71	2407.95	3062.75	3223.99	0.42	0	1000	1000	0
CANPARB_p05670-A	CPAR2_205710	34.5	32.77	28.39	29.88	-0.13	0.37	-0.43	0.43	0.709724
CANPARB_p05680-A	CPAR2_205720	21.31	20.24	14.58	15.35	-0.4	0.058	-1.24	1.24	0.193565
CANPARB_p05690-A	CPAR2_205730	128.1	121.69	82.7	87.05	-0.48	2.5e-08	-7.61	7.61	3.07211e-07
CANPARB_p05700-A	CPAR2_205740	55.8	53.01	43.2	45.47	-0.22	0.064	-1.2	1.2	0.208232
CANPARB_p05710-A	CPAR2_205750	4.5	4.27	4.32	4.55	0.09	0.99	0	0	1
CANPARB_p05720-A	CPAR2_205760	4.81	4.57	4.51	4.75	0.05	1	0	0	1
CANPARB_p05730-A	CPAR2_205770	4.56	4.33	3.63	3.82	-0.18	0.85	-0.07	0.07	1
CANPARB_p05740-A	CPAR2_205780	73.01	69.36	35.55	37.42	-0.89	9.8e-13	-12.01	12.01	1.76008e-11
CANPARB_p05750-A	CPAR2_205790	23.55	22.37	17.91	18.85	-0.25	0.19	-0.72	0.72	0.462674
CANPARB_p05760-A	CPAR2_205800	69.31	65.84	82.92	87.29	0.41	4.8e-05	4.32	4.32	0.000395171
CANPARB_p05770-A	CPAR2_205810	2.33	2.21	2.33	2.45	0.15	1	0	0	1
CANPARB_p05780-A	CPAR2_205820	61.51	58.43	102.27	107.65	0.88	2.9e-18	17.54	17.54	7.20311e-17
CANPARB_p05790-A	CPAR2_205830	142.73	135.59	147.42	155.18	0.19	0.038	1.42	1.42	0.140472
CANPARB_p05800-A	CPAR2_205840	39.02	37.07	39.3	41.37	0.16	0.46	0.33	0.33	0.807039
CANPARB_p05810-A	CPAR2_205850	7.72	7.33	7.26	7.64	0.06	1	0	0	1
CANPARB_p05820-A	CPAR2_205860	144.55	137.32	126.76	133.43	-0.04	0.54	-0.27	0.27	0.884642
CANPARB_p05830-A	CPAR2_205870	16.56	15.73	12.71	13.38	-0.23	0.3	-0.53	0.53	0.6308
CANPARB_p05840-A	CPAR2_205875	12.71	12.07	5.14	5.41	-1.16	0.00023	-3.63	3.63	0.00167187
CANPARB_p05850-A	CPAR2_205880	409.88	389.38	420.31	442.44	0.18	0.0017	2.77	2.77	0.0101358
CANPARB_p05860-A	CPAR2_205890	4.17	3.96	5.22	5.49	0.47	0.33	0.48	0.48	0.66421
CANPARB_p05870-A	CPAR2_205900	3.85	3.66	3.15	3.32	-0.14	1	0	0	1
CANPARB_p05880-A	CPAR2_205910	2.95	2.8	1.87	1.97	-0.51	0.42	-0.38	0.38	0.768267
CANPARB_p05890-A	CPAR2_205920	3.3	3.13	4.08	4.29	0.46	0.47	0.33	0.33	0.819412
CANPARB_p05900-A	CPAR2_205930	6.54	6.21	8.13	8.56	0.46	0.17	0.78	0.78	0.427711
CANPARB_p05910-A	CPAR2_205940	398.16	378.25	352.08	370.61	-0.03	0.46	-0.34	0.34	0.807039
CANPARB_p05920-A	CPAR2_205950	11.47	10.9	8.77	9.23	-0.24	0.44	-0.36	0.36	0.784927
CANPARB_p05930-A	CPAR2_205960	220.32	209.3	166.78	175.56	-0.25	4.4e-05	-4.36	4.36	0.000364295
CANPARB_p05940-A	CPAR2_205970	4810.13	4569.57	2935.14	3089.66	-0.56	0	-1000	1000	0
CANPARB_p05950-A	CPAR2_205980	36.13	34.32	22.89	24.1	-0.51	0.0016	-2.78	2.78	0.00957867
CANPARB_p05960-A	CPAR2_205990	8.8	8.36	12.79	13.46	0.69	0.012	1.92	1.92	0.05388
CANPARB_p05970-A	CPAR2_206000	22.31	21.19	17.69	18.62	-0.19	0.33	-0.48	0.48	0.66421
CANPARB_p05980-A	CPAR2_206010	7.62	7.24	4.53	4.77	-0.6	0.12	-0.94	0.94	0.330552
CANPARB_p05990-A	CPAR2_206020	41.35	39.28	45.8	48.21	0.3	0.031	1.51	1.51	0.119437
CANPARB_p06000-A	CPAR2_206030	5.84	5.55	8.48	8.93	0.69	0.044	1.36	1.36	0.156032
CANPARB_p06010-A	CPAR2_206040	111.39	105.82	108.1	113.79	0.1	0.44	0.35	0.35	0.784927
CANPARB_p06020-A	CPAR2_206050	24.78	23.54	19.98	21.03	-0.16	0.35	-0.46	0.46	0.68879
CANPARB_p06030-A	CPAR2_206060	1.48	1.41	1.28	1.35	-0.06	1	0	0	1
CANPARB_p06040-A	CPAR2_206070	9.45	8.98	7.96	8.38	-0.1	0.88	-0.05	0.05	1
CANPARB_p06050-A	CPAR2_206080	2.27	2.16	1.5	1.58	-0.45	0.6	-0.22	0.22	0.941199
CANPARB_p06060-A	CPAR2_206090	100.81	95.77	125.27	131.86	0.46	2.9e-08	7.53	7.53	3.54128e-07
CANPARB_p06070-A	CPAR2_206100	0	0	0.29	0.31	1000000	0.93	0.03	0.03	1
CANPARB_p06080-A	CPAR2_206110	27.65	26.27	24.66	25.96	-0.02	1	0	0	1
CANPARB_p06090-A	CPAR2_206120	6.44	6.12	9.16	9.64	0.66	0.048	1.32	1.32	0.167569
CANPARB_p06100-A	CPAR2_206130	74.03	70.33	53.28	56.08	-0.33	0.0022	-2.65	2.65	0.012803
CANPARB_p06110-A	CPAR2_206140	41.57	39.49	43.02	45.28	0.2	0.27	0.56	0.56	0.587837
CANPARB_p06120-A	CPAR2_206150	11.64	11.06	11.72	12.34	0.16	0.78	0.11	0.11	1
CANPARB_p06130-A	CPAR2_206160	8.56	8.13	12.81	13.48	0.73	0.0086	2.07	2.07	0.0411461
CANPARB_p06140-A	CPAR2_206170	184.13	174.92	155.05	163.21	-0.1	0.11	-0.97	0.97	0.309431
CANPARB_p06150-A	CPAR2_206180	15.97	15.17	13.48	14.19	-0.1	0.7	-0.15	0.15	1
CANPARB_p06160-A	CPAR2_206190	11.89	11.3	8	8.42	-0.42	0.13	-0.9	0.9	0.351138
CANPARB_p06170-A	CPAR2_206200	7.01	6.66	8.43	8.87	0.41	0.19	0.72	0.72	0.462674
CANPARB_p06180-A	CPAR2_206210	2.31	2.19	3.64	3.83	0.8	0.19	0.72	0.72	0.462674
CANPARB_p06190-A	CPAR2_206220	234.39	222.67	243.08	255.88	0.2	0.0058	2.23	2.23	0.029697
CANPARB_p06200-A	CPAR2_206230	19.6	18.62	27.13	28.56	0.62	0.00082	3.08	3.08	0.0052713
CANPARB_p06210-A	CPAR2_206240	35.43	33.66	32.21	33.91	0.01	1	0	0	1
CANPARB_p06220-A	CPAR2_206250	8.6	8.17	8.88	9.35	0.19	0.66	0.18	0.18	0.98983
CANPARB_p06230-A	CPAR2_206270	248.29	235.87	175.78	185.03	-0.35	7.8e-09	-8.11	8.11	1.01175e-07
CANPARB_p06240-A	CPAR2_206280	7.59	7.21	4.88	5.14	-0.49	0.19	-0.72	0.72	0.462674
CANPARB_p06250-A	CPAR2_206290	0.68	0.65	0.59	0.62	-0.07	1	0	0	1
CANPARB_p06260-A	CPAR2_206300	5.81	5.52	7.15	7.53	0.45	0.24	0.62	0.62	0.541926
CANPARB_p06270-A	CPAR2_206310	49.04	46.59	45.74	48.15	0.05	0.86	0.06	0.06	1
CANPARB_p06280-A	CPAR2_206320	18.94	17.99	20.11	21.17	0.23	0.34	0.47	0.47	0.677794
CANPARB_p06290-A	CPAR2_206330	9.8	9.31	8.89	9.36	0.01	1	0	0	1
CANPARB_p06300-A	CPAR2_206340	44.89	42.64	36.83	38.77	-0.14	0.3	-0.53	0.53	0.6308
CANPARB_p06310-A	CPAR2_206350	77	73.15	66.95	70.47	-0.05	0.56	-0.25	0.25	0.90446
CANPARB_p06320-A	CPAR2_206360	6.75	6.41	7.05	7.42	0.21	0.71	0.15	0.15	1
CANPARB_p06330-A	CPAR2_206370	37.12	35.26	22.68	23.87	-0.56	0.00047	-3.33	3.33	0.00317155
CANPARB_p06340-A	CPAR2_206380	4.5	4.27	3.87	4.07	-0.07	1	0	0	1
CANPARB_p06350-A	CPAR2_206390	9.98	9.48	7.54	7.94	-0.26	0.5	-0.3	0.3	0.846678
CANPARB_p06360-A	CPAR2_206400	12.28	11.67	12.87	13.55	0.22	0.56	0.25	0.25	0.90446
CANPARB_p06370-A	CPAR2_206410	10.25	9.74	9.69	10.2	0.07	0.99	0	0	1
CANPARB_p06380-A	CPAR2_206420	44.88	42.64	40.81	42.96	0.01	1	0	0	1
CANPARB_p06390-A	CPAR2_206430	10.66	10.13	11.84	12.46	0.3	0.27	0.57	0.57	0.587837
CANPARB_p06400-A	CPAR2_206440	4.65	4.42	3.72	3.92	-0.17	0.86	-0.06	0.06	1
CANPARB_p06410-A	CPAR2_206450	5.47	5.2	5.41	5.69	0.13	0.96	0.02	0.02	1
CANPARB_p06420-A	CPAR2_206460	6.29	5.98	6.35	6.68	0.16	0.82	0.08	0.08	1
CANPARB_p06430-A	CPAR2_206470	18.89	17.95	16.5	17.37	-0.05	0.89	-0.05	0.05	1
CANPARB_p06440-A	CPAR2_206480	18.19	17.28	12.08	12.72	-0.44	0.045	-1.35	1.35	0.158998
CANPARB_p06450-A	CPAR2_206490	313.39	297.72	242.33	255.09	-0.22	1.7e-05	-4.77	4.77	0.000149441
CANPARB_p06460-A	CPAR2_206500	7.71	7.32	8.26	8.69	0.25	0.52	0.28	0.28	0.863756
CANPARB_p06470-A	CPAR2_206510	8.65	8.22	7.84	8.25	0.01	1	0	0	1
CANPARB_p06480-A	CPAR2_206520	8.49	8.07	7.49	7.88	-0.03	1	0	0	1
CANPARB_p06490-A	CPAR2_206530	6.05	5.75	4.91	5.17	-0.15	0.85	-0.07	0.07	1
CANPARB_p06500-A	CPAR2_206540	2.68	2.55	2.44	2.57	0.01	1	0	0	1
CANPARB_p06510-A	CPAR2_206550	18.57	17.64	15.4	16.21	-0.12	0.65	-0.19	0.19	0.983934
CANPARB_p06520-A	CPAR2_206560	141.14	134.08	91.47	96.29	-0.48	6.2e-09	-8.21	8.21	8.16916e-08
CANPARB_p06530-A	CPAR2_206570	256.23	243.42	131.77	138.71	-0.81	0	-1000	1000	0
CANPARB_p06540-A	CPAR2_206580	65.6	62.32	50.42	53.07	-0.23	0.035	-1.45	1.45	0.131633
CANPARB_p06550-A	CPAR2_206590	2.88	2.74	2.3	2.42	-0.17	1	0	0	1
CANPARB_p06560-A	CPAR2_206600	11.36	10.79	6.27	6.6	-0.71	0.017	-1.76	1.76	0.0731777
CANPARB_p06570-A	CPAR2_206610	13.48	12.81	15.44	16.25	0.34	0.14	0.86	0.86	0.371277
CANPARB_p06580-A	CPAR2_206620	140.2	133.19	142.4	149.9	0.17	0.1	0.99	0.99	0.289677
CANPARB_p06590-A	CPAR2_206630	140.88	133.83	122.95	129.42	-0.05	0.48	-0.32	0.32	0.827699
CANPARB_p06600-A	CPAR2_206640	82.48	78.36	73.13	76.98	-0.03	0.82	-0.08	0.08	1
CANPARB_p06610-A	CPAR2_206650	30.67	29.14	23.29	24.52	-0.25	0.12	-0.9	0.9	0.330552
CANPARB_p06620-A	CPAR2_206660	34.16	32.45	32.88	34.61	0.09	0.73	0.13	0.13	1
CANPARB_p06630-A	CPAR2_206670	43.76	41.57	50.29	52.94	0.35	0.005	2.3	2.3	0.0261749
CANPARB_p06640-A	CPAR2_206680	217.15	206.29	167.27	176.08	-0.23	0.00022	-3.65	3.65	0.00161324
CANPARB_p06650-A	CPAR2_206690	15.19	14.43	19	20	0.47	0.023	1.65	1.65	0.0941452
CANPARB_p06660-A	CPAR2_206700	6.91	6.56	6.28	6.61	0.01	1	0	0	1
CANPARB_p06670-A	CPAR2_206710	45.11	42.85	53.97	56.81	0.41	0.00084	3.07	3.07	0.00538209
CANPARB_p06680-A	CPAR2_206720	16.5	15.67	13.6	14.32	-0.13	0.61	-0.21	0.21	0.950753
CANPARB_p06690-A	CPAR2_206730	291.14	276.58	186.78	196.61	-0.49	2.3e-17	-16.63	16.63	5.47963e-16
CANPARB_p06700-A	CPAR2_206740	6.41	6.09	4.45	4.68	-0.38	0.4	-0.4	0.4	0.745228
CANPARB_p06710-A	CPAR2_206750	7.04	6.69	7.67	8.07	0.27	0.61	0.21	0.21	0.950753
CANPARB_p06720-A	CPAR2_206760	60.82	57.78	52.36	55.12	-0.07	0.52	-0.28	0.28	0.863756
CANPARB_p06730-A	CPAR2_206770	6.6	6.27	7.71	8.12	0.37	0.3	0.52	0.52	0.6308
CANPARB_p06740-A	CPAR2_206780	459.49	436.51	453.31	477.17	0.13	0.042	1.38	1.38	0.150957
CANPARB_p06750-A	CPAR2_206790	4.91	4.66	4.38	4.61	-0.02	1	0	0	1
CANPARB_p06760-A	CPAR2_206800	6.53	6.2	5.71	6.01	-0.05	1	0	0	1
CANPARB_p06770-A	CPAR2_206810	33.97	32.27	32.74	34.46	0.09	0.74	0.13	0.13	1
CANPARB_p06780-A	CPAR2_206820	13.47	12.8	10.44	10.99	-0.22	0.43	-0.37	0.37	0.776101
CANPARB_p06790-A	CPAR2_206830	26.37	25.05	21.94	23.1	-0.12	0.51	-0.3	0.3	0.85444
CANPARB_p06800-A	CPAR2_206840	29.07	27.62	26.35	27.74	0.01	1	0	0	1
CANPARB_p06810-A	CPAR2_206850	113.36	107.69	99.58	104.82	-0.04	0.64	-0.2	0.2	0.975628
CANPARB_p06820-A	CPAR2_206860	0.55	0.52	0.94	0.99	0.92	0.87	0.06	0.06	1
CANPARB_p06830-A	CPAR2_206870	12.07	11.47	37.7	39.68	1.79	1.3e-19	18.89	18.89	3.44914e-18
CANPARB_p06840-A	CPAR2_206880	4.88	4.64	4.16	4.38	-0.08	1	0	0	1
CANPARB_p06850-A	CPAR2_206890	9.92	9.42	5.27	5.55	-0.76	0.021	-1.68	1.68	0.0868724
CANPARB_p06860-A	CPAR2_206900	874.25	830.53	788.52	830.03	0	0.99	0	0	1
CANPARB_p06870-A	CPAR2_206910	446.23	423.91	565.82	595.61	0.49	2.1e-34	33.68	33.68	8.57182e-33
CANPARB_p06880-A	CPAR2_206920	50.81	48.27	42.79	45.04	-0.1	0.42	-0.37	0.37	0.768267
CANPARB_p06890-A	CPAR2_206930	6.62	6.29	7.07	7.44	0.24	0.67	0.17	0.17	0.997651
CANPARB_p06900-A	CPAR2_206940	39.45	37.48	32.46	34.17	-0.13	0.37	-0.44	0.44	0.709724
CANPARB_p06910-A	CPAR2_206950	42.54	40.41	33.79	35.57	-0.18	0.17	-0.78	0.78	0.427711
CANPARB_p06920-A	CPAR2_206960	12.1	11.49	9.38	9.87	-0.22	0.41	-0.38	0.38	0.757093
CANPARB_p06930-A	CPAR2_206970	19.58	18.6	18.67	19.65	0.08	0.84	0.07	0.07	1
CANPARB_p06940-A	CPAR2_206980	8.01	7.61	10.78	11.35	0.58	0.049	1.31	1.31	0.170246
CANPARB_p06950-A	CPAR2_206990	16.13	15.32	12.72	13.39	-0.19	0.4	-0.4	0.4	0.745228
CANPARB_p06960-A	CPAR2_207000	191.06	181.5	94.43	99.4	-0.87	1.4e-29	-28.85	28.85	5.17203e-28
CANPARB_p06970-A	CPAR2_207010	10.41	9.89	8.6	9.05	-0.13	0.81	-0.09	0.09	1
CANPARB_p06980-A	CPAR2_207020	22.24	21.13	17.02	17.92	-0.24	0.2	-0.69	0.69	0.476879
CANPARB_p06990-A	CPAR2_207030	19.14	18.18	17.67	18.6	0.03	0.98	0.01	0.01	1
CANPARB_p07000-A	CPAR2_207040	22	20.9	16.84	17.73	-0.24	0.24	-0.62	0.62	0.541926
CANPARB_p07010-A	CPAR2_207050	225.08	213.82	158.56	166.91	-0.36	1.9e-08	-7.71	7.71	2.36467e-07
CANPARB_p07020-A	CPAR2_207060	2055.45	1952.65	1710.91	1800.98	-0.12	7.1e-09	-8.15	8.15	9.23e-08
CANPARB_p07030-A	CPAR2_207070	19.29	18.33	16.33	17.19	-0.09	0.67	-0.18	0.18	0.997651
CANPARB_p07040-A	CPAR2_207080	156.6	148.77	196.41	206.75	0.47	1.4e-12	11.85	11.85	2.48383e-11
CANPARB_p07050-A	CPAR2_207090	216.78	205.94	137	144.21	-0.51	2.7e-14	-13.57	13.57	5.43445e-13
CANPARB_p07060-A	CPAR2_207090	80.91	76.86	66.67	70.18	-0.13	0.17	-0.77	0.77	0.427711
CANPARB_p07070-A	CPAR2_207100	10.44	9.92	7.94	8.36	-0.25	0.41	-0.39	0.39	0.757093
CANPARB_p07080-A	CPAR2_207110	0.44	0.42	0.33	0.35	-0.26	1	0	0	1
CANPARB_p07090-A	CPAR2_207120	8.7	8.26	10.78	11.35	0.46	0.11	0.96	0.96	0.309431
CANPARB_p07100-A	CPAR2_207130	14.26	13.55	9.59	10.09	-0.42	0.11	-0.94	0.94	0.309431
CANPARB_p07110-A	CPAR2_207140	5.63	5.35	4.03	4.24	-0.33	0.53	-0.27	0.27	0.875137
CANPARB_p07120-A	CPAR2_207150	16.53	15.7	15.01	15.8	0.01	1	0	0	1
CANPARB_p07130-A	CPAR2_207160	2.79	2.65	3	3.16	0.26	0.92	0.04	0.04	1
CANPARB_p07140-A	CPAR2_207170	13.38	12.71	10.34	10.88	-0.22	0.43	-0.36	0.36	0.776101
CANPARB_p07150-A	CPAR2_207180	24.15	22.94	21.75	22.9	0	1	0	0	1
CANPARB_p07160-A	CPAR2_207190	6.37	6.05	5.14	5.41	-0.16	0.81	-0.09	0.09	1
CANPARB_p07170-A	CPAR2_207200	4.67	4.44	6.27	6.6	0.57	0.16	0.78	0.78	0.410154
CANPARB_p07180-A	CPAR2_207210	2843.6	2701.39	2986.59	3143.82	0.22	0	1000	1000	0
CANPARB_p07190-A	CPAR2_207220	45.46	43.19	39.27	41.34	-0.06	0.62	-0.21	0.21	0.956885
CANPARB_p07200-A	CPAR2_207230	78.7	74.76	57.57	60.6	-0.3	0.0039	-2.41	2.41	0.0210197
CANPARB_p07210-A	CPAR2_207240	37.64	35.76	30.53	32.14	-0.15	0.29	-0.54	0.54	0.617785
CANPARB_p07220-A	CPAR2_207250	15.45	14.68	19.9	20.95	0.51	0.015	1.81	1.81	0.06593
CANPARB_p07230-A	CPAR2_207260	13.82	13.13	15.26	16.06	0.29	0.22	0.65	0.65	0.508772
CANPARB_p07240-A		23.36	22.19	31.83	33.51	0.59	0.00035	3.46	3.46	0.00245252
CANPARB_p07250-A	CPAR2_207270	67.95	64.55	73.59	77.46	0.26	0.021	1.68	1.68	0.0868724
CANPARB_p07260-A	CPAR2_207280	17.59	16.71	16.67	17.55	0.07	0.9	0.04	0.04	1
CANPARB_p07270-A	CPAR2_207290	26.96	25.61	26.6	28	0.13	0.68	0.17	0.17	1
CANPARB_p07280-A	CPAR2_207300	2419.77	2298.75	2852.28	3002.44	0.39	0	1000	1000	0
CANPARB_p07290-A	CPAR2_207310	7.72	7.33	8.18	8.61	0.23	0.72	0.14	0.14	1
CANPARB_p07300-A	CPAR2_207320	285.17	270.91	393.74	414.47	0.61	8.4e-36	35.08	35.08	3.5022e-34
CANPARB_p07310-A	CPAR2_207330	301.61	286.53	430.06	452.7	0.66	0	1000	1000	0
CANPARB_p07320-A	CPAR2_207340	23.08	21.93	23.85	25.11	0.2	0.43	0.36	0.36	0.776101
CANPARB_p07330-A	CPAR2_207350	21.06	20.01	20.87	21.97	0.13	0.68	0.17	0.17	1
CANPARB_p07340-A	CPAR2_207360	10.11	9.6	11.83	12.45	0.37	0.16	0.8	0.8	0.410154
CANPARB_p07350-A	CPAR2_207370	15.55	14.77	14.73	15.51	0.07	0.89	0.05	0.05	1
CANPARB_p07360-A	CPAR2_207380	78.86	74.92	50.77	53.44	-0.49	9.2e-06	-5.04	5.04	8.47009e-05
CANPARB_p07370-A	CPAR2_207390	6.56	6.23	6.28	6.61	0.09	1	0	0	1
CANPARB_p07380-A	CPAR2_207400	21.06	20.01	17.79	18.73	-0.1	0.72	-0.14	0.14	1
CANPARB_p07390-A	CPAR2_207410	12.21	11.6	11.11	11.69	0.01	1	0	0	1
CANPARB_p07400-A	CPAR2_207420	44.67	42.44	42.15	44.37	0.06	0.81	0.09	0.09	1
CANPARB_p07410-A	CPAR2_207430	11.01	10.46	11.06	11.64	0.15	0.81	0.09	0.09	1
CANPARB_p07420-A	CPAR2_207440	10.39	9.87	5.76	6.06	-0.7	0.029	-1.53	1.53	0.113759
CANPARB_p07430-A	CPAR2_207450	6.38	6.06	4.03	4.24	-0.52	0.2	-0.7	0.7	0.476879
CANPARB_p07440-A	CPAR2_207460	5.66	5.38	5.45	5.74	0.09	1	0	0	1
CANPARB_p07450-A	CPAR2_207470	24.39	23.17	21.57	22.71	-0.03	0.97	-0.01	0.01	1
CANPARB_p07460-A	CPAR2_207480	202.45	192.33	147.42	155.18	-0.31	2.8e-06	-5.55	5.55	2.73304e-05
CANPARB_p07470-A	CPAR2_207490	6.2	5.89	4.43	4.66	-0.34	0.41	-0.39	0.39	0.757093
CANPARB_p07480-A	CPAR2_207500	8.3	7.88	5.16	5.43	-0.54	0.15	-0.83	0.83	0.391395
CANPARB_p07490-A	CPAR2_207510	3.57	3.39	3.38	3.56	0.07	1	0	0	1
CANPARB_p07500-A	CPAR2_207520	3.92	3.72	3.06	3.22	-0.21	0.79	-0.1	0.1	1
CANPARB_p07510-A	CPAR2_207530	7.35	6.98	6.66	7.01	0.01	1	0	0	1
CANPARB_p07520-A	CPAR2_207540	13.94	13.24	13.69	14.41	0.12	0.78	0.11	0.11	1
CANPARB_p07530-A	CPAR2_207550	39.66	37.68	41.48	43.66	0.21	0.21	0.68	0.68	0.491685
CANPARB_p07540-A	CPAR2_207560	41.71	39.62	27.43	28.87	-0.46	0.0022	-2.66	2.66	0.012803
CANPARB_p07550-A	CPAR2_207570	1.19	1.13	0.93	0.98	-0.22	1	0	0	1
CANPARB_p07560-A	CPAR2_207580	7.52	7.14	5.87	6.18	-0.21	0.62	-0.21	0.21	0.956885
CANPARB_p07570-A	CPAR2_207590	65.22	61.96	64.7	68.11	0.14	0.45	0.35	0.35	0.795955
CANPARB_p07580-A	CPAR2_207600	0.64	0.61	0.64	0.67	0.15	1	0	0	1
CANPARB_p07590-A	CPAR2_207610	14.8	14.06	11.01	11.59	-0.28	0.25	-0.6	0.6	0.558031
CANPARB_p07600-A	CPAR2_207620	6.67	6.34	5.85	6.16	-0.04	1	0	0	1
CANPARB_p07610-A	CPAR2_207630	20.52	19.49	16.62	17.49	-0.16	0.46	-0.34	0.34	0.807039
CANPARB_p07620-A	CPAR2_207640	6.64	6.31	6.27	6.6	0.06	1	0	0	1
CANPARB_p07630-A	CPAR2_207650	16.95	16.1	10.64	11.2	-0.52	0.031	-1.51	1.51	0.119437
CANPARB_p07640-A	CPAR2_207660	13.03	12.38	12.46	13.12	0.08	0.94	0.03	0.03	1
CANPARB_p07650-A	CPAR2_207670	19.35	18.38	17.19	18.09	-0.02	0.99	0	0	1
CANPARB_p07660-A	CPAR2_207680	3.14	2.98	2.9	3.05	0.04	1	0	0	1
CANPARB_p07670-A	CPAR2_207690	9.17	8.71	10.87	11.44	0.39	0.18	0.76	0.76	0.44614
CANPARB_p07680-A	CPAR2_207700	7.34	6.97	3.05	3.21	-1.12	0.0062	-2.21	2.21	0.0312516
CANPARB_p07690-A	CPAR2_207710	1582.35	1503.21	1311.63	1380.68	-0.12	8.4e-08	-7.07	7.07	9.88524e-07
CANPARB_p07700-A	CPAR2_207720	447.95	425.55	474.15	499.11	0.23	3.1e-06	5.51	5.51	3.01077e-05
CANPARB_p07710-A	CPAR2_207730	35.61	33.83	36.19	38.1	0.17	0.44	0.36	0.36	0.784927
CANPARB_p07720-A	CPAR2_207740	1144.5	1087.26	887.37	934.08	-0.22	3.7e-15	-14.43	14.43	7.79671e-14
CANPARB_p07730-A	CPAR2_207750	1.73	1.64	1.81	1.91	0.22	1	0	0	1
CANPARB_p07740-A	CPAR2_207760	0.86	0.82	0.83	0.87	0.11	1	0	0	1
CANPARB_p07750-A	CPAR2_207770	2.76	2.62	3.58	3.77	0.52	0.51	0.3	0.3	0.85444
CANPARB_p07760-A	CPAR2_207780	2355.89	2238.07	1216.84	1280.9	-0.81	0	-1000	1000	0
CANPARB_p07770-A	CPAR2_207790	346.26	328.94	354.46	373.12	0.18	0.0046	2.34	2.34	0.0243208
CANPARB_p07780-A	CPAR2_207800	133.86	127.17	137.38	144.61	0.19	0.066	1.18	1.18	0.212959
CANPARB_p07790-A	CPAR2_207810	8231.77	7820.09	10413.1	10961.3	0.49	0	1000	1000	0
CANPARB_p07800-A	CPAR2_207820	37.56	35.68	35.97	37.86	0.09	0.75	0.13	0.13	1
CANPARB_p07810-A	CPAR2_207830	580.53	551.5	406.22	427.61	-0.37	9.3e-20	-19.03	19.03	2.50157e-18
CANPARB_p07820-A	CPAR2_207840	18.25	17.34	15.15	15.95	-0.12	0.6	-0.22	0.22	0.941199
CANPARB_p07830-A	CPAR2_207850	4.12	3.91	3.05	3.21	-0.29	0.62	-0.21	0.21	0.956885
CANPARB_p07840-A	CPAR2_207860	8402.91	7982.67	10760.6	11327.1	0.5	0	1000	1000	0
CANPARB_p07850-A	CPAR2_207870	3621.46	3440.35	2625.89	2764.13	-0.32	0	-1000	1000	0
CANPARB_p07860-A	CPAR2_207880	197.89	187.99	198.65	209.11	0.15	0.1	0.98	0.98	0.289677
CANPARB_p07870-A	CPAR2_207890	16.82	15.98	17.06	17.96	0.17	0.69	0.16	0.16	1
CANPARB_p07880-A	CPAR2_207900	13.49	12.82	14.34	15.09	0.24	0.46	0.34	0.34	0.807039
CANPARB_p07890-A	CPAR2_207910	419.99	398.99	451.23	474.98	0.25	2.3e-07	6.63	6.63	2.58175e-06
CANPARB_p07900-A	CPAR2_207920	1.44	1.37	1.54	1.62	0.25	0.92	0.04	0.04	1
CANPARB_p07910-A	CPAR2_207930	8.26	7.85	7.79	8.2	0.06	1	0	0	1
CANPARB_p07920-A	CPAR2_207940	1.26	1.2	0.92	0.97	-0.31	1	0	0	1
CANPARB_p07930-A	CPAR2_207950	1.62	1.54	1.29	1.36	-0.18	1	0	0	1
CANPARB_p07940-A	CPAR2_207960	10.57	10.04	9.52	10.02	0	1	0	0	1
CANPARB_p07950-A	CPAR2_207970	2.37	2.25	2.62	2.76	0.29	0.87	0.06	0.06	1
CANPARB_p07960-A	CPAR2_207980	1.32	1.25	1.76	1.85	0.56	0.62	0.21	0.21	0.956885
CANPARB_p07970-A	CPAR2_207990	393.66	373.97	383.52	403.71	0.11	0.11	0.96	0.96	0.309431
CANPARB_p07980-A	CPAR2_208000	4.86	4.62	4.57	4.81	0.06	1	0	0	1
CANPARB_p07990-A	CPAR2_208010	11.52	10.94	9.25	9.74	-0.17	0.65	-0.19	0.19	0.983934
CANPARB_p08000-A	CPAR2_208020	9584.42	9105.09	7164.02	7541.16	-0.27	0	-1000	1000	0
CANPARB_p08010-A	CPAR2_208030	18.21	17.3	17.91	18.85	0.12	0.78	0.11	0.11	1
CANPARB_p08020-A	CPAR2_208040	111.38	105.81	119.2	125.48	0.25	0.0078	2.11	2.11	0.0376892
CANPARB_p08030-A	CPAR2_208050	43.18	41.02	40.94	43.1	0.07	0.78	0.11	0.11	1
CANPARB_p08040-A	CPAR2_208060	7.87	7.48	5.38	5.66	-0.4	0.29	-0.53	0.53	0.617785
CANPARB_p08050-A	CPAR2_208070	347.18	329.82	216.59	227.99	-0.53	4.2e-23	-22.38	22.38	1.28353e-21
CANPARB_p08060-A	CPAR2_208080	10.92	10.37	8.77	9.23	-0.17	0.6	-0.22	0.22	0.941199
CANPARB_p08070-A	CPAR2_208090	24.21	23	18.71	19.69	-0.22	0.23	-0.63	0.63	0.525239
CANPARB_p08080-A	CPAR2_208100	16.75	15.91	11.08	11.66	-0.45	0.057	-1.24	1.24	0.191212
CANPARB_p08090-A	CPAR2_208110	374.6	355.87	275.56	290.07	-0.29	1.6e-09	-8.8	8.8	2.21834e-08
CANPARB_p08100-A	CPAR2_208120	225.81	214.52	217.58	229.03	0.09	0.31	0.51	0.51	0.643253
CANPARB_p08110-A	CPAR2_208130	535.01	508.25	546.16	574.91	0.18	0.00076	3.12	3.12	0.00494
CANPARB_p08120-A	CPAR2_208140	37.71	35.82	31.92	33.6	-0.09	0.5	-0.3	0.3	0.846678
CANPARB_p08130-A	CPAR2_208150	25.66	24.38	18.13	19.08	-0.35	0.055	-1.26	1.26	0.186866
CANPARB_p08140-A	CPAR2_208160	36.5	34.67	69.23	72.87	1.07	2.6e-17	16.59	16.59	6.16919e-16
CANPARB_p08150-A		0.55	0.52	0.76	0.8	0.61	1	0	0	1
CANPARB_p08160-A	CPAR2_208190	36.6	34.77	69.22	72.86	1.07	4.2e-17	16.38	16.38	9.88524e-16
CANPARB_p08170-A	CPAR2_208200	14.24	13.53	15.02	15.81	0.22	0.47	0.33	0.33	0.819412
CANPARB_p08180-A	CPAR2_208210	13.76	13.07	9.82	10.34	-0.34	0.2	-0.7	0.7	0.476879
CANPARB_p08190-A	CPAR2_208220	4.26	4.05	5.08	5.35	0.4	0.4	0.39	0.39	0.745228
CANPARB_p08200-A	CPAR2_208230	4.71	4.47	4.13	4.35	-0.04	1	0	0	1
CANPARB_p08210-A	CPAR2_208240	10.49	9.97	11.58	12.19	0.29	0.36	0.44	0.44	0.700674
CANPARB_p08220-A	CPAR2_208250	0.83	0.79	0.46	0.48	-0.69	1	0	0	1
CANPARB_p08230-A	CPAR2_208260	39.66	37.68	38.9	40.95	0.12	0.63	0.2	0.2	0.967713
CANPARB_p08240-A	CPAR2_208270	311.19	295.63	388.36	408.8	0.47	2e-22	21.69	21.69	5.98667e-21
CANPARB_p08250-A	CPAR2_208280	8.97	8.52	8.68	9.14	0.1	0.95	0.02	0.02	1
CANPARB_p08260-A	CPAR2_208290	6.99	6.64	8.51	8.96	0.43	0.19	0.72	0.72	0.462674
CANPARB_p08270-A	CPAR2_208300	4.06	3.86	4.69	4.94	0.36	0.46	0.34	0.34	0.807039
CANPARB_p08280-A	CPAR2_208310	1.93	1.83	2.92	3.07	0.75	0.26	0.58	0.58	0.573769
CANPARB_p08290-A	CPAR2_208320	1.88	1.79	1.82	1.92	0.1	1	0	0	1
CANPARB_p08300-A	CPAR2_208330	4.98	4.73	3.55	3.74	-0.34	0.57	-0.24	0.24	0.914538
CANPARB_p08310-A	CPAR2_208340	27.53	26.15	22.64	23.83	-0.13	0.43	-0.36	0.36	0.776101
CANPARB_p08320-A	CPAR2_208350	29.43	27.96	28.37	29.86	0.09	0.73	0.14	0.14	1
CANPARB_p08330-A	CPAR2_208360	160.77	152.73	119.81	126.12	-0.28	0.00015	-3.81	3.81	0.00113856
CANPARB_p08340-A	CPAR2_208370	9.77	9.28	7.6	8	-0.21	0.5	-0.3	0.3	0.846678
CANPARB_p08350-A	CPAR2_208380	74.11	70.4	52.53	55.3	-0.35	0.0013	-2.88	2.88	0.00793734
CANPARB_p08360-A	CPAR2_208390	23.57	22.39	26.83	28.24	0.33	0.047	1.33	1.33	0.16457
CANPARB_p08370-A	CPAR2_208400	43.76	41.57	35.96	37.85	-0.14	0.31	-0.5	0.5	0.643253
CANPARB_p08380-A	CPAR2_208410	4.47	4.25	4.15	4.37	0.04	1	0	0	1
CANPARB_p08390-A	CPAR2_208420	18.92	17.97	19.22	20.23	0.17	0.63	0.2	0.2	0.967713
CANPARB_p08400-A	CPAR2_208430	81.72	77.63	83.19	87.57	0.17	0.2	0.7	0.7	0.476879
CANPARB_p08410-A	CPAR2_208440	15.53	14.75	19.03	20.03	0.44	0.036	1.45	1.45	0.134873
CANPARB_p08420-A	CPAR2_208450	227.12	215.76	216.42	227.81	0.08	0.39	0.41	0.41	0.73315
CANPARB_p08430-A	CPAR2_208460	2.91	2.76	2.96	3.12	0.17	0.95	0.02	0.02	1
CANPARB_p08440-A	CPAR2_208470	2.13	2.02	1.91	2.01	-0.01	1	0	0	1
CANPARB_p08450-A	CPAR2_208480	1.88	1.79	0.08	0.08	-4.46	0.0098	-2.01	2.01	0.0456525
CANPARB_p08460-A	CPAR2_208490	9.31	8.84	8.65	9.11	0.04	1	0	0	1
CANPARB_p08470-A	CPAR2_208500	14.59	13.86	12.31	12.96	-0.1	0.78	-0.11	0.11	1
CANPARB_p08480-A	CPAR2_208510	46.98	44.63	49.7	52.32	0.23	0.12	0.93	0.93	0.330552
CANPARB_p08490-A	CPAR2_208520	26.22	24.91	17.18	18.08	-0.46	0.014	-1.86	1.86	0.062143
CANPARB_p08500-A	CPAR2_208530	26.69	25.36	20.6	21.68	-0.23	0.2	-0.7	0.7	0.476879
CANPARB_p08510-A	CPAR2_208540	24.28	23.07	16.59	17.46	-0.4	0.036	-1.45	1.45	0.134873
CANPARB_p08520-A	CPAR2_208550	95.67	90.89	72.49	76.31	-0.25	0.0066	-2.18	2.18	0.0328145
CANPARB_p08530-A	CPAR2_208560	1.64	1.56	2.14	2.25	0.53	0.72	0.14	0.14	1
CANPARB_p08540-A	CPAR2_208570	13.7	13.01	13.29	13.99	0.1	0.88	0.06	0.06	1
CANPARB_p08550-A	CPAR2_208580	49.74	47.25	37.32	39.28	-0.27	0.036	-1.44	1.44	0.134873
CANPARB_p08560-A	CPAR2_208590	88.43	84.01	89.43	94.14	0.16	0.23	0.64	0.64	0.525239
CANPARB_p08570-A	CPAR2_208600	1.68	1.6	1.8	1.89	0.25	1	0	0	1
CANPARB_p08580-A	CPAR2_208610	7.05	6.7	6.5	6.84	0.03	1	0	0	1
CANPARB_p08590-A	CPAR2_208620	47.2	44.84	34.12	35.92	-0.32	0.015	-1.82	1.82	0.06593
CANPARB_p08600-A	CPAR2_208630	4.42	4.2	4.06	4.27	0.02	1	0	0	1
CANPARB_p08610-A	CPAR2_208640	5.53	5.25	6.45	6.79	0.37	0.39	0.4	0.4	0.73315
CANPARB_p08620-A	CPAR2_208650	11.32	10.75	11.31	11.91	0.15	0.76	0.12	0.12	1
CANPARB_p08630-A	CPAR2_208660	26.78	25.44	23.26	24.48	-0.06	0.8	-0.1	0.1	1
CANPARB_p08640-A	CPAR2_208670	193.99	184.29	223.77	235.55	0.35	6.6e-09	8.18	8.18	8.63771e-08
CANPARB_p08650-A	CPAR2_208680	40.68	38.65	42.93	45.19	0.23	0.16	0.8	0.8	0.410154
CANPARB_p08660-A	CPAR2_208690	6.42	6.1	7.38	7.77	0.35	0.34	0.47	0.47	0.677794
CANPARB_p08670-A	CPAR2_208700	2.77	2.63	3.84	4.04	0.62	0.31	0.5	0.5	0.643253
CANPARB_p08680-A	CPAR2_208710	7.41	7.04	3.52	3.71	-0.92	0.022	-1.65	1.65	0.0906879
CANPARB_p08690-A	CPAR2_208720	625.24	593.97	378.02	397.92	-0.58	0	-1000	1000	0
CANPARB_p08700-A	CPAR2_208730	11.64	11.06	10.47	11.02	0	1	0	0	1
CANPARB_p08710-A	CPAR2_208740	244.84	232.6	228.72	240.76	0.05	0.58	0.24	0.24	0.926254
CANPARB_p08720-A	CPAR2_208750	64.31	61.09	79.44	83.62	0.45	1.1e-05	4.94	4.94	9.95457e-05
CANPARB_p08730-A	CPAR2_208760	133.08	126.42	124.75	131.32	0.05	0.66	0.18	0.18	0.98983
CANPARB_p08740-A	CPAR2_208770	6.43	6.11	7.08	7.45	0.29	0.52	0.28	0.28	0.863756
CANPARB_p08750-A	CPAR2_208780	79.48	75.51	71.89	75.67	0	1	0	0	1
CANPARB_p08760-A	CPAR2_208790	16.01	15.21	13.79	14.52	-0.07	0.85	-0.07	0.07	1
CANPARB_p08770-A	CPAR2_208800	1370.3	1301.77	1328.73	1398.68	0.1	0.0047	2.33	2.33	0.0248046
CANPARB_p08780-A	CPAR2_208810	0	0	0	0	0	1	0	0	1
CANPARB_p08790-A	CPAR2_208830	1.56	1.48	0.81	0.85	-0.79	0.68	-0.17	0.17	1
CANPARB_p08800-A	CPAR2_208840	0.92	0.87	0.92	0.97	0.15	1	0	0	1
CANPARB_p08810-A	CPAR2_208850	174.95	166.2	134.12	141.18	-0.24	0.00062	-3.2	3.2	0.00409382
CANPARB_p08820-A	CPAR2_208860	1.97	1.87	1	1.05	-0.83	0.44	-0.35	0.35	0.784927
CANPARB_p08830-A	CPAR2_208870	15.66	14.88	8.83	9.29	-0.68	0.0069	-2.16	2.16	0.0341896
CANPARB_p08840-A	CPAR2_208880	57.83	54.94	69.24	72.89	0.41	0.00017	3.77	3.77	0.0012738
CANPARB_p08850-A	CPAR2_208890	9	8.55	8.52	8.97	0.07	1	0	0	1
CANPARB_p08860-A	CPAR2_208900	40.6	38.57	38.81	40.85	0.08	0.72	0.14	0.14	1
CANPARB_p08870-A	CPAR2_208910	10.4	9.88	3.91	4.12	-1.26	0.00037	-3.43	3.43	0.00256191
CANPARB_p08880-A	CPAR2_208920	2.83	2.69	2.31	2.43	-0.15	1	0	0	1
CANPARB_p08890-A	CPAR2_208930	294.3	279.58	340.22	358.13	0.36	7.5e-13	12.13	12.13	1.36805e-11
CANPARB_p08900-A	CPAR2_208940	511.21	485.64	505.07	531.66	0.13	0.029	1.54	1.54	0.113759
CANPARB_p08910-A	CPAR2_208950	8.77	8.33	8.42	8.86	0.09	0.92	0.04	0.04	1
CANPARB_p08920-A	CPAR2_208960	52.62	49.99	49.73	52.35	0.07	0.74	0.13	0.13	1
CANPARB_p08930-A	CPAR2_208970	11.58	11	13.14	13.83	0.33	0.23	0.63	0.63	0.525239
CANPARB_p08940-A	CPAR2_208980	7.76	7.37	6.02	6.34	-0.22	0.6	-0.22	0.22	0.941199
CANPARB_p08950-A	CPAR2_208990	13.61	12.93	17.15	18.05	0.48	0.028	1.56	1.56	0.110654
CANPARB_p08960-A	CPAR2_209000	11.27	10.71	6.92	7.28	-0.56	0.067	-1.18	1.18	0.215352
CANPARB_p08970-A	CPAR2_209010	63.03	59.88	85.88	90.4	0.59	8.5e-09	8.07	8.07	1.1001e-07
CANPARB_p08980-A	CPAR2_209020	3.58	3.4	3.84	4.04	0.25	0.81	0.09	0.09	1
CANPARB_p08990-A	CPAR2_209030	5.33	5.06	3.69	3.88	-0.38	0.44	-0.35	0.35	0.784927
CANPARB_p09000-A	CPAR2_209040	1.88	1.79	2.42	2.55	0.52	0.59	0.23	0.23	0.931772
CANPARB_p09010-A	CPAR2_209050	11.97	11.37	15.43	16.24	0.51	0.028	1.55	1.55	0.110654
CANPARB_p09020-A	CPAR2_209060	1110.45	1054.92	1289.77	1357.67	0.36	0	1000	1000	0
CANPARB_p09030-A	CPAR2_209070	25.44	24.17	20.57	21.65	-0.16	0.37	-0.43	0.43	0.709724
CANPARB_p09040-A	CPAR2_209080	6.27	5.96	8.63	9.08	0.61	0.068	1.17	1.17	0.217607
CANPARB_p09050-A	CPAR2_209090	7.32	6.95	8.33	8.77	0.33	0.36	0.44	0.44	0.700674
CANPARB_p09060-A	CPAR2_209100	25.89	24.6	29.51	31.06	0.34	0.044	1.35	1.35	0.156032
CANPARB_p09070-A	CPAR2_209110	5.2	4.94	6.53	6.87	0.48	0.19	0.71	0.71	0.462674
CANPARB_p09080-A	CPAR2_209120	63.64	60.46	53.52	56.34	-0.1	0.34	-0.46	0.46	0.677794
CANPARB_p09090-A	CPAR2_209130	13.34	12.67	7.06	7.43	-0.77	0.0078	-2.11	2.11	0.0376892
CANPARB_p09100-A	CPAR2_209140	17.9	17	12.62	13.28	-0.36	0.11	-0.95	0.95	0.309431
CANPARB_p09110-A	CPAR2_209150	220.94	209.89	206.48	217.35	0.05	0.61	0.22	0.22	0.950753
CANPARB_p09120-A	CPAR2_209160	11.61	11.03	7.66	8.06	-0.45	0.1	-0.98	0.98	0.289677
CANPARB_p09130-A	CPAR2_209170	11.47	10.9	10.75	11.32	0.05	1	0	0	1
CANPARB_p09140-A	CPAR2_209180	9.81	9.32	6.1	6.42	-0.54	0.087	-1.06	1.06	0.263665
CANPARB_p09150-A	CPAR2_209190	25.5	24.22	20.48	21.56	-0.17	0.33	-0.48	0.48	0.66421
CANPARB_p09160-A	CPAR2_209200	18.87	17.93	17.06	17.96	0	1	0	0	1
CANPARB_p09170-A	CPAR2_209210	2.85	2.71	0	0	-1000000	6.1e-05	-4.21	4.21	0.000490437
CANPARB_p09180-A	CPAR2_209220	20.25	19.24	14.23	14.98	-0.36	0.084	-1.08	1.08	0.25684
CANPARB_p09190-A	CPAR2_209230	20.2	19.19	16.2	17.05	-0.17	0.38	-0.42	0.42	0.72132
CANPARB_p09200-A	CPAR2_209240	152.56	144.93	97.12	102.23	-0.5	2.8e-10	-9.56	9.56	4.20144e-09
CANPARB_p09210-A	CPAR2_209250	94.52	89.79	96.29	101.36	0.17	0.16	0.78	0.78	0.410154
CANPARB_p09220-A	CPAR2_209260	8.67	8.24	8.31	8.75	0.09	0.96	0.02	0.02	1
CANPARB_p09230-A	CPAR2_209270	0.34	0.32	0.02	0.02	-3.8	1	0	0	1
CANPARB_p09240-A	CPAR2_209280	5.65	5.37	5.25	5.53	0.04	1	0	0	1
CANPARB_p09250-A	CPAR2_209290	17.74	16.85	13.06	13.75	-0.29	0.18	-0.74	0.74	0.44614
CANPARB_p09260-A	CPAR2_209300	520.61	494.57	407.28	428.72	-0.21	3.6e-07	-6.44	6.44	3.97977e-06
CANPARB_p09270-A	CPAR2_209310	24.7	23.46	23.43	24.66	0.07	0.83	0.08	0.08	1
CANPARB_p09280-A	CPAR2_209320	19.88	18.89	15.78	16.61	-0.19	0.39	-0.41	0.41	0.73315
CANPARB_p09290-A	CPAR2_209330	20.22	19.21	14.07	14.81	-0.38	0.071	-1.15	1.15	0.2256
CANPARB_p09300-A		2.85	2.71	0	0	-1000000	6.1e-05	-4.21	4.21	0.000490437
CANPARB_p09310-A	CPAR2_209340	19.51	18.53	25.82	27.18	0.55	0.0023	2.64	2.64	0.0133054
CANPARB_p09320-A	CPAR2_209350	64.95	61.7	74.98	78.93	0.36	0.00057	3.24	3.24	0.00379372
CANPARB_p09330-A	CPAR2_209360	127.49	121.11	138.81	146.12	0.27	0.001	2.99	2.99	0.0062831
CANPARB_p09340-A	CPAR2_209370	0.72	0.68	0.94	0.99	0.54	1	0	0	1
CANPARB_p09350-A	CPAR2_209380	810.18	769.66	776.8	817.69	0.09	0.067	1.17	1.17	0.215352
CANPARB_p09360-A	CPAR2_209390	13.95	13.25	11.41	12.01	-0.14	0.6	-0.22	0.22	0.941199
CANPARB_p09370-A	CPAR2_209400	17.02	16.17	13.35	14.05	-0.2	0.37	-0.43	0.43	0.709724
CANPARB_p09380-A	CPAR2_209410	210.55	200.02	278.66	293.33	0.55	9.1e-22	21.04	21.04	2.65583e-20
CANPARB_p09390-A	CPAR2_209420	2.87	2.73	1.28	1.35	-1.02	0.2	-0.7	0.7	0.476879
CANPARB_p09400-A	CPAR2_209430	9.77	9.28	7.8	8.21	-0.18	0.58	-0.24	0.24	0.926254
CANPARB_p09410-A	CPAR2_209440	4.48	4.26	3.87	4.07	-0.06	1	0	0	1
CANPARB_p09420-A	CPAR2_209450	171.29	162.72	257.34	270.89	0.74	2.5e-32	31.6	31.6	9.8598e-31
CANPARB_p09430-A	CPAR2_209460	1132.39	1075.76	774.03	814.78	-0.4	0	-1000	1000	0
CANPARB_p09440-A	CPAR2_209470	116.9	111.05	89.5	94.21	-0.24	0.0046	-2.34	2.34	0.0243208
CANPARB_p09450-A	CPAR2_209480	14.6	13.87	14.75	15.53	0.16	0.7	0.16	0.16	1
CANPARB_p09460-A	CPAR2_209490	4.11	3.9	4.83	5.08	0.38	0.48	0.32	0.32	0.827699
CANPARB_p09470-A	CPAR2_209500	3.13	2.97	2.56	2.69	-0.14	0.99	0	0	1
CANPARB_p09480-A	CPAR2_209510	357.47	339.59	291.97	307.34	-0.14	0.0021	-2.67	2.67	0.0123069
CANPARB_p09490-A	CPAR2_209520	19.51	18.53	18.1	19.05	0.04	1	0	0	1
CANPARB_p09500-A	CPAR2_209530	3.61	3.43	2.62	2.76	-0.32	0.84	-0.08	0.08	1
CANPARB_p09510-A	CPAR2_209540	1.08	1.03	1.99	2.09	1.03	0.28	0.55	0.55	0.602418
CANPARB_p09520-A	CPAR2_209550	6.89	6.55	7.24	7.62	0.22	0.72	0.14	0.14	1
CANPARB_p09530-A	CPAR2_209560	5.32	5.05	5.42	5.71	0.18	0.91	0.04	0.04	1
CANPARB_p09540-A	CPAR2_209570	12.24	11.63	13.95	14.68	0.34	0.16	0.79	0.79	0.410154
CANPARB_p09550-A	CPAR2_209580	98.91	93.96	77.86	81.96	-0.2	0.027	-1.57	1.57	0.10721
CANPARB_p09560-A	CPAR2_209590	0.3	0.28	0.05	0.05	-2.42	1	0	0	1
CANPARB_p09570-A	CPAR2_209600	78.78	74.84	69.99	73.67	-0.02	0.82	-0.08	0.08	1
CANPARB_p09580-A	CPAR2_209610	13.34	12.67	10.38	10.93	-0.21	0.43	-0.36	0.36	0.776101
CANPARB_p09590-A	CPAR2_209620	37.59	35.71	28.3	29.79	-0.26	0.076	-1.12	1.12	0.237226
CANPARB_p09600-A	CPAR2_209630	5.17	4.91	3.96	4.17	-0.23	0.81	-0.09	0.09	1
CANPARB_p09610-A	CPAR2_209640	24.75	23.51	31.78	33.45	0.51	0.002	2.69	2.69	0.0117563
CANPARB_p09620-A	CPAR2_209650	2.7	2.56	2.63	2.77	0.11	1	0	0	1
CANPARB_p09630-A	CPAR2_209660	11.39	10.82	11.7	12.32	0.19	0.71	0.15	0.15	1
CANPARB_p09640-A	CPAR2_209670	37.41	35.54	27.18	28.61	-0.31	0.041	-1.38	1.38	0.148184
CANPARB_p09650-A	CPAR2_209680	2.94	2.79	4.03	4.24	0.6	0.25	0.61	0.61	0.558031
CANPARB_p09660-A	CPAR2_209690	20.92	19.87	24.07	25.34	0.35	0.06	1.22	1.22	0.198537
CANPARB_p09670-A	CPAR2_209700	37.77	35.88	43.39	45.67	0.35	0.0092	2.04	2.04	0.0433068
CANPARB_p09680-A	CPAR2_209710	8.91	8.46	9.71	10.22	0.27	0.48	0.32	0.32	0.827699
CANPARB_p09690-A	CPAR2_209720	5.5	5.22	2.94	3.09	-0.75	0.11	-0.95	0.95	0.309431
CANPARB_p09700-A	CPAR2_209730	347.14	329.78	372.75	392.37	0.25	2.6e-06	5.59	5.59	2.55062e-05
CANPARB_p09710-A	CPAR2_209740	17.92	17.02	15.4	16.21	-0.07	0.8	-0.09	0.09	1
CANPARB_p09720-A	CPAR2_209750	5.67	5.39	6.78	7.14	0.41	0.35	0.46	0.46	0.68879
CANPARB_p09730-A	CPAR2_209750	26.63	25.3	18.78	19.77	-0.36	0.045	-1.35	1.35	0.158998
CANPARB_p09740-A	CPAR2_209760	5.97	5.67	4.58	4.82	-0.23	0.61	-0.21	0.21	0.950753
CANPARB_p09750-A	CPAR2_209770	143.88	136.68	131.25	138.16	0.02	0.91	0.04	0.04	1
CANPARB_p09760-A	CPAR2_209780	11.95	11.35	10.92	11.49	0.02	1	0	0	1
CANPARB_p09770-A	CPAR2_209790	5.47	5.2	4.41	4.64	-0.16	0.77	-0.11	0.11	1
CANPARB_p09780-A	CPAR2_209800	3.41	3.24	3.08	3.24	0	1	0	0	1
CANPARB_p09790-A	CPAR2_209810	80.12	76.11	41.38	43.56	-0.81	5.1e-12	-11.29	11.29	8.83344e-11
CANPARB_p09800-A	CPAR2_209820	29.18	27.72	18.56	19.54	-0.5	0.0049	-2.31	2.31	0.0257437
CANPARB_p09810-A	CPAR2_209830	58.83	55.89	27.39	28.83	-0.96	9e-12	-11.05	11.05	1.54056e-10
CANPARB_p09820-A	CPAR2_209840	70.94	67.39	56.47	59.44	-0.18	0.082	-1.09	1.09	0.252178
CANPARB_p09830-A	CPAR2_209850	186.93	177.58	109.97	115.76	-0.62	8.5e-17	-16.07	16.07	1.98458e-15
CANPARB_p09840-A	CPAR2_209860	5.73	5.44	5.98	6.29	0.21	0.75	0.12	0.12	1
CANPARB_p09850-A	CPAR2_209870	1311.75	1246.15	1050.76	1106.08	-0.17	2.1e-11	-10.69	10.69	3.5022e-10
CANPARB_p09860-A	CPAR2_209880	1067.44	1014.06	843.08	887.46	-0.19	1.7e-11	-10.78	10.78	2.85141e-10
CANPARB_p09870-A	CPAR2_209890	4.22	4.01	3.57	3.76	-0.09	1	0	0	1
CANPARB_p09880-A	CPAR2_209900	19.92	18.92	24.67	25.97	0.46	0.012	1.91	1.91	0.05388
CANPARB_p09890-A	CPAR2_209910	180.83	171.79	105.9	111.47	-0.62	1.4e-16	-15.86	15.86	3.20463e-15
CANPARB_p09900-A	CPAR2_209920	26.76	25.42	9.82	10.34	-1.3	5.1e-09	-8.29	8.29	6.76561e-08
CANPARB_p09910-A	CPAR2_209930	11.37	10.8	12.51	13.17	0.29	0.32	0.49	0.49	0.653091
CANPARB_p09920-A	CPAR2_209940	6.73	6.39	5.85	6.16	-0.05	1	0	0	1
CANPARB_p09930-A	CPAR2_209950	8	7.6	7.65	8.05	0.08	1	0	0	1
CANPARB_p09940-A	CPAR2_209960	25.23	23.97	23.84	25.1	0.07	0.87	0.06	0.06	1
CANPARB_p09950-A	CPAR2_209970	70.55	67.02	90.67	95.44	0.51	2.2e-07	6.67	6.67	2.47426e-06
CANPARB_p09960-A	CPAR2_209980	9.03	8.58	4.68	4.93	-0.8	0.027	-1.57	1.57	0.10721
CANPARB_p09970-A	CPAR2_209990	41.36	39.29	30.39	31.99	-0.3	0.034	-1.47	1.47	0.128535
CANPARB_p09980-A	CPAR2_210000	4.91	4.66	5.6	5.89	0.34	0.49	0.31	0.31	0.837275
CANPARB_p09990-A	CPAR2_210010	7.54	7.16	8.42	8.86	0.31	0.4	0.4	0.4	0.745228
CANPARB_p10000-A	CPAR2_210020	19.17	18.21	19.76	20.8	0.19	0.52	0.28	0.28	0.863756
CANPARB_p10010-A	CPAR2_210030	24.98	23.73	32.45	34.16	0.53	0.0013	2.88	2.88	0.00793734
CANPARB_p10020-A	CPAR2_210040	7.17	6.81	5.14	5.41	-0.33	0.46	-0.34	0.34	0.807039
CANPARB_p10030-A	CPAR2_210050	46.52	44.19	44.08	46.4	0.07	0.74	0.13	0.13	1
CANPARB_p10040-A	CPAR2_210060	55.18	52.42	53.44	56.25	0.1	0.62	0.2	0.2	0.956885
CANPARB_p10050-A	CPAR2_210070	416.38	395.56	332.76	350.28	-0.18	7.8e-05	-4.11	4.11	0.000616084
CANPARB_p10060-A	CPAR2_210080	446.79	424.45	540.81	569.28	0.42	1.1e-25	24.98	24.98	3.7548e-24
CANPARB_p10070-A	CPAR2_210090	6.95	6.6	7.92	8.34	0.34	0.33	0.48	0.48	0.66421
CANPARB_p10080-A	CPAR2_210100	15.63	14.85	17.03	17.93	0.27	0.25	0.59	0.59	0.558031
CANPARB_p10090-A	CPAR2_210110	0.18	0.17	0.09	0.09	-0.85	1	0	0	1
CANPARB_p10100-A	CPAR2_210120	0.51	0.48	0.38	0.4	-0.29	1	0	0	1
CANPARB_p10110-A	CPAR2_210130	30.96	29.41	18.8	19.79	-0.57	0.0014	-2.87	2.87	0.00848577
CANPARB_p10120-A	CPAR2_210140	46.75	44.41	73.87	77.76	0.81	4.9e-12	11.31	11.31	8.51229e-11
CANPARB_p10130-A	CPAR2_210150	4.04	3.84	5.11	5.38	0.49	0.31	0.51	0.51	0.643253
CANPARB_p10140-A	CPAR2_210160	1.75	1.66	0.52	0.55	-1.6	0.27	-0.57	0.57	0.587837
CANPARB_p10150-A	CPAR2_210170	2.3	2.18	1.83	1.93	-0.18	0.95	-0.02	0.02	1
CANPARB_p10160-A	CPAR2_210180	8.45	8.03	11.47	12.07	0.59	0.039	1.41	1.41	0.142812
CANPARB_p10170-A	CPAR2_210190	3.11	2.95	0.51	0.54	-2.47	0.0036	-2.44	2.44	0.0196569
CANPARB_p10180-A	CPAR2_210200	2.31	2.19	2.86	3.01	0.45	0.69	0.16	0.16	1
CANPARB_p10190-A	CPAR2_210210	3.56	3.38	3.81	4.01	0.25	0.81	0.09	0.09	1
CANPARB_p10200-A	CPAR2_210220	2.37	2.25	1.58	1.66	-0.44	0.8	-0.1	0.1	1
CANPARB_p10210-A	CPAR2_210230	46.11	43.8	30.51	32.12	-0.45	0.0014	-2.86	2.86	0.00848577
CANPARB_p10220-A	CPAR2_210240	14.01	13.31	11.42	12.02	-0.15	0.6	-0.22	0.22	0.941199
CANPARB_p10230-A	CPAR2_210250	35.78	33.99	33.69	35.46	0.06	0.82	0.09	0.09	1
CANPARB_p10240-A	CPAR2_210260	11.08	10.53	12.29	12.94	0.3	0.3	0.53	0.53	0.6308
CANPARB_p10250-A	CPAR2_210270	3.49	3.32	3.91	4.12	0.31	0.77	0.12	0.12	1
CANPARB_p10260-A	CPAR2_210280	4.01	3.81	4.4	4.63	0.28	0.73	0.14	0.14	1
CANPARB_p10270-A	CPAR2_210290	74.32	70.6	106.65	112.26	0.67	1.4e-12	11.86	11.86	2.48383e-11
CANPARB_p10280-A	CPAR2_210300	2.13	2.02	4.04	4.25	1.07	0.068	1.17	1.17	0.217607
CANPARB_p10290-A	CPAR2_210310	254.4	241.68	187.07	196.92	-0.3	5.3e-07	-6.27	6.27	5.69726e-06
CANPARB_p10300-A	CPAR2_210320	28.5	27.07	27.83	29.3	0.11	0.73	0.14	0.14	1
CANPARB_p10310-A	CPAR2_210330	10.86	10.32	11.85	12.47	0.27	0.34	0.47	0.47	0.677794
CANPARB_p10320-A	CPAR2_210340	74.6	70.87	60.11	63.27	-0.16	0.1	-0.99	0.99	0.289677
CANPARB_p10330-A	CPAR2_210345	55.71	52.92	36.3	38.21	-0.47	0.00027	-3.56	3.56	0.00194567
CANPARB_p10340-A	CPAR2_210350	11.16	10.6	12.5	13.16	0.31	0.25	0.59	0.59	0.558031
CANPARB_p10350-A	CPAR2_210360	1270.85	1207.29	1203.44	1266.79	0.07	0.069	1.16	1.16	0.220084
CANPARB_p10360-A	CPAR2_210370	12.43	11.81	11.67	12.28	0.06	0.94	0.02	0.02	1
CANPARB_p10370-A	CPAR2_210380	167.29	158.92	184.62	194.34	0.29	3.9e-05	4.41	4.41	0.000328016
CANPARB_p10380-A	CPAR2_210390	424.1	402.89	273.21	287.59	-0.49	7.1e-24	-23.15	23.15	2.24015e-22
CANPARB_p10390-A	CPAR2_210400	29.97	28.47	27.05	28.47	0	1	0	0	1
CANPARB_p10400-A	CPAR2_210410	60.9	57.85	44.35	46.68	-0.31	0.0083	-2.08	2.08	0.0398414
CANPARB_p10410-A	CPAR2_210420	168.97	160.52	72.52	76.34	-1.07	0	-1000	1000	0
CANPARB_p10420-A	CPAR2_210430	5.34	5.07	4.9	5.16	0.02	1	0	0	1
CANPARB_p10430-A	CPAR2_210440	36.49	34.67	31.95	33.63	-0.04	0.86	-0.07	0.07	1
CANPARB_p10440-A	CPAR2_210450	27.13	25.77	20.78	21.87	-0.24	0.17	-0.76	0.76	0.427711
CANPARB_p10450-A	CPAR2_210460	17.84	16.95	12.04	12.67	-0.42	0.067	-1.18	1.18	0.215352
CANPARB_p10460-A	CPAR2_210470	308.85	293.4	357.92	376.76	0.36	1.3e-13	12.89	12.89	2.50432e-12
CANPARB_p10470-A	CPAR2_210480	80.29	76.27	68.4	72	-0.08	0.38	-0.42	0.42	0.72132
CANPARB_p10480-A	CPAR2_210490	9.67	9.19	7.37	7.76	-0.24	0.51	-0.29	0.29	0.85444
CANPARB_p10490-A	CPAR2_210500	628.08	596.67	597.17	628.61	0.08	0.17	0.78	0.78	0.427711
CANPARB_p10500-A	CPAR2_210510	138.13	131.22	127.96	134.7	0.04	0.76	0.12	0.12	1
CANPARB_p10510-A	CPAR2_210520	10.56	10.03	7.96	8.38	-0.26	0.41	-0.39	0.39	0.757093
CANPARB_p10520-A	CPAR2_210530	55.93	53.13	56.4	59.37	0.16	0.37	0.43	0.43	0.709724
CANPARB_p10530-A	CPAR2_210540	275.9	262.1	340.16	358.07	0.45	1.2e-18	17.92	17.92	3.00618e-17
CANPARB_p10540-A	CPAR2_210550	44.92	42.67	54.61	57.48	0.43	0.00046	3.33	3.33	0.00311487
CANPARB_p10550-A	CPAR2_210560	44.68	42.45	51.64	54.36	0.36	0.0036	2.44	2.44	0.0196569
CANPARB_p10560-A	CPAR2_210570	146.93	139.58	121	127.37	-0.13	0.063	-1.2	1.2	0.206012
CANPARB_p10570-A	CPAR2_210580	79.18	75.22	69.83	73.51	-0.03	0.75	-0.12	0.12	1
CANPARB_p10580-A	CPAR2_210590	34.59	32.86	32.24	33.94	0.05	0.9	0.04	0.04	1
CANPARB_p10590-A	CPAR2_210610	69.55	66.07	104.47	109.97	0.73	3.3e-14	13.49	13.49	6.59661e-13
CANPARB_p10600-A	CPAR2_210620	14.42	13.7	12.12	12.76	-0.1	0.72	-0.14	0.14	1
CANPARB_p10610-A	CPAR2_210630	244.31	232.09	214.22	225.5	-0.04	0.42	-0.37	0.37	0.768267
CANPARB_p10620-A	CPAR2_210640	44.06	41.86	24.71	26.01	-0.69	6.2e-06	-5.21	5.21	5.78105e-05
CANPARB_p10630-A	CPAR2_210650	5.11	4.85	5.84	6.15	0.34	0.42	0.38	0.38	0.768267
CANPARB_p10640-A	CPAR2_210660	65.31	62.04	35.75	37.63	-0.72	1.5e-08	-7.83	7.83	1.89104e-07
CANPARB_p10650-A	CPAR2_210670	215.2	204.44	177.49	186.83	-0.13	0.028	-1.55	1.55	0.110654
CANPARB_p10660-A	CPAR2_210680	21.95	20.85	16.17	17.02	-0.29	0.14	-0.85	0.85	0.371277
CANPARB_p10670-A	CPAR2_210690	2.13	2.02	2.66	2.8	0.47	0.65	0.19	0.19	0.983934
CANPARB_p10680-A	CPAR2_210700	0.72	0.68	10.89	11.46	4.06	4.2e-13	12.38	12.38	7.95955e-12
CANPARB_p10690-A	CPAR2_210710	11.8	11.21	13.84	14.57	0.38	0.11	0.98	0.98	0.309431
CANPARB_p10700-A	CPAR2_210720	8.12	7.71	7.14	7.52	-0.04	1	0	0	1
CANPARB_p10710-A	CPAR2_210730	59.84	56.85	63.1	66.42	0.22	0.086	1.06	1.06	0.261177
CANPARB_p10720-A	CPAR2_210740	56.51	53.68	97.26	102.38	0.93	5.6e-19	18.25	18.25	1.42739e-17
CANPARB_p10730-A	CPAR2_210750	56.36	53.54	67.01	70.54	0.4	0.00032	3.5	3.5	0.00226955
CANPARB_p10740-A	CPAR2_210760	12.03	11.43	12.88	13.56	0.25	0.45	0.35	0.35	0.795955
CANPARB_p10750-A	CPAR2_210770	7.78	7.39	11.01	11.59	0.65	0.029	1.53	1.53	0.113759
CANPARB_p10760-A	CPAR2_210780	42.59	40.46	29.23	30.77	-0.4	0.0068	-2.17	2.17	0.0337801
CANPARB_p10770-A	CPAR2_210790	12.51	11.88	8.46	8.91	-0.42	0.12	-0.91	0.91	0.330552
CANPARB_p10780-A	CPAR2_210800	14.53	13.8	10.43	10.98	-0.33	0.19	-0.73	0.73	0.462674
CANPARB_p10790-A	CPAR2_210810	74.69	70.95	64.72	68.13	-0.06	0.53	-0.28	0.28	0.875137
CANPARB_p10800-A	CPAR2_210820	348.84	331.39	237.77	250.29	-0.4	8.8e-15	-14.06	14.06	1.81504e-13
CANPARB_p10810-A	CPAR2_210830	62.08	58.98	58.97	62.07	0.07	0.69	0.16	0.16	1
CANPARB_p10820-A	CPAR2_210840	3.96	3.76	4.43	4.66	0.31	0.7	0.15	0.15	1
CANPARB_p10830-A	CPAR2_210850	2.58	2.45	2.45	2.58	0.07	1	0	0	1
CANPARB_p10840-A	CPAR2_210860	40.05	38.05	28.73	30.24	-0.33	0.024	-1.61	1.61	0.0975543
CANPARB_p10850-A	CPAR2_210870	9.12	8.66	8.82	9.28	0.1	0.93	0.03	0.03	1
CANPARB_p10860-A	CPAR2_210880	47.93	45.53	35.93	37.82	-0.27	0.04	-1.4	1.4	0.14538
CANPARB_p10870-A	CPAR2_210890	7.17	6.81	6.02	6.34	-0.1	0.96	-0.02	0.02	1
CANPARB_p10880-A	CPAR2_210900	280.7	266.66	269.13	283.3	0.09	0.29	0.53	0.53	0.617785
CANPARB_p10890-A	CPAR2_210910	8.03	7.63	9.18	9.66	0.34	0.3	0.52	0.52	0.6308
CANPARB_p10900-A	CPAR2_210920	12.6	11.97	11.99	12.62	0.08	0.89	0.05	0.05	1
CANPARB_p10910-A	CPAR2_210930	7.15	6.79	6.48	6.82	0.01	1	0	0	1
CANPARB_p10920-A	CPAR2_210940	44.61	42.38	26.77	28.18	-0.59	7.1e-05	-4.15	4.15	0.000563846
CANPARB_p10930-A	CPAR2_210950	11.57	10.99	8.74	9.2	-0.26	0.37	-0.43	0.43	0.709724
CANPARB_p10940-A	CPAR2_210960	85.43	81.16	79.67	83.86	0.05	0.78	0.11	0.11	1
CANPARB_p10950-A	CPAR2_210970	2.39	2.27	2.84	2.99	0.4	0.7	0.16	0.16	1
CANPARB_p10960-A	CPAR2_210980	2.61	2.48	4.38	4.61	0.9	0.096	1.02	1.02	0.284154
CANPARB_p10970-A	CPAR2_210990	15.03	14.28	17.15	18.05	0.34	0.13	0.9	0.9	0.351138
CANPARB_p10980-A	CPAR2_211000	58.1	55.19	44.01	46.33	-0.25	0.03	-1.52	1.52	0.11674
CANPARB_p10990-A	CPAR2_211010	16.25	15.44	14.15	14.89	-0.05	0.91	-0.04	0.04	1
CANPARB_p11000-A	CPAR2_211020	1599.96	1519.94	1337.24	1407.64	-0.11	9.5e-07	-6.02	6.02	9.8844e-06
CANPARB_p11010-A	CPAR2_211030	74.93	71.18	55.5	58.42	-0.28	0.0064	-2.19	2.19	0.0320384
CANPARB_p11020-A	CPAR2_211040	2043.77	1941.56	1919.18	2020.21	0.06	0.058	1.24	1.24	0.193565
CANPARB_p11030-A	CPAR2_211050	20.45	19.43	21.95	23.11	0.25	0.26	0.58	0.58	0.573769
CANPARB_p11040-A	CPAR2_211060	41.88	39.79	47.96	50.48	0.34	0.0074	2.13	2.13	0.0362364
CANPARB_p11050-A	CPAR2_211070	59.84	56.85	46.97	49.44	-0.2	0.076	-1.12	1.12	0.237226
CANPARB_p11060-A	CPAR2_211080	76.58	72.75	51.59	54.31	-0.42	0.00012	-3.92	3.92	0.000922846
CANPARB_p11070-A	CPAR2_211090	13.27	12.61	9.91	10.43	-0.27	0.33	-0.48	0.48	0.66421
CANPARB_p11080-A	CPAR2_211100	4.74	4.5	3.14	3.31	-0.44	0.47	-0.33	0.33	0.819412
CANPARB_p11090-A	CPAR2_211110	6.52	6.19	6.43	6.77	0.13	0.93	0.03	0.03	1
CANPARB_p11100-A	CPAR2_211120	6.79	6.45	6.53	6.87	0.09	0.93	0.03	0.03	1
CANPARB_p11110-A	CPAR2_211130	31.65	30.07	18.31	19.27	-0.64	0.00034	-3.47	3.47	0.00239684
CANPARB_p11120-A	CPAR2_211140	5.71	5.42	5.15	5.42	0	1	0	0	1
CANPARB_p11130-A	CPAR2_211150	3.02	2.87	2.25	2.37	-0.27	0.86	-0.06	0.06	1
CANPARB_p11140-A	CPAR2_211160	4.09	3.89	3.1	3.26	-0.25	0.76	-0.12	0.12	1
CANPARB_p11150-A	CPAR2_211160	1.09	1.04	1.07	1.13	0.12	1	0	0	1
CANPARB_p11160-A	CPAR2_211170	0	0	0	0	0	1	0	0	1
CANPARB_p11170-A		7.37	7	3.88	4.08	-0.78	0.046	-1.33	1.33	0.161554
CANPARB_p11180-A	CPAR2_211180	49.41	46.94	30.09	31.67	-0.57	6e-05	-4.22	4.22	0.000484398
CANPARB_p11190-A	CPAR2_211190	3.79	3.6	3.32	3.49	-0.04	1	0	0	1
CANPARB_p11200-A	CPAR2_211200	210.13	199.62	226.92	238.87	0.26	0.0001	3.98	3.98	0.000775166
CANPARB_p11210-A	CPAR2_211210	280.64	266.6	345.53	363.72	0.45	7.1e-19	18.15	18.15	1.78632e-17
CANPARB_p11220-A	CPAR2_211220	3.94	3.74	5.13	5.4	0.53	0.24	0.62	0.62	0.541926
CANPARB_p11230-A	CPAR2_211230	20.23	19.22	17.7	18.63	-0.04	0.88	-0.05	0.05	1
CANPARB_p11240-A	CPAR2_211240	7.68	7.3	5.34	5.62	-0.38	0.37	-0.44	0.44	0.709724
CANPARB_p11250-A	CPAR2_211250	2.68	2.55	2.88	3.03	0.25	0.98	0.01	0.01	1
CANPARB_p11260-A	CPAR2_211260	41.92	39.82	30.87	32.5	-0.29	0.038	-1.42	1.42	0.140472
CANPARB_p11270-A	CPAR2_211270	152.08	144.47	99.3	104.53	-0.47	3.8e-09	-8.42	8.42	5.08729e-08
CANPARB_p11280-A	CPAR2_211280	25.42	24.15	22.49	23.67	-0.03	0.92	-0.03	0.03	1
CANPARB_p11290-A	CPAR2_211290	17.64	16.76	24.77	26.07	0.64	0.00078	3.11	3.11	0.00505312
CANPARB_p11300-A	CPAR2_211300	41.72	39.63	65.74	69.2	0.8	6.8e-11	10.16	10.16	1.08744e-09
CANPARB_p11310-A	CPAR2_211310	2.96	2.81	3.85	4.05	0.53	0.43	0.37	0.37	0.776101
CANPARB_p11320-A	CPAR2_211320	6.24	5.93	7.21	7.59	0.36	0.33	0.49	0.49	0.66421
CANPARB_p11330-A	CPAR2_211330	6.64	6.31	5.44	5.73	-0.14	0.79	-0.1	0.1	1
CANPARB_p11340-A	CPAR2_211340	10.98	10.43	11.6	12.21	0.23	0.57	0.24	0.24	0.914538
CANPARB_p11350-A	CPAR2_211350	59.85	56.86	85.93	90.45	0.67	1.5e-10	9.81	9.81	2.32241e-09
CANPARB_p11360-A	CPAR2_211360	4.98	4.73	6.73	7.08	0.58	0.12	0.94	0.94	0.330552
CANPARB_p11370-A	CPAR2_211370	9.53	9.05	9.56	10.06	0.15	0.86	0.06	0.06	1
CANPARB_p11380-A	CPAR2_211380	6.22	5.91	11.43	12.03	1.03	0.0012	2.93	2.93	0.00737305
CANPARB_p11390-A	CPAR2_211390	221.82	210.73	261.29	275.05	0.38	1.6e-11	10.79	10.79	2.69919e-10
CANPARB_p11400-A	CPAR2_211400	34.89	33.15	35.11	36.96	0.16	0.53	0.28	0.28	0.875137
CANPARB_p11410-A	CPAR2_211410	12.21	11.6	11.58	12.19	0.07	0.96	0.02	0.02	1
CANPARB_p11420-A	CPAR2_211420	334.42	317.7	331.45	348.9	0.14	0.07	1.16	1.16	0.222786
CANPARB_p11430-A	CPAR2_211430	135.01	128.26	147.73	155.51	0.28	0.00051	3.29	3.29	0.00343353
CANPARB_p11440-A	CPAR2_211440	11.04	10.49	8.19	8.62	-0.28	0.33	-0.48	0.48	0.66421
CANPARB_p11450-A	CPAR2_211450	11.39	10.82	10.32	10.86	0	1	0	0	1
CANPARB_p11460-A	CPAR2_211460	15.74	14.95	16.77	17.65	0.24	0.36	0.45	0.45	0.700674
CANPARB_p11470-A	CPAR2_211470	30.93	29.38	22.43	23.61	-0.32	0.057	-1.25	1.25	0.191212
CANPARB_p11480-A	CPAR2_211480	759.4	721.42	656.84	691.42	-0.06	0.043	-1.36	1.36	0.153888
CANPARB_p11490-A	CPAR2_211490	87.59	83.21	49.01	51.59	-0.69	2.1e-10	-9.68	9.68	3.20044e-09
CANPARB_p11500-A	CPAR2_211500	28.78	27.34	23.2	24.42	-0.16	0.33	-0.48	0.48	0.66421
CANPARB_p11510-A	CPAR2_211510	118.35	112.43	125.01	131.59	0.23	0.016	1.8	1.8	0.0695917
CANPARB_p11520-A	CPAR2_211520	15.12	14.36	13.91	14.64	0.03	1	0	0	1
CANPARB_p11530-A	CPAR2_211530	11.87	11.28	13.96	14.69	0.38	0.13	0.89	0.89	0.351138
CANPARB_p11540-A	CPAR2_211540	14.4	13.68	14.61	15.38	0.17	0.7	0.15	0.15	1
CANPARB_p11550-A	CPAR2_211550	2.06	1.96	1.58	1.66	-0.23	0.92	-0.04	0.04	1
CANPARB_p11560-A	CPAR2_211560	110.44	104.92	98.97	104.18	-0.01	0.95	-0.02	0.02	1
CANPARB_p11570-A	CPAR2_211570	30.44	28.92	31.1	32.74	0.18	0.43	0.36	0.36	0.776101
CANPARB_p11580-A	CPAR2_211580	1.39	1.32	2.04	2.15	0.7	0.67	0.17	0.17	0.997651
CANPARB_p11590-A	CPAR2_211590	45.52	43.24	38.5	40.53	-0.09	0.48	-0.32	0.32	0.827699
CANPARB_p11600-A	CPAR2_211600	5.57	5.29	13.7	14.42	1.45	2.3e-06	5.64	5.64	2.27159e-05
CANPARB_p11610-A	CPAR2_211610	205.21	194.95	202.04	212.68	0.13	0.19	0.71	0.71	0.462674
CANPARB_p11620-A	CPAR2_211620	24.3	23.08	19.86	20.91	-0.14	0.44	-0.36	0.36	0.784927
CANPARB_p11630-A	CPAR2_211630	609.09	578.63	557.11	586.44	0.02	0.74	0.13	0.13	1
CANPARB_p11640-A	CPAR2_211640	1847.33	1754.94	1675.99	1764.22	0.01	0.82	0.09	0.09	1
CANPARB_p11650-A	CPAR2_211650	6.23	5.92	5.65	5.95	0.01	1	0	0	1
CANPARB_p11660-A	CPAR2_211660	23.8	22.61	16.11	16.96	-0.41	0.037	-1.44	1.44	0.138176
CANPARB_p11670-A	CPAR2_211670	4.24	4.03	4.62	4.86	0.27	0.64	0.19	0.19	0.975628
CANPARB_p11680-A	CPAR2_211680	61.5	58.42	66.96	70.49	0.27	0.021	1.68	1.68	0.0868724
CANPARB_p11690-A	CPAR2_211690	18.03	17.13	22.35	23.53	0.46	0.02	1.71	1.71	0.0832668
CANPARB_p11700-A	CPAR2_211700	139.78	132.79	116.69	122.83	-0.11	0.12	-0.94	0.94	0.330552
CANPARB_p11710-A	CPAR2_211710	4.07	3.87	4.59	4.83	0.32	0.58	0.24	0.24	0.926254
CANPARB_p11720-A	CPAR2_211720	10.24	9.73	8.65	9.11	-0.1	0.81	-0.09	0.09	1
CANPARB_p11730-A	CPAR2_211730	79.8	75.81	46.23	48.66	-0.64	1.5e-08	-7.82	7.82	1.89104e-07
CANPARB_p11740-A	CPAR2_211740	374.63	355.89	270.96	285.22	-0.32	8.9e-11	-10.05	10.05	1.39649e-09
CANPARB_p11750-A	CPAR2_211750	201.18	191.12	186.19	195.99	0.04	0.72	0.15	0.15	1
CANPARB_p11760-A	CPAR2_211760	27.39	26.02	20.31	21.38	-0.28	0.1	-0.99	0.99	0.289677
CANPARB_p11770-A	CPAR2_211770	159.61	151.63	124.22	130.76	-0.21	0.0028	-2.56	2.56	0.0158062
CANPARB_p11780-A	CPAR2_211780	4	3.8	3.55	3.74	-0.03	1	0	0	1
CANPARB_p11790-A	CPAR2_211790	2513.04	2387.36	2211.77	2328.21	-0.04	0.03	-1.53	1.53	0.11674
CANPARB_p11800-A	CPAR2_211800	16.52	15.69	13.09	13.78	-0.19	0.44	-0.36	0.36	0.784927
CANPARB_p11810-A	CPAR2_211810	856.42	813.59	717.92	755.71	-0.11	0.00044	-3.35	3.35	0.00299333
CANPARB_p11820-A	CPAR2_211820	71.58	68	56.29	59.25	-0.2	0.056	-1.25	1.25	0.189162
CANPARB_p11830-A	CPAR2_211830	324.88	308.63	362.24	381.31	0.31	1.1e-09	8.97	8.97	1.55465e-08
CANPARB_p11840-A	CPAR2_211840	57.3	54.43	47.27	49.76	-0.13	0.25	-0.6	0.6	0.558031
CANPARB_p11850-A	CPAR2_211850	15.82	15.03	11.76	12.38	-0.28	0.24	-0.62	0.62	0.541926
CANPARB_p11860-A	CPAR2_211860	3237.53	3075.62	2626.07	2764.32	-0.15	7.8e-21	-20.11	20.11	2.19945e-19
CANPARB_p11870-A	CPAR2_211870	14.44	13.72	10.48	11.03	-0.31	0.22	-0.65	0.65	0.508772
CANPARB_p11880-A	CPAR2_211880	15.98	15.18	10.84	11.41	-0.41	0.087	-1.06	1.06	0.263665
CANPARB_p11890-A	CPAR2_211890	14.37	13.65	18.1	19.05	0.48	0.031	1.51	1.51	0.119437
CANPARB_p11900-A	CPAR2_211900	8.91	8.46	8.52	8.97	0.08	0.99	0	0	1
CANPARB_p11910-A	CPAR2_211910	6.84	6.5	4.97	5.23	-0.31	0.47	-0.33	0.33	0.819412
CANPARB_p11920-A	CPAR2_211920	9.84	9.35	14.17	14.92	0.67	0.011	1.98	1.98	0.0500444
CANPARB_p11930-A	CPAR2_211930	2.33	2.21	2.22	2.34	0.08	1	0	0	1
CANPARB_p11940-A	CPAR2_211940	30.56	29.03	25.75	27.11	-0.1	0.55	-0.26	0.26	0.894497
CANPARB_p11950-A	CPAR2_211950	11.81	11.22	8.54	8.99	-0.32	0.26	-0.58	0.58	0.573769
CANPARB_p11960-A	CPAR2_211960	17.77	16.88	14.99	15.78	-0.1	0.68	-0.17	0.17	1
CANPARB_p11970-A	CPAR2_211970	111.79	106.2	66.5	70	-0.6	2.7e-10	-9.58	9.58	4.08288e-09
CANPARB_p11980-A	CPAR2_211980	4.52	4.29	5.34	5.62	0.39	0.35	0.45	0.45	0.68879
CANPARB_p11990-A	CPAR2_211990	3.84	3.65	3.04	3.2	-0.19	0.95	-0.02	0.02	1
CANPARB_p12000-A	CPAR2_212000	5.88	5.59	5.5	5.79	0.05	1	0	0	1
CANPARB_p12010-A	CPAR2_212010	4.72	4.48	4.97	5.23	0.22	0.75	0.13	0.13	1
CANPARB_p12020-A	CPAR2_212020	38.64	36.71	23.91	25.17	-0.54	0.00047	-3.32	3.32	0.00317155
CANPARB_p12030-A	CPAR2_212030	37.99	36.09	29.82	31.39	-0.2	0.16	-0.8	0.8	0.410154
CANPARB_p12040-A	CPAR2_212040	49.23	46.77	48.66	51.22	0.13	0.54	0.27	0.27	0.884642
CANPARB_p12050-A	CPAR2_212050	9.38	8.91	7.56	7.96	-0.16	0.69	-0.16	0.16	1
CANPARB_p12060-A	CPAR2_212060	21.01	19.96	20.87	21.97	0.14	0.67	0.17	0.17	0.997651
CANPARB_p12070-A	CPAR2_212070	81.87	77.78	51.97	54.71	-0.51	3e-06	-5.53	5.53	2.9185e-05
CANPARB_p12080-A	CPAR2_212080	30.96	29.41	29.04	30.57	0.06	0.84	0.08	0.08	1
CANPARB_p12090-A	CPAR2_212090	189.43	179.96	211.66	222.8	0.31	1.7e-06	5.78	5.78	1.71084e-05
CANPARB_p12100-A	CPAR2_212100	36.17	34.36	37.2	39.16	0.19	0.35	0.45	0.45	0.68879
CANPARB_p12110-A	CPAR2_212110	6.67	6.34	4.48	4.72	-0.43	0.32	-0.5	0.5	0.653091
CANPARB_p12120-A	CPAR2_212120	10.39	9.87	6.21	6.54	-0.59	0.067	-1.17	1.17	0.215352
CANPARB_p12130-A	CPAR2_212130	8.65	8.22	5.02	5.28	-0.64	0.067	-1.18	1.18	0.215352
CANPARB_p12140-A	CPAR2_212140	51.84	49.25	31	32.63	-0.59	1.7e-05	-4.77	4.77	0.000149441
CANPARB_p12150-A	CPAR2_212150	39.55	37.57	33.36	35.12	-0.1	0.49	-0.31	0.31	0.837275
CANPARB_p12160-A	CPAR2_212160	126.89	120.54	173.85	183	0.6	2.4e-16	15.62	15.62	5.4088e-15
CANPARB_p12170-A	CPAR2_212170	8.52	8.09	5.16	5.43	-0.58	0.11	-0.94	0.94	0.309431
CANPARB_p12180-A	CPAR2_212180	44.83	42.59	44.88	47.24	0.15	0.5	0.3	0.3	0.846678
CANPARB_p12190-A	CPAR2_212190	14.19	13.48	13.34	14.04	0.06	0.91	0.04	0.04	1
CANPARB_p12200-A	CPAR2_212200	2.2	2.09	3.08	3.24	0.63	0.3	0.52	0.52	0.6308
CANPARB_p12210-A	CPAR2_212210	3367.96	3199.52	3071.11	3232.79	0.01	0.53	0.28	0.28	0.875137
CANPARB_p12220-A	CPAR2_212220	16.93	16.08	34.91	36.75	1.19	6.1e-11	10.22	10.22	9.83583e-10
CANPARB_p12230-A	CPAR2_212230	143.86	136.67	175.13	184.35	0.43	7.9e-10	9.1	9.1	1.13577e-08
CANPARB_p12240-A	CPAR2_212240	15.75	14.96	14.89	15.67	0.07	0.89	0.05	0.05	1
CANPARB_p12250-A	CPAR2_212250	16.37	15.55	12.78	13.45	-0.21	0.34	-0.46	0.46	0.677794
CANPARB_p12260-A	CPAR2_212260	0.94	0.89	0.93	0.98	0.13	1	0	0	1
CANPARB_p12270-A	CPAR2_212270	50.5	47.97	34.87	36.71	-0.39	0.0037	-2.43	2.43	0.0201464
CANPARB_p12280-A	CPAR2_212280	49.99	47.49	36.68	38.61	-0.3	0.02	-1.7	1.7	0.0832668
CANPARB_p12290-A	CPAR2_212290	7.05	6.7	7.02	7.39	0.14	0.83	0.08	0.08	1
CANPARB_p12300-A	CPAR2_212300	6.62	6.29	7.8	8.21	0.38	0.31	0.51	0.51	0.643253
CANPARB_p12310-A	CPAR2_212310	25.04	23.79	19.73	20.77	-0.2	0.28	-0.56	0.56	0.602418
CANPARB_p12320-A	CPAR2_212320	46.76	44.42	28.69	30.2	-0.56	9e-05	-4.04	4.04	0.000703253
CANPARB_p12330-A	CPAR2_212330	16.25	15.44	19.08	20.08	0.38	0.067	1.17	1.17	0.215352
CANPARB_p12340-A	CPAR2_212340	2.04	1.94	2.88	3.03	0.64	0.36	0.44	0.44	0.700674
CANPARB_p12350-A	CPAR2_212350	1.24	1.18	0.93	0.98	-0.26	1	0	0	1
CANPARB_p12360-A		16.49	15.67	18.16	19.12	0.29	0.2	0.71	0.71	0.476879
CANPARB_p12370-A	CPAR2_212380	51.33	48.76	44	46.32	-0.07	0.53	-0.28	0.28	0.875137
CANPARB_p12380-A	CPAR2_212390	18.18	17.27	17.28	18.19	0.07	0.85	0.07	0.07	1
CANPARB_p12390-A	CPAR2_212400	28.88	27.44	23.75	25	-0.13	0.43	-0.36	0.36	0.776101
CANPARB_p12400-A	CPAR2_212410	28.13	26.72	20.53	21.61	-0.31	0.075	-1.12	1.12	0.23511
CANPARB_p12410-A	CPAR2_212420	183.91	174.71	143.57	151.13	-0.21	0.0017	-2.78	2.78	0.0101358
CANPARB_p12420-A	CPAR2_212430	5.18	4.92	4.17	4.39	-0.17	0.95	-0.02	0.02	1
CANPARB_p12430-A	CPAR2_212440	22.04	20.94	19.32	20.34	-0.04	0.92	-0.04	0.04	1
CANPARB_p12440-A	CPAR2_212450	55.3	52.53	32.81	34.54	-0.6	7.3e-06	-5.13	5.13	6.76351e-05
CANPARB_p12450-A	CPAR2_212460	39.32	37.35	35.25	37.11	-0.01	1	0	0	1
CANPARB_p12460-A	CPAR2_212470	6.75	6.41	4.78	5.03	-0.35	0.48	-0.32	0.32	0.827699
CANPARB_p12470-A	CPAR2_212480	7.37	7	8.44	8.88	0.34	0.3	0.52	0.52	0.6308
CANPARB_p12480-A	CPAR2_212490	12.32	11.7	15.65	16.47	0.49	0.039	1.41	1.41	0.142812
CANPARB_p12490-A	CPAR2_212500	6.46	6.14	5.54	5.83	-0.07	1	0	0	1
CANPARB_p12500-A	CPAR2_212510	1.48	1.41	1.69	1.78	0.34	1	0	0	1
CANPARB_p12510-A	CPAR2_212520	11.72	11.13	19.87	20.92	0.91	6.2e-05	4.21	4.21	0.000497107
CANPARB_p12520-A	CPAR2_212530	29.92	28.42	19.88	20.93	-0.44	0.012	-1.91	1.91	0.05388
CANPARB_p12530-A	CPAR2_212540	4.41	4.19	5.34	5.62	0.42	0.35	0.46	0.46	0.68879
CANPARB_p12540-A	CPAR2_212550	49.47	47	49.49	52.1	0.15	0.48	0.32	0.32	0.827699
CANPARB_p12550-A	CPAR2_212560	1.28	1.22	1.91	2.01	0.73	0.45	0.35	0.35	0.795955
CANPARB_p12560-A	CPAR2_212570	5.2	4.94	4.38	4.61	-0.1	1	0	0	1
CANPARB_p12570-A	CPAR2_212580	2.39	2.27	1.72	1.81	-0.33	0.92	-0.04	0.04	1
CANPARB_p12580-A	CPAR2_212590	29.68	28.2	30.81	32.43	0.2	0.32	0.5	0.5	0.653091
CANPARB_p12590-A	CPAR2_212600	9.7	9.21	8.09	8.52	-0.11	0.87	-0.06	0.06	1
CANPARB_p12600-A	CPAR2_212610	111.18	105.62	88.59	93.25	-0.18	0.029	-1.53	1.53	0.113759
CANPARB_p12610-A	CPAR2_212620	46.03	43.73	62.66	65.96	0.59	8.2e-07	6.09	6.09	8.59307e-06
CANPARB_p12620-A	CPAR2_212630	117.02	111.17	95.61	100.64	-0.14	0.072	-1.14	1.14	0.228033
CANPARB_p12630-A	CPAR2_212640	38.36	36.44	35.61	37.48	0.04	0.9	0.05	0.05	1
CANPARB_p12640-A	CPAR2_212650	44.79	42.55	29.08	30.61	-0.47	0.00099	-3.01	3.01	0.00624717
CANPARB_p12650-A	CPAR2_212660	24.79	23.55	16.19	17.04	-0.47	0.014	-1.85	1.85	0.062143
CANPARB_p12660-A	CPAR2_212670	8.88	8.44	10.48	11.03	0.39	0.19	0.71	0.71	0.462674
CANPARB_p12670-A	CPAR2_212680	2.89	2.75	3.14	3.31	0.27	0.83	0.08	0.08	1
CANPARB_p12680-A	CPAR2_212690	123.78	117.59	109.64	115.41	-0.03	0.72	-0.14	0.14	1
CANPARB_p12690-A	CPAR2_212700	42.99	40.84	36.35	38.26	-0.09	0.47	-0.33	0.33	0.819412
CANPARB_p12700-A	CPAR2_212710	292.51	277.88	289.38	304.61	0.13	0.095	1.02	1.02	0.282052
CANPARB_p12710-A	CPAR2_212720	31.44	29.87	40.58	42.72	0.52	0.00041	3.39	3.39	0.0027925
CANPARB_p12720-A	CPAR2_212730	33.14	31.48	21.76	22.91	-0.46	0.0055	-2.26	2.26	0.02836
CANPARB_p12730-A	CPAR2_212740	10.92	10.37	9.36	9.85	-0.07	0.86	-0.07	0.07	1
CANPARB_p12740-A	CPAR2_212750	15.64	14.86	20.14	21.2	0.51	0.013	1.88	1.88	0.058013
CANPARB_p12750-A	CPAR2_212760	5.78	5.49	5.57	5.86	0.1	1	0	0	1
CANPARB_p12760-A	CPAR2_212770	5.12	4.86	4.39	4.62	-0.07	1	0	0	1
CANPARB_p12770-A	CPAR2_212780	5.68	5.4	11.77	12.39	1.2	0.00023	3.63	3.63	0.00167187
CANPARB_p12780-A	CPAR2_212790	24.33	23.11	20.89	21.99	-0.07	0.74	-0.13	0.13	1
CANPARB_p12790-A	CPAR2_212800	1.39	1.32	2.94	3.09	1.23	0.098	1.01	1.01	0.28832
CANPARB_p12800-A	CPAR2_212810	201.39	191.32	179.31	188.75	-0.02	0.73	-0.13	0.13	1
CANPARB_p12810-A	CPAR2_212820	44.36	42.14	33.57	35.34	-0.25	0.06	-1.22	1.22	0.198537
CANPARB_p12820-A	CPAR2_212830	5.06	4.81	3	3.16	-0.61	0.21	-0.68	0.68	0.491685
CANPARB_p12830-A	CPAR2_212840	12.56	11.93	10.23	10.77	-0.15	0.59	-0.23	0.23	0.931772
CANPARB_p12840-A	CPAR2_212850	0.38	0.36	0.96	1.01	1.49	0.52	0.28	0.28	0.863756
CANPARB_p12850-A	CPAR2_212860	20.42	19.4	33.94	35.73	0.88	5.1e-07	6.29	6.29	5.53322e-06
CANPARB_p12860-A	CPAR2_212870	5.44	5.17	4.93	5.19	0.01	1	0	0	1
CANPARB_p12870-A	CPAR2_212880	47.01	44.66	39.16	41.22	-0.12	0.36	-0.45	0.45	0.700674
CANPARB_p12880-A	CPAR2_212890	4.91	4.66	5.2	5.47	0.23	0.77	0.11	0.11	1
CANPARB_p12890-A	CPAR2_212900	94.21	89.5	92.44	97.31	0.12	0.4	0.4	0.4	0.745228
CANPARB_p12900-A	CPAR2_212910	6.04	5.74	2.87	3.02	-0.93	0.04	-1.4	1.4	0.14538
CANPARB_p12910-A	CPAR2_212920	11.15	10.59	9.41	9.91	-0.1	0.84	-0.08	0.08	1
CANPARB_p12920-A	CPAR2_212925	0.35	0.33	0.61	0.64	0.93	1	0	0	1
CANPARB_p12930-A	CPAR2_212930	7.26	6.9	3.41	3.59	-0.94	0.015	-1.82	1.82	0.06593
CANPARB_p12940-A	CPAR2_212940	28.58	27.15	17.82	18.76	-0.53	0.004	-2.4	2.4	0.0214793
CANPARB_p12950-A	CPAR2_212950	15.91	15.11	14.44	15.2	0.01	1	0	0	1
CANPARB_p12960-A	CPAR2_212960	35.73	33.94	31.92	33.6	-0.01	0.99	0	0	1
CANPARB_p12970-A	CPAR2_212970	794.37	754.64	378.18	398.09	-0.92	0	-1000	1000	0
CANPARB_p12980-A	CPAR2_212980	89.28	84.81	86.73	91.3	0.11	0.49	0.31	0.31	0.837275
CANPARB_p12990-A	CPAR2_212990	21.83	20.74	22.27	23.44	0.18	0.56	0.25	0.25	0.90446
CANPARB_p13000-A	CPAR2_213000	5.79	5.5	6.14	6.46	0.23	0.79	0.1	0.1	1
CANPARB_p13010-A	CPAR2_213010	14.65	13.92	14.29	15.04	0.11	0.84	0.08	0.08	1
CANPARB_p13020-A	CPAR2_213020	17.64	16.76	16.71	17.59	0.07	0.92	0.03	0.03	1
CANPARB_p13030-A	CPAR2_213030	4.8	4.56	4.82	5.07	0.15	0.88	0.05	0.05	1
CANPARB_p13040-A	CPAR2_213040	46.88	44.54	45.89	48.31	0.12	0.59	0.23	0.23	0.931772
CANPARB_p13050-A	CPAR2_213050	996.1	946.28	754.33	794.04	-0.25	4.2e-17	-16.38	16.38	9.88524e-16
CANPARB_p13060-A	CPAR2_213060	36.32	34.5	18.04	18.99	-0.86	6.6e-07	-6.18	6.18	6.99169e-06
CANPARB_p13070-A	CPAR2_213070	1.14	1.08	1.91	2.01	0.9	0.43	0.36	0.36	0.776101
CANPARB_p13080-A	CPAR2_213080	59.81	56.82	60.46	63.64	0.16	0.35	0.46	0.46	0.68879
CANPARB_p13090-A	CPAR2_213090	24.15	22.94	24.07	25.34	0.14	0.68	0.17	0.17	1
CANPARB_p13100-A	CPAR2_213100	10.99	10.44	9.36	9.85	-0.08	0.86	-0.07	0.07	1
CANPARB_p13110-A	CPAR2_213110	10.36	9.84	10.02	10.55	0.1	0.92	0.04	0.04	1
CANPARB_p13120-A	CPAR2_213120	8.32	7.9	8.74	9.2	0.22	0.61	0.21	0.21	0.950753
CANPARB_p13130-A	CPAR2_213130	19.99	18.99	17.01	17.91	-0.08	0.7	-0.16	0.16	1
CANPARB_p13140-A	CPAR2_213140	102.44	97.32	136.32	143.5	0.56	6.9e-12	11.16	11.16	1.18806e-10
CANPARB_p13150-A	CPAR2_213150	17.59	16.71	13.56	14.27	-0.23	0.32	-0.5	0.5	0.653091
CANPARB_p13160-A	CPAR2_213160	7.03	6.68	8.76	9.22	0.46	0.13	0.88	0.88	0.351138
CANPARB_p13170-A	CPAR2_213170	1127.98	1071.57	829.13	872.78	-0.3	5.2e-25	-24.29	24.29	1.70519e-23
CANPARB_p13180-A	CPAR2_213180	49.19	46.73	34.21	36.01	-0.38	0.0053	-2.28	2.28	0.0275232
CANPARB_p13190-A	CPAR2_213190	7.18	6.82	6.44	6.78	-0.01	1	0	0	1
CANPARB_p13200-A	CPAR2_213200	186.27	176.95	200.87	211.44	0.26	0.00026	3.58	3.58	0.00187824
CANPARB_p13210-A	CPAR2_213210	33.85	32.16	36.71	38.64	0.26	0.11	0.97	0.97	0.309431
CANPARB_p13220-A	CPAR2_213220	2.53	2.4	4.3	4.53	0.92	0.094	1.03	1.03	0.28051
CANPARB_p13230-A	CPAR2_213230 / CPAR2_213240	29.1	27.64	32.95	34.68	0.33	0.04	1.4	1.4	0.14538
CANPARB_p13240-A	CPAR2_213250	168.49	160.06	214.13	225.4	0.49	2.1e-14	13.68	13.68	4.24142e-13
CANPARB_p13250-A	CPAR2_213260	40.96	38.91	38.03	40.03	0.04	0.9	0.05	0.05	1
CANPARB_p13260-A	CPAR2_213270	15.9	15.1	17.04	17.94	0.25	0.36	0.44	0.44	0.700674
CANPARB_p13270-A	CPAR2_213280	1.61	1.53	0.97	1.02	-0.58	0.66	-0.18	0.18	0.98983
CANPARB_p13280-A	CPAR2_213290	2.29	2.18	1.78	1.87	-0.22	0.91	-0.04	0.04	1
CANPARB_p13290-A	CPAR2_213300	7.11	6.75	6.81	7.17	0.09	1	0	0	1
CANPARB_p13300-A	CPAR2_213310	5.18	4.92	4.89	5.15	0.06	1	0	0	1
CANPARB_p13310-A	CPAR2_213320	2.18	2.07	1.99	2.09	0.02	1	0	0	1
CANPARB_p13320-A	CPAR2_213330	27.53	26.15	20.64	21.73	-0.27	0.12	-0.93	0.93	0.330552
CANPARB_p13330-A	CPAR2_213340	8.24	7.83	7.29	7.67	-0.03	1	0	0	1
CANPARB_p13340-A	CPAR2_213350	7.05	6.7	6.83	7.19	0.1	0.88	0.05	0.05	1
CANPARB_p13350-A	CPAR2_213360	25.99	24.69	22.63	23.82	-0.05	0.84	-0.08	0.08	1
CANPARB_p13360-A	CPAR2_213380	344.32	327.1	185.4	195.16	-0.75	0	-1000	1000	0
CANPARB_p13370-A	CPAR2_213390	136.37	129.55	101.25	106.58	-0.28	0.00034	-3.47	3.47	0.00239684
CANPARB_p13380-A	CPAR2_213400	23.97	22.77	17.66	18.59	-0.29	0.13	-0.9	0.9	0.351138
CANPARB_p13390-A	CPAR2_213410	5.5	5.22	5.79	6.09	0.22	0.86	0.06	0.06	1
CANPARB_p13400-A	CPAR2_213420	2.2	2.09	2.18	2.29	0.13	1	0	0	1
CANPARB_p13410-A	CPAR2_213430	42.58	40.45	39.76	41.85	0.05	0.87	0.06	0.06	1
CANPARB_p13420-A	CPAR2_213440	1.62	1.54	2.22	2.34	0.6	0.73	0.14	0.14	1
CANPARB_p13430-A	CPAR2_213450	63.41	60.24	51.79	54.52	-0.14	0.19	-0.73	0.73	0.462674
CANPARB_p13440-A	CPAR2_213460	4.71	4.47	4.93	5.19	0.21	0.89	0.05	0.05	1
CANPARB_p13450-A	CPAR2_213470	27.17	25.81	28.33	29.82	0.21	0.33	0.48	0.48	0.66421
CANPARB_p13460-A	CPAR2_213480	16.32	15.5	14.23	14.98	-0.05	1	0	0	1
CANPARB_p13470-A	CPAR2_213490	26.52	25.19	15.35	16.16	-0.64	0.00098	-3.01	3.01	0.00619746
CANPARB_p13480-A	CPAR2_213500	3.05	2.9	4.74	4.99	0.78	0.13	0.9	0.9	0.351138
CANPARB_p13490-A	CPAR2_213510	17.32	16.45	10.67	11.23	-0.55	0.02	-1.71	1.71	0.0832668
CANPARB_p13500-A	CPAR2_213520	34.15	32.44	22.94	24.15	-0.43	0.0091	-2.04	2.04	0.0429399
CANPARB_p13510-A	CPAR2_213530	4211.94	4001.3	2625.24	2763.44	-0.53	0	-1000	1000	0
CANPARB_p13520-A	CPAR2_213540	11.75	11.16	9.99	10.52	-0.09	0.9	-0.05	0.05	1
CANPARB_p13530-A	CPAR2_213550	3.04	2.89	1.19	1.25	-1.21	0.079	-1.1	1.1	0.245409
CANPARB_p13540-A	CPAR2_213560	7.97	7.57	4.66	4.91	-0.63	0.088	-1.06	1.06	0.265455
CANPARB_p13550-A	CPAR2_213570	148.16	140.75	179.1	188.53	0.42	1.2e-09	8.91	8.91	1.68781e-08
CANPARB_p13560-A	CPAR2_213580	2.18	2.07	2.86	3.01	0.53	0.51	0.29	0.29	0.85444
CANPARB_p13570-A	CPAR2_213590	33.35	31.68	22.32	23.5	-0.43	0.0078	-2.11	2.11	0.0376892
CANPARB_p13580-A	CPAR2_213600	39.48	37.51	35.18	37.03	-0.02	0.92	-0.04	0.04	1
CANPARB_p13590-A	CPAR2_213610	4	3.8	4.43	4.66	0.3	0.72	0.14	0.14	1
CANPARB_p13600-A	CPAR2_213620	30.94	29.39	24.29	25.57	-0.2	0.22	-0.67	0.67	0.508772
CANPARB_p13610-A	CPAR2_213630	83.3	79.13	66.24	69.73	-0.18	0.054	-1.27	1.27	0.183896
CANPARB_p13620-A	CPAR2_213640	66.55	63.22	92.44	97.31	0.62	5.5e-10	9.26	9.26	8.06621e-09
CANPARB_p13630-A	CPAR2_213650	3.71	3.52	2.8	2.95	-0.26	0.81	-0.09	0.09	1
CANPARB_p13640-A	CPAR2_213660	7.7	7.31	12.63	13.29	0.86	0.0024	2.61	2.61	0.0138154
CANPARB_p13650-A	CPAR2_213670	3053.7	2900.98	4113.88	4330.45	0.58	0	1000	1000	0
CANPARB_p13660-A	CPAR2_213680	20.72	19.68	22.94	24.15	0.29	0.13	0.88	0.88	0.351138
CANPARB_p13670-A	CPAR2_213690	9.79	9.3	2.83	2.98	-1.64	2.5e-05	-4.6	4.6	0.000216185
CANPARB_p13680-A	CPAR2_213700	5.74	5.45	7.24	7.62	0.48	0.2	0.7	0.7	0.476879
CANPARB_p13690-A	CPAR2_213710	3.22	3.06	4.26	4.48	0.56	0.37	0.43	0.43	0.709724
CANPARB_p13700-A	CPAR2_213720	603.04	572.88	608.14	640.15	0.16	0.0024	2.62	2.62	0.0138154
CANPARB_p13710-A	CPAR2_213730	6.46	6.14	4.8	5.05	-0.28	0.59	-0.23	0.23	0.931772
CANPARB_p13720-A	CPAR2_213740	6.92	6.57	6.06	6.38	-0.04	1	0	0	1
CANPARB_p13730-A	CPAR2_213750	88.75	84.31	80.34	84.57	0	1	0	0	1
CANPARB_p13740-A	CPAR2_213760	75.7	71.91	59.43	62.56	-0.2	0.046	-1.33	1.33	0.161554
CANPARB_p13750-A	CPAR2_213780	132.08	125.47	132.27	139.23	0.15	0.21	0.68	0.68	0.491685
CANPARB_p13760-A	CPAR2_213770	3.71	3.52	5.31	5.59	0.66	0.14	0.86	0.86	0.371277
CANPARB_p13770-A	CPAR2_213800	0.62	0.59	0.35	0.37	-0.68	1	0	0	1
CANPARB_p13780-A	CPAR2_213810	5.97	5.67	2.18	2.29	-1.3	0.006	-2.22	2.22	0.0305336
CANPARB_p13790-A	CPAR2_213820	14.21	13.5	11.49	12.09	-0.16	0.59	-0.23	0.23	0.931772
CANPARB_p13800-A	CPAR2_213830	4.48	4.26	2.91	3.06	-0.47	0.48	-0.32	0.32	0.827699
CANPARB_p13810-A	CPAR2_213840	138.88	131.93	123.26	129.75	-0.02	0.72	-0.14	0.14	1
CANPARB_p13820-A	CPAR2_213850	63.14	59.98	32.81	34.54	-0.8	1.3e-09	-8.89	8.89	1.81969e-08
CANPARB_p13830-A	CPAR2_213860	14.89	14.15	12.44	13.09	-0.11	0.69	-0.16	0.16	1
CANPARB_p13840-A	CPAR2_213870	4.39	4.17	1.95	2.05	-1.03	0.069	-1.16	1.16	0.220084
CANPARB_p13850-A	CPAR2_213880	1.53	1.45	0.77	0.81	-0.84	0.69	-0.16	0.16	1
CANPARB_p13860-A	CPAR2_213890	0	0	0	0	0	1	0	0	1
CANPARB_p13870-A	CPAR2_213900	8.49	8.07	9.37	9.86	0.29	0.43	0.37	0.37	0.776101
CANPARB_p13880-A	CPAR2_213910	6.47	6.15	6.63	6.98	0.18	0.87	0.06	0.06	1
CANPARB_p13890-A	CPAR2_213920	195.09	185.33	272.6	286.95	0.63	1.3e-26	25.89	25.89	4.51673e-25
CANPARB_p13900-A	CPAR2_213930	170.88	162.33	183.51	193.17	0.25	0.00079	3.1	3.1	0.00510092
CANPARB_p13910-A	CPAR2_213940	53.91	51.21	56.13	59.08	0.21	0.16	0.79	0.79	0.410154
CANPARB_p13920-A	CPAR2_213950	5.57	5.29	4.42	4.65	-0.19	0.77	-0.11	0.11	1
CANPARB_p13930-A	CPAR2_213960	88.92	84.47	70.79	74.52	-0.18	0.054	-1.27	1.27	0.183896
CANPARB_p13940-A	CPAR2_213970	18.02	17.12	11.83	12.45	-0.46	0.045	-1.34	1.34	0.158998
CANPARB_p13950-A	CPAR2_213980	133.41	126.74	116.03	122.14	-0.05	0.44	-0.35	0.35	0.784927
CANPARB_p13960-A	CPAR2_213990	30.92	29.37	23.86	25.12	-0.23	0.16	-0.81	0.81	0.410154
CANPARB_p13970-A	CPAR2_214000	3.15	2.99	2.49	2.62	-0.19	1	0	0	1
CANPARB_p13980-A	CPAR2_214010	5.83	5.54	5.36	5.64	0.03	1	0	0	1
CANPARB_p13990-A	CPAR2_214020	45.31	43.04	37.82	39.81	-0.11	0.39	-0.41	0.41	0.73315
CANPARB_p14000-A	CPAR2_214030	5.78	5.49	5.2	5.47	-0.01	1	0	0	1
CANPARB_p14010-A	CPAR2_214040	20.06	19.06	10.78	11.35	-0.75	0.0012	-2.92	2.92	0.00737305
CANPARB_p14020-A	CPAR2_214050	1.66	1.58	1.88	1.98	0.33	1	0	0	1
CANPARB_p14030-A	CPAR2_214060	109.12	103.66	83.53	87.93	-0.24	0.0065	-2.19	2.19	0.0324001
CANPARB_p14040-A	CPAR2_214070	31.12	29.56	32.07	33.76	0.19	0.39	0.41	0.41	0.73315
CANPARB_p14050-A	CPAR2_214080	43.77	41.58	37.76	39.75	-0.07	0.68	-0.17	0.17	1
CANPARB_p14060-A	CPAR2_214090	7.77	7.38	7.38	7.77	0.08	0.95	0.02	0.02	1
CANPARB_p14070-A	CPAR2_214100	7.82	7.43	8.79	9.25	0.32	0.36	0.45	0.45	0.700674
CANPARB_p14080-A	CPAR2_214110	21.42	20.35	16.89	17.78	-0.19	0.31	-0.51	0.51	0.643253
CANPARB_p14090-A	CPAR2_214120	23.09	21.94	16.23	17.08	-0.36	0.073	-1.14	1.14	0.230325
CANPARB_p14100-A	CPAR2_214130	44.9	42.65	33.9	35.68	-0.26	0.059	-1.23	1.23	0.195895
CANPARB_p14110-A	CPAR2_214140	19.49	18.52	15.87	16.71	-0.15	0.5	-0.3	0.3	0.846678
CANPARB_p14120-A	CPAR2_214150	56.81	53.97	53.91	56.75	0.07	0.73	0.14	0.14	1
CANPARB_p14130-A	CPAR2_214160	16.4	15.58	13.88	14.61	-0.09	0.75	-0.12	0.12	1
CANPARB_p14140-A	CPAR2_214170	7.5	7.12	6.47	6.81	-0.06	0.94	-0.03	0.03	1
CANPARB_p14150-A	CPAR2_100020	11.75	11.16	19.04	20.04	0.84	0.00022	3.66	3.66	0.00161324
CANPARB_p14160-A	CPAR2_100030	181.79	172.7	204.3	215.06	0.32	1.2e-06	5.93	5.93	1.231e-05
CANPARB_p14170-A	CPAR2_100040	228.42	217	166.69	175.47	-0.31	8.5e-07	-6.07	6.07	8.87558e-06
CANPARB_p14180-A	CPAR2_100050	25.96	24.66	27.2	28.63	0.22	0.31	0.51	0.51	0.643253
CANPARB_p14190-A	CPAR2_100060	243.23	231.07	252.53	265.82	0.2	0.0046	2.34	2.34	0.0243208
CANPARB_p14200-A	CPAR2_100070	20.53	19.5	16.87	17.76	-0.14	0.51	-0.29	0.29	0.85444
CANPARB_p14210-A	CPAR2_100080	12.73	12.09	9.34	9.83	-0.3	0.25	-0.6	0.6	0.558031
CANPARB_p14220-A	CPAR2_100090	13.58	12.9	8.72	9.18	-0.49	0.079	-1.1	1.1	0.245409
CANPARB_p14230-A	CPAR2_100100	191.26	181.69	82.93	87.3	-1.06	0	-1000	1000	0
CANPARB_p14240-A	CPAR2_100110	173.75	165.06	168.75	177.63	0.11	0.31	0.51	0.51	0.643253
CANPARB_p14250-A	CPAR2_100120	9.15	8.69	11.37	11.97	0.46	0.1	0.98	0.98	0.289677
CANPARB_p14260-A	CPAR2_100130	80.28	76.27	55.9	58.84	-0.37	0.00041	-3.39	3.39	0.0027925
CANPARB_p14270-A	CPAR2_100140	19.6	18.62	15.65	16.47	-0.18	0.39	-0.4	0.4	0.73315
CANPARB_p14280-A	CPAR2_100150	4.51	4.28	3.76	3.96	-0.12	0.97	-0.01	0.01	1
CANPARB_p14290-A	CPAR2_100160	26.67	25.34	20.23	21.29	-0.25	0.16	-0.8	0.8	0.410154
CANPARB_p14300-A	CPAR2_100170	2.45	2.33	1.63	1.72	-0.44	0.8	-0.1	0.1	1
CANPARB_p14310-A	CPAR2_100180	18.82	17.88	17.04	17.94	0	1	0	0	1
CANPARB_p14320-A	CPAR2_100190	24.23	23.02	14.74	15.52	-0.57	0.005	-2.3	2.3	0.0261749
CANPARB_p14330-A	CPAR2_100200	7.61	7.23	5.43	5.72	-0.34	0.37	-0.44	0.44	0.709724
CANPARB_p14340-A	CPAR2_100210	79.35	75.38	65.07	68.5	-0.14	0.15	-0.83	0.83	0.391395
CANPARB_p14350-A	CPAR2_100220	69.58	66.1	51.54	54.25	-0.28	0.0091	-2.04	2.04	0.0429399
CANPARB_p14360-A	CPAR2_100230	33.46	31.79	41.86	44.06	0.47	0.00086	3.06	3.06	0.00549214
CANPARB_p14370-A	CPAR2_100240	18.01	17.11	24.21	25.48	0.58	0.003	2.53	2.53	0.0168052
CANPARB_p14380-A	CPAR2_100250	22.52	21.39	23.76	25.01	0.23	0.31	0.51	0.51	0.643253
CANPARB_p14390-A	CPAR2_100260	20.59	19.56	20.71	21.8	0.16	0.64	0.2	0.2	0.975628
CANPARB_p14400-A	CPAR2_100270	14.39	13.67	16.79	17.67	0.37	0.093	1.03	1.03	0.278095
CANPARB_p14410-A	CPAR2_100280	55.59	52.81	54.07	56.92	0.11	0.59	0.23	0.23	0.931772
CANPARB_p14420-A	CPAR2_100290	337.25	320.38	299.14	314.89	-0.02	0.56	-0.25	0.25	0.90446
CANPARB_p14430-A	CPAR2_100300	454.18	431.47	311	327.37	-0.4	3.4e-18	-17.47	17.47	8.40924e-17
CANPARB_p14440-A	CPAR2_100320	280.84	266.79	278.44	293.1	0.14	0.094	1.03	1.03	0.28051
CANPARB_p14450-A	CPAR2_100330	55.65	52.87	72.23	76.03	0.52	2.3e-06	5.64	5.64	2.27159e-05
CANPARB_p14460-A	CPAR2_100340	21.98	20.88	18.81	19.8	-0.08	0.8	-0.1	0.1	1
CANPARB_p14470-A	CPAR2_100350	0.24	0.23	0	0	-1000000	0.77	-0.12	0.12	1
CANPARB_p14480-A	CPAR2_100360	40.09	38.09	35.81	37.7	-0.02	1	0	0	1
CANPARB_p14490-A	CPAR2_100370	11.29	10.73	10.5	11.05	0.04	1	0	0	1
CANPARB_p14500-A	CPAR2_100380	46.82	44.48	37.57	39.55	-0.17	0.18	-0.76	0.76	0.44614
CANPARB_p14510-A	CPAR2_100390	652.17	619.55	511.33	538.25	-0.2	2.2e-08	-7.65	7.65	2.71488e-07
CANPARB_p14520-A	CPAR2_100400	0.49	0.47	0.45	0.47	0.04	1	0	0	1
CANPARB_p14530-A	CPAR2_100410	31.17	29.61	27.54	28.99	-0.03	0.93	-0.03	0.03	1
CANPARB_p14540-A	CPAR2_100420	28.92	27.47	30.04	31.62	0.2	0.35	0.46	0.46	0.68879
CANPARB_p14550-A	CPAR2_100430	63.2	60.04	50.94	53.62	-0.16	0.14	-0.86	0.86	0.371277
CANPARB_p14560-A	CPAR2_100440	25.91	24.61	16.22	17.07	-0.53	0.005	-2.3	2.3	0.0261749
CANPARB_p14570-A	CPAR2_100450	14.47	13.75	10.04	10.57	-0.38	0.14	-0.87	0.87	0.371277
CANPARB_p14580-A	CPAR2_100460	45.44	43.17	49.85	52.47	0.28	0.038	1.42	1.42	0.140472
CANPARB_p14590-A	CPAR2_100470	330.83	314.28	301.19	317.05	0.01	0.88	0.05	0.05	1
CANPARB_p14600-A	CPAR2_100480	20.7	19.66	11.39	11.99	-0.71	0.0013	-2.9	2.9	0.00793734
CANPARB_p14610-A	CPAR2_100490	343.86	326.66	320	336.85	0.04	0.56	0.25	0.25	0.90446
CANPARB_p14620-A	CPAR2_100500	26.16	24.85	20.07	21.13	-0.23	0.18	-0.74	0.74	0.44614
CANPARB_p14630-A	CPAR2_100510	3.78	3.59	2.47	2.6	-0.47	0.52	-0.29	0.29	0.863756
CANPARB_p14640-A	CPAR2_100520	11.42	10.85	4.59	4.83	-1.17	0.00036	-3.44	3.44	0.00250455
CANPARB_p14650-A	CPAR2_100530	239.92	227.92	173.48	182.61	-0.32	1.6e-07	-6.79	6.79	1.83122e-06
CANPARB_p14660-A	CPAR2_100540	7.1	6.74	6.3	6.63	-0.02	1	0	0	1
CANPARB_p14670-A	CPAR2_100550	6.27	5.96	6.56	6.91	0.21	0.75	0.12	0.12	1
CANPARB_p14680-A	CPAR2_100560	5.53	5.25	7.63	8.03	0.61	0.098	1.01	1.01	0.28832
CANPARB_p14690-A	CPAR2_100565	2.61	2.48	1.57	1.65	-0.59	0.59	-0.23	0.23	0.931772
CANPARB_p14700-A	CPAR2_100570	43.77	41.58	40.97	43.13	0.05	0.86	0.07	0.07	1
CANPARB_p14710-A	CPAR2_100580	7.35	6.98	8.98	9.45	0.44	0.18	0.74	0.74	0.44614
CANPARB_p14720-A	CPAR2_100590	10.45	9.93	11.73	12.35	0.32	0.29	0.53	0.53	0.617785
CANPARB_p14730-A	CPAR2_100600	18.35	17.43	19.8	20.84	0.26	0.26	0.59	0.59	0.573769
CANPARB_p14740-A	CPAR2_100610	0.97	0.92	1.25	1.32	0.51	0.88	0.06	0.06	1
CANPARB_p14750-A	CPAR2_100620	32.77	31.13	31.26	32.91	0.08	0.76	0.12	0.12	1
CANPARB_p14760-A	CPAR2_100630	3.32	3.15	2.24	2.36	-0.42	0.7	-0.16	0.16	1
CANPARB_p14770-A	CPAR2_100640	504.46	479.23	442.51	465.81	-0.04	0.25	-0.61	0.61	0.558031
CANPARB_p14780-A	CPAR2_100650	11.86	11.27	10.44	10.99	-0.04	0.99	0	0	1
CANPARB_p14790-A	CPAR2_100660	3.92	3.72	4.8	5.05	0.44	0.37	0.43	0.43	0.709724
CANPARB_p14800-A	CPAR2_100670	3.97	3.77	3.8	4	0.08	1	0	0	1
CANPARB_p14810-A	CPAR2_100680	41.19	39.13	43.13	45.4	0.21	0.19	0.71	0.71	0.462674
CANPARB_p14820-A	CPAR2_100690	28.44	27.02	29.16	30.7	0.18	0.45	0.35	0.35	0.795955
CANPARB_p14830-A	CPAR2_100700	2.97	2.82	2.04	2.15	-0.39	0.56	-0.25	0.25	0.90446
CANPARB_p14840-A	CPAR2_100710	12.81	12.17	18.1	19.05	0.65	0.0048	2.32	2.32	0.0252638
CANPARB_p14850-A	CPAR2_100720	25.48	24.21	21.54	22.67	-0.09	0.63	-0.2	0.2	0.967713
CANPARB_p14860-A	CPAR2_100730	9.05	8.6	9.22	9.71	0.18	0.73	0.14	0.14	1
CANPARB_p14870-A	CPAR2_100740	75.19	71.43	42.53	44.77	-0.67	9.7e-09	-8.01	8.01	1.24164e-07
CANPARB_p14880-A	CPAR2_100750	37.58	35.7	33.04	34.78	-0.04	0.86	-0.07	0.07	1
CANPARB_p14890-A	CPAR2_100760	46.33	44.01	35.24	37.1	-0.25	0.061	-1.22	1.22	0.201049
CANPARB_p14900-A	CPAR2_100770	1147.49	1090.1	1134.76	1194.5	0.13	0.00091	3.04	3.04	0.00577984
CANPARB_p14910-A	CPAR2_100780	337.05	320.19	213.35	224.58	-0.51	5.1e-21	-20.29	20.29	1.45925e-19
CANPARB_p14920-A	CPAR2_100790	11.21	10.65	11.33	11.93	0.16	0.75	0.13	0.13	1
CANPARB_p14930-A	CPAR2_100800	28.59	27.16	22.17	23.34	-0.22	0.18	-0.75	0.75	0.44614
CANPARB_p14940-A	CPAR2_100810	34.39	32.67	37.3	39.26	0.27	0.093	1.03	1.03	0.278095
CANPARB_p14950-A	CPAR2_100820	135.44	128.67	112.16	118.06	-0.12	0.092	-1.04	1.04	0.275669
CANPARB_p14960-A	CPAR2_100830	16.6	15.77	10.58	11.14	-0.5	0.031	-1.51	1.51	0.119437
CANPARB_p14970-A	CPAR2_100840	8.37	7.95	7.1	7.47	-0.09	0.99	-0.01	0.01	1
CANPARB_p14980-A	CPAR2_100850	106.14	100.83	93.49	98.41	-0.04	0.68	-0.16	0.16	1
CANPARB_p14990-A	CPAR2_100920	4.56	4.33	7.41	7.8	0.85	0.03	1.53	1.53	0.11674
CANPARB_p15000-A	CPAR2_100910	5.39	5.12	7.32	7.71	0.59	0.11	0.95	0.95	0.309431
CANPARB_p15010-A	CPAR2_100900	9.07	8.62	7.28	7.66	-0.17	0.72	-0.14	0.14	1
CANPARB_p15020-A	CPAR2_100890	51.95	49.35	44	46.32	-0.09	0.46	-0.34	0.34	0.807039
CANPARB_p15030-A	CPAR2_100880	9.22	8.76	8.42	8.86	0.02	1	0	0	1
CANPARB_p15040-A	CPAR2_100870	358.57	340.64	273.34	287.73	-0.24	7.1e-07	-6.15	6.15	7.48063e-06
CANPARB_p15050-A	CPAR2_100930	102.46	97.34	88.09	92.73	-0.07	0.39	-0.41	0.41	0.73315
CANPARB_p15060-A	CPAR2_100940	9.21	8.75	6.66	7.01	-0.32	0.38	-0.41	0.41	0.72132
CANPARB_p15070-A	CPAR2_100950	0	0	0.27	0.28	1000000	0.98	0.01	0.01	1
CANPARB_p15080-A	CPAR2_100960	13.25	12.59	12.69	13.36	0.09	0.87	0.06	0.06	1
CANPARB_p15090-A	CPAR2_100970	89.32	84.85	64.45	67.84	-0.32	0.0011	-2.97	2.97	0.00683053
CANPARB_p15100-A	CPAR2_100980	0.88	0.84	1.27	1.34	0.67	0.7	0.16	0.16	1
CANPARB_p15110-A	CPAR2_100990	44.69	42.45	37.88	39.87	-0.09	0.5	-0.3	0.3	0.846678
CANPARB_p15120-A	CPAR2_101000	3.59	3.41	3.74	3.94	0.21	0.98	0.01	0.01	1
CANPARB_p15130-A	CPAR2_101010	5.47	5.2	5.79	6.09	0.23	0.85	0.07	0.07	1
CANPARB_p15140-A	CPAR2_101020	4495.59	4270.76	6513.3	6856.19	0.68	0	1000	1000	0
CANPARB_p15150-A	CPAR2_101030	46.96	44.61	35.56	37.43	-0.25	0.059	-1.23	1.23	0.195895
CANPARB_p15160-A	CPAR2_101040	154.98	147.23	158.79	167.15	0.18	0.054	1.27	1.27	0.183896
CANPARB_p15170-A	CPAR2_101050	1.19	1.13	1.15	1.21	0.1	1	0	0	1
CANPARB_p15180-A	CPAR2_101060	69.79	66.3	89.16	93.85	0.5	3.8e-07	6.42	6.42	4.17714e-06
CANPARB_p15190-A	CPAR2_101070	102.54	97.41	85.4	89.9	-0.12	0.17	-0.78	0.78	0.427711
CANPARB_p15200-A	CPAR2_101080	5.77	5.48	6.48	6.82	0.32	0.52	0.29	0.29	0.863756
CANPARB_p15210-A	CPAR2_101090	19.74	18.75	19.84	20.88	0.16	0.64	0.19	0.19	0.975628
CANPARB_p15220-A	CPAR2_101100	24.37	23.15	24.27	25.55	0.14	0.63	0.2	0.2	0.967713
CANPARB_p15230-A	CPAR2_101110	31.84	30.25	16.65	17.53	-0.79	1.7e-05	-4.78	4.78	0.000149441
CANPARB_p15240-A	CPAR2_101120	91.15	86.59	75.93	79.93	-0.12	0.2	-0.71	0.71	0.476879
CANPARB_p15250-A	CPAR2_101130	53.19	50.53	49.3	51.9	0.04	0.88	0.05	0.05	1
CANPARB_p15260-A	CPAR2_101140	29.63	28.15	20.64	21.73	-0.37	0.029	-1.54	1.54	0.113759
CANPARB_p15270-A	CPAR2_101150	37.47	35.6	37.54	39.52	0.15	0.54	0.27	0.27	0.884642
CANPARB_p15280-A	CPAR2_101160	68.89	65.44	57.9	60.95	-0.1	0.33	-0.48	0.48	0.66421
CANPARB_p15290-A	CPAR2_101170	1021.74	970.64	779.39	820.42	-0.24	2.8e-16	-15.55	15.55	6.286e-15
CANPARB_p15300-A	CPAR2_101180	24.72	23.48	19.15	20.16	-0.22	0.25	-0.59	0.59	0.558031
CANPARB_p15310-A	CPAR2_101190	5.92	5.62	5.66	5.96	0.08	0.95	0.02	0.02	1
CANPARB_p15320-A	CPAR2_101200	13.32	12.65	10.27	10.81	-0.23	0.44	-0.36	0.36	0.784927
CANPARB_p15330-A	CPAR2_101210	277.56	263.68	279.71	294.44	0.16	0.042	1.38	1.38	0.150957
CANPARB_p15340-A	CPAR2_101220	6.3	5.98	8.84	9.31	0.64	0.054	1.26	1.26	0.183896
CANPARB_p15350-A	CPAR2_101230	4.18	3.97	5.16	5.43	0.45	0.33	0.49	0.49	0.66421
CANPARB_p15360-A	CPAR2_101240	3.78	3.59	2.75	2.89	-0.31	0.81	-0.09	0.09	1
CANPARB_p15370-A	CPAR2_101250	17.45	16.58	15.18	15.98	-0.05	0.92	-0.04	0.04	1
CANPARB_p15380-A	CPAR2_101260	13.02	12.37	13.23	13.93	0.17	0.71	0.15	0.15	1
CANPARB_p15390-A	CPAR2_101270	10.37	9.85	13.87	14.6	0.57	0.024	1.63	1.63	0.0975543
CANPARB_p15400-A	CPAR2_101280	11.22	10.66	9.37	9.86	-0.11	0.75	-0.13	0.13	1
CANPARB_p15410-A	CPAR2_101290	10.34	9.82	7.44	7.83	-0.33	0.3	-0.53	0.53	0.6308
CANPARB_p15420-A	CPAR2_101300	68.03	64.63	60.04	63.2	-0.03	0.8	-0.1	0.1	1
CANPARB_p15430-A	CPAR2_101310	221.75	210.66	192.7	202.84	-0.05	0.32	-0.5	0.5	0.653091
CANPARB_p15440-A	CPAR2_101320	4.21	4	7.69	8.09	1.02	0.007	2.16	2.16	0.0345677
CANPARB_p15450-A	CPAR2_101320	15.51	14.73	15.72	16.55	0.17	0.65	0.19	0.19	0.983934
CANPARB_p15460-A	CPAR2_101330	288.56	274.13	354.25	372.9	0.44	5.4e-19	18.27	18.27	1.38245e-17
CANPARB_p15470-A	CPAR2_101340	3.17	3.01	3	3.16	0.07	1	0	0	1
CANPARB_p15480-A	CPAR2_101350	1783.81	1694.6	1644.08	1730.63	0.03	0.35	0.46	0.46	0.68879
CANPARB_p15490-A	CPAR2_101360	37.2	35.34	31.02	32.65	-0.11	0.45	-0.35	0.35	0.795955
CANPARB_p15500-A	CPAR2_101370	3.86	3.67	4.99	5.25	0.52	0.22	0.65	0.65	0.508772
CANPARB_p15510-A	CPAR2_101380	4.16	3.95	3.36	3.54	-0.16	0.92	-0.04	0.04	1
CANPARB_p15520-A	CPAR2_101390	818.28	777.36	745.25	784.48	0.01	0.79	0.1	0.1	1
CANPARB_p15530-A	CPAR2_101400	9.11	8.65	11.27	11.86	0.46	0.13	0.9	0.9	0.351138
CANPARB_p15540-A	CPAR2_101410	489.33	464.86	355.54	374.26	-0.31	4.7e-13	-12.33	12.33	8.79292e-12
CANPARB_p15550-A	CPAR2_101420	3.93	3.73	3.93	4.14	0.15	0.88	0.05	0.05	1
CANPARB_p15560-A	CPAR2_101430	6.68	6.35	7.15	7.53	0.25	0.68	0.17	0.17	1
CANPARB_p15570-A	CPAR2_101440	3.88	3.69	3.15	3.32	-0.15	0.91	-0.04	0.04	1
CANPARB_p15580-A	CPAR2_101450	4.01	3.81	4.37	4.6	0.27	0.73	0.14	0.14	1
CANPARB_p15590-A	CPAR2_101460	6.8	6.46	4.74	4.99	-0.37	0.39	-0.41	0.41	0.73315
CANPARB_p15600-A	CPAR2_101470	4.32	4.1	5.76	6.06	0.56	0.23	0.64	0.64	0.525239
CANPARB_p15610-A	CPAR2_101480	64.81	61.57	61.99	65.25	0.08	0.67	0.18	0.18	0.997651
CANPARB_p15620-A	CPAR2_101490	36.91	35.06	47.86	50.38	0.52	9.8e-05	4.01	4.01	0.000761686
CANPARB_p15630-A	CPAR2_101500	13.24	12.58	9.89	10.41	-0.27	0.28	-0.55	0.55	0.602418
CANPARB_p15640-A	CPAR2_101510	3.9	3.7	2.56	2.69	-0.46	0.39	-0.41	0.41	0.73315
CANPARB_p15650-A	CPAR2_101520	19.14	18.18	17.27	18.18	0	1	0	0	1
CANPARB_p15660-A	CPAR2_101530	2.68	2.55	3.68	3.87	0.61	0.29	0.54	0.54	0.617785
CANPARB_p15670-A	CPAR2_101540	44.36	42.14	44.33	46.66	0.15	0.5	0.3	0.3	0.846678
CANPARB_p15680-A	CPAR2_101550	18.3	17.38	19.47	20.49	0.24	0.3	0.52	0.52	0.6308
CANPARB_p15690-A	CPAR2_101560	4.96	4.71	5.4	5.68	0.27	0.63	0.2	0.2	0.967713
CANPARB_p15700-A	CPAR2_101570	53.85	51.16	60.46	63.64	0.32	0.0077	2.11	2.11	0.0373607
CANPARB_p15710-A	CPAR2_101580	21.74	20.65	18.46	19.43	-0.09	0.75	-0.13	0.13	1
CANPARB_p15720-A	CPAR2_101590	4.85	4.61	2.94	3.09	-0.57	0.28	-0.55	0.55	0.602418
CANPARB_p15730-A	CPAR2_101600	1.49	1.42	0.81	0.85	-0.73	0.69	-0.16	0.16	1
CANPARB_p15740-A	CPAR2_101610	117.85	111.96	130.43	137.3	0.29	0.00038	3.43	3.43	0.00262182
CANPARB_p15750-A	CPAR2_101620	34.54	32.81	23.03	24.24	-0.44	0.0063	-2.2	2.2	0.0316192
CANPARB_p15760-A	CPAR2_101630	24.77	23.53	20.54	21.62	-0.12	0.51	-0.29	0.29	0.85444
CANPARB_p15770-A	CPAR2_101640	0.41	0.39	0.46	0.48	0.33	1	0	0	1
CANPARB_p15780-A	CPAR2_101650	12.19	11.58	10.87	11.44	-0.02	1	0	0	1
CANPARB_p15790-A	CPAR2_101660	6.67	6.34	5.78	6.08	-0.06	1	0	0	1
CANPARB_p15800-A	CPAR2_101670	968.86	920.41	802.67	844.93	-0.12	1.9e-05	-4.71	4.71	0.000166022
CANPARB_p15810-A	CPAR2_101680	585.19	555.92	506.7	533.37	-0.06	0.08	-1.09	1.09	0.247462
CANPARB_p15820-A	CPAR2_101690	8.36	7.94	7.39	7.78	-0.03	1	0	0	1
CANPARB_p15830-A	CPAR2_101700	5.44	5.17	5.95	6.26	0.28	0.59	0.23	0.23	0.931772
CANPARB_p15840-A	CPAR2_101710	4.77	4.53	2.21	2.33	-0.96	0.049	-1.31	1.31	0.170246
CANPARB_p15850-A	CPAR2_101720	35.76	33.97	29.16	30.7	-0.15	0.32	-0.5	0.5	0.653091
CANPARB_p15860-A	CPAR2_101730	7.3	6.93	6.69	7.04	0.02	1	0	0	1
CANPARB_p15870-A	CPAR2_101740	22.8	21.66	14.48	15.24	-0.51	0.012	-1.92	1.92	0.05388
CANPARB_p15880-A	CPAR2_101750	1.65	1.57	0.62	0.65	-1.26	0.27	-0.57	0.57	0.587837
CANPARB_p15890-A	CPAR2_101760	7.65	7.27	7.73	8.14	0.16	0.8	0.09	0.09	1
CANPARB_p15900-A	CPAR2_101770	85.74	81.45	77.42	81.5	0	1	0	0	1
CANPARB_p15910-A	CPAR2_101780	4.28	4.07	6.35	6.68	0.72	0.065	1.19	1.19	0.210313
CANPARB_p15920-A	CPAR2_101790	12.65	12.02	13.05	13.74	0.19	0.61	0.22	0.22	0.950753
CANPARB_p15930-A	CPAR2_101800	7.41	7.04	3.64	3.83	-0.88	0.033	-1.49	1.49	0.125978
CANPARB_p15940-A	CPAR2_101810	99.94	94.94	74.88	78.82	-0.27	0.0033	-2.48	2.48	0.0182752
CANPARB_p15950-A	CPAR2_101820	19.03	18.08	20.21	21.27	0.23	0.31	0.51	0.51	0.643253
CANPARB_p15960-A	CPAR2_101830	127.73	121.34	168.49	177.36	0.55	8.5e-14	13.07	13.07	1.66492e-12
CANPARB_p15970-A	CPAR2_101840	24.98	23.73	24.38	25.66	0.11	0.74	0.13	0.13	1
CANPARB_p15980-A	CPAR2_101850	9.75	9.26	8.15	8.58	-0.11	0.86	-0.06	0.06	1
CANPARB_p15990-A	CPAR2_101860	1.17	1.11	2.29	2.41	1.11	0.23	0.64	0.64	0.525239
CANPARB_p16000-A	CPAR2_101860	5.23	4.97	6.27	6.6	0.41	0.37	0.43	0.43	0.709724
CANPARB_p16010-A	CPAR2_101870	14.62	13.89	14.72	15.49	0.16	0.69	0.16	0.16	1
CANPARB_p16020-A	CPAR2_101880	16.96	16.11	16.35	17.21	0.09	0.86	0.07	0.07	1
CANPARB_p16030-A	CPAR2_101890	2.14	2.03	3.78	3.98	0.97	0.092	1.04	1.04	0.275669
CANPARB_p16040-A	CPAR2_101900	0.48	0.46	0.63	0.66	0.54	1	0	0	1
CANPARB_p16050-A	CPAR2_101910	10.53	10	7.91	8.33	-0.26	0.41	-0.39	0.39	0.757093
CANPARB_p16060-A	CPAR2_101920	46.33	44.01	35.82	37.71	-0.22	0.083	-1.08	1.08	0.254985
CANPARB_p16070-A	CPAR2_101930	17.13	16.27	17.88	18.82	0.21	0.47	0.33	0.33	0.819412
CANPARB_p16080-A	CPAR2_101940	2.2	2.09	1.96	2.06	-0.02	1	0	0	1
CANPARB_p16090-A	CPAR2_101950	19.5	18.52	11.5	12.11	-0.61	0.0077	-2.12	2.12	0.0373607
CANPARB_p16100-A	CPAR2_101960	7.02	6.67	5.66	5.96	-0.16	0.89	-0.05	0.05	1
CANPARB_p16110-A	CPAR2_101970	6.74	6.4	5.37	5.65	-0.18	0.79	-0.1	0.1	1
CANPARB_p16120-A	CPAR2_101980	18.95	18	14.36	15.12	-0.25	0.25	-0.59	0.59	0.558031
CANPARB_p16130-A	CPAR2_101990	194.73	184.99	166.4	175.16	-0.08	0.18	-0.74	0.74	0.44614
CANPARB_p16140-A	CPAR2_102000	27.46	26.09	27.57	29.02	0.15	0.59	0.23	0.23	0.931772
CANPARB_p16150-A	CPAR2_102010	1.18	1.12	2.72	2.86	1.35	0.12	0.93	0.93	0.330552
CANPARB_p16160-A	CPAR2_102020	13.66	12.98	9.47	9.97	-0.38	0.14	-0.85	0.85	0.371277
CANPARB_p16170-A	CPAR2_102030	41.39	39.32	30.29	31.88	-0.3	0.034	-1.47	1.47	0.128535
CANPARB_p16180-A	CPAR2_102040	79.16	75.2	65.44	68.89	-0.13	0.2	-0.71	0.71	0.476879
CANPARB_p16190-A	CPAR2_102050	20.32	19.3	15.25	16.05	-0.27	0.2	-0.69	0.69	0.476879
CANPARB_p16200-A	CPAR2_102060	12.09	11.49	10.51	11.06	-0.05	0.95	-0.02	0.02	1
CANPARB_p16210-A	CPAR2_102070	7.24	6.88	7.27	7.65	0.15	0.87	0.06	0.06	1
CANPARB_p16220-A	CPAR2_102080	305.75	290.46	359.75	378.69	0.38	4.4e-15	14.36	14.36	9.23842e-14
CANPARB_p16230-A	CPAR2_102090	310.74	295.2	397.19	418.1	0.5	8.7e-26	25.06	25.06	2.98717e-24
CANPARB_p16240-A	CPAR2_102100	7.11	6.75	8.09	8.52	0.34	0.35	0.46	0.46	0.68879
CANPARB_p16250-A	CPAR2_102110	0.32	0.3	0.47	0.49	0.71	1	0	0	1
CANPARB_p16260-A	CPAR2_102120	8.48	8.06	5.34	5.62	-0.52	0.15	-0.84	0.84	0.391395
CANPARB_p16270-A	CPAR2_102130	466.03	442.72	471.36	496.17	0.16	0.0055	2.26	2.26	0.02836
CANPARB_p16280-A	CPAR2_102140	3.01	2.86	3.9	4.11	0.52	0.43	0.36	0.36	0.776101
CANPARB_p16290-A	CPAR2_102150	5.89	5.6	6.55	6.89	0.3	0.45	0.35	0.35	0.795955
CANPARB_p16300-A	CPAR2_102160	21.29	20.23	21.64	22.78	0.17	0.58	0.23	0.23	0.926254
CANPARB_p16310-A	CPAR2_102170	2.8	2.66	3.73	3.93	0.56	0.4	0.4	0.4	0.745228
CANPARB_p16320-A	CPAR2_102180	8.74	8.3	7.21	7.59	-0.13	0.84	-0.08	0.08	1
CANPARB_p16330-A	CPAR2_102190	3.94	3.74	4.95	5.21	0.48	0.3	0.52	0.52	0.6308
CANPARB_p16340-A	CPAR2_102200	12.91	12.26	3.11	3.27	-1.91	1.6e-07	-6.81	6.81	1.83122e-06
CANPARB_p16350-A	CPAR2_102210	3.94	3.74	2.67	2.81	-0.41	0.51	-0.3	0.3	0.85444
CANPARB_p16360-A	CPAR2_102220	63.69	60.5	98.39	103.57	0.78	1.1e-14	13.97	13.97	2.245e-13
CANPARB_p16370-A	CPAR2_102230	1.61	1.53	2.04	2.15	0.49	0.92	0.04	0.04	1
CANPARB_p16380-A	CPAR2_102240	2.09	1.99	2.44	2.57	0.37	0.81	0.09	0.09	1
CANPARB_p16390-A	CPAR2_102250	39.58	37.6	25.68	27.03	-0.48	0.0019	-2.72	2.72	0.0112706
CANPARB_p16400-A	CPAR2_102260	13.34	12.67	9.26	9.75	-0.38	0.17	-0.76	0.76	0.427711
CANPARB_p16410-A	CPAR2_102270	37.06	35.21	29.4	30.95	-0.19	0.21	-0.69	0.69	0.491685
CANPARB_p16420-A	CPAR2_102280	7.38	7.01	4.89	5.15	-0.45	0.24	-0.61	0.61	0.541926
CANPARB_p16430-A	CPAR2_102290	10.38	9.86	5.69	5.99	-0.72	0.03	-1.53	1.53	0.11674
CANPARB_p16440-A	CPAR2_102300	10.13	9.62	11.13	11.72	0.28	0.33	0.48	0.48	0.66421
CANPARB_p16450-A	CPAR2_102310	2.92	2.77	3	3.16	0.19	0.98	0.01	0.01	1
CANPARB_p16460-A	CPAR2_102320	15.42	14.65	12.25	12.89	-0.18	0.48	-0.32	0.32	0.827699
CANPARB_p16470-A	CPAR2_102330	13.58	12.9	11.25	11.84	-0.12	0.69	-0.16	0.16	1
CANPARB_p16480-A	CPAR2_102340	5.98	5.68	18.35	19.32	1.77	4e-10	9.4	9.4	5.95612e-09
CANPARB_p16490-A	CPAR2_102350	44.36	42.14	37.87	39.86	-0.08	0.54	-0.27	0.27	0.884642
CANPARB_p16500-A	CPAR2_102360	81.34	77.27	57.78	60.82	-0.35	0.00088	-3.06	3.06	0.0056076
CANPARB_p16510-A	CPAR2_102370	11.68	11.1	9.01	9.48	-0.23	0.43	-0.37	0.37	0.776101
CANPARB_p16520-A	CPAR2_102380	3.5	3.32	3.22	3.39	0.03	1	0	0	1
CANPARB_p16530-A	CPAR2_102390	10.42	9.9	7.65	8.05	-0.3	0.35	-0.46	0.46	0.68879
CANPARB_p16540-A	CPAR2_102400	11.89	11.3	13.32	14.02	0.31	0.26	0.59	0.59	0.573769
CANPARB_p16550-A	CPAR2_102410	4.07	3.87	4.45	4.68	0.28	0.61	0.22	0.22	0.950753
CANPARB_p16560-A	CPAR2_102580	28.06	26.66	44.36	46.7	0.81	6.7e-08	7.17	7.17	7.9812e-07
CANPARB_p16570-A	CPAR2_102570	21.43	20.36	11.44	12.04	-0.76	0.00055	-3.26	3.26	0.00368159
CANPARB_p16580-A	CPAR2_102560	109.44	103.97	46	48.42	-1.1	2.5e-25	-24.61	24.61	8.29119e-24
CANPARB_p16590-A	CPAR2_102550	234.42	222.7	86.73	91.3	-1.29	0	-1000	1000	0
CANPARB_p16600-A	CPAR2_102540	72.9	69.25	53.19	55.99	-0.31	0.0044	-2.36	2.36	0.0234546
CANPARB_p16610-A	CPAR2_102530	71.39	67.82	59.3	62.42	-0.12	0.24	-0.61	0.61	0.541926
CANPARB_p16620-A	CPAR2_102520	1.9	1.8	5.32	5.6	1.63	0.002	2.7	2.7	0.0117563
CANPARB_p16630-A	CPAR2_102510	1.63	1.55	4.3	4.53	1.55	0.0099	2.01	2.01	0.0459245
CANPARB_p16640-A	CPAR2_102500	15.9	15.1	18.78	19.77	0.39	0.074	1.13	1.13	0.23235
CANPARB_p16650-A	CPAR2_102490	32.9	31.25	38.07	40.07	0.36	0.015	1.83	1.83	0.06593
CANPARB_p16660-A	CPAR2_102480	45.54	43.26	32.82	34.55	-0.32	0.019	-1.72	1.72	0.0800166
CANPARB_p16670-A	CPAR2_102470	128.87	122.43	119.93	126.24	0.04	0.73	0.14	0.14	1
CANPARB_p16680-A	CPAR2_102460	16.75	15.91	15.3	16.11	0.02	1	0	0	1
CANPARB_p16690-A	CPAR2_102450	45.35	43.08	39.24	41.31	-0.06	0.66	-0.18	0.18	0.98983
CANPARB_p16700-A	CPAR2_102440	41.99	39.89	36.05	37.95	-0.07	0.61	-0.22	0.22	0.950753
CANPARB_p16710-A	CPAR2_102430	3.83	3.64	4.7	4.95	0.44	0.35	0.45	0.45	0.68879
CANPARB_p16720-A	CPAR2_102420	6.84	6.5	8.9	9.37	0.53	0.11	0.97	0.97	0.309431
CANPARB_p16730-A		3.62	3.44	4.02	4.23	0.3	0.64	0.19	0.19	0.975628
CANPARB_p16740-A	CPAR2_102590	0.34	0.32	0.27	0.28	-0.18	1	0	0	1
CANPARB_p16750-A	CPAR2_102600	2.05	1.95	2.21	2.33	0.25	1	0	0	1
CANPARB_p16760-A	CPAR2_102610	768.08	729.67	866.49	912.11	0.32	1.3e-23	22.87	22.87	4.07962e-22
CANPARB_p16770-A	CPAR2_102620	0.03	0.03	0.09	0.09	1.77	1	0	0	1
CANPARB_p16780-A	CPAR2_102630	58.64	55.71	62.54	65.83	0.24	0.058	1.24	1.24	0.193565
CANPARB_p16790-A	CPAR2_102640	93.91	89.21	73.53	77.4	-0.2	0.026	-1.58	1.58	0.103947
CANPARB_p16800-A	CPAR2_102650	3.91	3.71	4.15	4.37	0.23	0.83	0.08	0.08	1
CANPARB_p16810-A	CPAR2_102660	35.21	33.45	25.62	26.97	-0.31	0.046	-1.34	1.34	0.161554
CANPARB_p16820-A	CPAR2_102670	18.93	17.98	16.74	17.62	-0.03	0.99	-0.01	0.01	1
CANPARB_p16830-A	CPAR2_102680	6.25	5.94	5.63	5.93	0	1	0	0	1
CANPARB_p16840-A	CPAR2_102690	21.72	20.63	17.8	18.74	-0.14	0.52	-0.28	0.28	0.863756
CANPARB_p16850-A	CPAR2_102700	42.16	40.05	45.48	47.87	0.26	0.072	1.14	1.14	0.228033
CANPARB_p16860-A	CPAR2_102710	91.11	86.55	84.7	89.16	0.04	0.81	0.09	0.09	1
CANPARB_p16870-A	CPAR2_102720	28.61	27.18	21.75	22.9	-0.25	0.14	-0.85	0.85	0.371277
CANPARB_p16880-A	CPAR2_102730	9	8.55	9.94	10.46	0.29	0.35	0.46	0.46	0.68879
CANPARB_p16890-A	CPAR2_102740	2.23	2.12	2.41	2.54	0.26	0.86	0.07	0.07	1
CANPARB_p16900-A	CPAR2_102750	2.33	2.21	2.6	2.74	0.31	0.84	0.08	0.08	1
CANPARB_p16910-A	CPAR2_102760	7.46	7.09	3.84	4.04	-0.81	0.046	-1.33	1.33	0.161554
CANPARB_p16920-A	CPAR2_102770	29.11	27.65	21.16	22.27	-0.31	0.062	-1.21	1.21	0.20354
CANPARB_p16930-A	CPAR2_102780	241.54	229.46	225.2	237.06	0.05	0.61	0.22	0.22	0.950753
CANPARB_p16940-A	CPAR2_102790	3971	3772.41	562.6	592.22	-2.67	0	-1000	1000	0
CANPARB_p16950-A	CPAR2_102800	226.83	215.49	216.36	227.75	0.08	0.39	0.41	0.41	0.73315
CANPARB_p16960-A	CPAR2_102810	33.75	32.06	34.19	35.99	0.17	0.46	0.34	0.34	0.807039
CANPARB_p16970-A	CPAR2_102820	6.34	6.02	6.34	6.67	0.15	0.84	0.08	0.08	1
CANPARB_p16980-A	CPAR2_102830	225.97	214.67	171.75	180.79	-0.25	5.5e-05	-4.26	4.26	0.000447124
CANPARB_p16990-A	CPAR2_102840	155.51	147.73	187.55	197.42	0.42	5.9e-10	9.23	9.23	8.5881e-09
CANPARB_p17000-A	CPAR2_102850	3	2.85	2.44	2.57	-0.15	0.96	-0.02	0.02	1
CANPARB_p17010-A	CPAR2_102860	40.99	38.94	38.38	40.4	0.05	0.86	0.07	0.07	1
CANPARB_p17020-A	CPAR2_102870	8.56	8.13	8.01	8.43	0.05	1	0	0	1
CANPARB_p17030-A	CPAR2_102880	25.94	24.64	22.02	23.18	-0.09	0.62	-0.21	0.21	0.956885
CANPARB_p17040-A	CPAR2_102890	2774.76	2635.99	2402.19	2528.65	-0.06	0.00031	-3.51	3.51	0.00220667
CANPARB_p17050-A	CPAR2_102900	26.68	25.35	22.15	23.32	-0.12	0.5	-0.3	0.3	0.846678
CANPARB_p17060-A	CPAR2_102910	5.29	5.03	3.84	4.04	-0.31	0.55	-0.26	0.26	0.894497
CANPARB_p17070-A	CPAR2_102920	4.57	4.34	4.94	5.2	0.26	0.84	0.07	0.07	1
CANPARB_p17080-A	CPAR2_102930	20.31	19.29	14.39	15.15	-0.35	0.099	-1.01	1.01	0.289677
CANPARB_p17090-A	CPAR2_102940	31.64	30.06	27.04	28.46	-0.08	0.65	-0.19	0.19	0.983934
CANPARB_p17100-A	CPAR2_102950	15.9	15.1	19.85	20.89	0.47	0.025	1.61	1.61	0.100499
CANPARB_p17110-A	CPAR2_102960	28.82	27.38	33	34.74	0.34	0.027	1.57	1.57	0.10721
CANPARB_p17120-A	CPAR2_102970	50.9	48.35	53.06	55.85	0.21	0.17	0.76	0.76	0.427711
CANPARB_p17130-A	CPAR2_102980	8.41	7.99	8.53	8.98	0.17	0.86	0.07	0.07	1
CANPARB_p17140-A	CPAR2_102990	2.99	2.84	3.55	3.74	0.39	0.67	0.18	0.18	0.997651
CANPARB_p17150-A	CPAR2_103000	83.8	79.61	66.94	70.46	-0.18	0.062	-1.21	1.21	0.20354
CANPARB_p17160-A	CPAR2_103010	11.71	11.12	9.14	9.62	-0.21	0.49	-0.31	0.31	0.837275
CANPARB_p17170-A	CPAR2_103020	23.1	21.94	20.7	21.79	-0.01	1	0	0	1
CANPARB_p17180-A	CPAR2_103030	67.84	64.45	46.42	48.86	-0.4	0.00046	-3.34	3.34	0.00311487
CANPARB_p17190-A	CPAR2_103040	100.6	95.57	78.19	82.31	-0.22	0.015	-1.83	1.83	0.06593
CANPARB_p17200-A	CPAR2_103050	21.67	20.59	26.89	28.31	0.46	0.0092	2.04	2.04	0.0433068
CANPARB_p17210-A	CPAR2_103060	22.87	21.73	22.08	23.24	0.1	0.77	0.11	0.11	1
CANPARB_p17220-A	CPAR2_103070	7.51	7.13	6.02	6.34	-0.17	0.72	-0.14	0.14	1
CANPARB_p17230-A	CPAR2_103080	1.78	1.69	0.86	0.91	-0.9	0.66	-0.18	0.18	0.98983
CANPARB_p17240-A	CPAR2_103090	48.69	46.25	41.83	44.03	-0.07	0.57	-0.25	0.25	0.914538
CANPARB_p17250-A	CPAR2_103100	0	0	0.33	0.35	1000000	0.83	0.08	0.08	1
CANPARB_p17260-A	CPAR2_103110	0.39	0.37	0.95	1	1.41	0.52	0.28	0.28	0.863756
CANPARB_p17270-A	CPAR2_103120	31.62	30.04	28.24	29.73	-0.02	0.99	0	0	1
CANPARB_p17280-A	CPAR2_103130	28.1	26.69	31.95	33.63	0.33	0.031	1.51	1.51	0.119437
CANPARB_p17290-A	CPAR2_103140	149.57	142.09	125.84	132.46	-0.1	0.14	-0.86	0.86	0.371277
CANPARB_p17300-A	CPAR2_103150	4.48	4.26	6.76	7.12	0.74	0.057	1.24	1.24	0.191212
CANPARB_p17310-A	CPAR2_103160	32.27	30.66	44.36	46.7	0.61	2.5e-05	4.61	4.61	0.000216185
CANPARB_p17320-A	CPAR2_103170	168.04	159.64	122.33	128.77	-0.31	1.9e-05	-4.73	4.73	0.000166022
CANPARB_p17330-A	CPAR2_103180	248.3	235.88	262.2	276	0.23	0.00057	3.24	3.24	0.00379372
CANPARB_p17340-A	CPAR2_103190	11.88	11.29	11.52	12.13	0.1	0.87	0.06	0.06	1
CANPARB_p17350-A	CPAR2_103200	4.71	4.47	2.64	2.78	-0.69	0.21	-0.68	0.68	0.491685
CANPARB_p17360-A	CPAR2_103210	12.67	12.04	12.41	13.06	0.12	0.85	0.07	0.07	1
CANPARB_p17370-A	CPAR2_103220	6.85	6.51	8.86	9.33	0.52	0.13	0.88	0.88	0.351138
CANPARB_p17380-A	CPAR2_103230	135.21	128.45	131.06	137.96	0.1	0.39	0.41	0.41	0.73315
CANPARB_p17390-A	CPAR2_103240	302.77	287.63	360.39	379.36	0.4	3.4e-16	15.47	15.47	7.57473e-15
CANPARB_p17400-A	CPAR2_103250	26.2	24.89	19.76	20.8	-0.26	0.14	-0.84	0.84	0.371277
CANPARB_p17410-A	CPAR2_103260	37.09	35.24	42.27	44.5	0.34	0.014	1.85	1.85	0.062143
CANPARB_p17420-A	CPAR2_103270	6	5.7	8.52	8.97	0.65	0.061	1.21	1.21	0.201049
CANPARB_p17430-A	CPAR2_103280	29.4	27.93	46.7	49.16	0.82	2.4e-08	7.62	7.62	2.95544e-07
CANPARB_p17440-A	CPAR2_103290	11.24	10.68	8.29	8.73	-0.29	0.33	-0.48	0.48	0.66421
CANPARB_p17450-A	CPAR2_103310	153.58	145.9	161.95	170.48	0.22	0.0066	2.18	2.18	0.0328145
CANPARB_p17460-A	CPAR2_103320	1.57	1.49	1.42	1.49	0	1	0	0	1
CANPARB_p17470-A	CPAR2_103330	0.59	0.56	0.32	0.34	-0.73	1	0	0	1
CANPARB_p17480-A	CPAR2_103340	130.66	124.13	143	150.53	0.28	0.00053	3.28	3.28	0.00355997
CANPARB_p17490-A		68.22	64.81	112.97	118.92	0.88	6.4e-20	19.19	19.19	1.73753e-18
CANPARB_p17500-A	CPAR2_103350	2.48	2.36	3.32	3.49	0.57	0.34	0.47	0.47	0.677794
CANPARB_p17510-A	CPAR2_103360	217.24	206.38	184.62	194.34	-0.09	0.12	-0.91	0.91	0.330552
CANPARB_p17520-A	CPAR2_103370	2.11	2	2.77	2.92	0.54	0.5	0.3	0.3	0.846678
CANPARB_p17530-A	CPAR2_103380	10.59	10.06	9.08	9.56	-0.07	0.97	-0.01	0.01	1
CANPARB_p17540-A	CPAR2_103390	6.34	6.02	7.28	7.66	0.35	0.33	0.48	0.48	0.66421
CANPARB_p17550-A		127.19	120.83	99.4	104.63	-0.21	0.0085	-2.07	2.07	0.040701
CANPARB_p17560-A	CPAR2_103400	15.02	14.27	10.02	10.55	-0.44	0.074	-1.13	1.13	0.23235
CANPARB_p17570-A	CPAR2_103410	88.99	84.54	84.34	88.78	0.07	0.66	0.18	0.18	0.98983
CANPARB_p17580-A	CPAR2_103420	40.6	38.57	27.65	29.11	-0.41	0.0062	-2.21	2.21	0.0312516
CANPARB_p17590-A	CPAR2_103430	12.78	12.14	15.97	16.81	0.47	0.045	1.35	1.35	0.158998
CANPARB_p17600-A	CPAR2_103440	3.62	3.44	2.65	2.79	-0.3	0.84	-0.08	0.08	1
CANPARB_p17610-A	CPAR2_103450	421.48	400.4	285	300	-0.42	2.6e-18	-17.59	17.59	6.48556e-17
CANPARB_p17620-A	CPAR2_103460	8.32	7.9	7.73	8.14	0.04	1	0	0	1
CANPARB_p17630-A	CPAR2_103470	9.5	9.02	7.73	8.14	-0.15	0.78	-0.11	0.11	1
CANPARB_p17640-A	CPAR2_103480	4.87	4.63	4.86	5.12	0.15	0.93	0.03	0.03	1
CANPARB_p17650-A	CPAR2_103490	8.65	8.22	5.96	6.27	-0.39	0.23	-0.65	0.65	0.525239
CANPARB_p17660-A	CPAR2_103500	8.27	7.86	3.85	4.05	-0.95	0.012	-1.92	1.92	0.05388
CANPARB_p17670-A	CPAR2_103510	6.1	5.79	4.29	4.52	-0.36	0.51	-0.29	0.29	0.85444
CANPARB_p17680-A	CPAR2_103520	168.07	159.66	163.1	171.69	0.1	0.34	0.47	0.47	0.677794
CANPARB_p17690-A	CPAR2_103530	39.63	37.65	47.78	50.3	0.42	0.0015	2.84	2.84	0.00907306
CANPARB_p17700-A	CPAR2_103540	23.88	22.69	14.5	15.26	-0.57	0.004	-2.4	2.4	0.0214793
CANPARB_p17710-A	CPAR2_103550	6.54	6.21	5.24	5.52	-0.17	0.81	-0.09	0.09	1
CANPARB_p17720-A	CPAR2_103560	0.95	0.9	1.28	1.35	0.58	0.9	0.05	0.05	1
CANPARB_p17730-A	CPAR2_103570	1.86	1.77	2.99	3.15	0.83	0.26	0.58	0.58	0.573769
CANPARB_p17740-A	CPAR2_103580	7.84	7.45	9.41	9.91	0.41	0.17	0.76	0.76	0.427711
CANPARB_p17750-A	CPAR2_103590	18.58	17.65	20.9	22	0.32	0.1	0.98	0.98	0.289677
CANPARB_p17760-A	CPAR2_103600	56.99	54.14	54.63	57.51	0.09	0.68	0.17	0.17	1
CANPARB_p17770-A	CPAR2_103610	74.98	71.23	78.38	82.51	0.21	0.086	1.07	1.07	0.261177
CANPARB_p17780-A	CPAR2_103620	35.11	33.35	28.83	30.35	-0.14	0.36	-0.44	0.44	0.700674
CANPARB_p17790-A	CPAR2_103630	40.59	38.56	47.84	50.36	0.39	0.0027	2.58	2.58	0.0152712
CANPARB_p17800-A	CPAR2_103640	13.87	13.18	13.12	13.81	0.07	0.96	0.02	0.02	1
CANPARB_p17810-A	CPAR2_103650	0.34	0.32	1.18	1.24	1.95	0.33	0.48	0.48	0.66421
CANPARB_p17820-A	CPAR2_103660	2.7	2.56	2.86	3.01	0.23	0.99	0.01	0.01	1
CANPARB_p17830-A	CPAR2_103670	50.02	47.52	32.26	33.96	-0.48	0.00036	-3.44	3.44	0.00250455
CANPARB_p17840-A	CPAR2_103680	19.21	18.25	16.68	17.56	-0.06	0.88	-0.06	0.06	1
CANPARB_p17850-A	CPAR2_103690	2368.57	2250.11	1928.26	2029.77	-0.15	7e-15	-14.15	14.15	1.4489e-13
CANPARB_p17860-A	CPAR2_103700	118.05	112.15	61.39	64.62	-0.8	1.5e-16	-15.84	15.84	3.40681e-15
CANPARB_p17870-A	CPAR2_103710	19.36	18.39	14.02	14.76	-0.32	0.14	-0.85	0.85	0.371277
CANPARB_p17880-A	CPAR2_103720	2.37	2.25	2.88	3.03	0.43	0.7	0.16	0.16	1
CANPARB_p17890-A	CPAR2_103730	4.61	4.38	7.77	8.18	0.9	0.018	1.76	1.76	0.0769151
CANPARB_p17900-A	CPAR2_103740	15.3	14.53	9.18	9.66	-0.59	0.019	-1.71	1.71	0.0800166
CANPARB_p17910-A	CPAR2_103750	85.84	81.55	81.17	85.44	0.07	0.66	0.18	0.18	0.98983
CANPARB_p17920-A	CPAR2_103760	14.11	13.4	14.01	14.75	0.14	0.73	0.14	0.14	1
CANPARB_p17930-A	CPAR2_103770	59.75	56.76	54.18	57.03	0.01	0.99	0	0	1
CANPARB_p17940-A	CPAR2_103780	8.55	8.12	15.45	16.26	1	0.00014	3.85	3.85	0.00107241
CANPARB_p17950-A	CPAR2_103790	128.8	122.36	105.27	110.81	-0.14	0.061	-1.21	1.21	0.201049
CANPARB_p17960-A	CPAR2_103800	1527.59	1451.19	1265.64	1332.27	-0.12	1.2e-07	-6.93	6.93	1.38976e-06
CANPARB_p17970-A	CPAR2_103810	7.44	7.07	5.48	5.77	-0.29	0.54	-0.27	0.27	0.884642
CANPARB_p17980-A	CPAR2_103820	10.19	9.68	8.51	8.96	-0.11	0.83	-0.08	0.08	1
CANPARB_p17990-A	CPAR2_103830	16.89	16.05	16.92	17.81	0.15	0.67	0.17	0.17	0.997651
CANPARB_p18000-A	CPAR2_103840	389.48	370	290.09	305.36	-0.28	6.7e-09	-8.17	8.17	8.74897e-08
CANPARB_p18010-A	CPAR2_103850	10.2	9.69	9.75	10.26	0.08	0.89	0.05	0.05	1
CANPARB_p18020-A	CPAR2_103860	6.58	6.25	6.43	6.77	0.11	0.95	0.02	0.02	1
CANPARB_p18030-A	CPAR2_103870	10.13	9.62	7.25	7.63	-0.34	0.3	-0.52	0.52	0.6308
CANPARB_p18040-A	CPAR2_103880	2.66	2.53	4	4.21	0.74	0.17	0.77	0.77	0.427711
CANPARB_p18050-A	CPAR2_103890	9.89	9.4	9.16	9.64	0.04	1	0	0	1
CANPARB_p18060-A	CPAR2_103900	14.46	13.74	13.23	13.93	0.02	1	0	0	1
CANPARB_p18070-A	CPAR2_103910	191.92	182.32	150.28	158.19	-0.2	0.0016	-2.78	2.78	0.00957867
CANPARB_p18080-A	CPAR2_103920	41.16	39.1	44.29	46.62	0.25	0.086	1.07	1.07	0.261177
CANPARB_p18090-A	CPAR2_103930	45.9	43.6	31.27	32.92	-0.41	0.0038	-2.43	2.43	0.0206331
CANPARB_p18100-A	CPAR2_103940	759.1	721.14	662.12	696.98	-0.05	0.1	-1	1	0.289677
CANPARB_p18110-A	CPAR2_103950	31.68	30.1	24.22	25.5	-0.24	0.13	-0.88	0.88	0.351138
CANPARB_p18120-A	CPAR2_103960	3.52	3.34	3.96	4.17	0.32	0.62	0.21	0.21	0.956885
CANPARB_p18130-A	CPAR2_103970	291.03	276.48	295.89	311.47	0.17	0.017	1.77	1.77	0.0731777
CANPARB_p18140-A	CPAR2_103980	5.29	5.03	6.14	6.46	0.36	0.45	0.35	0.35	0.795955
CANPARB_p18150-A	CPAR2_103990	10.69	10.16	8.72	9.18	-0.15	0.69	-0.16	0.16	1
CANPARB_p18160-A	CPAR2_104000	10.36	9.84	9.17	9.65	-0.03	1	0	0	1
CANPARB_p18170-A	CPAR2_104010	11.09	10.54	14.22	14.97	0.51	0.036	1.44	1.44	0.134873
CANPARB_p18180-A	CPAR2_104020	7	6.65	4.94	5.2	-0.35	0.38	-0.42	0.42	0.72132
CANPARB_p18190-A	CPAR2_104030	48.79	46.35	48.12	50.65	0.13	0.55	0.26	0.26	0.894497
CANPARB_p18200-A	CPAR2_104040	126.65	120.32	134.99	142.1	0.24	0.0065	2.19	2.19	0.0324001
CANPARB_p18210-A	CPAR2_104050	32.65	31.02	27.33	28.77	-0.11	0.53	-0.27	0.27	0.875137
CANPARB_p18220-A	CPAR2_104060	23.26	22.1	15.48	16.29	-0.44	0.026	-1.58	1.58	0.103947
CANPARB_p18230-A	CPAR2_104070	7.1	6.74	5.8	6.11	-0.14	0.75	-0.12	0.12	1
CANPARB_p18240-A	CPAR2_104080	44.64	42.41	33.54	35.31	-0.26	0.053	-1.28	1.28	0.181337
CANPARB_p18250-A	CPAR2_104090	10.4	9.88	8.82	9.28	-0.09	0.91	-0.04	0.04	1
CANPARB_p18260-A	CPAR2_104100	12.33	11.71	11.54	12.15	0.05	0.98	0.01	0.01	1
CANPARB_p18270-A	CPAR2_104110	7.56	7.18	15.66	16.48	1.2	1.4e-05	4.85	4.85	0.00012457
CANPARB_p18280-A	CPAR2_104120	9.94	9.44	8.43	8.87	-0.09	0.95	-0.02	0.02	1
CANPARB_p18290-A	CPAR2_104130	451.27	428.7	393.79	414.52	-0.05	0.2	-0.7	0.7	0.476879
CANPARB_p18300-A	CPAR2_104135	14.67	13.94	12.46	13.12	-0.09	0.78	-0.11	0.11	1
CANPARB_p18310-A	CPAR2_104140	9.81	9.32	6.04	6.36	-0.55	0.087	-1.06	1.06	0.263665
CANPARB_p18320-A	CPAR2_104150	8.66	8.23	5.49	5.78	-0.51	0.14	-0.84	0.84	0.371277
CANPARB_p18330-A	CPAR2_104160	14.77	14.03	15.08	15.87	0.18	0.66	0.18	0.18	0.98983
CANPARB_p18340-A	CPAR2_104170	57.14	54.28	34.19	35.99	-0.59	7.6e-06	-5.12	5.12	7.0303e-05
CANPARB_p18350-A	CPAR2_104180	5.6	5.32	4.13	4.35	-0.29	0.65	-0.19	0.19	0.983934
CANPARB_p18360-A	CPAR2_104190	216.77	205.93	164.37	173.02	-0.25	6.1e-05	-4.22	4.22	0.000490437
CANPARB_p18370-A	CPAR2_104195	65.61	62.33	65.57	69.02	0.15	0.41	0.39	0.39	0.757093
CANPARB_p18380-A	CPAR2_104200	12.01	11.41	7.25	7.63	-0.58	0.052	-1.28	1.28	0.178439
CANPARB_p18390-A	CPAR2_104210	7.07	6.72	11.03	11.61	0.79	0.01	1.98	1.98	0.0459245
CANPARB_p18400-A	CPAR2_104220	108.09	102.68	120.61	126.96	0.31	0.00029	3.53	3.53	0.00207697
CANPARB_p18410-A	CPAR2_104230	28.6	27.17	22.83	24.03	-0.18	0.27	-0.56	0.56	0.587837
CANPARB_p18420-A	CPAR2_104240	8.96	8.51	8.75	9.21	0.11	0.86	0.07	0.07	1
CANPARB_p18430-A	CPAR2_104250	13.02	12.37	6.16	6.48	-0.93	0.002	-2.71	2.71	0.0117563
CANPARB_p18440-A	CPAR2_104260	12.55	11.92	12.44	13.09	0.13	0.83	0.08	0.08	1
CANPARB_p18450-A	CPAR2_104270	1.44	1.37	1.92	2.02	0.57	0.66	0.18	0.18	0.98983
CANPARB_p18460-A	CPAR2_104280	62.57	59.44	91.16	95.96	0.69	1.5e-11	10.81	10.81	2.5452e-10
CANPARB_p18470-A	CPAR2_104290	556.42	528.59	407.31	428.75	-0.3	8.5e-14	-13.07	13.07	1.66492e-12
CANPARB_p18480-A	CPAR2_104300	4.99	4.74	5.38	5.66	0.26	0.65	0.19	0.19	0.983934
CANPARB_p18490-A	CPAR2_104310	30.75	29.21	19.87	20.92	-0.48	0.0058	-2.24	2.24	0.029697
CANPARB_p18500-A	CPAR2_104320	4.89	4.65	2.36	2.48	-0.9	0.074	-1.13	1.13	0.23235
CANPARB_p18510-A	CPAR2_104330	26.43	25.11	15.19	15.99	-0.65	0.00076	-3.12	3.12	0.00494
CANPARB_p18520-A	CPAR2_104340	7.69	7.31	5.85	6.16	-0.25	0.62	-0.21	0.21	0.956885
CANPARB_p18530-A	CPAR2_104350	11.61	11.03	10.55	11.11	0.01	1	0	0	1
CANPARB_p18540-A	CPAR2_104360	16.02	15.22	13.97	14.71	-0.05	0.93	-0.03	0.03	1
CANPARB_p18550-A	CPAR2_104370	265.21	251.95	277.42	292.02	0.21	0.0012	2.91	2.91	0.00737305
CANPARB_p18560-A	CPAR2_104380	75.56	71.78	63.8	67.16	-0.1	0.31	-0.51	0.51	0.643253
CANPARB_p18570-A	CPAR2_104390	4.01	3.81	5.14	5.41	0.51	0.24	0.61	0.61	0.541926
CANPARB_p18580-A	CPAR2_104400	0.76	0.72	0.45	0.47	-0.62	1	0	0	1
CANPARB_p18590-A	CPAR2_104410	4.14	3.93	5.34	5.62	0.51	0.26	0.58	0.58	0.573769
CANPARB_p18600-A	CPAR2_104420	1.38	1.31	1.1	1.16	-0.18	1	0	0	1
CANPARB_p18610-A	CPAR2_104430	17.4	16.53	18.17	19.13	0.21	0.44	0.36	0.36	0.784927
CANPARB_p18620-A	CPAR2_104440	115.31	109.54	97.27	102.39	-0.1	0.21	-0.68	0.68	0.491685
CANPARB_p18630-A	CPAR2_104450	26510.6	25184.8	30205.1	31795.2	0.34	0	1000	1000	0
CANPARB_p18640-A	CPAR2_104460	235.9	224.1	143.97	151.55	-0.56	6.2e-18	-17.2	17.2	1.5142e-16
CANPARB_p18650-A	CPAR2_104470	12.17	11.56	10.33	10.87	-0.09	0.86	-0.06	0.06	1
CANPARB_p18660-A	CPAR2_104480	3.94	3.74	3.7	3.89	0.06	1	0	0	1
CANPARB_p18670-A	CPAR2_104490	29.85	28.36	26.97	28.39	0	1	0	0	1
CANPARB_p18680-A	CPAR2_104500	16.79	15.95	7.36	7.75	-1.04	9.1e-05	-4.04	4.04	0.000709168
CANPARB_p18690-A	CPAR2_104510	59.38	56.41	32.79	34.52	-0.71	8.2e-08	-7.08	7.08	9.68895e-07
CANPARB_p18700-A	CPAR2_104530	64.38	61.16	64.6	68	0.15	0.38	0.43	0.43	0.72132
CANPARB_p18710-A	CPAR2_104540	15.84	15.05	13.69	14.41	-0.06	0.95	-0.02	0.02	1
CANPARB_p18720-A		5.71	5.42	4.57	4.81	-0.17	0.75	-0.13	0.13	1
CANPARB_p18730-A	CPAR2_104550	33.54	31.86	21.65	22.79	-0.48	0.0037	-2.43	2.43	0.0201464
CANPARB_p18740-A	CPAR2_104560	16.48	15.66	14.45	15.21	-0.04	0.98	-0.01	0.01	1
CANPARB_p18750-A	CPAR2_104570	23.96	22.76	18.81	19.8	-0.2	0.3	-0.53	0.53	0.6308
CANPARB_p18760-A	CPAR2_104580	144.2	136.99	133.32	140.34	0.03	0.78	0.11	0.11	1
CANPARB_p18770-A	CPAR2_104590	12.61	11.98	13.71	14.43	0.27	0.32	0.49	0.49	0.653091
CANPARB_p18780-A	CPAR2_104600	3.84	3.65	3.11	3.27	-0.16	1	0	0	1
CANPARB_p18790-A	CPAR2_104610	80.11	76.1	76.21	80.22	0.08	0.63	0.2	0.2	0.967713
CANPARB_p18800-A	CPAR2_104620	11.69	11.11	15.62	16.44	0.57	0.018	1.74	1.74	0.0769151
CANPARB_p18810-A	CPAR2_104630	2.59	2.46	2.92	3.07	0.32	0.74	0.13	0.13	1
CANPARB_p18820-A	CPAR2_104650	16.01	15.21	13.69	14.41	-0.08	0.85	-0.07	0.07	1
CANPARB_p18830-A	CPAR2_104660	3.05	2.9	1.94	2.04	-0.5	0.56	-0.25	0.25	0.90446
CANPARB_p18840-A	CPAR2_104670	64.86	61.62	81.15	85.42	0.47	4.1e-06	5.39	5.39	3.92967e-05
CANPARB_p18850-A	CPAR2_104680	4.89	4.65	4.71	4.96	0.09	1	0	0	1
CANPARB_p18860-A	CPAR2_104690	189.44	179.97	165.59	174.31	-0.05	0.44	-0.36	0.36	0.784927
CANPARB_p18870-A	CPAR2_104700	18.95	18	15.45	16.26	-0.15	0.51	-0.29	0.29	0.85444
CANPARB_p18880-A	CPAR2_104710	378.71	359.77	349.02	367.39	0.03	0.68	0.17	0.17	1
CANPARB_p18890-A	CPAR2_104720	1.52	1.44	1.68	1.77	0.29	1	0	0	1
CANPARB_p18900-A	CPAR2_104730	6.46	6.14	4.36	4.59	-0.42	0.32	-0.49	0.49	0.653091
CANPARB_p18910-A	CPAR2_104740	0.9	0.85	1.89	1.99	1.22	0.15	0.81	0.81	0.391395
CANPARB_p18920-A	CPAR2_104750	0.83	0.79	1.42	1.49	0.92	0.48	0.31	0.31	0.827699
CANPARB_p18930-A	CPAR2_104760	15.12	14.36	10.77	11.34	-0.34	0.18	-0.74	0.74	0.44614
CANPARB_p18940-A	CPAR2_104770	9.61	9.13	8.71	9.17	0.01	1	0	0	1
CANPARB_p18950-A	CPAR2_104780	1.8	1.71	1.49	1.57	-0.12	1	0	0	1
CANPARB_p18960-A	CPAR2_104790	36.3	34.48	32.72	34.44	0	1	0	0	1
CANPARB_p18970-A	CPAR2_104800	3.28	3.12	2.14	2.25	-0.47	0.54	-0.26	0.26	0.884642
CANPARB_p18980-A	CPAR2_104810	18.58	17.65	10.13	10.66	-0.73	0.0026	-2.59	2.59	0.0147485
CANPARB_p18990-A	CPAR2_104820	5.2	4.94	4.14	4.36	-0.18	0.96	-0.02	0.02	1
CANPARB_p19000-A	CPAR2_104830	16.11	15.3	18.9	19.89	0.38	0.064	1.19	1.19	0.208232
CANPARB_p19010-A	CPAR2_104840	11.8	11.21	13.08	13.77	0.3	0.26	0.59	0.59	0.573769
CANPARB_p19020-A	CPAR2_104850	34.46	32.74	24.55	25.84	-0.34	0.031	-1.5	1.5	0.119437
CANPARB_p19030-A	CPAR2_104860	1.4	1.33	1.22	1.28	-0.05	1	0	0	1
CANPARB_p19040-A	CPAR2_104870	0.86	0.82	1.76	1.85	1.18	0.23	0.64	0.64	0.525239
CANPARB_p19050-A	CPAR2_104880	1.91	1.81	1.67	1.76	-0.05	1	0	0	1
CANPARB_p19060-A	CPAR2_104890	15.41	14.64	9.74	10.25	-0.51	0.049	-1.31	1.31	0.170246
CANPARB_p19070-A	CPAR2_104900	58.08	55.18	85.17	89.65	0.7	3.9e-11	10.41	10.41	6.41248e-10
CANPARB_p19080-A	CPAR2_104910	26.94	25.59	27.6	29.05	0.18	0.45	0.35	0.35	0.795955
CANPARB_p19090-A	CPAR2_104920	17.48	16.61	9.88	10.4	-0.68	0.0043	-2.37	2.37	0.0229635
CANPARB_p19100-A	CPAR2_104930	8.37	7.95	7.56	7.96	0	1	0	0	1
CANPARB_p19110-A	CPAR2_104940	0	0	0.35	0.37	1000000	0.48	0.32	0.32	0.827699
CANPARB_p19120-A	CPAR2_104950	29.95	28.45	25.96	27.33	-0.06	0.71	-0.15	0.15	1
CANPARB_p19130-A	CPAR2_104960	37.34	35.47	29.7	31.26	-0.18	0.2	-0.69	0.69	0.476879
CANPARB_p19140-A	CPAR2_104970	17.79	16.9	10.19	10.73	-0.65	0.0057	-2.24	2.24	0.029262
CANPARB_p19150-A	CPAR2_104980	45.96	43.66	36.39	38.31	-0.19	0.15	-0.81	0.81	0.391395
CANPARB_p19160-A	CPAR2_104990	35.69	33.91	24.81	26.12	-0.38	0.016	-1.79	1.79	0.0695917
CANPARB_p19170-A	CPAR2_105000	20.38	19.36	15.07	15.86	-0.29	0.18	-0.75	0.75	0.44614
CANPARB_p19180-A	CPAR2_105010	7.96	7.56	8.79	9.25	0.29	0.45	0.35	0.35	0.795955
CANPARB_p19190-A	CPAR2_105020	0.65	0.62	0.97	1.02	0.72	0.91	0.04	0.04	1
CANPARB_p19200-A	CPAR2_105030	6.45	6.13	5.44	5.73	-0.1	0.93	-0.03	0.03	1
CANPARB_p19210-A	CPAR2_105040	7.11	6.75	6.35	6.68	-0.02	1	0	0	1
CANPARB_p19220-A	CPAR2_105050	374.35	355.63	354.04	372.68	0.07	0.35	0.46	0.46	0.68879
CANPARB_p19230-A	CPAR2_105060	11.05	10.5	9.99	10.52	0	1	0	0	1
CANPARB_p19240-A	CPAR2_105070	36.68	34.85	29.13	30.66	-0.18	0.21	-0.68	0.68	0.491685
CANPARB_p19250-A	CPAR2_105080	3.59	3.41	3.1	3.26	-0.06	1	0	0	1
CANPARB_p19260-A	CPAR2_105090	43.26	41.1	42.17	44.39	0.11	0.64	0.19	0.19	0.975628
CANPARB_p19270-A	CPAR2_105100	23.55	22.37	31.4	33.05	0.56	0.00079	3.1	3.1	0.00510092
CANPARB_p19280-A	CPAR2_105110	13.09	12.44	11.7	12.32	-0.01	1	0	0	1
CANPARB_p19290-A	CPAR2_105120	22.12	21.01	17.33	18.24	-0.2	0.3	-0.53	0.53	0.6308
CANPARB_p19300-A	CPAR2_105130	820.52	779.48	998.85	1051.43	0.43	0	1000	1000	0
CANPARB_p19310-A	CPAR2_105140	7.73	7.34	5.61	5.91	-0.31	0.36	-0.45	0.45	0.700674
CANPARB_p19320-A	CPAR2_105150	3.08	2.93	2.93	3.08	0.08	1	0	0	1
CANPARB_p19330-A	CPAR2_105160	1093.22	1038.55	901.35	948.8	-0.13	2e-06	-5.7	5.7	1.98876e-05
CANPARB_p19340-A	CPAR2_105170	17.48	16.61	16.37	17.23	0.05	0.97	0.01	0.01	1
CANPARB_p19350-A	CPAR2_105180	35.64	33.86	24.26	25.54	-0.41	0.01	-1.99	1.99	0.0459245
CANPARB_p19360-A	CPAR2_105190	0.98	0.93	2.06	2.17	1.22	0.19	0.73	0.73	0.462674
CANPARB_p19370-A	CPAR2_105200	15.51	14.73	15.49	16.31	0.15	0.75	0.13	0.13	1
CANPARB_p19380-A	CPAR2_105210	6.68	6.35	5.34	5.62	-0.17	0.79	-0.1	0.1	1
CANPARB_p19390-A	CPAR2_105220	20.99	19.94	20.23	21.29	0.09	0.8	0.09	0.09	1
CANPARB_p19400-A	CPAR2_105230	7.44	7.07	6.03	6.35	-0.16	0.85	-0.07	0.07	1
CANPARB_p19410-A	CPAR2_105240	3.86	3.67	5.09	5.36	0.55	0.3	0.52	0.52	0.6308
CANPARB_p19420-A	CPAR2_105250	116.81	110.97	97.38	102.51	-0.11	0.15	-0.82	0.82	0.391395
CANPARB_p19430-A	CPAR2_105260	6.08	5.78	8.54	8.99	0.64	0.062	1.21	1.21	0.20354
CANPARB_p19440-A	CPAR2_105270	811.68	771.09	728.63	766.99	-0.01	0.78	-0.11	0.11	1
CANPARB_p19450-A	CPAR2_105280	3.8	3.61	6.53	6.87	0.93	0.021	1.67	1.67	0.0868724
CANPARB_p19460-A	CPAR2_105290	6.69	6.36	5.7	6	-0.08	0.99	-0.01	0.01	1
CANPARB_p19470-A	CPAR2_105300	60.73	57.69	57.45	60.47	0.07	0.72	0.14	0.14	1
CANPARB_p19480-A	CPAR2_105310	72.47	68.85	67.84	71.41	0.05	0.76	0.12	0.12	1
CANPARB_p19490-A	CPAR2_105320	71.37	67.8	48.66	51.22	-0.4	0.0003	-3.52	3.52	0.00214071
CANPARB_p19500-A	CPAR2_105330	65.98	62.68	60.28	63.45	0.02	0.97	0.01	0.01	1
CANPARB_p19510-A	CPAR2_105340	4018.2	3817.24	5006.06	5269.6	0.47	0	1000	1000	0
CANPARB_p19520-A	CPAR2_105350	12.36	11.74	14.65	15.42	0.39	0.11	0.97	0.97	0.309431
CANPARB_p19530-A	CPAR2_105360	517.79	491.89	327.75	345	-0.51	3.2e-31	-30.5	30.5	1.22884e-29
CANPARB_p19540-A	CPAR2_105370	14.74	14	11.29	11.88	-0.24	0.39	-0.41	0.41	0.73315
CANPARB_p19550-A	CPAR2_105380	92.98	88.33	84.68	89.14	0.01	0.97	0.01	0.01	1
CANPARB_p19560-A	CPAR2_105390	4.12	3.91	3.97	4.18	0.09	0.98	0.01	0.01	1
CANPARB_p19570-A	CPAR2_105400	84.19	79.98	110.67	116.5	0.54	2.1e-09	8.68	8.68	2.86395e-08
CANPARB_p19580-A	CPAR2_105410	3.37	3.2	2.18	2.29	-0.48	0.54	-0.27	0.27	0.884642
CANPARB_p19590-A	CPAR2_105420	15.49	14.72	9.49	9.99	-0.56	0.025	-1.6	1.6	0.100499
CANPARB_p19600-A	CPAR2_105430	22.89	21.75	26.1	27.47	0.34	0.052	1.28	1.28	0.178439
CANPARB_p19610-A	CPAR2_105440	98.87	93.93	49.81	52.43	-0.84	2.2e-15	-14.65	14.65	4.68664e-14
CANPARB_p19620-A	CPAR2_105450	2.78	2.64	4.1	4.32	0.71	0.19	0.73	0.73	0.462674
CANPARB_p19630-A	CPAR2_105460	20.38	19.36	16.91	17.8	-0.12	0.57	-0.24	0.24	0.914538
CANPARB_p19640-A	CPAR2_105470	5.1	4.84	4.04	4.25	-0.19	0.81	-0.09	0.09	1
CANPARB_p19650-A	CPAR2_105480	435.03	413.27	319.71	336.54	-0.3	7.3e-11	-10.14	10.14	1.16421e-09
CANPARB_p19660-A	CPAR2_105490	52.84	50.2	47.85	50.37	0.01	1	0	0	1
CANPARB_p19670-A	CPAR2_105500	314.7	298.96	206.4	217.27	-0.46	1.1e-16	-15.96	15.96	2.5479e-15
CANPARB_p19680-A	CPAR2_105510	16.98	16.13	13.48	14.19	-0.19	0.42	-0.37	0.37	0.768267
CANPARB_p19690-A	CPAR2_105520	5.49	5.22	6.5	6.84	0.39	0.32	0.49	0.49	0.653091
CANPARB_p19700-A	CPAR2_105530	4.19	3.98	3.36	3.54	-0.17	0.92	-0.04	0.04	1
CANPARB_p19710-A	CPAR2_105540	5.92	5.62	5.56	5.85	0.06	1	0	0	1
CANPARB_p19720-A	CPAR2_105550	45.65	43.37	65.65	69.11	0.67	2.2e-08	7.66	7.66	2.71488e-07
CANPARB_p19730-A	CPAR2_105560	4.67	4.44	4.64	4.88	0.14	0.9	0.05	0.05	1
CANPARB_p19740-A	CPAR2_105570	16.55	15.72	18.23	19.19	0.29	0.2	0.71	0.71	0.476879
CANPARB_p19750-A	CPAR2_105580	7.07	6.72	5.92	6.23	-0.11	0.87	-0.06	0.06	1
CANPARB_p19760-A	CPAR2_105590	10.25	9.74	10.46	11.01	0.18	0.73	0.14	0.14	1
CANPARB_p19770-A	CPAR2_105600	21.48	20.41	25.31	26.64	0.38	0.029	1.54	1.54	0.113759
CANPARB_p19780-A	CPAR2_105610	42.06	39.96	34.07	35.86	-0.16	0.25	-0.61	0.61	0.558031
CANPARB_p19790-A	CPAR2_105620	29.2	27.74	31.55	33.21	0.26	0.14	0.86	0.86	0.371277
CANPARB_p19800-A	CPAR2_105630	10.75	10.21	6.49	6.83	-0.58	0.052	-1.28	1.28	0.178439
CANPARB_p19810-A	CPAR2_105640	5.94	5.64	3.73	3.93	-0.52	0.2	-0.69	0.69	0.476879
CANPARB_p19820-A	CPAR2_105650	7.91	7.51	11.16	11.75	0.64	0.024	1.63	1.63	0.0975543
CANPARB_p19830-A	CPAR2_105660	34.98	33.23	35.52	37.39	0.17	0.48	0.32	0.32	0.827699
CANPARB_p19840-A	CPAR2_105670	7.35	6.98	6.94	7.31	0.07	1	0	0	1
CANPARB_p19850-A	CPAR2_105680	5.69	5.41	4.7	4.95	-0.13	0.88	-0.06	0.06	1
CANPARB_p19860-A	CPAR2_105690	5.6	5.32	11.39	11.99	1.17	0.00025	3.59	3.59	0.00181048
CANPARB_p19870-A	CPAR2_105700	0.78	0.74	1.49	1.57	1.09	0.49	0.31	0.31	0.837275
CANPARB_p19880-A	CPAR2_105710	1.39	1.32	2.25	2.37	0.85	0.36	0.44	0.44	0.700674
CANPARB_p19890-A	CPAR2_105720	13.11	12.45	11.69	12.31	-0.02	1	0	0	1
CANPARB_p19900-A	CPAR2_105730	4.28	4.07	4.94	5.2	0.36	0.49	0.31	0.31	0.837275
CANPARB_p19910-A	CPAR2_105740	0.32	0.3	0.14	0.15	-1.01	1	0	0	1
CANPARB_p19920-A	CPAR2_105750	0.16	0.15	0.08	0.08	-0.96	1	0	0	1
CANPARB_p19930-A	CPAR2_105760	3.11	2.95	2.17	2.28	-0.37	0.72	-0.14	0.14	1
CANPARB_p19940-A	CPAR2_105770	12.18	11.57	6.33	6.66	-0.8	0.0098	-2.01	2.01	0.0456525
CANPARB_p19950-A	CPAR2_105780	49.89	47.39	35.17	37.02	-0.36	0.0069	-2.16	2.16	0.0341896
CANPARB_p19960-A	CPAR2_105790	220.38	209.36	149.61	157.49	-0.41	2.9e-10	-9.54	9.54	4.34033e-09
CANPARB_p19970-A	CPAR2_105800	6.48	6.16	7.05	7.42	0.27	0.54	0.27	0.27	0.884642
CANPARB_p19980-A	CPAR2_105810	14.52	13.79	11.52	12.13	-0.19	0.51	-0.29	0.29	0.85444
CANPARB_p19990-A	CPAR2_105820	52.31	49.69	46.67	49.13	-0.02	0.97	-0.01	0.01	1
[truncated: 3,838 more rows]
