# Supplementary material for: Transcriptome and proteome profiling reveals complex adaptations of Candida parapsilosis cells assimilating hydroxyaromatic carbon sources
Source: PLoS Genet. 2022 Mar 7;18(3):e1009815. doi: 10.1371/journal.pgen.1009815 (PMC8929692; doi:10.1371/journal.pgen.1009815)
Supplement: S3 Table — Lists of proteins identified in the extracts of C. parapsilosis CLIB214 cells grown in synthetic media containing 3-hydroxybenzoate (S3OH), 4-hydroxybenzoate (S4OH), hydroquinone (SHyd) or galactose (SGal) as a carbon source. Protein spectra were subjected to label-free quantification (LFQ) and statistically evaluated. (XLSX) [file pgen.1009815.s003.xlsx]

## Sheet: Sheet 1
Name CLIB214	Name CDC317	LFQ intensity S3OH1	LFQ intensity S3OH2	LFQ intensity S3OH3	LFQ intensity S4OH1	LFQ intensity S4OH2	LFQ intensity S4OH3	LFQ intensity SGal1	LFQ intensity SGal2	LFQ intensity SGal3	LFQ intensity SHyd1	LFQ intensity SHyd2	LFQ intensity SHyd3	ANOVA Significant	Peptides	Razor + unique peptides	Unique peptides	Sequence coverage [%]	Unique + razor sequence coverage [%]	Unique sequence coverage [%]	Mol. weight [kDa]	Q-value	Score	Intensity	iBAQ peptides	MS/MS count	(-log ANOVA p-value)	ANOVA q-value	log2(mean S3OH/mean SGal)	log2(mean S4OH/mean SGal)	log2(mean SHyd/mean SGal)	log2(mean S3OH/mean S4OH)	log2(mean SHyd/mean S4OH)
CANPARB_p00110-A	CPAR2_200110	1.2205e+06	1.1848e+06	1.2071e+06	1.0208e+06	1.0276e+06	1.3542e+06	2113999	2111100	2.0385e+06	1.4381e+06	1.2931e+06	1.4679e+06	+	18	18	17	12.7	12.7	12.2	193.39	0	54.561	104840000	84	36	3.94632	0.000268657	-0.794034	-0.880354	-0.576911	0.0863195	0.303443
CANPARB_p00120-A	CPAR2_200120	5434703	5.2848e+06	5589100	4.5399e+06	4.511e+06	5169898	10339003	9889505	10400999	6.9758e+06	6494096	6.8191e+06	+	15	15	15	54.8	54.8	54.8	41.475	0	192.52	398500000	15	290	6.68506	0	-0.909289	-1.10692	-0.594225	0.197631	0.512694
CANPARB_p00130-A	CPAR2_200130	1.8866e+06	1.9685e+06	2.1095e+06	1.8485e+06	1.7496e+06	2.0407e+06	2116001	2.364e+06	2512700	1.5928e+06	1.9316e+06	1.9185e+06	+	7	7	7	31.1	31.1	31.1	39.098	0	50.903	79429000	20	41	1.54321	0.00327517	-0.229424	-0.310461	-0.361474	0.0810369	-0.0510128
CANPARB_p00170-A	CPAR2_200170	658260	1.108e+06	558830	409910	420010	415180	2632700	2286099	2.4138e+06	317170	369140	356010	+	12	12	12	27.9	27.9	27.9	75.23	0	48.388	75759000	33	56	5.28068	0	-1.65704	-2.55806	-2.81453	0.901026	-0.256463
CANPARB_p00280-A	CPAR2_200280	7785297	7.2135e+06	7031102	5837299	5.3763e+06	4.8287e+06	30260992	29014980	34004992	6806297	7064898	7.4374e+06	+	25	25	25	85.8	85.8	85.8	39.588	0	323.31	1728800000	21	789	8.17308	0	-2.08212	-2.5397	-2.13015	0.457582	0.409554
CANPARB_p00290-A	CPAR2_200290	17553996	17592006	16732006	12884004	11198998	13769997	23501010	21495006	21456988	14882998	15559996	14241008	+	7	7	7	53.4	53.4	53.4	17.303	0	250.67	719910000	8	258	4.4999	0.000223684	-0.357211	-0.811927	-0.572576	0.454716	0.239351
CANPARB_p00360-A	CPAR2_200360	6251799	5.0167e+06	5.5048e+06	5.1726e+06	6561402	7.1026e+06	8641901	7.6158e+06	7856195	4889399	4650297	5.3537e+06	+	14	14	14	59.2	59.2	59.2	24.638	0	138.93	361580000	11	309	2.40937	0.000636842	-0.523698	-0.356326	-0.695192	-0.167372	-0.338866
CANPARB_p00440-A	CPAR2_200440	947210	647232	227971	129648	172675	283516	1.2173e+06	1.254e+06	1.6921e+06	1.0746e+06	1.1414e+06	1.1975e+06	+	2	2	2	21.5	21.5	21.5	21.942	0	11.301	21250000	13	16	2.77295	0.000464978	-1.19191	-2.82919	-0.28651	1.63727	2.54268
CANPARB_p00470-A	CPAR2_200470	1.4001e+06	696090	1.1442e+06	2355800	2298099	1.5139e+06	1.4872e+06	1578201	1.5814e+06	1.3545e+06	1.5203e+06	1.5079e+06	+	3	3	3	16.4	16.4	16.4	31.537	0	25.825	35380000	11	37	1.41879	0.00437743	-0.52007	0.408518	-0.0844181	-0.928588	-0.492936
CANPARB_p00490-A	CPAR2_200490	21868992	20721000	19841002	20235000	17612996	27607982	24304008	24753000	24574996	22995000	24392014	27492994		5	5	5	63.1	63.1	63.1	11.225	0	117.94	1134600000	8	272	0.577052	0.0583922	-0.238071	-0.169808	0.0242476	-0.0682626	0.194056
CANPARB_p00510-A	CPAR2_200520	37665004	31964980	31093014	15096009	15093994	7.9858e+06	54230968	47862992	51564028	25367994	28935990	24480016	+	28	3	0	82.8	5.2	0	42.148	0	80.971	884900000	17	177	3.84127	0.000263529	-0.60933	-2.00899	-0.963748	1.39966	1.04524
CANPARB_p00540-A	CPAR2_200560	18612012	16658990	17942008	12941005	11700001	11817996	16855006	16320999	15614998	12321008	12651005	14006003	+	13	13	13	48.5	48.5	48.5	40.194	0	276.46	989650000	18	354	4.05276	0.000284211	0.125164	-0.42034	-0.323954	0.545504	0.0963856
CANPARB_p00560-A	CPAR2_200580	1150600	1.1016e+06	1.1865e+06	962820	956560	884940	1.2381e+06	1.1328e+06	1.2532e+06	1.0332e+06	828300	925510	+	7	7	7	25	25	25	37.927	0	18.745	44934000	21	22	2.60567	0.000519041	-0.0757597	-0.369971	-0.378905	0.294211	-0.00893364
CANPARB_p00570-A	CPAR2_200590	1.2112e+06	1.3925e+06	985020	754280	772710	1.0034e+06	1.601e+06	1.8898e+06	1600300	601780	594200	649790	+	7	7	7	31	31	31	28.979	0	19.795	50395000	12	37	4.18825	0.000252149	-0.504508	-1.00862	-1.46375	0.50411	-0.455137
CANPARB_p00620-A	CPAR2_200640	16635001	15793990	16134009	16884000	17442006	8847495	5563099	5.3901e+06	5060302	11140004	10414993	11523994	+	26	26	26	51.2	51.2	51.2	75.42	0	323.31	1454700000	30	838	3.26444	0.000285714	1.60057	1.43086	1.04663	0.169711	-0.384231
CANPARB_p00630-A	CPAR2_200650	10454006	10239998	9006096	7.7304e+06	6278296	17844002	30869010	27893012	29235000	13583003	12388008	14492001	+	32	32	32	69.6	69.6	69.6	58.054	0	323.31	2118700000	26	982	2.37878	0.000694517	-1.56699	-1.46604	-1.12085	-0.100948	0.345188
CANPARB_p00670-A	CPAR2_200690	4990099	4.2845e+06	4702502	3293900	3.4815e+06	4026102	4.8311e+06	4.074e+06	3775799	2591800	2.6353e+06	2.9189e+06	+	24	24	24	47.2	47.2	47.2	78.879	0	118.79	237910000	40	107	3.19699	0.000289753	0.140408	-0.231426	-0.638493	0.371833	-0.407068
CANPARB_p00760-A	CPAR2_200780	2.3258e+06	4452398	3.8258e+06	1.4848e+06	1402700	2.4063e+06	2.7117e+06	4749098	2677599	2.4954e+06	2.2493e+06	2.4663e+06	+	4	4	4	38.1	38.1	38.1	16.408	0	42.59	87526000	4	43	1.25801	0.00639292	0.0647789	-0.937454	-0.491558	1.00223	0.445896
CANPARB_p00780-A	CPAR2_200800	3.5376e+06	3.2954e+06	3.5988e+06	4.5051e+06	4409599	5.719e+06	4.7392e+06	4.7304e+06	4.7675e+06	4828897	4.8275e+06	5220801	+	21	21	21	51.7	51.7	51.7	56.241	0	267.8	483990000	26	422	2.76142	0.000468148	-0.448667	0.0396398	0.0634477	-0.488307	0.0238078
CANPARB_p00820-A	CPAR2_200840	1.8378e+06	1.3786e+06	1723700	844230	631200	709960	2.2402e+06	1.8905e+06	2232099	1.0254e+06	965400	1.0144e+06	+	4	4	4	26.1	26.1	26.1	30.041	0	37.991	44991000	10	42	4.83337	0.000109375	-0.365122	-1.54177	-1.0822	1.17665	0.459571
CANPARB_p00830-A	CPAR2_200850	905610	937400	1.221e+06	561360	409160	523700	1.4029e+06	1.2879e+06	1.4153e+06	820080	885830	768710	+	4	4	4	40.7	40.7	40.7	13.728	0	39.483	36773000	7	32	4.24505	0.000224189	-0.422348	-1.45838	-0.730562	1.03603	0.727815
CANPARB_p01150-A;CANPARB_p00870-A	CPAR2_200890;CPAR2_201160	817450	580140	609990	420865	222157	3625698	9449399	9652599	10806004	4.4264e+06	2.8419e+06	4226299	+	2	2	2	24.3	24.3	24.3	11.817	0	48.592	96500000	4	48	2.28477	0.000798995	-3.897	-2.80866	-1.37958	-1.08835	1.42908
CANPARB_p01080-A	CPAR2_201090	825550	781070	780150	610090	642080	593250	1.494e+06	880890	810040	705680	684010	667390	+	5	5	5	26.6	26.6	26.6	28.303	0	30.842	33169000	14	6	1.53714	0.00331166	-0.416201	-0.787313	-0.630663	0.371112	0.156649
CANPARB_p01160-A	CPAR2_201170	1.0972e+06	898930	1.0632e+06	1.1563e+06	1.1503e+06	1.0817e+06	142135	890640	911310	837071	791980	840049		5	5	5	11.5	11.5	11.5	59.34	0	20.978	27961000	30	9	0.527775	0.071539	0.654125	0.801471	0.344894	-0.147346	-0.456576
CANPARB_p01190-A	CPAR2_201200	2.8331e+06	2.4246e+06	2.3522e+06	3.2199e+06	3.4223e+06	4.2633e+06	2.7658e+06	3.0413e+06	2.4225e+06	3537501	3.4939e+06	3475999	+	13	11	11	55.7	50.2	50.2	21.897	0	152.35	214490000	12	157	2.13424	0.00100357	-0.112945	0.406161	0.352511	-0.519106	-0.0536501
CANPARB_p01220-A	CPAR2_201230	1.9968e+06	1.7587e+06	1.9767e+06	1.757e+06	1.5822e+06	1871300	1.8644e+06	1.6971e+06	1.7802e+06	1.4661e+06	1563700	1.6989e+06	+	11	11	11	27.8	27.8	27.8	45.817	0	48.489	126140000	22	114	1.2475	0.0065737	0.101791	-0.0358769	-0.175855	0.137668	-0.139978
CANPARB_p01230-A	CPAR2_201240	8797398	9395596	9205202	9323998	10202998	8.3064e+06	2275199	1.9786e+06	1849100	6.2305e+06	6.0128e+06	6.1631e+06	+	27	27	27	62.8	62.8	62.8	49.596	0	323.31	774920000	25	547	7.60427	0	2.16651	2.18925	1.59264	-0.0227361	-0.596609
CANPARB_p01240-A	CPAR2_201250	2.2574e+06	2044199	2.1748e+06	424400	3691498	3034998	5930301	2566601	3.0571e+06	2243700	2.5606e+06	2555600		3	3	3	26.2	26.2	26.2	19.04	0	11.049	47177000	7	30	0.253158	0.261923	-0.835129	-0.692196	-0.650635	-0.142932	0.0415619
CANPARB_p01260-A	CPAR2_201270	3.0082e+06	3.153e+06	3402802	2.7457e+06	2.9967e+06	2525499	3153899	3.1346e+06	3.3861e+06	2326400	2510399	2959898	+	14	14	14	50.9	50.9	50.9	44.239	0	151.78	309470000	17	231	1.52723	0.00336702	-0.0165871	-0.22668	-0.311338	0.210093	-0.0846579
CANPARB_p01280-A	CPAR2_201290	33553988	40619016	40562024	17532010	24669984	7.3507e+06	33001984	31744008	43043984	12188995	16466995	17519010	+	14	14	14	93	93	93	13.868	0	143.57	901560000	6	362	1.89735	0.0016148	0.0900829	-1.12119	-1.22304	1.21127	-0.101851
CANPARB_p01320-A	CPAR2_201340	928770	753570	487237	161108	142112	299168	384277	361338	459619	607650	185421	260704	+	2	2	2	6.1	6.1	6.1	37.764	0.00058514	4.5434	7403900	8	4	1.59521	0.00295127	0.848101	-1.00055	-0.193746	1.84865	0.806802
CANPARB_p01330-A	CPAR2_201350	496500	432110	458860	432470	483720	257105	531370	472180	468190	455740	425880	434570		6	6	6	19.3	19.3	19.3	33.271	0	14.7	20782000	17	7	0.430107	0.111152	-0.0850664	-0.326957	-0.161156	0.241891	0.165801
CANPARB_p01340-A	CPAR2_201360	7.363e+06	6.6554e+06	6244596	5.8221e+06	6.9709e+06	6655998	9646896	8081896	9018404	7.0387e+06	6.0402e+06	6384398	+	29	29	29	39.4	39.4	39.4	101.73	0	223.47	404530000	49	291	2.2927	0.000790932	-0.40054	-0.459692	-0.458631	0.0591517	0.00106023
CANPARB_p01350-A	CPAR2_201370	7103100	6191900	6692396	7.2874e+06	5.7274e+06	7426697	6472299	6.4961e+06	6135802	11407999	9186200	9368097	+	24	24	22	59.4	59.4	56.2	33.384	0	323.31	812790000	21	596	2.66061	0.000498567	0.0652008	0.0976112	0.649258	-0.0324103	0.551647
CANPARB_p01360-A	CPAR2_201380	652000	643830	706120	737860	692710	829260	719180	716170	807910	715030	700210	620100		4	4	4	14.4	14.4	14.4	34.165	0	8.3335	25462000	17	5	0.786712	0.0265078	-0.164191	0.0106174	-0.140326	-0.174808	-0.150943
CANPARB_p01430-A	CPAR2_201450	6196502	6027700	6.5713e+06	4544098	5.7283e+06	6349801	3.8499e+06	4.5369e+06	4.7596e+06	5.1306e+06	5.8559e+06	5.7458e+06	+	7	7	7	35	35	35	32.806	0	46.026	127680000	17	92	1.63984	0.00272063	0.515719	0.338443	0.347967	0.177276	0.00952385
CANPARB_p01460-A	CPAR2_201480	2.8289e+06	1.5482e+06	3.1788e+06	1686399	1.993e+06	3.8953e+06	2.5055e+06	1.5207e+06	1.3234e+06	1.9326e+06	1.4694e+06	1.8191e+06		13	13	13	8.4	8.4	8.4	175.71	0	32.326	83170000	88	44	0.309016	0.198685	0.498173	0.501758	-0.0350764	-0.00358487	-0.536834
CANPARB_p01480-A	CPAR2_201500	4.6834e+06	3.6145e+06	3.4363e+06	6305697	6.4447e+06	4.4828e+06	692170	620930	602560	4.0528e+06	4.2333e+06	4206399	+	20	20	20	49.6	49.6	49.6	63.978	0	132.54	229000000	23	105	6.72648	0	2.61481	3.16928	2.70515	-0.554471	-0.464129
CANPARB_p01520-A	CPAR2_201540	2.8758e+06	2.6277e+06	2837100	4.1317e+06	5.0237e+06	4483901	679770	689120	609670	3.0708e+06	3356699	3.6454e+06	+	36	36	36	62	62	62	72.798	0	309.9	455270000	43	437	8.18609	0	2.0757	2.78525	2.34796	-0.709547	-0.437291
CANPARB_p01530-A	CPAR2_201550	4972200	4462599	5.0455e+06	5567300	4882197	7371302	8.3104e+06	7343104	7.7504e+06	5.6428e+06	5.7389e+06	6.8208e+06	+	3	3	3	19.4	19.4	19.4	20.586	0	129.04	186120000	6	99	1.95811	0.00151955	-0.692658	-0.393187	-0.362612	-0.299471	0.0305747
CANPARB_p01550-A	CPAR2_201570	68878024	59797980	61316984	35588024	28768002	40630992	65059028	56909004	60946988	50639020	48958024	48123012	+	30	30	30	80.3	80.3	80.3	41.733	0	323.31	8804700000	21	2135	3.5025	0.000285714	0.0547727	-0.800963	-0.308308	0.855735	0.492655
CANPARB_p01610-A	CPAR2_201630	2.6946e+06	2.7182e+06	2748300	1.888e+06	2.1529e+06	1.8433e+06	3.3966e+06	3.2765e+06	3.4277e+06	1.8931e+06	1.759e+06	2.2006e+06	+	15	15	15	37	37	37	59.433	0	78.887	188410000	31	141	4.50659	0.000225914	-0.307634	-0.779551	-0.787295	0.471917	-0.00774337
CANPARB_p01640-A	CPAR2_201660	1337600	1.2306e+06	1.2758e+06	992591	1.1047e+06	1.3994e+06	1.4679e+06	1.1333e+06	1.1418e+06	1.5583e+06	1.2966e+06	1.3003e+06		4	4	4	10.2	10.2	10.2	56.814	0	17.788	34839000	13	28	0.361931	0.153316	0.0384127	-0.0982056	0.150722	0.136618	0.248927
CANPARB_p01740-A	CPAR2_201760	1.6113e+06	1.6541e+06	1.8783e+06	1.002e+06	1.2293e+06	1.2566e+06	1.0171e+06	874520	884000	828080	752140	873420	+	8	8	8	7.5	7.5	7.5	179.09	0	29.494	41785000	88	15	4.2706	0.000227545	0.889996	0.329548	-0.177886	0.560448	-0.507435
CANPARB_p01790-A	CPAR2_201810	1.9787e+06	2.5148e+06	665910	538940	441270	495240	447160	423150	398330	341290	471470	307770	+	6	6	6	25.3	25.3	25.3	38.135	0	36.308	36102000	7	26	2.1742	0.00094431	2.02392	0.217872	-0.179102	1.80605	-0.396974
CANPARB_p01800-A	CPAR2_201820	1.0316e+06	679600	648110	1.1575e+06	873700	912290	896690	867350	1.0044e+06	838830	819920	824650		3	3	3	16.2	16.2	16.2	25.402	0	7.558	15745000	16	2	0.515334	0.0755542	-0.230708	0.0884539	-0.156756	-0.319162	-0.24521
CANPARB_p01820-A	CPAR2_201840	5053603	3.7005e+06	4512100	5279599	5.1572e+06	6.1792e+06	4895602	4300502	4.2864e+06	2.8592e+06	2.4477e+06	2.5595e+06	+	5	5	5	44	44	44	13.829	0	65.493	165880000	10	163	3.74807	0.000262443	-0.0233335	0.301484	-0.777314	-0.324818	-1.0788
CANPARB_p01990-A	CPAR2_202010	3.1899e+06	2.7658e+06	3.2528e+06	1.6218e+06	1.7191e+06	3064500	2.5912e+06	2.4737e+06	2.6123e+06	1.7967e+06	1.6669e+06	2.0585e+06	+	12	12	12	68.3	68.3	68.3	24.746	0	60.778	156110000	16	121	1.37722	0.0048344	0.262386	-0.261291	-0.475363	0.523678	-0.214072
CANPARB_p02010-A	CPAR2_202030	11775994	12604993	13610002	3.8497e+06	4.7485e+06	12944992	14025997	15856002	16000990	8679205	10239998	11839999	+	11	11	11	39.1	39.1	39.1	19.904	0	163.35	357870000	8	193	1.28651	0.00594286	-0.272302	-1.09073	-0.576941	0.818425	0.513786
CANPARB_p02050-A	CPAR2_202080	626540	591260	600500	527210	465970	568170	663000	1.0273e+06	663920	521460	558570	628630	+	3	3	3	41.7	41.7	41.7	11.103	0	6.8394	16710000	7	3	1.29205	0.00589078	-0.372659	-0.592456	-0.462384	0.219796	0.130072
CANPARB_p02110-A	CPAR2_202140	3.7763e+06	3.7374e+06	3.9288e+06	4.1893e+06	5333697	7.6919e+06	5371997	5654198	5.4355e+06	5244703	5414801	5.8789e+06	+	16	16	16	46.2	46.2	46.2	44.304	0	108.09	246800000	20	183	1.32385	0.00546931	-0.524711	0.0645446	0.00670667	-0.589256	-0.0578378
CANPARB_p02120-A	CPAR2_202150	11198006	9657501	11074994	7.8623e+06	7988298	7.8601e+06	11448007	11265004	10823003	8737495	8448397	9204703	+	16	16	16	37.6	37.6	37.6	59.624	0	125.78	383740000	21	273	4.11856	0.000285714	-0.070776	-0.500173	-0.345687	0.429397	0.154485
CANPARB_p02140-A	CPAR2_202170	544690	487960	488610	571890	535620	664430	925930	809940	1.0052e+06	663050	625930	696570	+	5	5	5	10	10	10	70.775	0	22.902	31544000	28	14	3.62909	0.000283871	-0.849472	-0.62941	-0.4652	-0.220062	0.16421
CANPARB_p02170-A	CPAR2_202200	958561	719730	1.0089e+06	1153500	1268700	1.1725e+06	1.7399e+06	1874400	2318699	1.1348e+06	1187700	1.2592e+06	+	7	7	7	19.8	19.8	19.8	52.882	0	28.326	56586000	33	24	3.45731	0.000282258	-1.14266	-0.722891	-0.728117	-0.419773	-0.00522681
CANPARB_p02210-A	CPAR2_202240	19580000	19861000	17690990	26777016	28437016	22583000	32759982	28726006	32704980	32123000	29518010	25959012	+	12	12	12	42.6	42.6	42.6	24.489	0	160.07	1796800000	8	537	3.04955	0.000332779	-0.72129	-0.275874	-0.104658	-0.445416	0.171216
CANPARB_p02220-A	CPAR2_202250	17719992	16803010	17844002	21651988	21781994	18228998	19120990	19684992	19731004	22495988	21327992	22932004	+	44	44	44	85.3	85.3	85.3	64.668	0	323.31	2877900000	35	1494	2.28398	0.000797992	-0.16069	0.0750562	0.189549	-0.235747	0.114493
CANPARB_p02230-A	CPAR2_202260	1.7774e+06	1.8602e+06	1.9874e+06	1.0474e+06	1.8964e+06	1.1596e+06	691440	1.017e+06	701760	783040	799410	763300	+	5	5	5	11.7	11.7	11.7	76.491	0	23.42	33283000	31	14	2.84707	0.000425532	1.2227	0.767666	-0.0391039	0.455034	-0.80677
CANPARB_p02250-A	CPAR2_202280	2.8589e+06	2.6988e+06	2.8141e+06	1.1393e+06	1.1312e+06	1.0987e+06	1.6833e+06	944280	1.2597e+06	1.4711e+06	1.0007e+06	838810	+	3	3	3	32.5	32.5	32.5	17.486	0	53.018	52753000	6	32	2.86529	0.0004	1.10678	-0.206355	-0.231664	1.31313	-0.0253085
CANPARB_p02300-A	CPAR2_202330	1.1724e+06	967940	897830	1.2184e+06	1.379e+06	1.2438e+06	1.2216e+06	1.1429e+06	1.7001e+06	1.0784e+06	1.1121e+06	1.1076e+06		5	5	5	21.8	21.8	21.8	37.843	0	20.218	35661000	17	26	1.02238	0.0124529	-0.419911	-0.081556	-0.301477	-0.338355	-0.219921
CANPARB_p02310-A	CPAR2_202340	2.1169e+06	2.0664e+06	2.2595e+06	1.1382e+06	1.4532e+06	1.0164e+06	2114301	2.1382e+06	2.0465e+06	1849100	1.8684e+06	2.3502e+06	+	10	10	9	29.3	29.3	26.5	48.454	0	83.15	122760000	20	98	3.15066	0.000298094	0.0325642	-0.804004	-0.0539733	0.836568	0.750031
CANPARB_p02320-A	CPAR2_202350	1270800	970060	949600	817840	1.1603e+06	1.2003e+06	2.3326e+06	1.5268e+06	2.0594e+06	1.0146e+06	1.1142e+06	1.2095e+06	+	6	6	6	17.3	17.3	17.3	53.869	0	24.203	51883000	22	13	2.14627	0.00101078	-0.89154	-0.896986	-0.826191	0.00544569	0.0707946
CANPARB_p02520-A	CPAR2_202550	5120297	4.8825e+06	4.119e+06	3.5697e+06	3.1045e+06	3.5159e+06	7499097	6662698	7.2732e+06	4799797	4908999	4.499e+06	+	5	5	5	34.4	34.4	34.4	6.9291	0	25.584	166530000	2	86	4.62898	0.000221453	-0.602044	-1.0728	-0.593285	0.470756	0.479515
CANPARB_p02560-A	CPAR2_202590	2.1086e+06	1673099	1.665e+06	1.7618e+06	1.5161e+06	2.3672e+06	2922901	2.9947e+06	2.999e+06	3.3532e+06	2884501	2.0357e+06	+	5	5	5	46.2	46.2	46.2	20.729	0	8.7195	76373000	9	20	1.68624	0.00247944	-0.711112	-0.659495	-0.108014	-0.0516162	0.551482
CANPARB_p02570-A	CPAR2_202600	75719016	64111004	67181032	188830112	183960000	139149920	74860016	66657988	70315016	143200000	123809992	115189976	+	34	34	34	72.8	72.8	72.8	35.771	0	323.31	12758000000	19	2057	4.66167	0.000215054	-0.0332198	1.27305	0.8514	-1.30627	-0.421647
CANPARB_p02600-A	CPAR2_202630	8326203	8.3829e+06	7494102	3.856e+06	4754400	5.4805e+06	10395995	12454994	12135002	4.8155e+06	5.1227e+06	5364403	+	7	7	7	39.8	39.8	39.8	17.916	0	175.83	237050000	7	156	4.64968	0.000225352	-0.531579	-1.31201	-1.193	0.780434	0.119014
CANPARB_p02610-A	CPAR2_202640	2573900	2491101	2.6184e+06	974401	1.1878e+06	1.6542e+06	3.0631e+06	3.3381e+06	3.1316e+06	1.0331e+06	1.067e+06	1.1258e+06	+	10	10	10	45	45	45	31.811	0	90.858	107590000	17	100	4.61802	0.000219178	-0.311155	-1.32069	-1.5632	1.00953	-0.24251
CANPARB_p02640-A	CPAR2_202670	2.7374e+06	2.5584e+06	2.7362e+06	2160401	2.3688e+06	2773900	2540001	2.3465e+06	2.4878e+06	1945699	1934099	2.2195e+06	+	22	22	22	32.5	32.5	32.5	107.41	0	184.6	273630000	49	217	1.79685	0.00197904	0.123252	-0.0139973	-0.273863	0.13725	-0.259866
CANPARB_p02660-A	CPAR2_202690	1.8249e+06	1.335e+06	1.4078e+06	1.0648e+06	1.0046e+06	822750	1.9723e+06	1.7802e+06	2.0174e+06	1.673e+06	1.3464e+06	1.3125e+06	+	5	5	5	10.3	10.3	10.3	73.977	0	31.058	53193000	20	55	2.87897	0.000403727	-0.337079	-0.996403	-0.413546	0.659324	0.582857
CANPARB_p02750-A	CPAR2_202780	1.5027e+06	1.7569e+06	1.9136e+06	1.2431e+06	1.3908e+06	1.1359e+06	1.6313e+06	1.2329e+06	1.636e+06	1.0855e+06	1.1679e+06	1.301e+06	+	21	21	21	34.8	34.8	34.8	89.584	0	158.08	128970000	47	44	1.66842	0.0025592	0.201068	-0.255501	-0.340382	0.456568	-0.0848817
CANPARB_p02820-A	CPAR2_202850	1.5903e+06	1.4433e+06	1.1662e+06	744320	733130	910890	1.0495e+06	761050	853680	668610	580200	640670	+	10	10	10	17.5	17.5	17.5	81.486	0	60.695	70630000	39	38	3.23297	0.000294434	0.656602	-0.157711	-0.495729	0.814312	-0.338019
CANPARB_p02880-A	CPAR2_202910	4320499	3938602	4989301	3.2748e+06	4.6099e+06	5.039e+06	4220598	4.074e+06	4.0989e+06	2.961e+06	2.8304e+06	2.9582e+06	+	20	20	20	18.8	18.8	18.8	168.76	0	80.131	168010000	79	69	1.81096	0.00190516	0.096235	0.0604357	-0.502294	0.0357992	-0.56273
CANPARB_p02920-A	CPAR2_202950	867590	2150001	1.0972e+06	565530	701860	812930	717610	816130	797740	762840	863930	833850		5	5	5	23.4	23.4	23.4	39.969	0	18.813	38890000	8	9	1.09662	0.0100187	0.819573	-0.16444	0.0777759	0.984014	0.242216
CANPARB_p02970-A	CPAR2_203000	669970	723860	705360	687210	573390	721230	994950	1.0073e+06	1.5124e+06	748990	817170	838459	+	4	4	4	34.6	34.6	34.6	15.393	0	11.168	30536000	8	11	2.32812	0.000744544	-0.743549	-0.826547	-0.547573	0.0829986	0.278975
CANPARB_p03010-A	CPAR2_203040	8241796	7598698	7.7207e+06	10554006	10967999	13596999	13563999	15182997	13722002	10258996	10729005	11426007	+	44	44	44	84.3	84.3	84.3	60.182	0	323.31	1671600000	38	1045	3.77348	0.000264237	-0.849997	-0.274158	-0.389793	-0.575839	-0.115635
CANPARB_p03130-A	CPAR2_203160	2.5981e+06	2.3063e+06	2245899	3.6639e+06	3.3177e+06	4.0651e+06	3.7312e+06	3.5195e+06	3.2106e+06	4.0797e+06	3.6563e+06	4.0567e+06	+	59	59	57	31.7	31.7	30.8	244.03	0	323.31	655440000	119	485	3.58828	0.000277311	-0.548988	0.0785528	0.172831	-0.62754	0.0942786
CANPARB_p03150-A	CPAR2_203180	470768	844551	955390	727110	884580	826840	1.1331e+06	1385200	1.4317e+06	708480	795460	753210	+	2	2	2	11.9	11.9	11.9	25.778	0	12.991	19109000	9	14	1.57466	0.00303582	-0.79871	-0.69584	-0.80735	-0.102869	-0.11151
CANPARB_p21180-A;CANPARB_p03180-A	CPAR2_203210;CPAR2_107020	23697004	34563992	14849997	11307006	8855897	25096986	34165012	37041988	38374016	16516991	18546012	20955000	+	13	13	13	68	68	68	11.49	0	216.62	1591800000	6	518	1.32784	0.00543089	-0.583837	-1.27569	-0.968035	0.691855	0.307657
CANPARB_p03190-A;CANPARB_p21170-A;CANPARB_p33490-A	CPAR2_203220;CPAR2_107010;CPAR2_808870	21917994	25631998	21597012	20344014	18168006	20868990	25365010	22202000	26673986	14354005	14499993	18825010	+	7	7	7	58.1	58.1	58.1	15.326	0	28.436	833540000	4	244	2.35615	0.000705577	-0.102549	-0.322214	-0.638862	0.219665	-0.316647
CANPARB_p03270-A	CPAR2_203300	5.0765e+06	4964600	5.2855e+06	3929100	4.3339e+06	6404400	6889196	7502399	7134497	3791501	4493800	4.9109e+06	+	18	18	18	37.6	37.6	37.6	69.631	0	118.61	266880000	33	157	1.80269	0.00194958	-0.490049	-0.553473	-0.705964	0.0634245	-0.15249
CANPARB_p03290-A	CPAR2_203320	4729299	3779200	3.1814e+06	3.1065e+06	2482799	3185601	3.7738e+06	4.0887e+06	3.4741e+06	3.3114e+06	3.2407e+06	2.6679e+06		5	5	5	42.7	42.7	42.7	16.866	0	66.417	137660000	11	133	1.04799	0.0116013	0.0442745	-0.369534	-0.298149	0.413808	0.0713843
CANPARB_p03320-A	CPAR2_203350	11979995	10200004	11565999	9114897	10385994	13964993	30091000	28903988	31491990	16662008	17672008	18807994	+	21	21	21	63.8	63.8	63.8	41.313	0	323.31	2532500000	16	935	4.62568	0.00022069	-1.42299	-1.43502	-0.767857	0.0120253	0.667162
CANPARB_p03330-A	CPAR2_203360	2.8305e+06	3175400	3.3872e+06	1.5795e+06	2.0384e+06	1.5153e+06	1.9015e+06	1.6152e+06	1.7682e+06	1.6694e+06	1.2793e+06	1.0847e+06	+	8	8	8	23.7	23.7	23.7	58.544	0	54.206	85347000	25	42	3.18811	0.000288225	0.829724	-0.0420188	-0.38988	0.871743	-0.347862
CANPARB_p03410-A	CPAR2_203440	34454996	32835994	40090996	26771990	35405000	18826004	6566001	5.8654e+06	6752600	14627997	18449998	16839994	+	28	24	24	76.8	67	67	41.89	0	323.31	1611400000	18	702	4.85853	0.000111111	2.48478	2.07807	1.37966	0.406705	-0.698415
CANPARB_p03420-A	CPAR2_203450	28582014	24914994	21364002	18222010	16899006	13860994	63037964	62992976	72270952	42070992	41573976	33568008	+	26	7	7	77.8	39.4	39.4	42.097	0	198.55	1814800000	16	459	5.31957	0	-1.40541	-2.01737	-0.758566	0.611962	1.25881
CANPARB_p03450-A	CPAR2_203480	4823697	4.702e+06	5723398	4.097e+06	5.2824e+06	2.8519e+06	2.9989e+06	3.4768e+06	3.7084e+06	3629199	3440602	3058000	+	8	8	8	28.3	28.3	28.3	49.965	0	130.67	173500000	24	96	1.15078	0.00853082	0.582405	0.26426	-0.0079973	0.318146	-0.272257
CANPARB_p03490-A	CPAR2_203520	12217002	31160008	17528000	20022004	22703012	54108004	33699004	49672984	44518976	43348028	48256996	48802024	+	50	50	50	92.6	92.6	92.6	55.17	0	323.31	5123100000	26	2252	1.19251	0.00760866	-1.07028	-0.401343	0.134701	-0.668938	0.536044
CANPARB_p03500-A	CPAR2_203530	15190004	12385994	13571999	7723897	6012697	8437804	12310994	12002998	12052994	14402993	13523997	13472993	+	26	26	26	60	60	60	58.882	0	323.31	1731000000	27	892	3.69716	0.000280088	0.178193	-0.713734	0.187001	0.891927	0.900735
CANPARB_p03540-A	CPAR2_203570	5.044e+06	4.1964e+06	4552799	3.7408e+06	3767900	4537902	5741200	5080197	5.2564e+06	3955802	3.7805e+06	4.1094e+06	+	75	75	75	68.9	68.9	68.9	133.1	0	323.31	1282800000	72	1073	2.25549	0.000841584	-0.221113	-0.416444	-0.440706	0.195331	-0.0242623
CANPARB_p03650-A	CPAR2_203680	2.0778e+06	1.9623e+06	2.1476e+06	1.0576e+06	1.1339e+06	1.8314e+06	2318699	1.9863e+06	2217900	1.3797e+06	1.5107e+06	1.5955e+06	+	27	27	27	37.1	37.1	37.1	100.8	0	162.37	230940000	42	180	1.93143	0.00154185	-0.0761098	-0.697277	-0.540116	0.621167	0.157161
CANPARB_p03660-A	CPAR2_203690	782520	796690	758980	1.094e+06	1.1626e+06	776150	1.0001e+06	962370	975980	1.2802e+06	1728899	1.0271e+06	+	3	3	3	19.2	19.2	19.2	20.655	0	23.677	26304000	6	5	1.45176	0.00405597	-0.329663	0.0455714	0.457941	-0.375234	0.41237
CANPARB_p03710-A	CPAR2_203740	2.0806e+06	1.2376e+06	1.2728e+06	5161498	6410804	2.7421e+06	770590	767890	997629	3634399	1.7921e+06	2.7632e+06	+	7	7	7	29.5	29.5	29.5	35.209	0	34.073	89018000	15	32	2.88386	0.000404355	0.856191	2.49678	1.69119	-1.64059	-0.805585
CANPARB_p03800-A	CPAR2_203830	11000993	10530995	10832996	7937104	8.0916e+06	7.3818e+06	10578998	8851496	9732894	8967695	8.2395e+06	8580901	+	31	31	31	67.9	67.9	67.9	55.995	0	323.31	1983100000	27	1270	3.27596	0.000288889	0.150276	-0.317002	-0.177453	0.467278	0.139549
CANPARB_p03810-A	CPAR2_203840	1.8401e+06	1.8641e+06	2.172e+06	1.7744e+06	1.7754e+06	2128000	2.3154e+06	2485101	2.7342e+06	1.9014e+06	2.26e+06	2.2716e+06	+	4	4	4	50	50	50	11.142	0	52.733	49981000	6	36	1.57134	0.0030686	-0.358666	-0.408218	-0.228058	0.0495518	0.18016
CANPARB_p03880-A	CPAR2_203910	2451600	2.1807e+06	1.6342e+06	1469901	1.4564e+06	1.3152e+06	1.0776e+06	1.0264e+06	990100	1.3355e+06	1.6172e+06	1.5088e+06	+	7	7	7	27.5	27.5	27.5	47.872	0	22.357	44585000	24	20	3.05599	0.000327759	1.01814	0.455055	0.528009	0.563085	0.0729541
CANPARB_p03940-A	CPAR2_203970	1163200	439349	1.4485e+06	231514	1.4219e+06	1767000	1614201	1.7679e+06	2174301	332148	1.5025e+06	1529000		3	3	3	15.2	15.2	15.2	41.052	0.00061275	5.6975	24402000	21	12	0.225098	0.303109	-0.864846	-0.69998	-0.724124	-0.164866	-0.0241441
CANPARB_p03950-A	CPAR2_203980	1533101	1.4416e+06	1.7185e+06	1.7735e+06	2.221e+06	2007799	1.4056e+06	1367300	1.2462e+06	2.0135e+06	2.1642e+06	2.3464e+06	+	13	13	13	38.1	38.1	38.1	54.095	0	125.65	174610000	27	178	3.30443	0.000287335	0.2237	0.578642	0.698907	-0.354942	0.120265
CANPARB_p04000-A	CPAR2_204030	552810	725190	617960	675680	647430	475920	798160	601290	665910	705290	638770	586430		1	1	1	6.1	6.1	6.1	16.748	0.00059418	4.8644	13152000	8	14	0.157759	0.438712	-0.123464	-0.199173	-0.0974254	0.0757096	0.101748
CANPARB_p04040-A	CPAR2_204070	3.2492e+06	3.0918e+06	3.2234e+06	2.8563e+06	3.0379e+06	2.7744e+06	4.0816e+06	4.3534e+06	4508898	3.4306e+06	3.8878e+06	4.0378e+06	+	40	40	40	42	42	42	145.75	0	256.86	429090000	65	245	3.97384	0.000276215	-0.436526	-0.578401	-0.188792	0.141875	0.389609
CANPARB_p04050-A	CPAR2_204080	29845988	27313010	26680016	31524982	27359992	33608020	36934016	35082984	33674020	30912994	28205992	28234982	+	27	27	27	81	81	81	27.086	0	323.31	3665300000	16	1455	1.77373	0.00207516	-0.334159	-0.192437	-0.274908	-0.141722	-0.0824708
CANPARB_p04120-A	CPAR2_204150	11167993	11135999	13389995	22448986	34510980	26356008	8.19649e+06	7788900	8034095	16635990	19197004	16624008	+	12	12	12	62.7	62.7	62.7	28.849	0	323.31	699500000	14	304	4.81148	0.000123552	0.571476	1.79439	1.12693	-1.22291	-0.667458
CANPARB_p04130-A	CPAR2_204160	83353000	78015040	79383000	287610048	288559936	217520064	71061992	95917024	81626032	350719904	361319872	305360032	+	13	13	13	71.1	71.1	71.1	29.395	0	323.31	7880900000	13	810	6.24262	0	-0.0463136	1.67472	2.03296	-1.72103	0.358239
CANPARB_p04150-A	CPAR2_204180	2.7878e+06	2.4311e+06	3.0657e+06	1.4102e+06	1.7098e+06	1.9968e+06	2.8748e+06	3.0554e+06	3.4472e+06	2504101	2.5331e+06	2687899	+	7	7	7	40.9	40.9	40.9	29.736	0	73.017	148020000	13	108	2.98939	0.000381877	-0.178756	-0.873946	-0.279635	0.69519	0.594311
CANPARB_p04160-A	CPAR2_204190	701120	649690	781160	955561	983600	1.0551e+06	1.0025e+06	1.042e+06	1545801	838690	920240	916271	+	2	2	2	12.6	12.6	12.6	24.155	0	10.964	19197000	10	10	1.99221	0.00139249	-0.751918	-0.261905	-0.424457	-0.490013	-0.162552
CANPARB_p04170-A	CPAR2_204200	2.1781e+06	1.7657e+06	1.9903e+06	1.4452e+06	1.0131e+06	1.4528e+06	2.4974e+06	1.754e+06	2.089e+06	1724801	1720301	1.8995e+06	+	14	14	14	47.9	47.9	47.9	37.687	0	116.08	176710000	23	149	1.79307	0.00199582	-0.095545	-0.696999	-0.246491	0.601454	0.450508
CANPARB_p04200-A	CPAR2_204240	2112901	2.0214e+06	2.0457e+06	1.7718e+06	1.6513e+06	1.559e+06	1.814e+06	2284999	1.9146e+06	1105000	1.041e+06	978360	+	10	10	10	59.2	59.2	59.2	27.611	0	40.762	108850000	15	53	4.86274	0.000112	0.0393783	-0.271475	-0.944668	0.310853	-0.673194
CANPARB_p04220-A	CPAR2_204260	11081995	12258000	10464003	6.0572e+06	6062401	6713904	12166005	13158992	12227004	4.9557e+06	4830800	4998703	+	29	29	29	71.2	71.2	71.2	52.822	0	323.31	1092800000	28	654	7.13634	0	-0.151696	-0.995588	-1.34474	0.843892	-0.349147
CANPARB_p04270-A	CPAR2_204310	1.2363e+06	1.3196e+06	1.369e+06	1.3185e+06	1.3139e+06	2.0597e+06	2944201	3080598	3.1325e+06	2.6837e+06	2.8154e+06	2.8827e+06	+	4	4	4	27.8	27.8	27.8	26.378	0	43.457	79596000	7	56	3.98561	0.000277635	-1.22227	-0.964688	-0.127662	-0.257578	0.837026
CANPARB_p04280-A	CPAR2_204320	4580602	4296700	2.9124e+06	2.6001e+06	2.7515e+06	2.8919e+06	2.2426e+06	1.7936e+06	1.9595e+06	1.9505e+06	1.9127e+06	2169999	+	10	10	10	6.6	6.6	6.6	217.98	0	19.812	32311000	105	12	2.89407	0.000400626	0.975527	0.459329	0.00899514	0.516199	-0.450333
CANPARB_p04290-A	CPAR2_204330	22830000	20361988	21473986	10714999	10081995	11724001	32950016	30124994	30366996	13617004	12939003	13733000	+	57	57	57	74.8	74.8	74.8	99.873	0	323.31	2893700000	52	1689	7.26247	0	-0.531065	-1.5227	-1.21368	0.991635	0.309015
CANPARB_p04320-A	CPAR2_204360	27435986	24433004	22159010	62558004	64207956	54414968	15114002	12756006	13623000	32636000	33063998	33980992	+	22	22	22	43.7	43.7	43.7	50.225	0	323.31	2122900000	22	932	6.82679	0	0.835203	2.12649	1.26445	-1.29129	-0.862041
CANPARB_p04380-A	CPAR2_204420	10951003	11177993	10501006	7.9908e+06	8502102	6.5184e+06	1.7162e+06	1.6448e+06	1.4911e+06	7.1014e+06	6686002	7.308e+06	+	32	32	32	63.2	63.2	63.2	77.875	0	323.31	836770000	31	508	7.88243	0	2.74952	2.24566	2.12025	0.503857	-0.125414
CANPARB_p04420-A	CPAR2_204460	47374024	39236024	36498988	8188902	5.7933e+06	7.2921e+06	6923198	10040999	7904902	8786205	9783001	9579499	+	11	11	11	68.6	68.6	68.6	19.453	0	43.04	235260000	12	27	5.78829	0	2.30751	-0.225242	0.178714	2.53275	0.403957
CANPARB_p04450-A	CPAR2_204490	4607898	4.1498e+06	3.7862e+06	1.8512e+06	1.82e+06	3811902	2319999	2.3874e+06	1.5558e+06	1.8715e+06	1.6313e+06	1.3414e+06	+	10	10	10	33.4	33.4	33.4	31.904	0	38.724	97600000	13	88	1.94138	0.00153267	1.00201	0.256737	-0.370641	0.745277	-0.627378
CANPARB_p04540-A	CPAR2_204580	7.196e+06	5.8945e+06	6279599	12025998	12080002	14402993	4374799	3642201	3986199	9512195	9903504	10032002	+	16	16	16	50.6	50.6	50.6	29.545	0	181.78	564950000	15	451	6.01122	0	0.690412	1.68178	1.29474	-0.991364	-0.38704
CANPARB_p04570-A	CPAR2_204610	1.9187e+06	1.3304e+06	1.1752e+06	758290	792060	793680	2.1132e+06	2.1286e+06	2.218e+06	821530	760290	651750	+	8	8	8	34.9	34.9	34.9	31.123	0	23.188	61383000	14	14	4.40566	0.00024127	-0.54604	-1.4625	-1.53214	0.916458	-0.0696403
CANPARB_p04580-A	CPAR2_204620	3852000	3.7551e+06	3.0305e+06	2.8333e+06	2.7629e+06	3.166e+06	676240	657350	697520	2.9556e+06	3.2345e+06	4097998	+	9	9	9	50	50	50	24.832	0	67.39	115820000	11	90	6.58146	0	2.38883	2.10903	2.34064	0.279807	0.231611
CANPARB_p04650-A	CPAR2_204690	3.9319e+06	4939303	4.1705e+06	2.3526e+06	2.882e+06	2.8486e+06	5996201	5777398	6088699	4.0119e+06	4326701	4202302	+	9	9	9	60.3	60.3	60.3	26.338	0	136.85	281190000	8	217	4.59574	0.000230508	-0.453785	-1.14392	-0.510277	0.690134	0.633642
CANPARB_p04670-A	CPAR2_204710	8417203	8.2933e+06	8.1414e+06	9039401	9630904	7.8366e+06	19368010	16966994	18308992	9938604	10212998	11609001	+	64	64	64	75.5	75.5	75.5	102.02	0	323.31	2675100000	52	1744	5.29906	0	-1.13671	-1.04369	-0.782825	-0.0930116	0.26087
CANPARB_p04680-A	CPAR2_204720	2.4232e+06	2.3267e+06	2.276e+06	1982299	2067399	1.7595e+06	3.4812e+06	4159399	3.9842e+06	2.6838e+06	2.8377e+06	2809000	+	7	7	7	50.3	50.3	50.3	21.072	0	79.143	173070000	12	123	5.08057	1.76e-05	-0.726451	-1.0008	-0.480731	0.274344	0.520064
CANPARB_p04700-A	CPAR2_204740	28614000	26362002	26055010	21002012	19999994	25559986	18290000	18984994	17419998	26570016	26891998	27632010	+	41	41	41	87.7	87.7	87.7	44.643	0	323.31	4121700000	31	1799	3.326	0.000290076	0.567066	0.28329	0.568187	0.283776	0.284897
CANPARB_p04710-A	CPAR2_204750	3.5596e+06	3.4127e+06	3.7474e+06	2.6465e+06	2.818e+06	2.9949e+06	3.3836e+06	4.1328e+06	3.9395e+06	2.2079e+06	1.9073e+06	1.953e+06	+	10	10	10	57.6	57.6	57.6	27.942	0	100.68	170450000	14	107	4.54703	0.000227425	-0.0958264	-0.437463	-0.91675	0.341637	-0.479286
CANPARB_p04760-A	CPAR2_204800	441460	539810	411140	298200	329390	330340	2824499	2.7817e+06	2.77e+06	583740	600330	591450	+	5	5	5	38.4	38.4	38.4	28.149	0	71.504	44611000	14	32	8.57699	0	-2.58871	-3.1283	-2.23805	0.539592	0.89025
CANPARB_p04800-A	CPAR2_204840	286170	211149	313480	2.5469e+06	4.0418e+06	3533201	514254	244154	325394	1.1742e+06	1.2685e+06	1.5185e+06	+	6	6	6	18.4	18.4	18.4	55.105	0	16.236	20741000	19	11	5.23089	0	-0.418686	3.22331	1.86984	-3.64199	-1.35347
CANPARB_p04820-A	CPAR2_204860	5.4051e+06	6808898	6663200	5.4661e+06	6.6339e+06	4.1089e+06	6019601	7.2563e+06	7563098	5.3006e+06	5.9738e+06	5.9384e+06		7	7	7	77.8	77.8	77.8	17.797	0	46.139	232400000	8	157	0.604995	0.0521507	-0.142641	-0.362499	-0.275804	0.219858	0.0866952
CANPARB_p04840-A	CPAR2_204880	15367008	15404008	15212995	28927996	28774012	24275010	18786000	16501996	18077010	27544984	23935990	24524006	+	40	40	40	70.1	70.1	70.1	61.537	0	323.31	4359100000	25	2022	4.65161	0.000226148	-0.214762	0.619325	0.5102	-0.834087	-0.109125
CANPARB_p04890-A	CPAR2_204930	8501001	6.9639e+06	7150503	3.5709e+06	3.5249e+06	6179796	7408300	7385202	7759105	5.1971e+06	5453402	5.6168e+06	+	14	14	14	47.1	47.1	47.1	42.192	0	152.25	277480000	24	198	2.03184	0.00130725	0.00401176	-0.764517	-0.47132	0.768529	0.293198
CANPARB_p04920-A	CPAR2_204960	6.036e+06	5848098	5.9643e+06	4895201	5.4398e+06	6.5093e+06	7955699	7.1158e+06	7.6611e+06	5803503	5535799	6033297	+	27	27	27	60	60	60	54.489	0	323.31	841990000	27	633	2.18926	0.000919708	-0.348968	-0.432502	-0.387949	0.083534	0.0445529
CANPARB_p04980-A	CPAR2_205020	2.2601e+06	1.9819e+06	2.2035e+06	1.5875e+06	1.8642e+06	1.9299e+06	2.9748e+06	3.6084e+06	3.3484e+06	1.7446e+06	2.0864e+06	2394900	+	11	11	11	46.4	46.4	46.4	37.233	0	66.564	123540000	16	93	3.07376	0.000323232	-0.623734	-0.883991	-0.673745	0.260257	0.210247
CANPARB_p04990-A	CPAR2_205030	1.3276e+06	1.1563e+06	1.0885e+06	914570	982960	723640	906540	825990	737870	694400	635220	643600	+	7	7	7	23.9	23.9	23.9	38.438	0	46.072	55418000	16	20	2.87882	0.000403101	0.532149	0.085466	-0.324193	0.446683	-0.409659
CANPARB_p05020-A	CPAR2_205060	767760	669210	663530	614050	517790	1.5862e+06	1.3024e+06	1.4567e+06	1.3116e+06	751890	825420	1.196e+06		4	4	4	12	12	12	39.68	0	16.992	32476000	19	23	0.801912	0.0251038	-0.954543	-0.58271	-0.553668	-0.371833	0.0290423
CANPARB_p05030-A	CPAR2_205070	428010	423190	428280	206429	205664	585350	917670	772440	622840	400220	409330	378330	+	5	5	5	9.2	9.2	9.2	74.469	0	20.643	17793000	34	16	1.46719	0.00386155	-0.854176	-1.21343	-0.961345	0.359253	0.252084
CANPARB_p05190-A	CPAR2_205230	2.0208e+06	1.8592e+06	1710800	2.5778e+06	2.4435e+06	3092301	2.6443e+06	2511199	2.2719e+06	2.6999e+06	2556401	2.4936e+06	+	4	4	4	27.2	27.2	27.2	18.972	0	34.278	54829000	5	58	2.51983	0.000576923	-0.409802	0.127486	0.0613213	-0.537288	-0.0661646
CANPARB_p05210-A	CPAR2_205250	13336993	12925001	13140008	8.2878e+06	12310994	10376003	13218992	12718000	11503004	8.2669e+06	7.4092e+06	6658700	+	25	25	25	34.1	34.1	34.1	106.25	0	165.52	370020000	46	152	2.84637	0.000424886	0.0736887	-0.273486	-0.745287	0.347174	-0.471802
CANPARB_p05280-A	CPAR2_205320	3193499	3.0863e+06	3770601	5.107e+06	5.5006e+06	6.725e+06	6795202	7169501	6549996	6.3588e+06	6906103	7611598	+	29	26	26	49.9	47.9	47.9	87.112	0	219.77	496290000	37	296	4.15847	0.000280899	-1.0294	-0.24317	0.0252219	-0.786235	0.268392
CANPARB_p05290-A	CPAR2_205330	7301101	6.252e+06	7.0093e+06	3.7354e+06	3155000	3907798	5432598	5.2957e+06	5064398	4.7883e+06	4.1676e+06	3.9533e+06	+	28	28	28	66	66	66	58.3	0	323.31	768880000	28	547	4.00712	0.00027907	0.380751	-0.548467	-0.290858	0.929218	0.257609
CANPARB_p05340-A	CPAR2_205380	6040400	6451804	6981804	4499501	3.9555e+06	3943802	6.5571e+06	5.9749e+06	6.5775e+06	5.9443e+06	5.6872e+06	5.2719e+06	+	16	16	16	30.4	30.4	30.4	55.32	0	106.9	220710000	23	190	3.96407	0.000273418	0.0272603	-0.624089	-0.176977	0.651349	0.447112
CANPARB_p05450-A	CPAR2_205480	135020048	158209904	138799904	85110992	40487016	119230008	142719936	164860112	232880000	285975	197649968	185329952		2	2	2	7.6	7.6	7.6	40.646	0	6.0609	2011700000	14	50	0.250943	0.264737	-0.323057	-1.14242	-0.495842	0.819362	0.646577
CANPARB_p05470-A	CPAR2_205500	22487988	19760008	20582002	76604992	75106952	49456020	4.542e+06	4450897	3.7341e+06	96441032	85153984	80613960	+	20	20	20	67.3	67.3	67.3	30.523	0	323.31	2712200000	18	825	7.61912	0	2.30356	3.98244	4.36475	-1.67888	0.382316
CANPARB_p05500-A	CPAR2_205530	1.1922e+06	2.2096e+06	1.357e+06	1.1258e+06	1.1342e+06	1.126e+06	851870	1.1129e+06	983790	1.0462e+06	1.0916e+06	996210	+	3	3	3	11.4	11.4	11.4	66.764	0	13.641	28428000	25	2	1.21787	0.00712892	0.690587	0.199572	0.087999	0.491016	-0.111573
CANPARB_p05530-A	CPAR2_205560;CPAR2_205570	1.772e+06	711610	1776900	233171	475810	317120	408150	444330	373810	421500	414900	403100	+	5	5	5	19	19	19	29.74	0	27.662	22224000	14	9	2.5293	0.000557241	1.79673	-0.257128	0.0154583	2.05385	0.272587
CANPARB_p05560-A	CPAR2_205600	708860	1.031e+06	589010	760290	810560	989440	613850	588340	532510	600160	540740	206379		3	3	3	21.9	21.9	21.9	15.303	0	6.4519	17208000	10	13	0.976116	0.014482	0.424944	0.561621	-0.364637	-0.136677	-0.926258
CANPARB_p05580-A	CPAR2_205620	19383994	14836006	18446998	14450007	12876001	20423000	26621000	23211986	24124000	18871008	19006994	19375002	+	10	10	10	47.9	47.9	47.9	13.25	0	140.77	1175500000	9	492	1.60724	0.0028728	-0.489787	-0.631216	-0.369335	0.141428	0.261881
CANPARB_p05630-A	CPAR2_205670	35221008	34082992	32860010	29811994	29146006	26474990	53850024	50094996	51059992	46163000	42471972	43484004	+	43	42	42	73.7	72.6	72.6	66.529	0	323.31	7344000000	30	1998	5.95825	0	-0.601428	-0.85945	-0.230477	0.258022	0.628973
CANPARB_p05660-A	CPAR2_205700	60058960	60205000	59033988	47840028	46555008	55292012	42805012	38277996	42422028	78734968	75010000	70954032	+	49	49	46	71.1	71.1	69.2	85.742	0	323.31	10703000000	32	2940	4.85146	0.000110672	0.537789	0.27738	0.863424	0.26041	0.586044
CANPARB_p05740-A	CPAR2_205780	7.0207e+06	7.8293e+06	8.1994e+06	3.8658e+06	5.0693e+06	6751797	5465398	6.2111e+06	5.902e+06	5.2078e+06	6.485e+06	6.9153e+06		15	15	15	64.9	64.9	64.9	38.803	0	111.39	401010000	15	197	1.05843	0.0113278	0.390917	-0.164252	0.082119	0.555169	0.246371
CANPARB_p05750-A	CPAR2_205790	272984	928600	472997	249928	338444	306233	1.1333e+06	932630	1.0502e+06	586250	973570	126113		4	4	4	9.9	9.9	9.9	66.376	0	22.914	31361000	30	8	0.773033	0.027797	-0.895956	-1.80043	-0.886209	0.904478	0.914225
CANPARB_p05780-A	CPAR2_205820	342225	291491	307327	187445	452846	174240	1.0042e+06	516030	1.051e+06	202040	274470	232660	+	2	2	2	10.5	10.5	10.5	30.585	0	9.2771	7241000	13	5	2.16165	0.000978313	-1.45013	-1.65842	-1.85826	0.20829	-0.199839
CANPARB_p05790-A	CPAR2_205830	6.0504e+06	5576103	6.1812e+06	13311996	16178993	12617998	3809101	3.7542e+06	4.1942e+06	5.0612e+06	6.0725e+06	5.5664e+06	+	22	19	19	61.5	54	54	50.632	0	323.31	721030000	23	557	6.10505	0	0.59892	1.84055	0.506275	-1.24163	-1.33427
CANPARB_p05820-A	CPAR2_205860	21891988	17055990	20181994	9447300	9068104	14434999	20773004	17255012	19921010	16531999	17505998	17079006	+	27	27	27	80.1	80.1	80.1	19.02	0	323.31	1709100000	11	864	2.39199	0.000664921	0.0291052	-0.814488	-0.180981	0.843593	0.633507
CANPARB_p05850-A	CPAR2_205880	1.6507e+06	1.0906e+06	902260	543510	454240	7.9274e+06	1.0567e+06	839580	889560	1.1461e+06	679730	872330		4	4	4	55.4	55.4	55.4	6.6665	0	25.134	70794000	4	74	0.0279219	0.920414	0.387236	1.67976	-0.0461366	-1.29253	-1.7259
CANPARB_p05910-A	CPAR2_205940	6833996	6609898	6200001	6280903	5.9084e+06	8203498	7293904	7.3289e+06	7831400	4.9798e+06	6199501	8505599		29	29	29	73	73	73	52.75	0	288.02	661300000	22	595	0.172668	0.402897	-0.192904	-0.138926	-0.189896	-0.0539787	-0.0509704
CANPARB_p05940-A	CPAR2_205970	6.1468e+06	6654502	2.0515e+06	579850176	597579840	406719968	237990	2316499	818780	451199840	382060000	373390144	+	78	78	78	86.9	86.9	86.9	80.296	0	323.31	50703000000	43	5022	5.39554	0	2.13852	8.87535	8.48264	-6.73683	-0.392702
CANPARB_p05990-A	CPAR2_206020	1.315e+06	2.5492e+06	3213498	4519599	9796694	699900	36866984	34924020	42580988	4.6317e+06	461770	1.4456e+06	+	41	41	41	84.9	84.9	84.9	53.816	0	323.31	1134300000	25	558	2.0029	0.00138514	-4.01431	-2.92914	-4.1285	-1.08517	-1.19936
CANPARB_p06100-A	CPAR2_206130	1.5918e+06	1.6124e+06	1.6894e+06	515370	497750	504290	751010	715090	752640	585430	665900	686690	+	15	15	15	15.6	15.6	15.6	145.17	0	44.681	84305000	73	30	8.00211	0	1.14116	-0.54813	-0.195157	1.68929	0.352973
CANPARB_p06130-A	CPAR2_206160	1.1192e+06	965390	1.2748e+06	349786	1.3238e+06	1.2085e+06	240097	1.1662e+06	191489	986550	1.0869e+06	1.0995e+06		3	3	3	17.7	17.7	17.7	33.018	0	10.07	18768000	14	9	0.695487	0.0368889	1.07212	0.851039	0.989751	0.221086	0.138712
CANPARB_p06140-A	CPAR2_206170	3.1515e+06	7.8076e+06	8565996	4293702	8834906	6573097	2.0697e+06	1.3968e+06	1745601	3333900	3343001	3.0617e+06	+	5	5	5	24	24	24	25.39	0	26.071	75236000	11	22	2.26183	0.000829814	1.90539	1.91838	0.90185	-0.0129908	-1.01653
CANPARB_p06190-A	CPAR2_206220	15952007	13520993	13889005	11059996	11842003	15429996	15378003	16833004	16520004	13346994	14164004	13939998		8	8	8	74.4	74.4	74.4	16.969	0	96.739	623720000	8	267	1.044	0.0116915	-0.168409	-0.346291	-0.233433	0.177882	0.112858
CANPARB_p06230-A	CPAR2_206270	16501996	16809008	16182009	10936997	9248299	10963997	8575502	7174100	7.8595e+06	14076005	13072000	12019005	+	34	34	34	60.5	60.5	60.5	80.525	0	323.31	1279900000	31	717	4.80903	0.000123077	1.06788	0.399856	0.730296	0.668025	0.330439
CANPARB_p06300-A	CPAR2_206340	901460	900400	917670	796680	674500	975140	1.2404e+06	910700	1.0366e+06	1.0818e+06	772230	866990		6	6	6	20.6	20.6	20.6	34.986	0	16.314	30542000	18	17	0.600284	0.0530384	-0.229158	-0.381902	-0.228368	0.152744	0.153534
CANPARB_p06310-A	CPAR2_206350	1.38e+06	1.2454e+06	746700	693230	936010	830220	619240	662220	744420	695770	657570	672200	+	3	3	3	17.6	17.6	17.6	27.409	0	7.642	22749000	11	9	1.36681	0.00496715	0.7351	0.279794	-0.000241398	0.455306	-0.280035
CANPARB_p06340-A	CPAR2_206380	787170	685560	759110	846700	947840	1.6753e+06	987850	1.4342e+06	1.1604e+06	841360	834440	928170		13	13	13	8.5	8.5	8.5	192.73	0	39.469	50440000	100	29	1.05511	0.0113895	-0.682714	-0.0460776	-0.460234	-0.636636	-0.414156
CANPARB_p06380-A	CPAR2_206420	3.05e+06	2.3359e+06	219705	182868	1.3198e+06	1.5641e+06	307681	1.6366e+06	1.5915e+06	273529	307730	1.3175e+06		3	3	3	22.9	22.9	22.9	24.315	0	55.413	16461000	10	21	0.0947416	0.660427	0.664841	-0.20531	-0.896972	0.870151	-0.691662
CANPARB_p06390-A	CPAR2_206430	879040	894350	761190	943930	834050	912460	2036600	1.0481e+06	1.1619e+06	993960	877990	848150	+	7	7	7	25.1	25.1	25.1	36.374	0	44.631	38016000	22	12	1.25064	0.0065265	-0.744562	-0.658466	-0.642649	-0.086096	0.0158174
CANPARB_p06420-A	CPAR2_206460	726750	641410	774840	838520	769930	1.3301e+06	1.1445e+06	1.4075e+06	1.1939e+06	900550	845050	858990	+	10	10	10	36	36	36	37.792	0	22.52	61373000	21	21	1.70102	0.00242191	-0.80568	-0.350208	-0.524256	-0.455472	-0.174048
CANPARB_p06450-A	CPAR2_206490	26938008	23147998	25117002	12339004	12998997	12170992	24808006	21917994	25440002	21769988	22200004	23642992	+	47	47	47	79.1	79.1	79.1	49.668	0	323.31	3214800000	29	1727	5.6562	0	0.059471	-0.944083	-0.094019	1.00355	0.850064
CANPARB_p06470-A	CPAR2_206510	574520	505130	457110	690630	574710	640990	774100	640620	712400	541180	528610	603950	+	3	3	3	9	9	9	38.548	0	6.2336	16377000	15	14	1.88494	0.00165368	-0.46901	-0.158103	-0.345826	-0.310906	-0.187722
CANPARB_p06520-A	CPAR2_206560	14408992	16354998	11000004	15155000	13944994	17627998	2.9948e+06	2.5585e+06	2.8628e+06	10954999	14681005	12233003	+	6	6	6	56.2	56.2	56.2	6.8775	0	46.9	336130000	4	228	5.8331	0	2.31104	2.47306	2.16979	-0.162027	-0.303269
CANPARB_p06530-A	CPAR2_206570	15582002	17000990	13019998	112679968	87794000	69346024	6619798	5.5795e+06	4774898	244140160	138530048	116840016	+	10	10	10	79.7	79.7	79.7	6.7503	0	323.31	3071200000	4	515	6.16785	0	1.42578	3.99058	4.8791	-2.5648	0.888517
CANPARB_p06580-A	CPAR2_206620	1.1707e+06	1.1306e+06	1.2501e+06	4.6359e+06	5.239e+06	5.0765e+06	820860	781890	863420	2.9125e+06	2499500	2.0951e+06	+	16	16	16	53	53	53	40.448	0	145.53	224530000	18	235	7.23632	0	0.526116	2.59994	1.60598	-2.07382	-0.993953
CANPARB_p06590-A	CPAR2_206630	1.106e+06	606580	551880	22100992	22923000	17922994	402130	348670	385490	5923797	4253997	3829698	+	20	20	20	68.2	68.2	68.2	40.647	0	300.44	471560000	19	317	6.98679	0	0.994836	5.79173	3.6238	-4.7969	-2.16794
CANPARB_p06610-A	CPAR2_206650	2.0651e+06	1.8017e+06	2.1148e+06	2.9198e+06	3.0945e+06	3.7925e+06	2.0355e+06	1.9503e+06	2.1624e+06	2.1455e+06	2.3632e+06	2.4251e+06	+	11	11	11	43.4	43.4	43.4	34.357	0	76.191	145280000	18	121	3.21461	0.000291297	-0.0396329	0.673618	0.173481	-0.713251	-0.500137
CANPARB_p06620-A	CPAR2_206660	5541899	5.0218e+06	6.7285e+06	3.1296e+06	4315601	3980001	4.9622e+06	4.6125e+06	4.8771e+06	5885600	6380896	7114604	+	7	7	7	45.6	45.6	45.6	25.317	0	105.32	164700000	11	133	2.44289	0.00060719	0.258873	-0.339029	0.423401	0.597902	0.762431
CANPARB_p06650-A	CPAR2_206690	2.5456e+06	2.2653e+06	2.2617e+06	2.1546e+06	2.0717e+06	2.9118e+06	3484000	3161401	3.3104e+06	2.5585e+06	2.4003e+06	2.5953e+06	+	28	28	28	34.2	34.2	34.2	113.53	0	161.97	271330000	47	195	1.9679	0.00148597	-0.493297	-0.479998	-0.398277	-0.0132997	0.0817202
CANPARB_p06670-A	CPAR2_206710	953749	948340	431610	169728	283706	227796	309283	901260	960060	137286	435789	189826	+	7	7	7	8.8	8.8	8.8	120.38	0	19.195	34277000	51	5	1.49233	0.00363431	0.104523	-1.67188	-1.50853	1.77641	0.163357
CANPARB_p06690-A	CPAR2_206730	2796701	2.6659e+06	2.2773e+06	2.5625e+06	2.6311e+06	1.8333e+06	467380	447540	336440	576470	515130	521050	+	2	2	2	9.5	9.5	9.5	35.416	0	42.249	42593000	11	38	6.33245	0	2.62882	2.48939	0.365937	0.139427	-2.12345
CANPARB_p06720-A	CPAR2_206760	1552800	1.8386e+06	1.0394e+06	794270	496920	2.3548e+06	1.6949e+06	1.0364e+06	1.6553e+06	1.4825e+06	1026000	1.0761e+06		5	5	5	24.5	24.5	24.5	33.807	0	43.617	55218000	13	29	0.153043	0.451414	0.0144651	-0.266792	-0.29129	0.281257	-0.0244983
CANPARB_p06730-A	CPAR2_206770	698640	774640	792880	672980	699120	766950	891730	1539501	846930	758640	871400	994881		5	5	5	17.8	17.8	17.8	50.75	0	12.669	32478000	20	5	0.917583	0.0173753	-0.532637	-0.615917	-0.320613	0.0832793	0.295303
CANPARB_p06740-A	CPAR2_206780	35985016	39714016	36051016	48954984	41963004	39481004	49801996	41784028	40963024	50442976	37991980	46366008		9	9	9	51	51	51	15.979	0	93.628	1313000000	7	364	0.638075	0.0458665	-0.246251	-0.0235936	0.0243046	-0.222657	0.0478981
CANPARB_p06770-A	CPAR2_206810	3.0479e+06	2.6162e+06	3.0931e+06	3.1807e+06	3.3511e+06	4.4367e+06	3.4611e+06	3377202	3.4488e+06	4.0982e+06	4.2221e+06	4.4336e+06	+	59	59	59	36.1	36.1	36.1	235.86	0	323.31	908670000	106	838	1.88025	0.00167853	-0.232295	0.0925289	0.310102	-0.324824	0.217573
CANPARB_p06910-A	CPAR2_206950	1.5525e+06	876040	1.4459e+06	201673	249905	201931	1.0282e+06	1.0241e+06	1.1794e+06	542740	629110	619300	+	4	4	4	9.4	9.4	9.4	92.622	0	17.617	27263000	36	12	5.11339	1.79e-05	0.261695	-2.30601	-0.851408	2.56771	1.4546
CANPARB_p06960-A	CPAR2_207000	18311994	18425988	17826010	2.2817e+06	2246199	2.0074e+06	10472999	8247595	13256007	5374199	4875302	4334499	+	27	25	25	69	62.9	62.9	47.678	0	323.31	841990000	21	425	6.53174	0	0.770933	-2.29069	-1.13263	3.06162	1.15806
CANPARB_p07010-A	CPAR2_207050	5.1457e+06	4.3916e+06	5.41e+06	2648700	2.5438e+06	2750601	5636398	6.1523e+06	5.5557e+06	2.6569e+06	2.5233e+06	2.5415e+06	+	19	19	19	43.1	43.1	43.1	76.581	0	206.47	411420000	30	232	6.30304	0	-0.214585	-1.1267	-1.16748	0.912111	-0.0407838
CANPARB_p45800-A;CANPARB_p07020-A	CPAR2_207060;CPAR2_407690	123010040	113739944	99300008	136699984	115310040	103809968	179110064	166209968	157959936	156649952	130879944	130839984	+	33	33	33	70.5	70.5	70.5	50.054	0	323.31	20750000000	22	3023	2.18473	0.000938032	-0.582685	-0.500214	-0.266582	-0.0824717	0.233631
CANPARB_p07040-A	CPAR2_207080	1.9946e+06	1.761e+06	2.0389e+06	6685003	7.3556e+06	6.731e+06	3.8029e+06	3.8511e+06	3326499	6258299	6613403	7.5009e+06	+	43	43	43	61.2	61.2	61.2	113.14	0	323.31	846600000	50	687	6.96849	0	-0.922188	0.919669	0.891687	-1.84186	-0.0279823
CANPARB_p07110-A	CPAR2_207140	570546	646560	715340	250922	119607	563427	419417	777600	689500	240242	129550	299261	+	7	7	7	8.5	8.5	8.5	109.4	0	15.471	21327000	52	5	1.37862	0.00482418	0.0347036	-1.0143	-1.49553	1.049	-0.481234
CANPARB_p07180-A	CPAR2_207210	154170064	135040032	129849976	119719984	116319992	108580016	158350096	158960064	158140048	101399960	101839952	100970016	+	33	33	31	82.9	82.9	76.8	47.024	0	323.31	19655000000	20	2425	4.61129	0.000217687	-0.182137	-0.464288	-0.644227	0.282151	-0.179939
CANPARB_p07270-A	CPAR2_207290	1.3263e+06	1.0649e+06	1.2684e+06	680690	753370	1.0702e+06	1.1265e+06	890840	914710	663070	690350	662260	+	3	3	3	15.2	15.2	15.2	21.18	0	13.941	36680000	8	34	2.18056	0.000945455	0.319776	-0.227526	-0.540643	0.547302	-0.313118
CANPARB_p07300-A	CPAR2_207320	7.9449e+06	7564998	6.5479e+06	6003602	5856400	10516998	14765992	9408996	10759004	12354005	8678000	7612997		10	10	10	41.5	41.5	41.5	12.251	0	43.81	554360000	4	336	0.867569	0.0202671	-0.663342	-0.642615	-0.286348	-0.0207275	0.356267
CANPARB_p07360-A	CPAR2_207380	977751	1.2446e+06	1.0445e+06	1.0413e+06	1.0697e+06	1.9749e+06	482770	448840	466130	745960	794930	721820	+	6	6	6	23.5	23.5	23.5	36.364	0	23.493	35506000	17	13	3.04964	0.000333333	1.2248	1.54756	0.694955	-0.322752	-0.852602
CANPARB_p07460-A	CPAR2_207480	1.8702e+06	1813501	2.092e+06	1.2615e+06	1359700	2.4992e+06	1.9735e+06	1.5862e+06	2.0996e+06	1.4578e+06	1.7255e+06	2205199		5	5	5	38.3	38.3	38.3	18.031	0	46.225	59714000	10	56	0.0890423	0.685065	0.029373	-0.144367	-0.0707401	0.17374	0.0736268
CANPARB_p07530-A	CPAR2_207550	286880	341070	370010	233099	339150	399950	393230	434200	736330	280900	348380	349940		3	3	3	21.3	21.3	21.3	20.804	0	7.5205	11533000	9	2	0.898592	0.0183884	-0.647965	-0.685695	-0.675314	0.0377304	0.0103814
CANPARB_p07540-A	CPAR2_207560	892620	821560	283369	266722	245355	422222	166206	296305	629850	283024	132216	316782		4	4	4	5.7	5.7	5.7	109.67	0	14.639	14995000	43	3	0.60282	0.0525331	0.87078	-0.225494	-0.577491	1.09627	-0.351996
CANPARB_p07590-A	CPAR2_207610	2.4335e+06	2.3796e+06	2412601	2.076e+06	2006000	2.7277e+06	3.7978e+06	4.1023e+06	3730798	3.3333e+06	3.5307e+06	3.7929e+06	+	28	28	28	42.3	42.3	42.3	94.239	0	297.66	419390000	43	299	3.71128	0.000281938	-0.686754	-0.7723	-0.126175	0.0855464	0.646125
CANPARB_p07640-A	CPAR2_207660	1.5961e+06	1.438e+06	1.405e+06	1363100	1.2771e+06	1.0842e+06	1946000	1.8592e+06	1.5479e+06	1.0818e+06	1192800	1.3278e+06	+	2	2	2	8.8	8.8	8.8	40.767	0	13.803	34981000	12	27	2.23385	0.000858896	-0.270107	-0.523366	-0.571416	0.253259	-0.0480498
CANPARB_p07670-A	CPAR2_207690	760860	969789	712380	564340	632620	516850	1.0319e+06	1.1006e+06	959330	610840	647220	710300	+	6	6	6	8	8	8	135.73	0	26.608	36315000	49	18	3.09865	0.000313458	-0.33979	-0.851254	-0.651467	0.511464	0.199787
CANPARB_p07690-A	CPAR2_207710	2.8979e+06	3.1541e+06	3.0096e+06	2.2502e+06	2.7046e+06	3.164e+06	3.4665e+06	3556700	3.2394e+06	1.8655e+06	1.3751e+06	1.5299e+06	+	6	6	6	54.5	54.5	54.5	17.022	0	94.965	124570000	8	74	3.64573	0.000277657	-0.179558	-0.338057	-1.10518	0.158499	-0.767126
CANPARB_p07700-A	CPAR2_207720	20040992	16392989	17466998	20205994	16831002	21727002	25986998	26111012	22680002	22797004	21005010	22823994	+	3	3	3	30.3	30.3	30.3	13.642	0	131.57	621610000	4	200	1.87906	0.00168534	-0.472303	-0.347681	-0.166529	-0.124621	0.181153
CANPARB_p07720-A	CPAR2_207740	2.6275e+06	3.4025e+06	2.831e+06	1.8056e+06	2.4095e+06	1.8165e+06	3.0728e+06	2.9774e+06	3.1265e+06	1156600	1.1363e+06	1.0872e+06	+	6	6	6	50	50	50	15.432	0	48.632	141100000	8	128	4.96899	4.98e-05	-0.0505052	-0.605435	-1.44091	0.554929	-0.835475
CANPARB_p07760-A	CPAR2_207780	80649992	87614048	85713992	178950064	198390064	133150048	11462001	12808004	11861997	149409968	132950048	126450008	+	35	35	26	85.8	85.8	73.4	54.902	0	323.31	11494000000	24	1973	7.91103	0	2.81335	3.82053	3.50008	-1.00718	-0.320453
CANPARB_p07810-A	CPAR2_207830	2.6082e+06	2520299	2.8198e+06	2.6012e+06	3.1559e+06	2.6603e+06	1.603e+06	1.6008e+06	1.7243e+06	1.6291e+06	1526100	1.5285e+06	+	15	15	15	45.5	45.5	45.5	42.36	0	116.33	187960000	21	137	5.21329	1.86e-05	0.689615	0.772343	-0.0733824	-0.082728	-0.845726
CANPARB_p07850-A	CPAR2_207870	1.3754e+06	1.5248e+06	1.0033e+06	244447	224970	501820	1.1362e+06	1.5707e+06	1.3299e+06	363820	382280	449680	+	3	3	3	29.5	29.5	29.5	8.6366	0	20.574	30190000	5	41	3.73239	0.000258352	-0.0484436	-2.05532	-1.75526	2.00687	0.300057
CANPARB_p07860-A	CPAR2_207880	691250	668050	288797	880240	1.0325e+06	887560	1.0109e+06	1.3201e+06	1.1204e+06	902780	844290	402829		2	2	2	12.8	12.8	12.8	16.267	0	6.5031	33141000	5	15	1.07928	0.0105543	-1.06638	-0.3016	-0.682913	-0.764781	-0.381312
CANPARB_p07890-A	CPAR2_207910	7857400	11500996	7.5077e+06	7287600	7250399	7559899	12410006	12432997	13249997	14276995	13767995	11844007	+	9	9	9	58.9	58.9	58.9	10.147	0	104.58	448720000	5	289	2.8923	0.00040625	-0.50374	-0.785617	0.0664649	0.281877	0.852082
CANPARB_p07940-A	CPAR2_207960	6620997	5990203	6496002	6098100	281078	7.4408e+06	9473503	7.672e+06	7830800	6073801	6.9384e+06	7.2616e+06		3	3	3	9.6	9.6	9.6	42.628	0	10.625	107330000	21	6	0.405787	0.124339	-0.386444	-0.853805	-0.300943	0.467361	0.552861
CANPARB_p07970-A	CPAR2_207990	50238984	44848020	43226016	47381980	48845016	41743004	62661972	53546032	59229980	59947028	58565004	58870004	+	42	42	42	83.1	83.1	83.1	42.308	0	323.31	7453200000	24	2507	2.64383	0.000497143	-0.343024	-0.346607	0.0158987	0.00358242	0.362505
CANPARB_p08000-A	CPAR2_208020	3250398	3.7934e+06	4.1157e+06	760660	693110	2.9363e+06	6473403	7.2865e+06	6.6646e+06	837870	1.5428e+06	1.9569e+06	+	5	5	5	64.2	64.2	64.2	7.5697	0	50.594	148250000	5	82	2.33155	0.000745501	-0.872029	-2.21799	-2.23534	1.34596	-0.0173563
CANPARB_p08130-A	CPAR2_208150	1.1943e+06	759610	668860	185030	606670	535120	715410	702510	644990	659850	620660	639570		5	5	5	15.7	15.7	15.7	37.008	0	19.899	22029000	14	6	0.858114	0.0208762	0.346411	-0.636708	-0.103514	0.983119	0.533195
CANPARB_p08220-A	CPAR2_208250	1.7847e+06	1.586e+06	1809401	1565301	1.5732e+06	1.6261e+06	1.8758e+06	1.8203e+06	1.8562e+06	1.4256e+06	1.3111e+06	1.7043e+06	+	14	14	14	44.5	44.5	44.5	48.475	0	81.962	112350000	28	106	1.50891	0.0035109	-0.100105	-0.220731	-0.322201	0.120625	-0.10147
CANPARB_p08230-A	CPAR2_208260	553890	549710	532060	534280	472440	892200	1.1837e+06	1.0063e+06	1192100	716890	689310	1.2055e+06	+	8	8	8	17.4	17.4	17.4	58.831	0	28.998	40226000	30	35	1.68776	0.0024854	-1.04805	-0.83274	-0.37293	-0.215306	0.45981
CANPARB_p08330-A	CPAR2_208360	43715	72566	19771	222747	264679	191990	2.8313e+06	3.0401e+06	3.5683e+06	236050	347590	1.4587e+06	+	15	15	15	55.2	55.2	55.2	32.377	0	150.16	124040000	16	117	3.88637	0.000270531	-6.11651	-3.79637	-2.20852	-2.32014	1.58786
CANPARB_p08350-A	CPAR2_208380	2.1246e+06	1.5578e+06	2.2966e+06	849830	606500	1.1992e+06	2.604e+06	2.7519e+06	3.1491e+06	2.1531e+06	1.4894e+06	1.9233e+06	+	9	9	9	28.5	28.5	28.5	69.229	0	69.681	119010000	28	80	2.91954	0.000405063	-0.508407	-1.67931	-0.611721	1.1709	1.06759
CANPARB_p08370-A	CPAR2_208400	5.3057e+06	4968901	5744199	4.4747e+06	5264098	5894298	7717701	7.4399e+06	7.4368e+06	6.3728e+06	6.0717e+06	6106103	+	31	31	31	52.5	52.5	52.5	85.118	0	323.31	700570000	38	566	2.7991	0.000443778	-0.496199	-0.531361	-0.284499	0.0351626	0.246863
CANPARB_p08400-A	CPAR2_208430	94538	82709	380983	145335	365969	266053	1.6028e+06	1807701	1736199	97611.9	194810	163130	+	5	5	5	25.5	25.5	25.5	21.534	0	27.315	19569000	9	16	2.97013	0.0004	-3.20472	-2.727	-3.49796	-0.477719	-0.770962
CANPARB_p08410-A	CPAR2_208440	682730	286100	341278	810780	296446	869490	1.1052e+06	1455400	1.1572e+06	380291	846710	946450		6	6	6	19.2	19.2	19.2	41.619	0	25.666	26817000	25	10	1.02681	0.0123146	-1.50476	-0.911343	-0.774461	-0.593421	0.136882
CANPARB_p08520-A	CPAR2_208550	5.3774e+06	4.7483e+06	4802298	3.7429e+06	4.7022e+06	5031503	5.0322e+06	6.0139e+06	6059196	4912297	4665002	4.9242e+06		11	11	11	64	64	64	19.053	0	83.33	361710000	10	251	1.02086	0.0124785	-0.196423	-0.343986	-0.238241	0.147564	0.105745
CANPARB_p08550-A	CPAR2_208580	3.2154e+06	3.6449e+06	3.7693e+06	1.1479e+06	1.1997e+06	1.6795e+06	1.6802e+06	1.8648e+06	1.8046e+06	890770	737340	771260	+	13	13	12	44.4	44.4	41.7	45.638	0	112.81	166420000	24	121	5.44567	0	0.990585	-0.40969	-1.15678	1.40027	-0.747085
CANPARB_p08620-A	CPAR2_208650	1.3983e+06	1.662e+06	1.7058e+06	1.2322e+06	2.0214e+06	2432500	2.8413e+06	2.5743e+06	2.4346e+06	1844300	1.7291e+06	1.9194e+06	+	14	14	14	50.2	50.2	50.2	38.065	0	55.825	120430000	19	101	1.23452	0.00683758	-0.71992	-0.46529	-0.515188	-0.25463	-0.0498978
CANPARB_p08640-A	CPAR2_208670	1.1899e+06	914200	1.231e+06	461350	682209	497610	1.0776e+06	694820	825070	979210	642990	587870	+	5	5	5	10.4	10.4	10.4	111.08	0	36.781	27184000	43	10	1.64299	0.00270751	0.360612	-0.662395	-0.233026	1.02301	0.429369
CANPARB_p08650-A	CPAR2_208680	2.897e+06	2.1818e+06	2597501	1.3559e+06	1.8109e+06	2.8811e+06	2.0945e+06	2.1611e+06	2252700	2.3246e+06	1905500	1.9419e+06		26	26	26	38.7	38.7	38.7	116.22	0	157.99	268430000	47	187	0.343127	0.168231	0.23813	-0.105847	-0.0765424	0.343977	0.0293042
CANPARB_p08690-A	CPAR2_208720	7130499	7.0458e+06	6.0247e+06	943750	1.5743e+06	2294999	341360	636040	537390	846260	985020	913780	+	3	3	3	14.9	14.9	14.9	37.022	0	29.144	87689000	5	39	4.7079	0.000206642	3.73724	1.66783	0.85772	2.0694	-0.810114
CANPARB_p08710-A	CPAR2_208740	2424999	1.9644e+06	1.9578e+06	2.4353e+06	2333599	3.3313e+06	1.6958e+06	1.4579e+06	1579800	1.313e+06	1.1807e+06	1.2733e+06	+	5	5	5	29.1	29.1	29.1	19.632	0	26.819	103800000	10	148	3.43668	0.000289157	0.423213	0.77505	-0.329491	-0.351837	-1.10454
CANPARB_p08890-A	CPAR2_208930	10846997	17130994	11085996	13799995	11798996	9801397	20237006	14190995	18624000	16006004	14261997	11579999		4	4	4	28	28	28	13.341	0	33.177	441780000	4	192	0.811993	0.0242713	-0.441568	-0.583642	-0.342248	0.142074	0.241393
CANPARB_p08900-A	CPAR2_208940	1.6847e+06	1.1201e+06	988690	625980	690490	5656501	2777500	1.2635e+06	2.4534e+06	3.6393e+06	4602601	10160999		4	4	4	36.9	36.9	36.9	15.303	0	61.609	98498000	3	85	0.941354	0.016179	-0.77567	0.102577	1.50267	-0.878247	1.40009
CANPARB_p08930-A	CPAR2_208970	4.727e+06	4362001	5272101	2.5109e+06	2.5562e+06	3.0569e+06	5059198	5386498	4992402	3.4431e+06	4.0799e+06	3.793e+06	+	29	29	29	37.6	37.6	37.6	137.19	0	179.17	390510000	56	209	4.17592	0.000249292	-0.104329	-0.926232	-0.448131	0.821904	0.478102
CANPARB_p08950-A	CPAR2_208990	3.88e+06	3.1368e+06	3.2725e+06	3917502	3.7093e+06	4.5044e+06	4.8276e+06	4625097	4.4469e+06	3.6427e+06	3.7862e+06	3.9621e+06	+	14	14	14	58.3	58.3	58.3	33.907	0	221.02	362840000	19	306	1.96991	0.00147865	-0.433898	-0.19632	-0.287148	-0.237578	-0.0908279
CANPARB_p09060-A	CPAR2_209100	3.1408e+06	2.839e+06	2.7184e+06	1052700	877290	1116200	2.7748e+06	2.6456e+06	2.2195e+06	3042901	3087301	2.6117e+06	+	32	32	32	25.6	25.6	25.6	242.96	0	175.63	304200000	121	197	5.38318	0	0.187164	-1.32655	0.194394	1.51371	1.52094
CANPARB_p09130-A	CPAR2_209170	2.6881e+06	2.0816e+06	2.5859e+06	1.5009e+06	2.0128e+06	1931799	2791799	2.6874e+06	2.7063e+06	1.99e+06	1.8992e+06	2153201	+	15	15	15	49	49	49	39.523	0	118.78	155780000	18	108	2.15921	0.000980769	-0.154227	-0.588006	-0.437948	0.433779	0.150057
CANPARB_p09200-A	CPAR2_209240	7.6748e+06	8.0519e+06	7836900	3.5789e+06	3572700	3178899	28936986	29381000	28703002	5188303	4172099	4353900	+	39	39	39	81.3	81.3	81.3	55.494	0	323.31	1746400000	29	710	8.95296	0	-1.8848	-3.07445	-2.66568	1.18965	0.408771
CANPARB_p09210-A	CPAR2_209250	857010	1.2606e+06	901020	904160	1.0682e+06	551950	1695399	1.8981e+06	1.6889e+06	1333100	884180	894640	+	5	5	5	21.7	21.7	21.7	35.293	0	29.741	31206000	14	23	1.71225	0.00237219	-0.8073	-1.0653	-0.763388	0.258004	0.301916
CANPARB_p09250-A	CPAR2_209290	1.2933e+06	846890	1.1308e+06	623880	696640	724350	736780	449810	595070	503190	483220	451070	+	7	7	7	21.2	21.2	21.2	42.37	0	21.098	51377000	20	19	2.62161	0.000516312	0.876505	0.198787	-0.30968	0.677718	-0.508467
CANPARB_p09260-A	CPAR2_209300	4.7016e+06	3.2215e+06	1.7159e+06	3.8658e+06	1.404e+06	3.2334e+06	4.2381e+06	7.9324e+06	4.5032e+06	3.5337e+06	399696	2.1549e+06		3	3	3	35.9	35.9	35.9	13.046	0	26.201	51019000	5	42	0.624746	0.0482056	-0.79062	-0.971497	-1.45346	0.180877	-0.481967
CANPARB_p09320-A	CPAR2_209350	3.8968e+06	3.7587e+06	3884798	6.5507e+06	7.4728e+06	5181003	5200603	3.7654e+06	4433701	6108800	5.7601e+06	5880801	+	22	9	9	63.7	28.2	28.2	28.127	0	119.89	269150000	15	258	2.46388	0.000589023	-0.215521	0.519243	0.405594	-0.734764	-0.11365
CANPARB_p09350-A	CPAR2_209380	58430976	48358992	47885968	57528020	50249016	56573984	75511984	52948020	63754988	61860000	52747988	50746992		19	19	19	64.2	64.2	64.2	27.341	0	323.31	4270100000	11	1268	0.570776	0.0598954	-0.313472	-0.22594	-0.217154	-0.0875316	0.0087861
CANPARB_p09370-A	CPAR2_209400	13306998	8109703	5.8958e+06	496195	5184203	5.2365e+06	5975396	6.9957e+06	5.7553e+06	5155503	5369902	6169298		3	3	3	2.8	2.8	2.8	125.24	0	6.8052	98613000	61	34	0.638597	0.0457707	0.544488	-0.77851	-0.165683	1.323	0.612828
CANPARB_p09380-A	CPAR2_209410	15479994	13827006	12361994	12859006	10638002	11571000	21255002	19319012	19066994	18783988	16199990	15048007	+	11	11	11	70.5	70.5	70.5	13.056	0	81.744	750180000	9	327	3.08138	0.000324324	-0.51733	-0.766149	-0.253454	0.248819	0.512695
CANPARB_p09420-A	CPAR2_209450	30417986	30789000	29351998	36549016	38703004	36508980	42674992	36502992	35749016	33192018	36160996	41659972	+	4	4	4	35.5	35.5	35.5	12.156	0	105.9	779730000	4	151	1.68414	0.00248096	-0.343788	-0.0403009	-0.0499894	-0.303487	-0.00968843
CANPARB_p09430-A	CPAR2_209460	21043006	18893002	23149988	4.1251e+06	4916299	3549799	21207004	21673010	24077004	6431101	6.7404e+06	6.4193e+06	+	30	30	30	77.2	77.2	77.2	52.699	0	323.31	2885500000	26	1104	7.14463	0	-0.0859155	-2.41082	-1.77306	2.3249	0.637761
CANPARB_p09440-A	CPAR2_209470	3915902	3.6881e+06	3871800	2.7082e+06	3.098e+06	2.6295e+06	3.4525e+06	3358901	3.4953e+06	3.0561e+06	2.9675e+06	2.9964e+06	+	15	15	15	40.6	40.6	40.6	49.998	0	132.17	311660000	17	241	3.66903	0.000278867	0.155012	-0.289003	-0.192383	0.444015	0.0966198
CANPARB_p09550-A	CPAR2_209580	2.5724e+06	2.0651e+06	2314699	1.5285e+06	1.7542e+06	2152000	2.555e+06	2.0948e+06	2246401	1.7411e+06	1.428e+06	1.532e+06	+	6	6	6	18	18	18	51.121	0	122.11	71304000	25	56	1.92401	0.00155434	0.0116676	-0.343601	-0.552803	0.355268	-0.209202
CANPARB_p09570-A	CPAR2_209600	1.1868e+06	1.1609e+06	994870	668310	635890	1404500	263210	213510	215920	822710	374640	427770	+	5	5	5	14.4	14.4	14.4	48.607	0	21.78	33868000	23	25	2.86705	0.000400616	2.27078	1.96742	1.23037	0.303357	-0.737054
CANPARB_p09610-A	CPAR2_209640	591610	494520	618500	643170	778400	824940	1.5872e+06	2.3141e+06	2.0135e+06	682090	650770	684900	+	7	7	7	26.6	26.6	26.6	38.643	0	35.874	54455000	22	23	4.93676	4.92e-05	-1.79487	-1.39664	-1.55157	-0.398226	-0.15493
CANPARB_p09700-A	CPAR2_209730	36909024	29176000	29135990	32101008	32326986	35032000	41427976	34878020	37565992	33443004	30956018	31670984		16	16	16	62.1	62.1	62.1	22.694	0	323.31	3122800000	8	806	0.959464	0.015311	-0.258061	-0.195225	-0.245255	-0.0628363	-0.0500303
CANPARB_p09750-A	CPAR2_209770	14150996	12039998	12205008	12081008	10776999	10816995	9363999	7.7631e+06	8633701	8554995	6.8374e+06	6095803	+	22	22	22	20.6	20.6	20.6	115.85	0	323.31	967680000	49	676	3.06349	0.000321608	0.575779	0.386501	-0.261632	0.189278	-0.648133
CANPARB_p09790-A	CPAR2_209810	2.9024e+06	3891501	2.8445e+06	1.3628e+06	1.8122e+06	2145801	362950	290310	354940	1.624e+06	2.957e+06	2.8384e+06	+	10	10	10	34.5	34.5	34.5	43.61	0	48.905	83264000	22	38	5.043	3.45e-05	3.25701	2.39986	2.87952	0.85715	0.479659
CANPARB_p09830-A	CPAR2_209850	4545600	4196800	4.802e+06	4.6371e+06	5.9172e+06	4383599	545530	556450	447890	4.4982e+06	5076001	5.2028e+06	+	13	13	13	47.7	47.7	47.7	40.224	0	170.89	240050000	21	161	7.80716	0	3.12748	3.26876	3.25313	-0.14128	-0.0156233
CANPARB_p09850-A	CPAR2_209870	3.0737e+06	2.2505e+06	2.3721e+06	1.8151e+06	1.8857e+06	2.5645e+06	2756699	2.302e+06	2179199	1.1148e+06	894280	1.0497e+06	+	3	3	3	32.8	32.8	32.8	6.8309	0	16.044	69104000	3	76	3.59137	0.000277895	0.0885937	-0.208187	-1.24261	0.296781	-1.03443
CANPARB_p09890-A	CPAR2_209910	8.125e+06	7605502	7234801	11357000	11827999	11475996	12718000	11266002	11720003	8.2479e+06	7.9894e+06	8786205	+	35	31	31	78.2	69.4	69.4	48.349	0	323.31	1447100000	26	951	5.11656	1.8e-05	-0.63663	-0.0427729	-0.512802	-0.593858	-0.470029
CANPARB_p10000-A	CPAR2_210020	209110	456694	336930	414079	290385	257324	832660	816150	1.1887e+06	558860	679630	696610	+	6	6	6	23.8	23.8	23.8	31.89	0	19.165	21252000	17	5	2.67634	0.000500719	-1.50069	-1.56084	-0.552218	0.060149	1.00862
CANPARB_p10010-A	CPAR2_210030	7.2413e+06	5.3156e+06	6636500	5.1365e+06	6491203	5.7701e+06	6.157e+06	6.342e+06	6581497	4996998	5.6833e+06	5906202		5	5	5	76.2	76.2	76.2	9.54	0	124.77	187180000	4	119	0.45344	0.100041	0.0085112	-0.133193	-0.202089	0.141705	-0.068896
CANPARB_p10040-A	CPAR2_210060	343198	213699	395931	247135	158460	313297	1.0665e+06	403591	810710	235670	1.3258e+06	1.5539e+06		3	3	3	19.6	19.6	19.6	16.651	0.00060753	5.3983	15636000	8	11	0.967454	0.0149656	-1.25925	-1.66569	0.449864	0.40644	2.11556
CANPARB_p10050-A	CPAR2_210070	7275297	5726100	7.1262e+06	4.6531e+06	6.7042e+06	7565598	4.6865e+06	4.1482e+06	3.9523e+06	3006599	2.643e+06	3.0376e+06	+	5	5	5	30.2	30.2	30.2	32.176	0	137.99	373150000	9	215	3.23987	0.000288809	0.654497	0.565455	-0.557715	0.0890418	-1.12317
CANPARB_p10160-A	CPAR2_210180	2.0022e+06	1.9908e+06	1.8979e+06	1.4518e+06	1363300	2.2576e+06	2.9762e+06	2.9336e+06	2.7432e+06	2.0991e+06	2141799	2.447e+06	+	17	17	17	44.9	44.9	44.9	49.59	0	234.53	181340000	28	133	2.03332	0.00129792	-0.554712	-0.770447	-0.371648	0.215735	0.398799
CANPARB_p10220-A	CPAR2_210240	2.2913e+06	2.7326e+06	2.6878e+06	1.9448e+06	1627999	1.7539e+06	1.7252e+06	1.9601e+06	2.1144e+06	1.9223e+06	2.0148e+06	2.1839e+06	+	3	3	3	19.4	19.4	19.4	26.76	0	20.02	41737000	14	20	2.26549	0.000832918	0.411071	-0.122736	0.0777896	0.533807	0.200526
CANPARB_p10230-A	CPAR2_210250	3.6235e+06	4601798	4653803	2.9283e+06	3.631e+06	3731301	5.6101e+06	5.3365e+06	5.9461e+06	3.6652e+06	3463398	3.6153e+06	+	9	9	9	53.9	53.9	53.9	41.423	0	83.319	175310000	13	105	2.90552	0.000401254	-0.391368	-0.715073	-0.652882	0.323705	0.0621904
CANPARB_p10430-A	CPAR2_210440	1.4372e+06	1.1033e+06	1.015e+06	927650	814920	550130	1.5955e+06	998601	1.037e+06	1.2489e+06	861400	1.0274e+06		2	2	2	7.2	7.2	7.2	29.178	0	7.2572	37586000	11	18	0.920145	0.0172643	-0.0303544	-0.663359	-0.2107	0.633005	0.452659
CANPARB_p10440-A	CPAR2_210450	2.2894e+06	2.2018e+06	2432500	1.6609e+06	1.8188e+06	1.7635e+06	3022401	3.105e+06	2756801	2.1168e+06	1745301	2.0124e+06	+	18	18	18	46.8	46.8	46.8	59.942	0	127.28	202000000	29	134	4.17181	0.00028169	-0.359699	-0.760795	-0.596776	0.401095	0.164019
CANPARB_p10530-A	CPAR2_210540	24430000	22615986	21567994	22114992	14487002	15749993	40097992	35391008	34325012	28956006	29340008	26260984	+	10	10	10	58.4	58.4	58.4	15.796	0	224.94	1617200000	5	434	3.27465	0.000287293	-0.678488	-1.06875	-0.377066	0.390258	0.69168
CANPARB_p10560-A	CPAR2_210570	1.2142e+06	1.154e+06	1.3329e+06	594090	502380	489830	2.8597e+06	3.167e+06	2.6978e+06	1.0977e+06	1.1279e+06	1.1214e+06	+	8	8	8	26.7	26.7	26.7	51.692	0	28.235	67438000	21	23	7.53775	0	-1.23712	-2.45941	-1.3822	1.22229	1.0772
CANPARB_p10580-A	CPAR2_210590	2.077e+06	1.8215e+06	2.1741e+06	2.5145e+06	2517099	1527099	1.3468e+06	1.282e+06	1.3505e+06	2110101	2156999	2.182e+06	+	19	19	19	61	61	61	53.237	0	103.96	227450000	27	190	1.88698	0.0016468	0.6098	0.720895	0.696583	-0.111095	-0.0243114
CANPARB_p10660-A	CPAR2_210680	1.7246e+06	1.7991e+06	1.2831e+06	1.0447e+06	951260	844630	2.0401e+06	2475899	2.0987e+06	1.0507e+06	967120	1.0362e+06	+	11	11	11	33.8	33.8	33.8	49.581	0	39.916	75194000	23	27	4.09867	0.000281843	-0.460598	-1.21949	-1.11497	0.758887	0.10452
CANPARB_p10690-A	CPAR2_210710	2.8862e+06	2.6955e+06	2.9714e+06	1661601	1.4159e+06	1.6479e+06	2620099	2465000	2.3582e+06	2342300	2.4781e+06	2.6816e+06	+	11	11	11	34.2	34.2	34.2	49.354	0	104.12	228360000	22	177	4.63231	0.000222222	0.200505	-0.655505	0.0113329	0.856011	0.666838
CANPARB_p10740-A	CPAR2_210760	1.4403e+06	1.188e+06	1.7151e+06	988439	1.0635e+06	1.8154e+06	1832001	1686399	1.7416e+06	1.1539e+06	1164100	1.3919e+06		5	5	5	17.4	17.4	17.4	31.959	0	42.381	52929000	18	59	0.744473	0.0307556	-0.276238	-0.443721	-0.503682	0.167483	-0.0599611
CANPARB_p10750-A	CPAR2_210770	588770	453500	399080	513130	442960	594660	1215300	603540	1.0068e+06	544240	478440	497570	+	4	4	4	31.2	31.2	31.2	17.619	0	15.625	22361000	10	16	1.62251	0.00280157	-0.971157	-0.865611	-0.894269	-0.105546	-0.028658
CANPARB_p10790-A	CPAR2_210810	2.5596e+06	2.4495e+06	3.0349e+06	1.9257e+06	1.979e+06	1.8424e+06	2.0041e+06	1.6837e+06	1.6704e+06	1.154e+06	1.5365e+06	1.1123e+06	+	5	5	5	26.2	26.2	26.2	29.32	0	18.726	40549000	16	12	3.3921	0.000291339	0.586166	0.101086	-0.494686	0.48508	-0.595771
CANPARB_p10800-A	CPAR2_210820	6860203	5660002	7125900	8.225e+06	10261003	9212300	5.8947e+06	5.2866e+06	6682997	6.3941e+06	6348399	6049799	+	6	6	6	38.4	38.4	38.4	20.974	0	103.16	305340000	10	181	2.51091	0.000584699	0.137164	0.632718	0.0730625	-0.495554	-0.559656
CANPARB_p10810-A	CPAR2_210830	2.7696e+06	2.1922e+06	2519899	1460199	1.8489e+06	1.9324e+06	2.4139e+06	2.8202e+06	2.5548e+06	1.42e+06	1.6034e+06	2.1068e+06	+	13	13	13	43.9	43.9	43.9	49.602	0	56.894	138000000	17	59	1.98411	0.00142242	-0.0580535	-0.57144	-0.602404	0.513387	-0.0309637
CANPARB_p10840-A	CPAR2_210860	3.49e+06	3.1042e+06	3.7e+06	4.255e+06	4376899	4843603	6.482e+06	6.0635e+06	6388603	4.0006e+06	4496100	5.0077e+06	+	20	20	20	68.3	68.3	68.3	39.291	0	280.27	721220000	19	571	3.89228	0.000271186	-0.879155	-0.490648	-0.487558	-0.388507	0.00309083
CANPARB_p10850-A	CPAR2_210870	1.4766e+06	1.4468e+06	1.3052e+06	973880	935290	1.3251e+06	1.839e+06	2.2134e+06	2471399	1.2267e+06	1.3411e+06	1.3713e+06	+	11	11	11	24.7	24.7	24.7	61.62	0	36.876	87586000	30	49	3.00697	0.000371941	-0.625533	-1.01227	-0.727846	0.38674	0.284426
CANPARB_p10880-A	CPAR2_210900	7.7985e+06	6.1507e+06	6.839e+06	2.885e+06	3.5523e+06	4818999	6016697	5.3645e+06	5.3069e+06	3.9686e+06	3188698	3.3431e+06	+	6	6	6	36.7	36.7	36.7	22.139	0	269.24	224210000	9	151	2.73707	0.000469897	0.316946	-0.568087	-0.668376	0.885032	-0.100289
CANPARB_p10940-A	CPAR2_210960	2.3888e+06	2584399	2.706e+06	4.9296e+06	5374597	1.0913e+06	3.6021e+06	3666900	2874299	1.9315e+06	2.5874e+06	3.191e+06		16	16	16	44.6	44.6	44.6	59.181	0	172.04	228260000	28	148	0.0727369	0.755213	-0.401499	0.167937	-0.395743	-0.569436	-0.56368
CANPARB_p10970-A	CPAR2_210990	4.4344e+06	3444202	4.4069e+06	1.1227e+06	1.3674e+06	3.4295e+06	5433999	6.495e+06	5659598	3033598	2.9995e+06	3.436e+06	+	6	6	6	19.8	19.8	19.8	64.212	0	143.73	123900000	27	78	2.06519	0.00121212	-0.517684	-1.57107	-0.893341	1.05339	0.677728
CANPARB_p11000-A	CPAR2_211020	7.9033e+06	5.5798e+06	3.6788e+06	6.9256e+06	7.2349e+06	1870600	3.7523e+06	2.2458e+06	2865701	3578098	1.9657e+06	1.5433e+06		3	3	3	37.3	37.3	37.3	8.5799	0	14.881	71214000	3	27	0.735057	0.0317955	0.953212	0.854875	-0.322731	0.0983367	-1.17761
CANPARB_p11020-A	CPAR2_211040	4637398	4.0683e+06	4.5952e+06	5.4756e+06	6337900	3.6507e+06	3.0921e+06	2.852e+06	2548700	2910900	3.5059e+06	3.2159e+06	+	15	15	15	50	50	50	52.52	0	121.67	192670000	21	152	2.11527	0.00101542	0.647212	0.86462	0.1817	-0.217408	-0.68292
CANPARB_p11050-A	CPAR2_211070	1.9733e+06	1.9964e+06	1.9021e+06	975410	886540	1.2294e+06	2.2978e+06	2.257e+06	2.045e+06	1.5884e+06	1.4348e+06	1601301	+	14	14	14	64	64	64	28.971	0	116.54	160370000	15	104	4.33944	0.000233129	-0.16862	-1.09419	-0.513125	0.925565	0.58106
CANPARB_p11060-A	CPAR2_211080	2319401	2.379e+06	2.4462e+06	2.7627e+06	2724600	3.0009e+06	4.3751e+06	4.1054e+06	4.1358e+06	2.8665e+06	2.4872e+06	2.5708e+06	+	13	13	13	42.2	42.2	42.2	44.355	0	74.153	207660000	21	140	5.42931	0	-0.820364	-0.571758	-0.670897	-0.248606	-0.0991389
CANPARB_p11110-A	CPAR2_211130	1.8838e+06	1823799	1.8015e+06	1.9607e+06	1.8738e+06	1.1421e+06	857580	927150	728120	1.6792e+06	1.796e+06	1.5523e+06	+	14	14	14	20.8	20.8	20.8	116.37	0	66.379	113900000	43	66	2.83937	0.000430303	1.13249	0.985836	1.00052	0.146656	0.0146806
CANPARB_p11200-A	CPAR2_211200	15692004	14761990	13970995	19219988	17762000	17834992	22432994	20250014	21108012	19324988	20030000	19313010	+	14	14	14	51.6	51.6	51.6	22.146	0	108.32	2269800000	11	768	4.18067	0.000250712	-0.521982	-0.218731	-0.12078	-0.303251	0.0979509
CANPARB_p11210-A	CPAR2_211210	18632004	14010004	15589997	18473992	16632999	16704996	21263996	16429006	20375992	17815998	16685992	16494994		11	11	11	46.9	46.9	46.9	17.931	0	78.335	1327000000	8	436	0.577512	0.0583118	-0.267777	-0.164482	-0.187356	-0.103295	-0.022874
CANPARB_p11270-A	CPAR2_211270	1.828e+06	1533699	1.911e+06	1.9886e+06	2.6708e+06	1.8399e+06	1.4409e+06	1.0575e+06	1.295e+06	1.6492e+06	1.6677e+06	1.4852e+06	+	6	6	6	61.7	61.7	61.7	11.94	0	54.607	72334000	6	67	1.94315	0.00153437	0.47505	0.776793	0.340174	-0.301742	-0.436618
CANPARB_p11280-A;CANPARB_p11230-A	CPAR2_211230;CPAR2_211280	2.8872e+06	3.1203e+06	2785001	2.4522e+06	6.2736e+06	1.9245e+06	2.6006e+06	1.8397e+06	2.8305e+06	2093000	1.8834e+06	1.6504e+06		7	7	7	35.4	35.4	35.4	40.716	0	28.7	80568000	22	24	0.496133	0.0825767	0.27416	0.550708	-0.369799	-0.276549	-0.920507
CANPARB_p11290-A	CPAR2_211290	706210	690630	893269	587440	358710	527460	1.5346e+06	1.8142e+06	1.6967e+06	646660	700530	790130	+	5	5	5	39.1	39.1	39.1	17.576	0	30.948	37192000	11	19	4.05046	0.000283465	-1.13958	-1.77564	-1.23919	0.636062	0.536448
CANPARB_p11300-A	CPAR2_211300	550770	562360	563880	218026	263327	324550	873440	531440	892620	503940	486360	472900	+	3	3	3	40	40	40	8.2836	0	10.085	14032000	5	12	3.18702	0.000287719	-0.454173	-1.51139	-0.650938	1.05721	0.860447
CANPARB_p11390-A	CPAR2_211390	7872300	6.8981e+06	7598497	8023300	7571702	8650097	8.271e+06	12888996	9653901	14581001	9041995	9462700		6	6	6	33.3	33.3	33.3	11.029	0	18.58	318380000	2	66	0.987518	0.0139409	-0.462087	-0.345888	0.102627	-0.116199	0.448514
CANPARB_p11400-A	CPAR2_211400	1.369e+06	1.5355e+06	1.7879e+06	710760	879500	919970	1.2196e+06	2.1546e+06	1.5936e+06	815700	834770	1.062e+06	+	5	5	5	12.8	12.8	12.8	53.943	0	13.337	33504000	26	22	2.43803	0.000606383	-0.0822811	-0.984787	-0.873	0.902506	0.111787
CANPARB_p11480-A	CPAR2_211480	10073002	8376805	8784997	6004904	6.6547e+06	6.2351e+06	10917999	9753698	10740003	4.2351e+06	3.7069e+06	3.7145e+06	+	12	12	12	54	54	54	17.469	0	323.31	552620000	10	327	6.11171	0	-0.205851	-0.73332	-1.43017	0.527469	-0.696848
CANPARB_p11560-A	CPAR2_211560	1.2231e+06	1.0923e+06	980540	721840	566080	1.1067e+06	3139700	2.8936e+06	3.2215e+06	1.89e+06	1.5055e+06	1.447e+06	+	17	17	17	28.2	28.2	28.2	92.345	0	101.4	157110000	49	108	3.87044	0.000267303	-1.48951	-1.9504	-0.93445	0.460893	1.01595
CANPARB_p11570-A	CPAR2_211570	6.2405e+06	5395300	5528602	2.2951e+06	1.8836e+06	2889100	7.6417e+06	7350797	7331599	3.7053e+06	3379100	3.8425e+06	+	14	14	14	57.4	57.4	57.4	34.034	0	224.38	371020000	15	283	4.97301	5e-05	-0.379182	-1.65927	-1.03072	1.28009	0.628551
CANPARB_p11590-A	CPAR2_211590	4.3546e+06	4.1755e+06	4140498	3.2684e+06	2.7493e+06	2.4671e+06	1.9572e+06	2.6219e+06	2.0682e+06	2.0515e+06	2.1655e+06	2.7587e+06	+	8	7	7	36.8	33.8	33.8	43.934	0	13.825	99791000	22	35	2.93862	0.000407643	0.930644	0.352112	0.0695694	0.578532	-0.282543
CANPARB_p11610-A	CPAR2_211610	30954996	26724992	28717008	26566994	27019008	29040002	57498972	50892988	51906012	29179010	28510988	27963016	+	23	23	23	70.7	70.7	70.7	39.824	0	323.31	2686700000	23	965	5.92393	0	-0.891703	-0.956088	-0.90418	0.0643852	0.0519081
CANPARB_p11620-A	CPAR2_211620	1.2859e+06	792610	950330	898040	829800	946430	1.402e+06	1.1676e+06	1.2079e+06	946330	819900	946650	+	5	5	5	26.9	26.9	26.9	25.87	0	31.936	51810000	12	38	1.22794	0.00692308	-0.318666	-0.498286	-0.477606	0.17962	0.0206799
CANPARB_p11630-A	CPAR2_211630	52977988	46326976	45432984	38771012	37331020	43446020	65057996	62284024	61896976	46873008	43823008	43793008	+	62	62	62	74.8	74.8	74.8	93.352	0	323.31	10691000000	42	3141	3.95407	0.000269327	-0.386766	-0.662619	-0.492721	0.275853	0.169898
CANPARB_p11690-A	CPAR2_211690	680250	558330	809310	584190	381830	1.9685e+06	2.7137e+06	2.8965e+06	2.8613e+06	2982398	3825599	3787398	+	22	22	22	34.8	34.8	34.8	97.594	0	151.07	244930000	40	163	2.5331	0.000558783	-2.04848	-1.52949	0.322747	-0.518985	1.85224
CANPARB_p11720-A	CPAR2_211720	342509	167650	395940	151158	143804	755579	513134	264135	317634	7.4989e+06	299825	11450005		4	4	4	1.9	1.9	1.9	370.35	0.00061501	5.7581	131540000	168	29	1.05657	0.0113689	-0.273061	-0.0596704	4.13589	-0.21339	4.19556
CANPARB_p11770-A	CPAR2_211770	2.6469e+06	2.193e+06	2591399	2.6284e+06	3429598	3.8142e+06	3.1083e+06	3520602	4.4398e+06	3607500	3080598	3.9247e+06	+	7	7	7	35.8	35.8	35.8	37.384	0	36.17	93965000	17	53	1.27048	0.00618279	-0.5748	-0.165043	-0.0606814	-0.409757	0.104361
CANPARB_p11790-A	CPAR2_211790	3252298	2.8406e+06	3.0979e+06	2.0152e+06	2.5148e+06	1.7264e+06	610500	585890	510540	1.3624e+06	1.3503e+06	1578201	+	8	8	8	32.9	32.9	32.9	31.612	0	80.258	120460000	12	118	6.10771	0	2.42879	1.87393	1.32988	0.554857	-0.544052
CANPARB_p11800-A	CPAR2_211800	1.4189e+06	1.2204e+06	1.3008e+06	713570	1.3608e+06	1.2636e+06	1.8032e+06	1.9711e+06	1.8579e+06	1.1446e+06	823210	821330	+	8	8	8	19.6	19.6	19.6	95.424	0	49.196	73231000	40	73	1.86123	0.00174491	-0.515465	-0.754728	-1.01388	0.239262	-0.259151
CANPARB_p11810-A	CPAR2_211810	37914008	32401994	31026000	36032004	32004010	31994998	26616988	26200988	27030012	25005014	22487008	21950996	+	20	20	20	80.2	80.2	80.2	27.665	0	323.31	2236800000	13	999	3.28294	0.000289963	0.343904	0.325119	-0.201426	0.0187849	-0.526546
CANPARB_p11840-A	CPAR2_211840	2.8611e+06	2802501	2.7906e+06	1.0814e+06	1130200	1.0027e+06	3.3741e+06	3186199	3.3369e+06	2.256e+06	2.4074e+06	2.2746e+06	+	12	12	11	51.1	51.1	49.1	45.968	0	97.877	158660000	19	84	8.69911	0	-0.227352	-1.62252	-0.5125	1.39516	1.11002
CANPARB_p11870-A	CPAR2_211870	1.0674e+06	1.3258e+06	1.3792e+06	234312	480162	427195	1.0921e+06	1788699	1.3484e+06	234971	470422	212013	+	8	8	8	15.8	15.8	15.8	87.98	0	19.369	42024000	41	9	3.29163	0.000291589	-0.164902	-1.88924	-2.20475	1.72434	-0.315512
CANPARB_p11890-A	CPAR2_211890	1.5797e+06	1.1776e+06	1.0832e+06	640250	563430	689310	1.5567e+06	1.5502e+06	1.7033e+06	884620	1.0147e+06	949169	+	8	8	8	9.6	9.6	9.6	156.47	0	22.458	57025000	64	25	4.1733	0.000282486	-0.324803	-1.34543	-0.7559	1.02063	0.58953
CANPARB_p11940-A	CPAR2_211940	3.231e+06	2.3254e+06	2.4008e+06	2.6042e+06	2958701	4116901	2.8476e+06	2.0959e+06	2.3078e+06	1.8187e+06	2469299	2.3124e+06		4	4	4	18.2	18.2	18.2	38.469	0	128.82	47065000	13	36	0.770707	0.027975	0.134021	0.416738	-0.135687	-0.282717	-0.552425
CANPARB_p11970-A	CPAR2_211970	3.2072e+06	2.8507e+06	3288000	2.9395e+06	3480998	4.0713e+06	7.0743e+06	5392797	6.6762e+06	4120702	4.4654e+06	4.7069e+06	+	11	10	10	38.5	36.7	36.7	40.681	0	106.04	224460000	20	171	3.41452	0.000285149	-1.03443	-0.867577	-0.526172	-0.166856	0.341405
CANPARB_p12010-A	CPAR2_212010	432186	245868	255652	361621	247092	310416	210490	702448	276771	164834	5.4309e+06	5.2829e+06		4	4	4	3.9	3.9	3.9	185.68	0.00059312	4.8509	33492000	70	3	0.662664	0.0417863	-0.349566	-0.372269	3.19282	0.0227031	3.56509
CANPARB_p12120-A	CPAR2_212120	562350	203167	317079	181601	158859	708050	548640	547750	663090	186991	614220	614130		2	2	2	6.7	6.7	6.7	42.742	0	11.18	8943800	18	8	0.31411	0.193885	-0.700653	-0.746808	-0.314	0.0461545	0.432808
CANPARB_p12160-A	CPAR2_212160	126040	130870	143310	299140	261290	474830	1.9918e+06	1.3467e+06	2006000	407830	317120	304820	+	10	10	10	27.7	27.7	27.7	48.529	0	42.279	48254000	23	24	5.51439	0	-3.73919	-2.36806	-2.37573	-1.37113	-0.00767161
CANPARB_p12210-A	CPAR2_212210	80010976	70317984	73353024	151529968	146119920	117909960	24207002	22088986	21717008	87708032	85874032	78535048	+	42	42	42	78.5	78.5	78.5	53.649	0	323.31	13877000000	30	2481	7.43109	0	1.71757	2.61117	1.89021	-0.893607	-0.720962
CANPARB_p12250-A	CPAR2_212250	1.6786e+06	1.5929e+06	1.7837e+06	1.113e+06	1.2339e+06	1.3832e+06	1708499	1.6839e+06	1.734e+06	1557500	1.4968e+06	1.9045e+06	+	18	18	18	23.1	23.1	23.1	105.05	0	120.02	119190000	39	82	2.18417	0.000936893	-0.0201773	-0.458731	-0.047954	0.438554	0.410777
CANPARB_p12270-A	CPAR2_212270	2.6701e+06	2.5632e+06	2.7371e+06	3.7287e+06	3.4469e+06	2926002	4.9588e+06	5.0952e+06	4.7997e+06	4.264e+06	4.1785e+06	4.105e+06	+	13	13	13	52.6	52.6	52.6	24.184	0	56.976	198690000	14	159	4.79075	0.000136364	-0.898098	-0.556238	-0.243423	-0.34186	0.312816
CANPARB_p12320-A	CPAR2_212320	1.5291e+06	1460199	1.871e+06	1.5837e+06	1.215e+06	1.2606e+06	2.035e+06	1.5673e+06	1.8958e+06	1.394e+06	1.8012e+06	1.6023e+06		10	10	10	48.9	48.9	48.9	33.655	0	31.49	91108000	13	54	0.899854	0.0183261	-0.177888	-0.437703	-0.19665	0.259814	0.241052
CANPARB_p12410-A	CPAR2_212420	7006604	6.262e+06	6.4389e+06	2849599	2.7523e+06	4396699	7587003	7625397	7.8076e+06	6198198	5389903	6.5889e+06	+	16	16	16	52.2	52.2	52.2	37.801	0	319.27	528480000	17	414	3.39336	0.000291913	-0.224143	-1.20309	-0.340774	0.978947	0.862316
CANPARB_p12510-A	CPAR2_212520	3.4783e+06	3412100	5352997	4.6076e+06	4.059e+06	5937000	7211796	4.3077e+06	4647697	2.8218e+06	3.3617e+06	3.3107e+06		4	4	4	5.6	5.6	5.6	73.633	0	6.6553	85417000	10	25	1.0817	0.0105156	-0.401065	-0.146746	-0.767951	-0.25432	-0.621205
CANPARB_p12580-A	CPAR2_212590	4.4198e+06	4.0467e+06	4.0393e+06	4445998	5421699	7119299	6.6976e+06	5954002	6146300	5.8048e+06	5.546e+06	5702899	+	19	19	19	53.4	53.4	53.4	53.599	0	196.72	447950000	27	366	1.69648	0.00245253	-0.587974	-0.146141	-0.140487	-0.441833	0.00565419
CANPARB_p12670-A	CPAR2_212680	1.0119e+06	799450	976001	678810	890450	1.1745e+06	1.088e+06	933749	1.115e+06	777470	796370	730830		7	7	6	8.1	8.1	7.1	119.09	0	20.118	34687000	61	22	0.668003	0.0408521	-0.170376	-0.193115	-0.44471	0.0227396	-0.251595
CANPARB_p12710-A	CPAR2_212720	3.8202e+06	3.3993e+06	3444498	3420198	3.5478e+06	7.6022e+06	8.01439e+06	8380095	8594002	7.7678e+06	8197004	8645501	+	24	24	13	74.4	74.4	43.9	47.216	0	323.31	739940000	22	544	2.41659	0.000627968	-1.22852	-0.778243	-0.0220013	-0.450273	0.756241
CANPARB_p12730-A	CPAR2_212740	907320	1.0949e+06	1.0754e+06	1.0619e+06	1.124e+06	1.056e+06	1.3701e+06	1.2008e+06	1140800	1.0599e+06	1.0789e+06	1.055e+06	+	5	5	5	16.5	16.5	16.5	55.797	0	8.9357	26008000	25	5	1.23084	0.00686515	-0.270264	-0.19524	-0.216805	-0.075024	-0.021565
CANPARB_p12740-A	CPAR2_212750	3.6083e+06	3.4626e+06	3225902	3969402	3996600	3.7021e+06	4.0197e+06	4.504e+06	3.5783e+06	3559800	3.4037e+06	3.7138e+06		15	15	15	55.5	55.5	55.5	46.086	0	232.7	342150000	18	220	1.0962	0.0100306	-0.233049	-0.0526758	-0.180698	-0.180373	-0.128023
CANPARB_p12770-A	CPAR2_212780	1.822e+06	1.1279e+06	1.579e+06	969389	951660	1.21e+06	1.6674e+06	1.8118e+06	1.7339e+06	1.2868e+06	1.1534e+06	1.2766e+06	+	3	3	3	28.9	28.9	28.9	20.818	0	32.924	41652000	10	42	1.91741	0.00156674	-0.20298	-0.735495	-0.488081	0.532515	0.247414
CANPARB_p12800-A	CPAR2_212810	17590006	17137994	16166998	19951004	21443008	15023000	17900994	17591006	17777012	17982996	16925010	17292990		31	31	31	91.1	91.1	91.1	41.785	0	323.31	1982500000	22	1076	0.150706	0.457802	-0.0657727	0.0828337	-0.0292192	-0.148606	-0.112053
CANPARB_p12850-A	CPAR2_212860	311415	450229	358511	243061	376402	319151	3494199	2.9451e+06	2916501	333435	393133	298093	+	8	8	8	21.5	21.5	21.5	62.09	0	71.78	57013000	18	47	6.41528	0	-3.06216	-3.31726	-3.19071	0.255094	0.126542
CANPARB_p12870-A	CPAR2_212880	1.3729e+06	1.0669e+06	1.2757e+06	921390	864670	1.3985e+06	1.6025e+06	1.7513e+06	1.7247e+06	1.1253e+06	1.0985e+06	1090000	+	7	7	7	57.8	57.8	57.8	20.565	0	38.911	73398000	9	56	1.80841	0.00191158	-0.450846	-0.673308	-0.615915	0.222463	0.0573931
CANPARB_p12940-A	CPAR2_212940	3.6764e+06	3.7997e+06	3.8409e+06	2.5281e+06	3.0145e+06	3.459e+06	2.0849e+06	2.8364e+06	2.7979e+06	4.046e+06	3770900	4305901	+	11	11	11	38.8	38.8	38.8	40.508	0	126.59	132760000	18	98	2.22566	0.000866585	0.551969	0.221731	0.6512	0.330238	0.429469
CANPARB_p12960-A	CPAR2_212960	737640	730650	700350	990739	977970	1.4261e+06	772940	608110	645040	1.2964e+06	896350	930940	+	3	3	3	17.2	17.2	17.2	24.007	0	35.424	21487000	11	13	1.95571	0.00152062	0.0980927	0.744633	0.624553	-0.64654	-0.120079
CANPARB_p12970-A	CPAR2_212970	317760	222110	93540	81981960	79163960	68890960	49963	95746	35957	52952012	48639000	51152016	+	22	22	22	70.8	70.8	70.8	41.723	0	323.31	2675500000	21	898	7.5625	0	1.80185	10.3064	9.7156	-8.50451	-0.590759
CANPARB_p13040-A	CPAR2_213040	706560	698340	783840	727770	628990	833670	1.5646e+06	1.3156e+06	1.7742e+06	724550	774430	835710	+	8	8	8	27.4	27.4	27.4	51.808	0	31.383	45088000	28	12	4.03414	0.00028125	-1.08849	-1.08738	-0.995364	-0.00111359	0.0920169
CANPARB_p13120-A	CPAR2_213120	1.1851e+06	618220	1.4956e+06	299326	240495	394770	371462	309942	272640	301960	462150	487110	+	2	2	2	6.2	6.2	6.2	51.099	0	9.1964	15202000	20	9	2.44605	0.000608	1.78987	-0.0297189	0.391209	1.81959	0.420928
CANPARB_p13150-A	CPAR2_213150	2.0586e+06	1.8093e+06	1.8263e+06	2.4476e+06	2.7118e+06	2.0472e+06	1.173e+06	1.261e+06	1.1971e+06	1.7993e+06	1.702e+06	1.7692e+06	+	10	10	10	38.4	38.4	38.4	37.468	0	94.097	99032000	20	113	4.20077	0.000242775	0.649087	0.988912	0.537533	-0.339826	-0.451379
CANPARB_p13170-A	CPAR2_213170	3.6429e+06	1.8869e+06	2.3928e+06	2.8104e+06	2164100	2.3042e+06	2856800	2.7901e+06	1.7321e+06	1.2238e+06	1.2384e+06	1.3932e+06	+	2	2	2	34.3	34.3	34.3	7.6146	0	50.382	46070000	3	43	1.69796	0.00244534	0.102548	-0.0197449	-0.936545	0.122293	-0.9168
CANPARB_p13360-A	CPAR2_213380	4902999	7104800	6127104	485630	523180	340870	171027	217287	234758	218060	311980	252892	+	3	3	3	69.6	69.6	69.6	13.057	0	36.996	61520000	4	19	7.10733	0	4.86323	1.11515	0.329489	3.74808	-0.785658
CANPARB_p13370-A	CPAR2_213390	1.0217e+06	595900	541950	568120	554080	717580	775750	541460	531970	810510	539210	517140		5	5	5	21.3	21.3	21.3	26.729	0	17.041	27556000	11	10	0.0487999	0.851914	0.223845	-0.00735178	0.013729	0.231197	0.0210808
CANPARB_p13380-A	CPAR2_213400	863410	878470	767280	735140	818060	592530	165363	1.0204e+06	865030	137204	955110	1.0088e+06		2	2	2	6.4	6.4	6.4	44.765	0	26.648	9793200	20	10	0.0808087	0.720674	0.291022	0.0652871	0.0349725	0.225735	-0.0303146
CANPARB_p13390-A	CPAR2_213410	712170	834860	834820	394010	611590	927360	1.5232e+06	1.4512e+06	1320900	938570	1.0778e+06	1.5067e+06	+	9	9	9	20.7	20.7	20.7	71.762	0	51.211	75040000	35	44	1.87118	0.00169893	-0.850676	-1.15195	-0.285926	0.301271	0.866021
CANPARB_p13430-A	CPAR2_213450	13164004	12842000	13703999	11379003	11918998	11274003	14227007	13472993	14122998	11059002	12162998	13349006	+	21	21	21	51.4	51.4	51.4	55.332	0	323.31	612450000	25	468	1.9745	0.00145495	-0.0747939	-0.274692	-0.193596	0.199898	0.0810961
CANPARB_p13500-A	CPAR2_213520	2490100	2254300	2.4761e+06	2.2112e+06	2673100	2.3635e+06	3501001	3286001	3388199	2.6978e+06	2.9532e+06	2998600	+	9	9	9	32.4	32.4	32.4	45.646	0	55.434	137100000	24	121	3.31715	0.000289524	-0.494887	-0.489442	-0.234352	-0.00544474	0.25509
CANPARB_p13550-A	CPAR2_213570	8707800	10037004	8907104	6.4245e+06	4.3622e+06	6621198	12715999	13099005	12260998	13402003	8609503	8977506	+	5	5	5	52.6	52.6	52.6	8.9084	0	32.546	223190000	3	71	2.5166	0.000580027	-0.461503	-1.12914	-0.297125	0.667637	0.832015
CANPARB_p13570-A	CPAR2_213590	822579	803790	1.7973e+06	187397	264407	565640	670160	651330	616130	597490	568790	621170	+	6	6	6	22	22	22	55.364	0	26.066	19238000	25	6	1.70573	0.00240244	0.821257	-0.929336	-0.116383	1.75059	0.812953
CANPARB_p13580-A	CPAR2_213600	5.3555e+06	5568699	6.2662e+06	1.1904e+06	2.0676e+06	1.5231e+06	1.4296e+06	1.4128e+06	2208201	1.3749e+06	2.3897e+06	2.8673e+06	+	13	13	13	47.7	47.7	47.7	34.328	0	105.52	163740000	20	111	2.91601	0.000404423	1.76708	-0.0791117	0.392967	1.84619	0.472079
CANPARB_p13620-A	CPAR2_213640	1214900	1.2022e+06	1.3405e+06	888040	1.1651e+06	1.651e+06	1.52e+06	1.6619e+06	1.4975e+06	1.0803e+06	1.084e+06	1.0032e+06		8	8	8	13.2	13.2	13.2	73.449	0	37.379	83402000	18	78	1.02439	0.0123871	-0.316512	-0.337185	-0.562979	0.0206726	-0.225794
CANPARB_p13650-A	CPAR2_213670	3033598	2.9626e+06	3.0471e+06	740580	670600	838120	3062402	2.9111e+06	2.6294e+06	802100	585010	567240	+	5	5	5	20.5	20.5	20.5	41.71	0	60.532	85224000	13	53	6.65658	0	0.0720256	-1.93535	-2.13813	2.00737	-0.202788
CANPARB_p13670-A	CPAR2_213690	1.7901e+06	1.8553e+06	1.6041e+06	478550	984860	771230	206170	247470	230070	603890	304026	448990	+	2	2	2	8.3	8.3	8.3	57.577	0	37.088	18488000	11	16	4.13507	0.000288889	2.94072	1.70859	0.988864	1.23214	-0.719721
CANPARB_p13690-A	CPAR2_213710	997629	1152500	1.2124e+06	743790	956770	1.2334e+06	1.0854e+06	1.4072e+06	2.0122e+06	920610	1.1806e+06	1.2214e+06		2	2	2	5	5	5	71.522	0.0044321	3.5882	20747000	31	9	0.675794	0.0396774	-0.421916	-0.618614	-0.439146	0.196698	0.179468
CANPARB_p13740-A	CPAR2_213760	4307797	4.2733e+06	4807100	2.4396e+06	2.2229e+06	3.0739e+06	3489301	3.7689e+06	3.4763e+06	3149399	3448102	3.8716e+06	+	16	16	16	59.5	59.5	59.5	33.345	0	153.31	309380000	16	272	2.81996	0.000441088	0.318706	-0.47252	-0.0361174	0.791227	0.436403
CANPARB_p13750-A	CPAR2_213780	19615004	18173004	18271004	13797004	14797005	16231998	29068004	26046984	25795004	18591010	17895008	19417004	+	42	42	42	56.4	56.4	56.4	74.547	0	323.31	2305200000	34	1270	4.78485	0.000165414	-0.529372	-0.851982	-0.533392	0.32261	0.31859
CANPARB_p13790-A	CPAR2_213820	673690	716950	686650	311467	98599.1	320005	717310	418030	721390	636610	214297	315496	+	2	2	2	5.2	5.2	5.2	44.557	0	8.812	17782000	18	10	1.29386	0.00588889	0.161938	-1.34665	-0.670698	1.50859	0.675957
CANPARB_p13830-A	CPAR2_213860	1.2058e+06	712300	813900	134507	215045	460800	966220	1.0206e+06	1176700	590200	767910	733060	+	6	6	6	12.6	12.6	12.6	80.409	0	53.458	46297000	22	13	2.47671	0.000588394	-0.211573	-1.96491	-0.59722	1.75334	1.36769
CANPARB_p13940-A	CPAR2_213970	219112	589450	427740	385580	410870	579490	377000	389297	368560	368300	372620	410170		3	3	3	6.4	6.4	6.4	67.371	0	7.282	9798900	29	5	0.0771824	0.735989	0.12352	0.277907	0.0204898	-0.154387	-0.257417
CANPARB_p13960-A	CPAR2_213990	1.5717e+06	1767000	1.8603e+06	1.4055e+06	1.374e+06	1.6103e+06	1.2521e+06	1.6723e+06	1.5496e+06	1.2977e+06	1.1924e+06	1.3085e+06	+	3	3	3	9.4	9.4	9.4	48.303	0	15.777	45071000	17	45	1.4911	0.00363088	0.216669	-0.027411	-0.236098	0.24408	-0.208687
CANPARB_p13990-A	CPAR2_214020	1820400	1574200	1.8005e+06	1.3226e+06	1.5349e+06	2156101	2032799	2.3634e+06	2419299	1.4377e+06	1.6462e+06	1681301	+	13	13	13	35.6	35.6	35.6	60.652	0	102.24	145070000	20	82	1.21683	0.0071262	-0.391667	-0.442972	-0.516282	0.0513044	-0.0733103
CANPARB_p14030-A	CPAR2_214060	4.3566e+06	3.7866e+06	3.8841e+06	4.164e+06	4326701	4.1893e+06	4.3303e+06	4136799	3.8565e+06	3309400	2.8089e+06	3.5748e+06	+	10	10	10	56.1	56.1	56.1	20.961	0	241.06	222170000	10	152	2.00077	0.00138356	-0.0351106	0.0411311	-0.346394	-0.0762417	-0.387525
CANPARB_p14040-A	CPAR2_214070	1.0458e+06	968120	1.0039e+06	857460	757540	941219	1.4385e+06	1.0529e+06	1.0589e+06	850160	834220	957290	+	3	3	3	31.9	31.9	31.9	10.384	0	18.948	15966000	6	16	1.52564	0.00336762	-0.234434	-0.47393	-0.42649	0.239495	0.0474391
CANPARB_p14050-A	CPAR2_214080	1.7917e+06	984480	1.4046e+06	1.3839e+06	1.2033e+06	1.1015e+06	1.5539e+06	873690	957270	929830	932090	988550		5	5	5	28.6	28.6	28.6	25.483	0	19.19	43818000	11	24	0.500899	0.080641	0.304676	0.124016	-0.247896	0.18066	-0.371912
CANPARB_p14070-A	CPAR2_214100	534180	456390	553420	446740	423330	524010	912720	579070	548520	563140	491740	520960		9	9	9	11.5	11.5	11.5	101.59	0	24.854	37825000	50	5	0.902446	0.018164	-0.402125	-0.549475	-0.372668	0.14735	0.176807
CANPARB_p14120-A	CPAR2_214150	807260	615830	1.3514e+06	1.0691e+06	2.2719e+06	2632599	412260	372060	224820	912270	1.4766e+06	1.4304e+06	+	4	4	4	12.2	12.2	12.2	44.226	0	21.622	25930000	22	14	2.56449	0.000559441	1.4591	2.56547	1.92017	-1.10638	-0.645304
CANPARB_p14160-A	CPAR2_100030	2.5175e+06	2.1914e+06	2.1398e+06	1.8069e+06	1.829e+06	1.5842e+06	1.9133e+06	1.6608e+06	1.7249e+06	1714901	1.9454e+06	1.8572e+06	+	9	9	9	29	29	29	47.065	0	80.187	134640000	16	75	2.08006	0.00116159	0.370111	-0.0216421	0.0582952	0.391753	0.0799374
CANPARB_p14180-A	CPAR2_100050	2.637e+06	2701101	2.6328e+06	2.1218e+06	2.5048e+06	2355501	3605402	3566098	3.6618e+06	2.8815e+06	3.1693e+06	3.198e+06	+	19	19	19	43.9	43.9	43.9	54.349	0	131.11	234280000	29	149	4.45113	0.000246753	-0.442658	-0.63374	-0.228134	0.191082	0.405605
CANPARB_p14240-A	CPAR2_100110	1.9852e+06	1.3056e+06	1876200	961500	1.5088e+06	1.1864e+06	2.063e+06	2.2393e+06	2.4871e+06	1590999	1.7416e+06	1.9875e+06	+	4	4	4	17.9	17.9	17.9	50.111	0	57.52	56515000	15	50	1.82564	0.00183439	-0.393957	-0.892741	-0.351831	0.498784	0.54091
CANPARB_p14250-A	CPAR2_100120	305174	811830	735190	386334	781737	823140	258994	1025200	2.1587e+06	244693	899180	900391		2	2	2	6.3	6.3	6.3	50.601	0	14.252	14038000	25	5	0.0383126	0.886851	-0.894387	-0.789975	-0.75204	-0.104412	0.0379346
CANPARB_p14260-A	CPAR2_100130	3.0653e+06	3.9712e+06	4437800	5.3154e+06	5784200	5.6138e+06	3.8586e+06	4642201	4672600	3.2686e+06	524671	3371202		3	3	3	7.3	7.3	7.3	62.952	0	36.301	61286000	23	44	0.848215	0.0215943	-0.199222	0.343377	-0.878695	-0.542599	-1.22207
CANPARB_p14270-A	CPAR2_100140	901169	1.5192e+06	932370	859500	1.9613e+06	994500	1.2008e+06	1.015e+06	1.0016e+06	1.0264e+06	787670	747490		7	7	7	17.5	17.5	17.5	53.837	0	37.121	39961000	23	24	0.274661	0.235671	0.059445	0.245902	-0.328872	-0.186457	-0.574774
CANPARB_p14310-A	CPAR2_100180	292853	307175	370138	607840	139973	892050	1.1493e+06	982930	964210	1.0009e+06	343196	564360		3	3	3	9.4	9.4	9.4	48.032	0	14.972	21129000	16	12	0.830943	0.0227984	-1.67431	-0.917035	-0.698205	-0.757273	0.21883
CANPARB_p14330-A	CPAR2_100200	1.9262e+06	1.9331e+06	2.1202e+06	2482799	2669300	3.4162e+06	3.9565e+06	4.0966e+06	3925398	2.8899e+06	2884501	3.2967e+06	+	17	17	17	56.8	56.8	56.8	33.002	0	100.08	265780000	17	182	3.76807	0.000263636	-1.00235	-0.483366	-0.401097	-0.518984	0.0822689
CANPARB_p14340-A	CPAR2_100210	1.4006e+06	1.4249e+06	1.4482e+06	1.2917e+06	1.3065e+06	1.0675e+06	1.0534e+06	1.5765e+06	1.2629e+06	759610	654270	777690	+	6	6	6	26.8	26.8	26.8	21.914	0	21.909	45965000	8	44	3.10964	0.000315068	0.134678	-0.0867189	-0.828843	0.221397	-0.742124
CANPARB_p14350-A	CPAR2_100220	1.9296e+06	1.7252e+06	1.9624e+06	1.0041e+06	512160	982420	1.9115e+06	1.5767e+06	1.7526e+06	1.1864e+06	872370	911730	+	5	5	5	23.6	23.6	23.6	25.488	0	66.36	56774000	11	42	2.5264	0.000572215	0.100064	-1.06862	-0.819081	1.16868	0.24954
CANPARB_p14380-A	CPAR2_100250	1365100	1.0884e+06	1.2318e+06	1.226e+06	1.574e+06	1.6117e+06	1.6438e+06	1594699	1517499	1.1704e+06	1.294e+06	1.2724e+06	+	5	5	5	19.9	19.9	19.9	38.322	0	29.923	49741000	14	54	1.44539	0.00411907	-0.367966	-0.108414	-0.347945	-0.259552	-0.239531
CANPARB_p14440-A	CPAR2_100320	37106004	36958976	33927980	41423976	36744024	48739996	55842028	46910016	48201968	49557012	45028988	41626996	+	16	16	16	59.3	59.3	59.3	25.258	0	323.31	2892400000	9	976	1.72304	0.00228983	-0.483172	-0.250326	-0.148245	-0.232846	0.102081
CANPARB_p14480-A	CPAR2_100360	1934099	1.5998e+06	1.6664e+06	1.2284e+06	1.2146e+06	1.5259e+06	1.8816e+06	1.7395e+06	1.7777e+06	1.3993e+06	1.2672e+06	1453800	+	11	11	11	27.8	27.8	27.8	61.598	0	55.218	155980000	20	154	2.23315	0.000857843	-0.0540441	-0.443899	-0.38989	0.389855	0.0540095
CANPARB_p14500-A	CPAR2_100380	990260	2435000	2.0202e+06	954951	1.0219e+06	876770	1.9631e+06	1.1652e+06	2027399	679190	657390	751300	+	5	5	5	27.8	27.8	27.8	32.134	0	8.6649	35951000	16	13	1.89169	0.00163301	0.0788855	-0.853375	-1.30413	0.93226	-0.450755
CANPARB_p14530-A	CPAR2_100410	1.8302e+06	1.6198e+06	1.7454e+06	1.8407e+06	1763800	1.7577e+06	1.6819e+06	1.7138e+06	1501901	1.3107e+06	1.3067e+06	1.559e+06	+	6	6	6	25.3	25.3	25.3	35.326	0	33.289	72671000	16	41	2.01452	0.0013578	0.0851599	0.13075	-0.229815	-0.0455904	-0.360565
CANPARB_p14540-A	CPAR2_100420	468725	867290	955240	909630	230914	680020	254479	762160	886530	353398	979739	808140		2	2	2	14.1	14.1	14.1	21.405	0	18.201	16625000	11	20	0.0469531	0.858121	0.267734	-0.0640189	0.170068	0.331752	0.234087
CANPARB_p14600-A	CPAR2_100480	256592	184465	204546	1.1788e+06	3.2262e+06	1.4897e+06	376802	442398	357299	771610	877460	855710	+	2	2	2	8.2	8.2	8.2	37.618	0	20.238	12079000	15	6	4.05635	0.00028496	-0.865782	2.32492	1.09018	-3.1907	-1.23473
CANPARB_p14620-A	CPAR2_100500	1.4234e+06	1564401	1680401	1.5374e+06	1774001	1.4395e+06	2.2836e+06	1930400	2.329e+06	1.6071e+06	1.8765e+06	1.9645e+06	+	7	7	7	24.5	24.5	24.5	41.232	0	46.847	90727000	15	51	1.94979	0.00152614	-0.487085	-0.461752	-0.264199	-0.0253339	0.197552
CANPARB_p14650-A	CPAR2_100530	6639501	7195196	6.8632e+06	3966501	4.1257e+06	7.4466e+06	6213097	7338601	8.0221e+06	4954699	4.5547e+06	5095601	+	13	13	13	78.7	78.7	78.7	23.406	0	199.97	319750000	11	230	1.16383	0.00820619	-0.0597963	-0.473405	-0.562818	0.413609	-0.0894124
CANPARB_p14730-A	CPAR2_100600	491892	570750	245843	406348	187879	431413	985660	268624	949900	310068	334742	185929		2	2	2	18.4	18.4	18.4	22.469	0	8.5555	15727000	8	4	0.559069	0.0628559	-0.752347	-1.10372	-1.40778	0.351374	-0.304057
CANPARB_p14750-A	CPAR2_100620	1.7194e+06	1.245e+06	1.4361e+06	1.3894e+06	1.5315e+06	2.6381e+06	2.478e+06	2553199	2412901	2.2146e+06	2657599	1.8917e+06	+	12	12	12	25.5	25.5	25.5	64.617	0	37.036	85665000	32	47	1.26075	0.00635961	-0.75843	-0.421272	-0.138243	-0.337158	0.283029
CANPARB_p14770-A	CPAR2_100640	3.0686e+06	4.4472e+06	2.5702e+06	4.5656e+06	2.8701e+06	2.2803e+06	6.3335e+06	5205597	5.1813e+06	4563399	4.524e+06	3841300	+	7	7	7	54.6	54.6	54.6	10.597	0	68.192	291080000	5	278	1.24175	0.00670661	-0.729255	-0.783175	-0.371032	0.0539191	0.412142
CANPARB_p14810-A	CPAR2_100680	6.3936e+06	6063900	6898000	5975902	6440699	6.5713e+06	8.3123e+06	8662903	8827399	7.5703e+06	8749899	9229001	+	19	19	19	60.2	60.2	60.2	44.559	0	180.76	407900000	22	305	3.25164	0.000284153	-0.414773	-0.442436	-0.0142386	0.0276629	0.428198
CANPARB_p14950-A	CPAR2_100820	2.7699e+06	1.3992e+06	1.3997e+06	1.6266e+06	1.4859e+06	1413600	880140	711261	776310	1.0436e+06	1.3275e+06	1.1176e+06	+	2	2	2	10.8	10.8	10.8	34.251	0	8.9449	20557000	13	4	2.0559	0.00123721	1.23387	0.934775	0.559197	0.299098	-0.375579
CANPARB_p14960-A	CPAR2_100830	2.2235e+06	2.3886e+06	2.1298e+06	1424500	1.9059e+06	1.5429e+06	5211698	5.2854e+06	5920203	2.561e+06	2.3553e+06	2.1478e+06	+	14	14	14	74.4	74.4	74.4	26.33	0	230.01	281160000	13	197	5.66356	0	-1.28399	-1.75225	-1.21664	0.468256	0.535607
CANPARB_p15050-A;CANPARB_p14980-A	CPAR2_100850;CPAR2_100930	17156992	18474994	15834006	11947996	12016002	14115009	18241992	18735006	16877996	16734993	13610992	14053004	+	24	24	24	89.5	89.5	89.5	30.504	0	323.31	1855700000	17	966	2.34328	0.000738065	-0.0654607	-0.500084	-0.278553	0.434624	0.221531
CANPARB_p15030-A	CPAR2_100880	1.2456e+06	867200	1.4186e+06	988060	964549	1.3252e+06	1.6234e+06	1676500	1.6699e+06	1.5234e+06	1.4347e+06	1.4805e+06	+	3	3	3	11	11	11	61.183	0	19.694	37991000	19	23	1.52184	0.00338725	-0.492947	-0.600455	-0.163082	0.107508	0.437373
CANPARB_p15040-A	CPAR2_100870	4623202	4126099	3782099	11493001	12501995	11711004	2.7063e+06	2.2418e+06	1.6447e+06	3202602	2.4715e+06	2748300	+	20	20	20	68.2	68.2	68.2	35.048	0	195.11	387300000	16	306	5.43893	0	0.926585	2.4372	0.353341	-1.51062	-2.08386
CANPARB_p15090-A	CPAR2_100970	1.1772e+06	1.1054e+06	1.2017e+06	155254	248506	857800	1.483e+06	1516799	2.9066e+06	1.069e+06	1.2514e+06	1.1946e+06	+	4	4	4	21.9	21.9	21.9	35.132	0	21.882	39863000	17	23	1.96161	0.00150952	-0.76141	-2.22707	-0.748754	1.46566	1.47832
CANPARB_p15110-A	CPAR2_100990	9355399	9491505	10099004	5512902	5.4855e+06	4637202	8166101	7775196	8.109e+06	5895101	6388096	6.7861e+06	+	19	19	19	54	54	54	53.469	0	269.4	749980000	27	525	4.84302	0.000109804	0.267305	-0.62122	-0.334803	0.888524	0.286417
CANPARB_p15140-A	CPAR2_101020	31927982	28468990	26747014	25387990	23447010	25850992	45002028	42115012	42512028	31955008	32802020	35693996	+	39	39	39	73.5	73.5	73.5	49.054	0	323.31	6797000000	20	2194	4.55157	0.000228188	-0.572916	-0.79548	-0.367897	0.222564	0.427583
CANPARB_p15150-A	CPAR2_101030	1425900	1.1856e+06	1.204e+06	1.3208e+06	1.913e+06	1.2555e+06	656850	739110	707220	1.1887e+06	1.3088e+06	1.2066e+06	+	4	4	4	11.7	11.7	11.7	43.743	0	23.816	42060000	15	40	3.21654	0.000292335	0.859299	1.09392	0.816551	-0.234619	-0.277367
CANPARB_p15190-A	CPAR2_101070	4.1448e+06	4156502	4.5614e+06	1.8034e+06	1.8373e+06	1.9711e+06	6.0818e+06	6.1108e+06	6905400	2.2026e+06	2384200	2522599	+	38	38	37	48.9	48.9	48	110.53	0	323.31	554440000	55	430	7.50581	0	-0.570227	-1.76689	-1.42562	1.19666	0.341264
CANPARB_p15240-A	CPAR2_101120	2653800	2393599	2.662e+06	2.1986e+06	2.2805e+06	2.2033e+06	2.9798e+06	2.8474e+06	2.9252e+06	1.676e+06	1.46e+06	1.4991e+06	+	27	27	27	26.2	26.2	26.2	141.93	0	117.48	237620000	65	177	5.80212	0	-0.18306	-0.389313	-0.917079	0.206253	-0.527765
CANPARB_p15270-A	CPAR2_101150	3.703e+06	3.5207e+06	3710100	2.3092e+06	2.3938e+06	3.8254e+06	4.3071e+06	4.3964e+06	4.2633e+06	3.2836e+06	3.1033e+06	3.57e+06	+	38	38	38	57.7	57.7	57.7	85.128	0	323.31	529730000	42	444	1.48901	0.00366165	-0.246028	-0.604476	-0.381054	0.358448	0.223421
CANPARB_p15280-A	CPAR2_101160	3.1863e+06	3.0805e+06	3.1946e+06	1.1216e+06	1.078e+06	1.4914e+06	3.746e+06	3533500	4134798	1.3194e+06	1.2034e+06	1.2152e+06	+	13	13	13	47.1	47.1	47.1	30.827	0	203.87	177270000	13	117	6.0675	0	-0.270716	-1.62876	-1.6105	1.35804	0.0182552
CANPARB_p15300-A	CPAR2_101180	1.7838e+06	1.6341e+06	1.8483e+06	609250	483000	899220	2.3403e+06	2.4855e+06	2.5926e+06	1.2964e+06	1.4097e+06	1.6826e+06	+	17	17	17	42.4	42.4	42.4	54.556	0	70.765	146290000	31	92	4.07477	0.000288	-0.494345	-1.89727	-0.757314	1.40293	1.13996
CANPARB_p15400-A	CPAR2_101280	2.4773e+06	2.5632e+06	2.4847e+06	2.58e+06	3.012e+06	1.6893e+06	3.9563e+06	3479199	4.1237e+06	3197001	3.4403e+06	2.9951e+06	+	15	15	15	71	71	71	36.907	0	106.93	212150000	20	120	1.70945	0.00237309	-0.619239	-0.666773	-0.263073	0.0475338	0.4037
CANPARB_p15430-A	CPAR2_101310	5584203	4.9124e+06	4782903	2.7779e+06	2.4515e+06	3005200	1.7796e+06	1.4134e+06	1.5294e+06	2.4794e+06	2.0932e+06	2380899	+	17	17	17	58.2	58.2	58.2	40.776	0	161.83	297280000	20	218	5.44796	0	1.69401	0.802178	0.558219	0.891828	-0.243959
CANPARB_p15480-A	CPAR2_101350	44386976	41872008	42698980	34364012	36035004	28411010	67208040	63535040	69035008	30480988	32017002	32742012	+	27	27	27	88.6	88.6	88.6	35.978	0	323.31	5832500000	22	1475	5.3802	0	-0.631498	-1.01567	-1.06876	0.384172	-0.0530898
CANPARB_p15490-A	CPAR2_101360	1.3018e+06	896390	915560	962590	787410	1357900	834920	439245	823799	788840	834990	814670		6	6	6	19.1	19.1	19.1	46.107	0	14.871	32685000	22	7	0.675959	0.0396925	0.569663	0.56695	0.217004	0.00271305	-0.349946
CANPARB_p15520-A	CPAR2_101390	22022008	30794008	20783992	21410996	23589010	24370998	43043984	43638984	47161992	29668010	30778988	29521014	+	19	19	19	94.7	94.7	94.7	16.862	0	301.93	2690700000	10	772	3.39338	0.00029249	-0.862785	-0.948158	-0.573079	0.0853731	0.375079
CANPARB_p15540-A	CPAR2_101410	13936000	11417007	11064004	13996008	15305998	14533003	13036998	12190993	11023006	8.2393e+06	7612997	8566505	+	22	22	22	62	62	62	48.639	0	323.31	1279800000	22	816	3.72622	0.000275556	0.0065918	0.274063	-0.570028	-0.267471	-0.844091
CANPARB_p15560-A	CPAR2_101430	969660	839870	927790	1.0376e+06	1.2266e+06	1.643e+06	1.5311e+06	1.3617e+06	1.4348e+06	1.1626e+06	1.1458e+06	1.1386e+06	+	3	3	3	9.3	9.3	9.3	64.805	0	15.299	25557000	34	22	1.94053	0.00153812	-0.660803	-0.147432	-0.328225	-0.513371	-0.180793
CANPARB_p15610-A	CPAR2_101480	1.4828e+06	1.6609e+06	1562801	1.9104e+06	2412901	3.2417e+06	1.6247e+06	1.4826e+06	1.7587e+06	2.0938e+06	2.4579e+06	1.9673e+06	+	8	8	8	14.7	14.7	14.7	65.328	0	33.968	77243000	32	38	1.76545	0.00209979	-0.0480817	0.636603	0.421914	-0.684685	-0.21469
CANPARB_p15650-A	CPAR2_101520	1.3548e+06	1.441e+06	1.2529e+06	1.1072e+06	1.2126e+06	1.6999e+06	1.2903e+06	1.5645e+06	1.6603e+06	1.2163e+06	1.2164e+06	1.2941e+06		6	6	6	11.5	11.5	11.5	86.648	0	37.524	46090000	38	46	0.346623	0.16543	-0.1573	-0.167671	-0.276821	0.0103712	-0.10915
CANPARB_p15710-A	CPAR2_101580	1.6671e+06	1901999	1681401	1.0119e+06	983870	1.0632e+06	1.7474e+06	1.6911e+06	1.7376e+06	1.2303e+06	1.3335e+06	1.4129e+06	+	7	7	7	26.2	26.2	26.2	36.724	0	80.892	80317000	16	66	5.22402	1.87e-05	0.0205892	-0.75882	-0.380294	0.779409	0.378526
CANPARB_p15750-A	CPAR2_101620	5943998	5.7349e+06	5.7055e+06	59789992	56313028	72667032	34957004	30406004	29292994	10723006	8285705	7.8219e+06	+	38	38	38	82.9	82.9	82.9	57.483	0	323.31	2881900000	28	1257	7.61487	0	-2.4449	0.995864	-1.81881	-3.44076	-2.81468
CANPARB_p15800-A	CPAR2_101670	68907992	67624000	67074004	40236008	34877004	26442004	53190992	45516012	43425980	59174016	48346016	44831008	+	14	14	14	74.8	74.8	74.8	13.294	0	323.31	3802600000	7	945	2.73269	0.000468521	0.518539	-0.48498	0.100158	1.00352	0.585138
CANPARB_p15810-A	CPAR2_101680	20038000	17456010	20863004	10007006	10900994	14423992	14183005	12861998	17908000	18594008	16950000	14332994	+	25	25	25	79.6	79.6	79.6	45.232	0	323.31	2370800000	22	1159	1.72568	0.0022716	0.376489	-0.347442	0.149957	0.723931	0.4974
CANPARB_p15850-A	CPAR2_101720	6.859e+06	5.7364e+06	6179796	6.3912e+06	6.3742e+06	8.3004e+06	8812205	8529201	8598003	6503100	6641696	7416797	+	21	21	21	47.8	47.8	47.8	58.422	0	186.19	561950000	25	378	1.77165	0.00208134	-0.466318	-0.300243	-0.335194	-0.166075	-0.0349503
CANPARB_p15870-A	CPAR2_101740	2210000	1.867e+06	2.1114e+06	1.0893e+06	990730	1.0345e+06	1.7252e+06	1.6018e+06	1.6213e+06	1.2127e+06	1.2677e+06	1.4188e+06	+	18	18	18	36.2	36.2	36.2	62.159	0	97.506	174750000	31	139	5.05924	3.46e-05	0.322634	-0.667918	-0.343755	0.990552	0.324163
CANPARB_p16020-A	CPAR2_101880	548470	586150	535670	1.0395e+06	669840	1.1547e+06	992420	986469	861890	3.0845e+06	1.0284e+06	1.2676e+06	+	4	4	4	20.1	20.1	20.1	30.818	0	32.837	27412000	15	14	1.53718	0.00331483	-0.766188	0.0117647	0.921453	-0.777953	0.909688
CANPARB_p16060-A	CPAR2_101920	1.1257e+06	1.1316e+06	786630	897401	579920	557270	1.3436e+06	1.7344e+06	1.8559e+06	1.5645e+06	1073600	916030	+	4	4	4	27.2	27.2	27.2	26.621	0	19.887	41436000	11	26	2.01049	0.00136541	-0.696793	-1.27799	-0.473232	0.581196	0.804758
CANPARB_p16070-A	CPAR2_101930	928190	753970	829450	124659	224879	991190	924710	737390	815070	779850	796140	849710		3	3	3	20.6	20.6	20.6	35.473	0	29.795	27513000	14	22	0.893033	0.0187574	0.0199186	-0.885677	-0.0302915	0.905595	0.855385
CANPARB_p16170-A	CPAR2_102030	459850	446130	356203	93180.5	165339	301136	281567	532210	267012	492490	331391	249213		3	3	3	9.2	9.2	9.2	43.387	0	12.02	10334000	21	4	1.0569	0.0113684	0.223836	-0.949471	-0.0103092	1.17331	0.939162
CANPARB_p16180-A	CPAR2_102040	829360	1.1022e+06	901620	754870	107259	251634	428949	873390	769720	777830	261806	898690		2	2	2	9.1	9.1	9.1	33.281	0	10.333	10008000	19	9	0.73208	0.0321548	0.451357	-0.895622	-0.0962542	1.34698	0.799368
CANPARB_p16250-A	CPAR2_102110	4049098	2.9808e+06	1.8675e+06	1.7503e+06	1.6298e+06	1.0044e+06	3625099	1.5377e+06	2554401	1502900	914220	749090	+	2	2	2	1.3	1.3	1.3	139.39	0.00057703	4.3118	47447000	64	31	1.48926	0.0036651	0.205306	-0.815666	-1.28532	1.02097	-0.469655
CANPARB_p16300-A	CPAR2_102160	9011598	9222999	9332199	4.2156e+06	4.0139e+06	6.4299e+06	13027005	12777003	13016005	10131997	11215000	11419996	+	25	25	25	64.8	64.8	64.8	52.674	0	323.31	718490000	29	391	4.06935	0.000286472	-0.493869	-1.40497	-0.244557	0.911105	1.16042
CANPARB_p16410-A	CPAR2_102270	5.533e+06	5594201	5736602	2.7085e+06	2.8873e+06	5.9894e+06	7521199	6.1791e+06	6.6001e+06	5423599	5.2238e+06	6115200	+	29	29	29	39.4	39.4	39.4	101.37	0	323.31	521150000	46	401	1.28875	0.00592487	-0.267579	-0.809225	-0.276263	0.541646	0.532962
CANPARB_p16440-A	CPAR2_102300	1.6205e+06	1.3184e+06	1.518e+06	1.0489e+06	1.1538e+06	1.2847e+06	1.5055e+06	1.6955e+06	1627801	1.1741e+06	1.106e+06	1.2787e+06	+	9	9	9	29.2	29.2	29.2	51.481	0	41.916	76665000	22	46	2.41739	0.000628798	-0.115624	-0.469513	-0.440274	0.353889	0.0292392
CANPARB_p16560-A	CPAR2_102580	380709	359693	308951	868440	543730	679824	714790	718480	626600	2.4301e+06	920881	1.1726e+06	+	3	3	3	9.9	9.9	9.9	43.107	0	26.082	18433000	20	15	2.55217	0.000561111	-0.973053	0.0223255	1.13491	-0.995379	1.11259
CANPARB_p16570-A	CPAR2_102570	9447600	8267497	7.7441e+06	3.657e+06	2.9741e+06	1.5473e+06	50846	173636	245712	522210	634380	595650	+	36	27	27	52.7	42.1	42.1	81.333	0	234.08	291190000	41	180	4.57167	0.000228956	5.75879	4.12049	1.89787	1.6383	-2.22262
CANPARB_p16580-A	CPAR2_102560	5.6402e+06	5.2186e+06	5.4202e+06	5.1127e+06	5.0473e+06	3.1709e+06	146790	158480	156140	5.867e+06	5.3262e+06	6.1204e+06	+	38	38	29	54.9	54.9	45.4	80.827	0	323.31	791290000	41	687	8.53308	0	5.14082	4.85258	5.22971	0.288238	0.377132
CANPARB_p16590-A	CPAR2_102550	3.7599e+06	3.2321e+06	3619802	6.2178e+06	7.3948e+06	6276296	889000	890560	830750	4.1447e+06	4.5606e+06	4750599	+	20	20	20	37.8	37.8	37.8	80.755	0	213.78	445370000	31	359	8.4192	0	2.02338	2.92967	2.36595	-0.906293	-0.563724
CANPARB_p16600-A	CPAR2_102540	2.3075e+06	1.9621e+06	2.2358e+06	1.4756e+06	1.6229e+06	2.5306e+06	3.0748e+06	3.4597e+06	3159199	2.4912e+06	2.9762e+06	3.1053e+06	+	10	10	10	29.9	29.9	29.9	58.378	0	52.003	105900000	28	80	1.97879	0.00144307	-0.57541	-0.784143	-0.177298	0.208734	0.606845
CANPARB_p16670-A	CPAR2_102470	847110	647130	719080	221039	444449	412757	160850	481041	227819	327052	349076	340570	+	3	3	3	17.9	17.9	17.9	21.671	0	7.9233	13080000	10	3	1.51027	0.00350664	1.3476	0.310078	0.225282	1.03753	-0.0847953
CANPARB_p16760-A	CPAR2_102610	509420	788950	549380	323073	288927	371600	558170	555780	558700	373090	191425	404930	+	3	3	3	6.2	6.2	6.2	63.93	0	29.635	16099000	17	9	1.76316	0.00209761	0.143634	-0.765992	-0.786905	0.909626	-0.0209131
CANPARB_p16780-A	CPAR2_102630	7.954e+06	6935804	7388298	4564298	4.9835e+06	8.0045e+06	14857008	17306004	16452002	10411001	11367004	12822998	+	19	19	19	37	37	37	70.073	0	142.68	473750000	32	187	3.55508	0.000281573	-1.12578	-1.46974	-0.490588	0.343966	0.979154
CANPARB_p16810-A	CPAR2_102660	905550	1.11e+06	1.0645e+06	990060	1.0189e+06	800860	1.2411e+06	1.2053e+06	1.3064e+06	989190	1.0409e+06	973620	+	3	3	3	41	41	41	8.8011	0	11.156	33515000	4	39	1.7212	0.00229569	-0.285014	-0.417489	-0.321222	0.132476	0.0962678
CANPARB_p16860-A	CPAR2_102710	39434004	36406988	40581980	29892982	38323012	38136004	56794984	62168024	58573984	47379976	52153992	52956000	+	12	12	12	78.1	78.1	78.1	19.993	0	275.96	2770000000	9	561	3.59962	0.00027907	-0.608744	-0.739273	-0.219405	0.130529	0.519867
CANPARB_p16930-A	CPAR2_102780	3.2081e+06	3668500	3.3996e+06	1.3002e+06	1.3645e+06	1.5197e+06	3.3144e+06	3.0381e+06	2.5866e+06	975810	772000	759360	+	16	16	15	39.1	39.1	37.9	63.008	0	74.059	148480000	29	85	6.17766	0	0.201105	-1.09511	-1.83407	1.29621	-0.738961
CANPARB_p16940-A	CPAR2_102790	13335000	13102001	11722993	230549968	248029872	166240064	87460	306460	162750	64917004	63383016	73044992	+	34	34	34	74.1	74.1	74.1	52.507	0	323.31	6036800000	22	1472	7.61	0	6.09909	10.1779	8.49863	-4.07876	-1.67923
CANPARB_p16950-A	CPAR2_102800	20102000	18939994	19377998	53219972	56068992	51941984	9496802	9034801	8993198	36821004	37039000	35588024	+	62	62	62	60.2	60.2	60.2	113.4	0	323.31	6177100000	45	2658	11.0079	0	1.08573	2.55032	1.99144	-1.46459	-0.558883
CANPARB_p16980-A	CPAR2_102830	6.2774e+06	6.321e+06	7053400	4681498	4357499	4.965e+06	6639203	7172099	6.4919e+06	7433996	7.091e+06	6817599	+	16	16	16	52.4	52.4	52.4	37.402	0	283.44	460590000	20	372	4.15548	0.000291317	-0.047046	-0.535868	0.0720282	0.488823	0.607897
CANPARB_p16990-A	CPAR2_102840	30751982	27687996	25037996	35602000	34805008	27944982	41496000	39353016	37065992	30764994	29936010	28537008	+	11	11	11	63.9	63.9	63.9	21.692	0	323.31	1927200000	9	593	2.10193	0.0010591	-0.49828	-0.261721	-0.402017	-0.236559	-0.140296
CANPARB_p17030-A	CPAR2_102880	921690	770360	826650	659450	665010	836160	848300	651430	663750	664510	528540	507520	+	4	4	4	7	7	7	84.256	0	17.669	26682000	43	19	1.44117	0.00415613	0.219325	-0.00190898	-0.347335	0.221234	-0.345426
CANPARB_p17120-A	CPAR2_102970	1.5099e+06	775410	697440	538050	608080	578180	582960	542960	560350	497340	479150	453410	+	4	4	4	7.6	7.6	7.6	81.41	0	42.283	24777000	37	8	1.63019	0.00277044	0.822808	0.0321835	-0.237922	0.790624	-0.270105
CANPARB_p17240-A	CPAR2_103090	604157	161283	529744	262863	274199	251507	456851	450328	450917	1.2652e+06	194614	1.905e+06		4	4	3	9.6	9.6	5.7	63.95	0	7.8115	13371000	24	2	0.441559	0.105528	-0.0684283	-0.784276	1.30894	0.715848	2.09322
CANPARB_p17320-A	CPAR2_103170	20335004	18981004	19666002	17606990	17328006	18015002	22707004	19441998	22427004	16736011	15068990	15974991	+	18	18	18	69.5	69.5	69.5	27.303	0	236.21	1248900000	11	599	3.12595	0.000310345	-0.130723	-0.286368	-0.434592	0.155644	-0.148224
CANPARB_p17330-A	CPAR2_103180	3.4831e+06	5090100	3.4514e+06	3.6834e+06	5899498	5534701	5383700	4.1024e+06	6466500	4.1504e+06	3547899	2646201		6	6	6	46.5	46.5	46.5	16.922	0	39.347	220010000	4	133	0.785084	0.0266844	-0.407802	-0.0775624	-0.624927	-0.33024	-0.547365
CANPARB_p17380-A	CPAR2_103230	2084401	1.8928e+06	1.7759e+06	1.1668e+06	1.5446e+06	2.1379e+06	2.4761e+06	2.4892e+06	2536699	1.6091e+06	1879000	1.9486e+06	+	8	8	8	36.9	36.9	36.9	33.506	0	54.726	111230000	15	120	1.33626	0.00533213	-0.382935	-0.629498	-0.464544	0.246563	0.164955
CANPARB_p17410-A	CPAR2_103260	1.9172e+06	1.9253e+06	2.1856e+06	6931899	9549796	9125495	1.1284e+06	1.1605e+06	990381	2.1811e+06	1.9874e+06	1.5918e+06	+	17	17	17	32	32	32	100.95	0	120.03	219340000	38	140	6.43866	0	0.878324	2.9651	0.812766	-2.08677	-2.15233
CANPARB_p17430-A	CPAR2_103280	4.0414e+06	3.5208e+06	3618601	2.4696e+06	2.4686e+06	3.5841e+06	3.6082e+06	3.4852e+06	3.5642e+06	2.0667e+06	2.3818e+06	2.4711e+06	+	4	3	3	29.9	24.6	24.6	14.47	0	21.102	75627000	6	75	2.33643	0.000742268	0.0691419	-0.322567	-0.623122	0.391709	-0.300555
CANPARB_p17560-A	CPAR2_103400	1.2068e+06	1.2829e+06	1.3891e+06	1.1292e+06	1.4398e+06	1.1357e+06	2.0228e+06	2.1147e+06	2.2978e+06	1.403e+06	1.5736e+06	1.4807e+06	+	18	18	18	25.3	25.3	25.3	122	0	92.017	173350000	58	103	3.62644	0.000282655	-0.730397	-0.796651	-0.529837	0.066254	0.266814
CANPARB_p17570-A	CPAR2_103410	1.7452e+06	1.7337e+06	2.027e+06	1.1683e+06	1.2785e+06	1.3486e+06	1.0915e+06	862170	916970	822900	827680	793950	+	5	5	5	33.8	33.8	33.8	25.376	0	24.366	46101000	12	28	4.89985	9.68e-05	0.939606	0.402879	-0.231815	0.536726	-0.634694
CANPARB_p17610-A	CPAR2_103450	2.9415e+06	2.549e+06	2.7201e+06	1.3017e+06	1518099	1.7472e+06	8467004	7886999	10693998	1.9207e+06	1927401	2.0823e+06	+	16	16	16	47.2	47.2	47.2	36.756	0	234.81	473530000	17	258	6.4735	0	-1.71996	-2.5662	-2.18932	0.846241	0.376883
CANPARB_p17620-A	CPAR2_103460	1467499	1.5431e+06	268042	305607	252417	245374	1.3051e+06	550658	162878	1.1592e+06	186059	399361		4	4	4	3	3	3	166.33	0	7.5321	31065000	79	10	0.322616	0.186252	0.699717	-1.32919	-0.210469	2.02891	1.11873
CANPARB_p17740-A	CPAR2_103580	306250	294710	268870	379720	402610	351240	889990	403100	644590	370120	345380	360810	+	4	4	4	14.3	14.3	14.3	32.755	0	7.9591	19702000	13	5	1.92671	0.00154896	-1.15553	-0.773457	-0.848237	-0.382069	-0.0747803
CANPARB_p17830-A	CPAR2_103670	1.9382e+06	1.954e+06	2.5095e+06	2.5135e+06	2.9126e+06	2.8102e+06	1.0662e+06	1.3892e+06	1.3335e+06	2.303e+06	3164600	3425402	+	9	9	9	31.7	31.7	31.7	39.105	0	33.528	79488000	23	36	3.29391	0.000292135	0.756676	1.12022	1.23089	-0.363542	0.110674
CANPARB_p17850-A	CPAR2_103690	900280	2.2809e+06	1.5354e+06	1.1195e+06	2.6325e+06	3080700	340190	1.1644e+06	534790	1.4879e+06	1.6974e+06	2.4522e+06	+	3	3	3	7.6	7.6	7.6	60.56	0	37.266	53813000	17	66	1.27504	0.00611911	1.20961	1.74433	1.46693	-0.534715	-0.277401
CANPARB_p17910-A	CPAR2_103750	18102000	16580000	17375996	17943004	17772006	21502992	27529002	24356986	26328008	20431992	20068992	20894996	+	51	51	51	72.8	72.8	72.8	79.35	0	323.31	3567000000	43	1736	3.38923	0.000290766	-0.587307	-0.450958	-0.349283	-0.136349	0.101675
CANPARB_p17930-A	CPAR2_103770	4.8246e+06	5.5362e+06	5.4714e+06	4460499	4339998	3845299	5.0243e+06	5.423e+06	5.3526e+06	3886000	4.2217e+06	4720697	+	14	14	14	59.1	59.1	59.1	39.501	0	102.34	290630000	17	203	2.09444	0.00110377	0.00294701	-0.321257	-0.300574	0.324204	0.0206828
CANPARB_p18000-A	CPAR2_103840	24385984	23618000	20591990	7.4696e+06	6.3576e+06	4.898e+06	1.9407e+06	1944200	1.6752e+06	6776398	6.4889e+06	6.0004e+06	+	18	18	18	78.8	78.8	78.8	38.586	0	323.31	784050000	17	411	7.09785	0	3.62494	1.7518	1.79285	1.87314	0.0410538
CANPARB_p18070-A	CPAR2_103910	1392600	1.372e+06	1.4791e+06	940560	1.0655e+06	1887600	1.3558e+06	1.3738e+06	1.2301e+06	1.0442e+06	1.0544e+06	1.2723e+06		9	9	9	23.8	23.8	23.8	54.019	0	38.242	75495000	25	40	0.262443	0.250374	0.0999322	-0.0242637	-0.232257	0.124196	-0.207993
CANPARB_p18100-A	CPAR2_103940	311290	1.7835e+06	893831	674890	720530	796340	820650	934300	837140	161491	647790	613150		2	2	2	24.2	24.2	24.2	10.882	0	9.6991	16303000	5	18	0.369978	0.147695	0.205363	-0.242027	-0.865758	0.44739	-0.623731
CANPARB_p18110-A	CPAR2_103950	3.8748e+06	3.8319e+06	4.6792e+06	3.3527e+06	4.0376e+06	3.6048e+06	5182202	5790497	6212399	3.8166e+06	3478900	3.6611e+06	+	12	12	12	46	46	46	40.549	0	211.5	297160000	14	238	3.08989	0.000318644	-0.472459	-0.644297	-0.649358	0.171838	-0.00506008
CANPARB_p18130-A	CPAR2_103970	28437992	24482994	20602010	25150996	19046008	21628986	35882024	29238014	31126986	28702014	24603994	20634994	+	9	9	9	51.1	51.1	51.1	21.066	0	251.85	1637700000	7	518	1.23752	0.00678276	-0.388546	-0.548085	-0.380367	0.159538	0.167717
CANPARB_p18140-A	CPAR2_103980	4887402	2.7889e+06	2.999e+06	1.512e+06	1.6409e+06	1.2136e+06	6191998	2.4236e+06	2210301	1541501	432904	1.622e+06	+	6	6	6	6.3	6.3	6.3	113.19	0	23.804	62949000	50	19	1.35063	0.00514909	-0.0202097	-1.30994	-1.58986	1.28973	-0.279921
CANPARB_p18150-A	CPAR2_103990	2.0601e+06	1.8538e+06	2.2557e+06	1.2482e+06	1.6386e+06	2.6028e+06	2.1233e+06	2.5429e+06	2.2852e+06	1.6985e+06	1.7934e+06	1.8726e+06		12	12	12	37.5	37.5	37.5	60.661	0	77.157	137540000	26	89	0.465318	0.0947513	-0.172127	-0.340604	-0.373861	0.168477	-0.0332571
CANPARB_p18240-A	CPAR2_104080	192069	1.2043e+06	1.4344e+06	361978	349046	999600	162557	430214	303444	179476	321215	1.0292e+06		2	2	2	22	22	22	15.089	0	8.8554	22934000	7	6	0.232913	0.290952	1.65928	0.932606	0.771511	0.726671	-0.161095
CANPARB_p18260-A	CPAR2_104100	722460	708470	611960	387870	406123	668150	732320	457180	805670	531610	562850	618600		3	3	3	12.8	12.8	12.8	39.451	0	15.225	20946000	23	12	0.577404	0.0583011	0.0341001	-0.448427	-0.219936	0.482527	0.228491
CANPARB_p18290-A	CPAR2_104130	7087697	5916901	6608404	6429503	6.6636e+06	7.3241e+06	7191497	6.0297e+06	5793001	4.0754e+06	3563600	3760301	+	15	15	15	54.3	54.3	54.3	26.103	0	212.38	510980000	15	370	3.94387	0.00026799	0.0447333	0.102708	-0.738132	-0.0579746	-0.84084
CANPARB_p18340-A	CPAR2_104170	5.4596e+06	5992302	7.0654e+06	5456099	5912100	6648399	9204095	9645596	9849199	5025500	5.4468e+06	6.8661e+06	+	18	18	18	71.1	71.1	71.1	34.879	0	198.26	347310000	17	228	2.6746	0.0005	-0.632121	-0.671668	-0.727024	0.0395475	-0.0553556
CANPARB_p18360-A	CPAR2_104190	11243994	10723006	12008998	8.0411e+06	8669697	9346905	4.5026e+06	4.4764e+06	4.7992e+06	7728698	8264896	8906998	+	55	55	55	60.1	60.1	60.1	118.98	0	323.31	1630000000	64	1213	6.15535	0	1.30213	0.919322	0.853792	0.382806	-0.0655297
CANPARB_p18460-A	CPAR2_104280	2.2923e+06	1.9581e+06	2.1639e+06	1.2706e+06	1.2975e+06	1.201e+06	1.674e+06	1.3168e+06	1.5004e+06	1.1769e+06	918270	1.0404e+06	+	15	15	15	16.5	16.5	16.5	137.97	0	78.802	101010000	64	55	3.95805	0.000270677	0.514191	-0.252881	-0.518373	0.767072	-0.265492
CANPARB_p18470-A	CPAR2_104290	49906992	43242020	47836992	26633990	25714000	28941002	50795992	44227996	46381028	28335014	30415010	28369010	+	19	16	16	63.3	52.1	52.1	35.012	0	323.31	1886100000	17	600	5.32368	0	-0.00428123	-0.798701	-0.698773	0.79442	0.099928
CANPARB_p18550-A	CPAR2_104370	39624020	31335004	33481980	40490016	42029020	47319004	46901028	39896996	42329980	42268016	42016020	44431012	+	12	12	12	43.7	43.7	43.7	19.835	0	185.4	1872300000	9	617	1.48408	0.0037108	-0.306114	0.00791131	-0.00462117	-0.314025	-0.0125325
CANPARB_p18560-A	CPAR2_104380	2282499	2.1479e+06	2.0781e+06	1539900	1.6861e+06	1.4777e+06	2.0506e+06	2.2979e+06	2.2079e+06	1.1453e+06	1.1071e+06	904240	+	4	4	4	21.6	21.6	21.6	31.128	0	25.361	57227000	16	42	4.94856	4.94e-05	-0.0105793	-0.479108	-1.05451	0.468529	-0.575406
CANPARB_p18610-A	CPAR2_104430	2446701	2.1133e+06	3074300	2.9825e+06	5019099	2.4576e+06	440830	409800	454010	1.9722e+06	2.896e+06	2.846e+06	+	24	24	24	53.7	53.7	53.7	74.916	0	137.34	334120000	37	238	4.70756	0.000205882	2.54884	3.00305	2.56387	-0.454204	-0.439184
CANPARB_p18630-A	CPAR2_104450	2.6913e+06	2.893e+06	2.4987e+06	8632594	10754994	8.0713e+06	1.1424e+06	869530	786880	2567901	2.2831e+06	2.2289e+06	+	5	5	5	29.7	29.7	29.7	30.975	0	26.315	107590000	6	75	6.63562	0	1.53008	3.29439	1.33892	-1.76431	-1.95547
CANPARB_p18650-A	CPAR2_104470	4.5535e+06	3958402	4502899	5038599	5.4783e+06	5.9448e+06	6047200	5552298	5919499	4.9633e+06	5.2524e+06	5.7609e+06	+	50	50	50	55.7	55.7	55.7	119.69	0	323.31	997490000	53	839	2.32056	0.000744898	-0.428767	-0.0898066	-0.13296	-0.338961	-0.0431532
CANPARB_p18690-A	CPAR2_104510	1.1291e+06	1.734e+06	1.6822e+06	179000	200803	685350	3.8114e+06	3.6918e+06	4.4266e+06	1.4508e+06	1.0979e+06	1.3002e+06	+	4	4	4	55.7	55.7	55.7	7.8123	0	32.152	80369000	5	71	3.47713	0.000285132	-1.39212	-3.48544	-1.63205	2.09331	1.85339
CANPARB_p18700-A	CPAR2_104530	1.7896e+06	1.8727e+06	2.1034e+06	636990	737270	694080	475730	438860	484950	838070	909600	837480	+	8	8	8	35.4	35.4	35.4	42.481	0	31.792	62864000	23	22	7.48479	0	2.04254	0.563521	0.885296	1.47902	0.321775
CANPARB_p18820-A;CANPARB_p18710-A	CPAR2_104540;CPAR2_104650	999540	985720	1.0455e+06	1.0855e+06	939870	836120	2736401	2.8878e+06	2.729e+06	1.9713e+06	1.1511e+06	1.1966e+06	+	13	13	13	49.9	49.9	49.9	37.27	0	64.313	99725000	20	38	3.79765	0.000266667	-1.46265	-1.54556	-0.951632	0.0829124	0.59393
CANPARB_p18720-A		270140	305980	266760	483850	499050	413730	3264200	2010099	2.545e+06	1.317e+06	632190	598720	+	6	6	6	68.3	68.3	68.3	7.1576	0	20.445	49122000	4	35	4.44367	0.000245955	-3.21364	-2.48509	-1.61773	-0.728551	0.867363
CANPARB_p18760-A	CPAR2_104580	3.3125e+06	3.1671e+06	3.4615e+06	2.6678e+06	2853599	4.4192e+06	5.0419e+06	4502000	5.0964e+06	5.2956e+06	5.7835e+06	6159502	+	17	17	17	41.1	41.1	41.1	56.242	0	205.76	420060000	23	361	2.50536	0.000582313	-0.558468	-0.55854	0.235697	7.22e-05	0.794238
CANPARB_p18860-A	CPAR2_104690	12327998	10951003	11932999	10776001	11214006	10378006	15986991	15404008	15057997	11212998	10351997	11349000	+	15	15	15	77.6	77.6	77.6	24.33	0	168.4	1209900000	13	537	4.4004	0.000240506	-0.39958	-0.521079	-0.496946	0.121498	0.0241324
CANPARB_p18880-A	CPAR2_104710	15781007	10179002	12668998	5.674e+06	5.7274e+06	7.024e+06	29892982	17905988	19135000	14900993	11618997	10319994	+	5	5	5	70	70	70	12.674	0	69.553	356570000	6	109	3.22846	0.000293907	-0.793054	-1.86104	-0.861466	1.06799	0.999576
CANPARB_p18960-A	CPAR2_104790	1.4818e+06	1493000	1635701	1.2183e+06	1.2799e+06	2145299	2.4566e+06	2.6382e+06	2.6167e+06	1.5765e+06	1.7662e+06	2.0651e+06	+	13	13	13	36.5	36.5	36.5	43.058	0	58.977	145680000	19	145	1.74651	0.00215926	-0.742088	-0.731799	-0.511971	-0.0102891	0.219829
CANPARB_p18980-A	CPAR2_104810	1.0352e+06	930860	1.0227e+06	633810	1.0033e+06	1.1087e+06	2.3642e+06	2.5968e+06	2.4108e+06	874490	1208700	1.2521e+06	+	12	12	12	30.4	30.4	30.4	63.03	0	69.621	107590000	36	61	3.27948	0.000289425	-1.30247	-1.42479	-1.1442	0.122316	0.280581
CANPARB_p19000-A	CPAR2_104830	5.7912e+06	5.3712e+06	5939096	4958198	5053302	6495298	4715601	4711600	4925798	6.1515e+06	6067196	6936602	+	69	69	69	60.3	60.3	60.3	160.97	0	323.31	1348200000	72	1105	1.58887	0.00295821	0.252771	0.201708	0.416391	0.0510625	0.214683
CANPARB_p19020-A	CPAR2_104850	281826	1.2429e+06	1.0404e+06	666410	713990	1.4169e+06	1.095e+06	2061400	1.3874e+06	1.1063e+06	1.0571e+06	1.1155e+06		4	4	4	20.4	20.4	20.4	31.094	0	10.57	30424000	13	8	0.436745	0.107841	-0.82487	-0.699864	-0.470688	-0.125006	0.229176
CANPARB_p19070-A	CPAR2_104900	5.4229e+06	4.1073e+06	5.5548e+06	1.9087e+06	3.6392e+06	1.6089e+06	3.2879e+06	2.8489e+06	2346599	1.7555e+06	1.5581e+06	1.7019e+06	+	10	10	10	17.5	17.5	17.5	88.071	0	32.633	125940000	30	41	2.41656	0.000627141	0.830401	-0.245327	-0.758249	1.07573	-0.512922
CANPARB_p19080-A	CPAR2_104910	398160	469750	335977	474617	357443	283878	396374	543730	574380	200409	294711	352011	+	5	5	5	13.1	13.1	13.1	49.263	0	12.207	18091000	23	6	1.1154	0.009431	-0.331125	-0.440569	-0.838168	0.109444	-0.397599
CANPARB_p19150-A	CPAR2_104980	1.1674e+06	1.1379e+06	1.0796e+06	1.5749e+06	2.0687e+06	1.6842e+06	3.9569e+06	4.4958e+06	3.6935e+06	2.8984e+06	2.599e+06	2.5521e+06	+	5	5	5	26.6	26.6	26.6	28.077	0	19.903	68833000	10	44	5.93421	0	-1.84332	-1.18889	-0.593535	-0.654427	0.595359
CANPARB_p19220-A	CPAR2_105050	18367008	16230990	15608001	20424998	17189004	22636986	34576012	29494994	32896000	23550992	21636994	22799988	+	51	51	51	70.4	70.4	70.4	70.078	0	323.31	3789300000	34	1979	3.78462	0.000265446	-0.949634	-0.686509	-0.512214	-0.263125	0.174295
CANPARB_p19280-A	CPAR2_105110	1.3408e+06	1.2602e+06	493180	1.0898e+06	254356	1.88e+06	1.6848e+06	1574100	1.9389e+06	1.3335e+06	1.4952e+06	1.5756e+06		5	5	5	22.1	22.1	22.1	44.195	0	19.655	31738000	21	11	0.397634	0.129485	-0.748344	-0.68898	-0.238988	-0.0593642	0.449992
CANPARB_p19300-A	CPAR2_105130	10254006	10886995	10791998	16581995	16433003	15478991	6021798	7.3212e+06	5874903	9938696	9343495	9560597	+	11	11	11	30	30	30	46.399	0	282.55	576240000	19	325	5.91259	0	0.732598	1.33536	0.58576	-0.602758	-0.749595
CANPARB_p19330-A	CPAR2_105160	19173010	17570992	18859012	14828005	15239990	15176996	23602984	21389014	23769988	15533995	17875996	16408992	+	6	6	6	27.9	27.9	27.9	9.9631	0	52.727	534190000	5	265	4.25028	0.000224852	-0.306448	-0.603853	-0.464916	0.297405	0.138937
CANPARB_p19420-A	CPAR2_105250	2192501	1.8374e+06	2.0917e+06	1.2402e+06	1.3519e+06	1.3347e+06	2.0577e+06	2.1043e+06	1.9653e+06	1.5688e+06	1.1959e+06	1.3501e+06	+	8	8	8	26.5	26.5	26.5	39.411	0	137.24	80509000	19	74	3.61264	0.000280851	-0.00134269	-0.641898	-0.574429	0.640555	0.0674687
CANPARB_p19440-A	CPAR2_105270	13091993	11635998	10556002	62522040	66130968	53694972	31467020	29224990	21650014	39381020	42753996	49477012	+	43	43	43	72.8	72.8	72.8	60.681	0	323.31	5038500000	28	2203	5.59315	0	-1.22262	1.14699	0.676591	-2.36961	-0.470403
CANPARB_p19450-A	CPAR2_105280	934590	784400	877780	445880	534900	862400	1578201	1593700	1.5464e+06	978700	1.1824e+06	849460	+	7	7	7	24.1	24.1	24.1	45.215	0	27.288	50133000	21	54	2.71254	0.000476744	-0.861549	-1.35607	-0.648236	0.494521	0.707834
CANPARB_p19470-A	CPAR2_105300	9293895	8510199	9254500	6.4484e+06	6643602	5698000	9372198	8798003	9684901	6.0691e+06	6.6242e+06	7.2716e+06	+	53	53	53	63.2	63.2	63.2	97.439	0	323.31	1733000000	54	1282	3.71869	0.000274336	-0.0418548	-0.567976	-0.480475	0.526122	0.0875009
CANPARB_p19500-A	CPAR2_105330	3.0987e+06	3.1406e+06	2.4551e+06	1.8294e+06	1.4856e+06	1.4375e+06	3.9883e+06	3.4836e+06	3.8771e+06	1.5004e+06	1.6456e+06	1.7782e+06	+	6	6	6	30.2	30.2	30.2	27.405	0	51.981	77621000	12	36	4.65386	0.000227758	-0.384407	-1.25581	-1.2046	0.8714	0.0512031
CANPARB_p19510-A	CPAR2_105340	34030988	29536006	28975996	32404992	29528002	30766988	38095996	34007016	32968012	30058992	30028012	30413000	+	36	36	36	62.3	62.3	62.3	58.929	0	323.31	6201600000	31	1878	1.14596	0.00863302	-0.183169	-0.180724	-0.215375	-0.00244534	-0.0346512
CANPARB_p19520-A	CPAR2_105350	791550	564100	695420	587600	591370	706900	1.7866e+06	1.9852e+06	2.0564e+06	735950	748520	730510	+	4	4	4	15.5	15.5	15.5	45.943	0	22.37	29058000	26	21	5.43629	0	-1.50667	-1.62782	-1.39576	0.121146	0.232063
CANPARB_p19550-A	CPAR2_105380	4038801	3.6866e+06	4.1879e+06	5.1216e+06	4376297	2.4734e+06	536410	448260	505930	3074300	3.2709e+06	3.8397e+06	+	14	6	6	48.9	33.6	33.6	28.605	0	95.499	151200000	17	147	5.37599	0	2.99861	3.00561	2.77247	-0.00700576	-0.233147
CANPARB_p19600-A	CPAR2_105430	2571900	3263199	2.8909e+06	1.5291e+06	2.1899e+06	1.4096e+06	5233399	5.3224e+06	5.1993e+06	3.8729e+06	4374799	5009599	+	23	12	12	70.9	41.4	41.4	48.715	0	89.759	162470000	24	116	4.26573	0.00022619	-0.852426	-1.61918	-0.249032	0.766755	1.37015
CANPARB_p19650-A	CPAR2_105480	10762006	12563001	10904007	8515196	7907902	7.3707e+06	2.2616e+06	2.2443e+06	1903901	6948001	6522801	7.1633e+06	+	21	21	13	73.9	73.9	58.6	28.774	0	169.43	665280000	19	454	7.5815	0	2.41687	1.89223	1.68668	0.524634	-0.205555
CANPARB_p19670-A	CPAR2_105500	28644016	26109008	26711992	19679994	17805002	21842004	39644980	33597000	34782008	17113994	18087002	17767988	+	20	20	17	62.9	62.9	57.4	34.653	0	323.31	1367000000	17	609	5.06288	3.48e-05	-0.407099	-0.864591	-1.02813	0.457492	-0.163541
CANPARB_p19690-A	CPAR2_105520	312058	373011	466983	361260	397940	519770	1.6708e+06	1.4713e+06	1.5309e+06	436430	407580	428650	+	19	19	19	14.3	14.3	14.3	201.09	0	116.19	70147000	93	42	5.26398	0	-2.02014	-1.86937	-1.8765	-0.150778	-0.00713564
CANPARB_p19780-A	CPAR2_105610	3.5589e+06	3.9024e+06	3.4753e+06	2.3256e+06	2.7563e+06	2627901	3.2345e+06	3.505e+06	3052200	2.352e+06	2.1464e+06	2.4204e+06	+	23	23	23	32.3	32.3	32.3	104.89	0	188.16	246070000	45	220	3.77958	0.00026484	0.159533	-0.344865	-0.501038	0.504398	-0.156172
CANPARB_p19830-A	CPAR2_105660	7.007e+06	6267498	6357798	6.4079e+06	7.1222e+06	6618004	10130001	8730498	9035697	6.4887e+06	5.9361e+06	6326598	+	30	30	30	79	79	79	44.233	0	323.31	916790000	24	718	3.78497	0.000266055	-0.506839	-0.469425	-0.573071	-0.0374148	-0.103646
CANPARB_p19950-A	CPAR2_105780	5633403	6445103	4.5272e+06	8244401	10589997	7.9196e+06	4054101	4700799	4893001	6012697	6.4391e+06	6.9533e+06	+	10	10	10	33.1	33.1	33.1	45.375	0	92.091	210950000	22	116	2.76192	0.000468843	0.283	0.971075	0.507757	-0.688075	-0.463319
CANPARB_p19960-A	CPAR2_105790	9048201	10440995	6.9701e+06	10823003	7660196	12461994	8.0832e+06	11043004	9454797	13284007	12324005	12764998		6	6	6	71.2	71.2	71.2	11.404	0	25.587	287450000	7	185	0.880549	0.0194477	-0.111282	0.114659	0.425036	-0.22594	0.310377
CANPARB_p20010-A	CPAR2_105840	1.5258e+06	1.7955e+06	2.1707e+06	1.5895e+06	1.8175e+06	1.4793e+06	1.366e+06	1.1969e+06	1.8012e+06	1.2587e+06	1.2596e+06	1.5366e+06		9	9	9	27.2	27.2	27.2	52.454	0	39.873	59087000	21	14	0.756627	0.0294132	0.331647	0.163058	-0.106019	0.168589	-0.269077
CANPARB_p20040-A	CPAR2_105870	2.3745e+06	2.1404e+06	2.6748e+06	1.1467e+06	1.3606e+06	1632700	2.0383e+06	2.3125e+06	1.9936e+06	983640	1.1549e+06	1.1107e+06	+	5	5	5	50.4	50.4	50.4	14.806	0	40.44	72416000	7	54	3.91448	0.000273839	0.180448	-0.615853	-0.965382	0.796301	-0.349529
CANPARB_p20050-A	CPAR2_105880	12503003	13330999	14214993	5665497	8.0826e+06	6.9729e+06	12795006	14258999	11979995	11158002	9800296	9940903	+	21	21	21	59.2	59.2	59.2	49.94	0	323.31	990980000	17	549	3.59499	0.000278481	0.0370348	-0.913638	-0.337162	0.950672	0.576476
CANPARB_p20080-A	CPAR2_105910	1.4279e+06	1.9718e+06	1.3837e+06	141865	417899	335519	511726	1.6487e+06	108793	210023	188589	288386	+	2	2	2	23.8	23.8	23.8	25.839	0	26.535	28951000	13	32	1.29793	0.00585085	1.07584	-1.34178	-1.72382	2.41762	-0.382036
CANPARB_p20130-A	CPAR2_105960	39614016	40730976	38327976	42811012	41158016	46700000	59092008	46163000	52270028	50194968	43623984	39323008	+	18	18	18	74.6	74.6	74.6	15.837	0	287.95	2602600000	10	875	1.4147	0.00441405	-0.40859	-0.269664	-0.242616	-0.138926	0.027048
CANPARB_p20140-A	CPAR2_105970	34186020	31713010	31122008	33595004	28427994	28833000	46851012	36543988	43135016	34968004	33820988	32202982	+	16	16	16	55	55	55	23.252	0	147.74	2579400000	8	911	2.13454	0.00100596	-0.38311	-0.477826	-0.325239	0.0947159	0.152587
CANPARB_p20150-A	CPAR2_105980	21919010	25052996	17728006	17173990	19808998	25969000	14982003	32244008	23371990	25896008	24440014	28147992		4	4	4	64.5	64.5	64.5	11.331	0	80.652	614340000	3	130	0.184687	0.377094	-0.125861	-0.165375	0.152771	0.039514	0.318147
CANPARB_p20170-A	CPAR2_106000	4975297	4392899	8136702	979020	1.3228e+06	1.0728e+06	3.5184e+06	3734899	3.8122e+06	1.0662e+06	1.0789e+06	1.2064e+06	+	7	7	7	21	21	21	48.847	0	69.993	111160000	16	59	5.11742	1.81e-05	0.66169	-1.71327	-1.72319	2.37496	-0.00991803
CANPARB_p20260-A	CPAR2_106080	3888400	3.7676e+06	3.983e+06	3.4779e+06	3.3953e+06	5791500	9062100	10165003	9835900	5.7456e+06	4858797	5.4582e+06	+	12	12	11	51.4	51.4	49	33.024	0	158.86	301140000	11	154	3.38802	0.000289628	-1.32022	-1.19837	-0.855479	-0.121846	0.342891
CANPARB_p20310-A	CPAR2_106130	2090699	2246199	2.1788e+06	443610	382380	204580	49789028	45178004	46833984	3.1267e+06	1.2467e+06	792650	+	24	24	24	64.5	64.5	64.5	55.598	0	323.31	2098900000	22	467	5.56159	0	-4.4438	-7.10428	-4.77866	2.66048	2.32562
CANPARB_p20320-A	CPAR2_106140	5.9175e+06	5853799	6483004	1.7244e+06	1.9068e+06	1.5763e+06	67899032	63714040	70032976	5055601	3291001	2.9804e+06	+	53	53	53	88.4	88.4	88.4	75.078	0	323.31	3948800000	34	1054	7.9473	0	-3.46552	-5.27509	-4.15399	1.80957	1.1211
CANPARB_p20340-A	CPAR2_106170	270640	289970	331190	12532	26269	132630	20210990	18823988	19503992	376460	163090	28257	+	27	27	27	65.3	65.3	65.3	44.595	0	310.46	756280000	15	298	3.87092	0.000267943	-6.03653	-8.41563	-6.68785	2.37909	1.72777
CANPARB_p20370-A	CPAR2_106210	6853304	7103701	7.3405e+06	4018301	4.4327e+06	3.324e+06	5.7022e+06	4.7261e+06	5806396	3.2778e+06	3.32e+06	2.9584e+06	+	8	8	8	39.4	39.4	39.4	27.128	0	100.47	185190000	11	94	4.35212	0.000234568	0.391605	-0.463353	-0.764571	0.854957	-0.301218
CANPARB_p20380-A	CPAR2_106220	2.6421e+06	2032001	2.2806e+06	1.1186e+06	1.0832e+06	1.4824e+06	2.8408e+06	2.5835e+06	2.6922e+06	1.8397e+06	1805401	1840201	+	10	10	10	25.2	25.2	25.2	70.203	0	50.115	114780000	28	67	3.93517	0.00026601	-0.222869	-1.13951	-0.565287	0.916637	0.574219
CANPARB_p20410-A	CPAR2_106250	951750	1.0273e+06	1.2926e+06	1.0011e+06	1163200	1.3346e+06	1.3484e+06	1.6302e+06	1.4697e+06	1.201e+06	985670	1.1939e+06	+	7	7	7	33	33	33	39.655	0	30.145	68449000	22	57	1.17116	0.00805512	-0.443236	-0.346353	-0.395988	-0.0968833	-0.0496353
CANPARB_p20420-A	CPAR2_106260	8880906	8493497	7588498	11028997	11297996	10695002	1.806e+06	1.8798e+06	1665201	8865397	7136799	7.4408e+06	+	12	12	12	43.1	43.1	43.1	30.409	0	144.53	666040000	12	451	7.99759	0	2.2219	2.62555	2.13128	-0.403642	-0.49427
CANPARB_p20440-A	CPAR2_106280	792330	864100	854700	496850	609430	649240	1.8646e+06	1.6099e+06	1.9695e+06	1.0192e+06	1.0935e+06	1.0748e+06	+	5	5	5	17.5	17.5	17.5	39.733	0	19.844	28162000	19	10	5.57856	0	-1.11633	-1.63277	-0.772241	0.516439	0.860527
CANPARB_p20470-A	CPAR2_106310	975841	958900	952690	642469	1.9177e+06	1.0956e+06	852050	888200	817220	835090	898680	962969		7	7	7	14.1	14.1	14.1	61.217	0	19.148	37573000	33	21	0.159032	0.435711	0.175069	0.515457	0.0764987	-0.340388	-0.438958
CANPARB_p20480-A	CPAR2_106320	10609995	9289497	9525900	10361006	8928703	10006001	16346005	11841001	14531005	14387995	10968999	10395006	+	16	16	16	72.4	72.4	72.4	14.294	0	105.37	1215800000	6	630	1.61971	0.0028106	-0.537783	-0.544155	-0.256821	0.00637214	0.287334
CANPARB_p20560-A	CPAR2_106400	2360901	2253400	2.4929e+06	1551899	1607499	2.2754e+06	2.6332e+06	2.5771e+06	2.252e+06	1.1164e+06	1.1175e+06	1.1066e+06	+	26	26	25	18.3	18.3	17.8	219.37	0	139.79	206070000	79	110	3.96559	0.000274112	-0.0703392	-0.457394	-1.15956	0.387055	-0.702163
CANPARB_p20570-A	CPAR2_106410	5.1106e+06	5.0079e+06	5894797	3.8046e+06	6026999	5.3667e+06	6.9803e+06	5860203	6941400	4.8401e+06	5.8173e+06	4.6133e+06		16	16	16	33.9	33.9	33.9	68.333	0	84.548	204090000	31	134	0.7787	0.0272613	-0.304911	-0.380271	-0.373415	0.07536	0.00685594
CANPARB_p20600-A	CPAR2_106440	25951016	23616000	22238014	23770994	25627016	22028006	31303990	25158012	28314006	29225996	26863002	25451004		22	22	22	63.6	63.6	63.6	25.356	0	302.84	2534600000	9	1266	1.0705	0.0108523	-0.239571	-0.247206	-0.0561481	0.00763522	0.191058
CANPARB_p20620-A	CPAR2_106460	8385703	7.9715e+06	7.6922e+06	6290601	6468997	6823596	11215000	10285002	11143996	8689101	8865597	9126400	+	20	20	20	77.9	77.9	77.9	28.764	0	247.83	1018300000	16	606	5.64761	0	-0.440816	-0.737202	-0.291	0.296385	0.446202
CANPARB_p20660-A	CPAR2_106500	8456700	8515996	8615902	6849002	12226002	6.9444e+06	2125801	2393001	1.8737e+06	8.3279e+06	4.9219e+06	6375398	+	7	7	7	16.6	16.6	16.6	56.287	0	115.14	301740000	10	174	3.7992	0.000267281	2.00105	2.02514	1.61825	-0.0240868	-0.406881
CANPARB_p20670-A	CPAR2_106510	3.056e+06	3.4439e+06	4.8296e+06	1.9959e+06	2.892e+06	966580	2701801	1.0632e+06	1242700	6906304	4.5526e+06	5.1877e+06	+	8	8	8	17.6	17.6	17.6	93.636	0	12.145	140020000	45	18	1.83483	0.00182322	1.17786	0.225393	1.73301	0.952471	1.50761
CANPARB_p20710-A	CPAR2_106550	3131198	2903198	3.212e+06	3.1655e+06	2.8459e+06	3.2688e+06	3.9972e+06	3.7298e+06	3944798	3370899	3.4106e+06	3782699	+	18	18	18	45	45	45	56.365	0	117.33	308340000	24	218	2.52964	0.000558011	-0.336065	-0.330799	-0.143844	-0.00526513	0.186955
CANPARB_p20750-A	CPAR2_106590	1.0442e+06	1.1698e+06	1.1228e+06	1.1041e+06	2828501	968430	1632100	1.6166e+06	1774001	946040	1.0496e+06	826630		6	6	6	34.2	34.2	34.2	30.042	0	17.569	42829000	12	16	0.795122	0.0257004	-0.589998	-0.0353779	-0.831608	-0.55462	-0.79623
CANPARB_p20760-A	CPAR2_106600	660067	863680	772990	277546	544848	347219	699590	688730	587752	293813	460420	203241	+	4	4	4	27.5	27.5	27.5	22.361	0	17.254	24620000	13	6	1.98321	0.00142825	0.216949	-0.756604	-1.04533	0.973554	-0.288727
CANPARB_p20770-A	CPAR2_106610	4.3376e+06	3.8205e+06	4.092e+06	5.0242e+06	5.8893e+06	5578101	5527199	5106202	4926599	3.5686e+06	3424700	3.8237e+06	+	7	7	7	46.2	46.2	46.2	19.083	0	72.799	169290000	9	116	3.84563	0.000264775	-0.345048	0.0838889	-0.524542	-0.428937	-0.60843
CANPARB_p20790-A	CPAR2_106630	6.4096e+06	5.5046e+06	6063203	3.4911e+06	3304001	4.5232e+06	7663397	7057803	7324304	4.2684e+06	4.1066e+06	4.2701e+06	+	21	21	21	71.6	71.6	71.6	38.678	0	323.31	691840000	23	560	4.08549	0.00027957	-0.2943	-0.961827	-0.801906	0.667527	0.159922
CANPARB_p20820-A	CPAR2_106660	3.6643e+06	3.4025e+06	4023601	3.1325e+06	3.3632e+06	4.131e+06	6553097	7.1842e+06	6787902	4332700	4.845e+06	5.1777e+06	+	20	20	20	65.8	65.8	65.8	31.932	0	316.87	444890000	14	303	3.94044	0.000267327	-0.888084	-0.949703	-0.515802	0.0616187	0.433901
CANPARB_p20920-A	CPAR2_106760	5882403	5.1373e+06	5.7143e+06	6330204	6.5465e+06	6832000	6789697	6969299	6.3492e+06	6.788e+06	6.5111e+06	6926897	+	27	27	27	68.1	68.1	68.1	54.154	0	323.31	757850000	25	586	2.35898	0.000706494	-0.265	-0.0289507	0.00842743	-0.23605	0.0373782
CANPARB_p20980-A	CPAR2_106820	1.5432e+06	1455300	1.8478e+06	1.9105e+06	1.869e+06	1.7117e+06	1.9959e+06	2.06e+06	2.1188e+06	1.9633e+06	1.8907e+06	1.8536e+06	+	14	14	14	34	34	34	53.328	0	57.727	144640000	24	104	1.75675	0.00211203	-0.349486	-0.169247	-0.113484	-0.180238	0.055763
CANPARB_p21100-A	CPAR2_106940	75106952	71772968	68254000	73154008	72682016	60662012	98090056	88231976	90164008	78507952	73277032	74624040	+	55	55	20	84.1	84.1	32.4	69.792	0	323.31	15338000000	35	3282	2.51819	0.000576132	-0.361972	-0.421079	-0.288275	0.0591069	0.132803
CANPARB_p21110-A	CPAR2_106950	728650	720500	730280	238507	203386	3.6072e+06	596410	742050	697460	657650	684240	726190		3	3	3	43.8	43.8	43.8	13.882	0	15.547	26500000	8	10	0.00889228	0.976573	0.0982699	0.991917	0.0226108	-0.893647	-0.969306
CANPARB_p21120-A	CPAR2_106960	18856992	16339999	16948992	13314002	13563999	11517003	16522997	15478009	15020994	12262992	12828000	13248998	+	43	42	42	66.4	66.4	66.4	73.637	0	323.31	2050600000	38	1397	3.02948	0.000362438	0.14922	-0.292417	-0.294486	0.441638	-0.00206863
CANPARB_p21190-A	CPAR2_107030	1.6778e+06	1.3349e+06	1.5559e+06	722460	631430	468380	414750	385180	377610	493820	576170	532040	+	7	7	7	40.4	40.4	40.4	22.41	0	29.257	42960000	11	22	5.02234	5.08e-05	1.95598	0.629961	0.444125	1.32602	-0.185836
CANPARB_p21220-A	CPAR2_107060	7.2038e+06	5.5142e+06	6.4592e+06	3964902	3.872e+06	5.0515e+06	7.2869e+06	7.1157e+06	6990403	5897603	6061103	6480596	+	15	15	15	44.7	44.7	44.7	50.789	0	147.26	335270000	23	217	2.81731	0.000440422	-0.157747	-0.731066	-0.214355	0.573319	0.516711
CANPARB_p21230-A	CPAR2_107070	5866598	5.2508e+06	4323802	3.4315e+06	2.5352e+06	3.9903e+06	5.4465e+06	3736598	3709899	3.1632e+06	2.0009e+06	2.1936e+06	+	7	7	7	23.8	23.8	23.8	30.379	0	81.878	149460000	14	89	1.89544	0.00161739	0.260197	-0.372805	-0.809261	0.633002	-0.436456
CANPARB_p21250-A	CPAR2_107090	54734020	77927008	59926980	66221960	67781984	56785976	89279944	77869952	82473984	68843976	63701996	58266972	+	9	9	9	54.2	54.2	54.2	14.144	0	228.5	2953200000	8	583	1.28367	0.00598394	-0.374238	-0.387771	-0.387597	0.0135329	0.000174036
CANPARB_p21260-A	CPAR2_107100	39125020	34371012	36326020	37863012	33604020	22555996	40974996	39770972	45277024	33135020	37572000	30157990		10	10	9	61.5	61.5	61.5	13.807	0	285.41	2204400000	6	536	0.80674	0.0246614	-0.198519	-0.422601	-0.321261	0.224082	0.10134
CANPARB_p21300-A	CPAR2_107140	566950	620650	511790	498170	437720	354939	1.5344e+06	819510	802470	597610	495710	571340	+	4	4	4	24.2	24.2	24.2	24.316	0	12.696	25482000	13	8	2.14496	0.00100957	-0.893254	-1.28997	-0.923044	0.396719	0.366929
CANPARB_p21320-A	CPAR2_107160	28637994	29691004	26183016	18998000	18924000	23169002	25181006	26928998	24644002	18184010	16107006	18257000	+	22	22	22	72	72	72	29.769	0	323.31	2751500000	19	1050	3.54033	0.000279835	0.138915	-0.329282	-0.546606	0.468197	-0.217324
CANPARB_p21480-A	CPAR2_107310	1.2627e+06	1033000	1.1836e+06	281710	430899	671777	214281	293918	316151	206926	121332	255585	+	3	3	3	11.3	11.3	11.3	57.348	0	6.4598	19634000	14	13	3.28792	0.000291045	2.07747	0.747917	-0.497674	1.32955	-1.24559
CANPARB_p21500-A	CPAR2_107330	5855804	6.297e+06	5159997	9278095	9182302	9840206	1.5045e+06	2.6123e+06	1.3378e+06	6.7738e+06	4991300	5.8143e+06	+	6	6	6	22.4	22.4	22.4	37.444	0	148.69	194340000	13	137	4.36612	0.0002375	1.66629	2.37529	1.68834	-0.708994	-0.686947
CANPARB_p21560-A	CPAR2_107390	2.1253e+06	2.4329e+06	2.4281e+06	2.0791e+06	2426099	2.6773e+06	3.4588e+06	3288800	3.0912e+06	2.3223e+06	2.0869e+06	2.2518e+06	+	31	31	31	39.4	39.4	39.4	121.57	0	190.47	362290000	43	223	2.75377	0.000466765	-0.493954	-0.453996	-0.562744	-0.0399575	-0.108747
CANPARB_p21600-A	CPAR2_107430	4383298	3.747e+06	4.7533e+06	4.1585e+06	5297603	3.9298e+06	2715301	2.6558e+06	3.5452e+06	3.7359e+06	4.4251e+06	4.2048e+06	+	7	7	7	23.9	23.9	23.9	46.804	0	78.608	101920000	16	53	1.67529	0.00252947	0.531019	0.586198	0.471838	-0.0551792	-0.11436
CANPARB_p21630-A	CPAR2_107460	797130	782670	900241	268481	198535	626070	435600	345376	324560	629240	278919	665920	+	3	3	3	22.2	22.2	22.2	15.693	0	7.3436	16993000	7	11	1.12501	0.00916482	1.16562	-0.0163396	0.509762	1.18196	0.526102
CANPARB_p21640-A	CPAR2_107470	23021006	26072996	23977006	25053990	29177004	25647998	35768020	33206986	33422008	27130006	25870002	23286000	+	18	18	18	63.7	63.7	63.7	28.329	0	323.31	2216500000	12	705	2.90902	0.000402516	-0.486803	-0.358286	-0.424683	-0.128517	-0.0663976
CANPARB_p21680-A	CPAR2_107510	1.6895e+06	2751201	2.6158e+06	3.7078e+06	4230598	3.2472e+06	1.2686e+06	1.4797e+06	1.4334e+06	3005800	3605202	3.4391e+06	+	4	4	4	11.9	11.9	11.9	63.576	0	59.781	94233000	23	85	3.52704	0.000287474	0.754864	1.41948	1.26505	-0.664617	-0.154432
CANPARB_p21750-A	CPAR2_107580	134060	123690	432991	1.8047e+06	1.1916e+06	5952900	22105	165560	47073	10244006	10093999	9277200	+	16	16	3	49.2	49.2	13.2	43.075	0	292.27	188820000	20	144	3.95964	0.00027204	1.55709	5.25264	6.97914	-3.69554	1.72651
CANPARB_p21760-A	CPAR2_107590	3.9505e+06	3135701	3194200	3.2726e+06	2.8494e+06	2.874e+06	5.2873e+06	4492903	4342598	3.4649e+06	3012400	3218498	+	11	11	11	72.6	72.6	72.6	18.178	0	112.34	239900000	10	240	2.62757	0.000506401	-0.458129	-0.650671	-0.542594	0.192542	0.108076
CANPARB_p21890-A	CPAR2_107720	4.0818e+06	3.2875e+06	3490099	1.9979e+06	2.2746e+06	1.609e+06	3162099	3.528e+06	3292598	3095201	2610901	2.9093e+06	+	7	7	7	48.1	48.1	48.1	19.974	0	128.42	151260000	11	167	3.09703	0.000312925	0.121442	-0.763245	-0.212512	0.884688	0.550733
CANPARB_p21980-A	CPAR2_107810	3.1541e+06	3213702	3.7269e+06	3.3204e+06	3.8938e+06	2032799	3.1076e+06	3245400	2.9804e+06	2.6081e+06	3.1093e+06	3.7621e+06		20	20	20	39.8	39.8	39.8	78.927	0	126.45	262660000	38	216	0.0453878	0.863245	0.113123	-0.0134173	0.0224086	0.126541	0.0358259
CANPARB_p21990-A	CPAR2_107820	6926503	6457803	6791304	5204599	5.7372e+06	6.5807e+06	10081995	9906595	9473002	6742404	6815103	7271201	+	30	30	30	54.4	54.4	54.4	73.832	0	323.31	967190000	33	748	4.13041	0.000288089	-0.546223	-0.749627	-0.500262	0.203404	0.249365
CANPARB_p22030-A	CPAR2_107860	2.298e+06	2.0628e+06	2.4393e+06	1.6948e+06	1.9589e+06	2.2076e+06	2.2714e+06	2.3962e+06	2334000	1901099	1.7876e+06	1.9516e+06	+	15	15	15	44.7	44.7	44.7	50.145	0	105.29	222000000	27	205	1.53503	0.00332378	-0.0421281	-0.256463	-0.311912	0.214335	-0.0554491
CANPARB_p22080-A	CPAR2_107910	1722101	1.5166e+06	1.7557e+06	959550	1.025e+06	1.4343e+06	1.9661e+06	2277101	2.1513e+06	1.4482e+06	1.8514e+06	1.996e+06	+	10	10	10	24.4	24.4	24.4	58.708	0	48.5	108720000	24	83	2.35558	0.000704663	-0.356521	-0.903321	-0.272038	0.546801	0.631283
CANPARB_p22120-A	CPAR2_107950	499550	546616	700189	161354	533363	579320	490770	484090	544320	497180	528300	497640		2	2	2	6.2	6.2	6.2	43.683	0	7.6252	10690000	22	6	0.277414	0.23245	0.201054	-0.253887	0.0037363	0.454941	0.257623
CANPARB_p22140-A	CPAR2_107970	4.7788e+06	4356900	4.0703e+06	5404302	5865303	8.1026e+06	11283994	10639999	10276005	7093903	6591999	6.7738e+06	+	19	19	18	59.7	59.7	57.8	39.799	0	262.73	600300000	19	476	3.91084	0.000272506	-1.28587	-0.733073	-0.654275	-0.552795	0.0787971
CANPARB_p22270-A	CPAR2_108100	3.2941e+06	3.2328e+06	3571099	3280098	4.1705e+06	4.0718e+06	5969403	5805997	6126302	4.0645e+06	3.8646e+06	3.8898e+06	+	31	31	31	34.8	34.8	34.8	150.5	0	190.72	343220000	68	189	4.17927	0.00025	-0.826027	-0.635656	-0.599001	-0.190371	0.0366547
CANPARB_p22330-A	CPAR2_108180	1.7776e+06	1.7314e+06	2.0326e+06	1.2275e+06	1.5487e+06	2.1301e+06	1.8032e+06	2.0681e+06	2.1338e+06	1.199e+06	1.6968e+06	1.7294e+06		4	4	4	9.5	9.5	9.5	101.49	0	28.926	56987000	41	37	0.513713	0.0759317	-0.115885	-0.291553	-0.376672	0.175667	-0.0851195
CANPARB_p22450-A;CANPARB_p22390-A	CPAR2_108240;CPAR2_108310	3.2789e+06	3.652e+06	3.7744e+06	807130	717500	1.4314e+06	2.1039e+06	4289798	3.7904e+06	835470	939750	1.1312e+06	+	3	3	3	15.4	15.4	15.4	32.267	0	20.962	40325000	9	28	3.42366	0.000286853	0.0720074	-1.78458	-1.809	1.85659	-0.0244183
CANPARB_p22400-A	CPAR2_108260	1.2936e+06	1.3299e+06	1.3547e+06	1.4175e+06	1528901	1.607e+06	1.5791e+06	1681201	1.7863e+06	1563700	1717499	1.8981e+06	+	14	14	14	51.5	51.5	51.5	37.588	0	77.939	169890000	21	125	2.29534	0.000791929	-0.343197	-0.148368	0.0374447	-0.194829	0.185812
CANPARB_p22420-A	CPAR2_108280	6112298	6560101	5448199	4.2805e+06	3.9679e+06	3717401	4.1867e+06	3.2384e+06	3.4201e+06	5.5959e+06	4.994e+06	4.778e+06	+	6	6	6	35.8	35.8	35.8	37.27	0	32.429	142230000	10	92	3.11378	0.000315609	0.740574	0.141861	0.502864	0.598713	0.361003
CANPARB_p22510-A;CANPARB_p22500-A	CPAR2_108360;CPAR2_108370	174260	162580	146730	151733	218370	428030	4.8457e+06	3.6575e+06	3.3014e+06	151160	110950	93417.1	+	15	15	14	27.8	27.8	26.5	60.159	0	69.144	89503000	20	60	5.59661	0	-4.60948	-3.88658	-5.05325	-0.722905	-1.16667
CANPARB_p22540-A	CPAR2_108400	4592001	4302299	4.5956e+06	5078599	5890302	6609103	7.174e+06	7.0091e+06	6936299	4.945e+06	5.9111e+06	6.2108e+06	+	54	54	54	53.2	53.2	53.2	155.19	0	323.31	894460000	83	704	2.61625	0.000521246	-0.646688	-0.264797	-0.307367	-0.381891	-0.0425703
CANPARB_p22560-A	CPAR2_108420	1.7335e+06	1.8973e+06	1.4868e+06	1627801	1.6704e+06	2.2674e+06	2.4879e+06	2.2414e+06	2.5013e+06	2.119e+06	2.0724e+06	2.4035e+06	+	20	20	20	69.4	69.4	69.4	38.331	0	88.966	157120000	20	130	1.55652	0.00317228	-0.498648	-0.377577	-0.132764	-0.121071	0.244813
CANPARB_p22570-A	CPAR2_108430	8750003	9072901	8478104	5234603	6.9567e+06	9781294	3.3745e+06	3389001	3.8417e+06	7924396	8292598	7.7021e+06	+	10	10	10	55.4	55.4	55.4	30.273	0	71.6	225340000	13	96	3.29503	0.000285178	1.31035	1.05093	1.17339	0.259413	0.122457
CANPARB_p22590-A	CPAR2_108450	2.6855e+06	2.6176e+06	2.8085e+06	2188901	2.3438e+06	2.1537e+06	3.6596e+06	3.7638e+06	3475002	2.8179e+06	3.0506e+06	3253399	+	12	12	12	53	53	53	39.545	0	57.03	183180000	14	119	4.79829	0.000122137	-0.426058	-0.704815	-0.256711	0.278757	0.448105
CANPARB_p22600-A	CPAR2_108460	6357302	5.0594e+06	5.1467e+06	7636999	5.586e+06	7.7441e+06	4.0186e+06	3.4995e+06	4.0767e+06	4.4474e+06	3.8827e+06	5016903	+	2	2	2	11	11	11	17.021	0	8.5463	83252000	5	25	2.43534	0.00061008	0.51452	0.854649	0.203037	-0.340129	-0.651612
CANPARB_p22640-A	CPAR2_108500	3.1048e+06	2.6007e+06	3183799	2.1239e+06	2356099	1.7073e+06	2.4466e+06	2.5516e+06	2.5109e+06	1.9209e+06	2.015e+06	1.7482e+06	+	12	12	12	37.7	37.7	37.7	64.307	0	118.12	136560000	25	41	2.46212	0.00058745	0.243429	-0.279331	-0.401709	0.52276	-0.122378
CANPARB_p22700-A	CPAR2_108560	36210992	32779000	31199004	10365994	4563399	15693000	42087016	38836988	34674984	29888990	29137992	30040004	+	11	11	11	25.6	25.6	25.6	44.475	0	323.31	1875300000	13	519	2.70579	0.000487663	-0.206405	-1.91647	-0.376166	1.71007	1.5403
CANPARB_p22720-A	CPAR2_108580	3.6837e+06	3.0154e+06	3.5106e+06	1.8554e+06	2.1492e+06	2378599	3550400	3.4089e+06	3.4647e+06	2.7553e+06	2.76e+06	3.0292e+06	+	13	13	13	45.8	45.8	45.8	46.285	0	119.43	195000000	20	152	3.41924	0.000285714	-0.0299678	-0.707557	-0.286841	0.677589	0.420716
CANPARB_p22730-A	CPAR2_108590	84157008	76535952	83076968	59171980	58650004	74759032	91141968	81730024	88143016	73366992	74860016	79523024	+	22	22	22	64.1	64.1	64.1	30.482	0	323.31	5405000000	15	1411	2.06643	0.00121354	-0.0986126	-0.438667	-0.196681	0.340055	0.241986
CANPARB_p22740-A	CPAR2_108600	302216	185406	471976	211684	161756	281085	589440	619163	160501	208291	1.1738e+06	1.2229e+06		6	6	6	12.9	12.9	12.9	62.279	0	13.108	31531000	25	3	0.533608	0.0699076	-0.512729	-1.06471	0.928047	0.551982	1.99276
CANPARB_p22830-A	CPAR2_108690	6.1601e+06	6890699	6632202	8989002	9794596	7.9962e+06	3197500	3.2859e+06	3.3867e+06	8.0937e+06	7.5915e+06	7509703	+	25	25	25	51.7	51.7	51.7	53.915	0	323.31	607690000	26	535	6.58785	0	0.995813	1.44001	1.23267	-0.444195	-0.207337
CANPARB_p22850-A	CPAR2_108710	551990	552830	908840	460680	522360	645180	516210	527010	515180	395120	426750	422920	+	3	3	3	14.2	14.2	14.2	34.224	0	12.203	17361000	17	8	1.19447	0.00755979	0.369755	0.0632306	-0.324163	0.306524	-0.387393
CANPARB_p22860-A	CPAR2_108720	2.9544e+06	3.007e+06	3402802	2.0332e+06	2.4953e+06	2.466e+06	3.7513e+06	3.6537e+06	3.7776e+06	2333599	2.266e+06	2.2547e+06	+	32	32	32	41.8	41.8	41.8	100.03	0	171.66	341260000	46	228	4.18817	0.000251429	-0.256027	-0.676963	-0.706174	0.420935	-0.0292119
CANPARB_p22870-A	CPAR2_108740	8364499	7.2778e+06	8.0644e+06	5543401	6069298	8.2337e+06	11844007	12288992	12078996	9174997	9836603	10582005	+	36	36	36	60.8	60.8	60.8	72.135	0	323.31	1426600000	32	905	3.01546	0.000359477	-0.611173	-0.86759	-0.291182	0.256417	0.576408
CANPARB_p22890-A	CPAR2_108760	1463800	1.3547e+06	1.584e+06	2.0613e+06	2.167e+06	2653200	1.949e+06	1960899	2.0541e+06	1979201	2252301	2.5177e+06	+	22	22	22	39.7	39.7	39.7	69.395	0	131.69	254210000	29	246	2.69359	0.000486252	-0.437958	0.206443	0.178437	-0.6444	-0.0280056
CANPARB_p22910-A	CPAR2_108790	3.279e+06	4120898	5.7312e+06	1573299	2.1374e+06	2718300	5.2944e+06	5.339e+06	5.646e+06	2.6014e+06	3.6753e+06	3.2535e+06	+	6	6	6	20.6	20.6	20.6	53.895	0	35.723	116850000	22	65	2.47511	0.000587601	-0.31006	-1.34038	-0.772469	1.03032	0.567912
CANPARB_p22930-A	CPAR2_108810	42477	60215	17216	25482012	25977002	29370008	13289	17294	20094	17208992	12593000	16062009	+	35	35	35	82.9	82.9	82.9	52.947	0	323.31	1175700000	23	794	8.18976	0	1.24253	10.6393	9.82182	-9.3968	-0.817511
CANPARB_p23020-A	CPAR2_108900	1.5982e+06	889999	952900	830329	742330	661690	1.3848e+06	688200	1.1145e+06	1.2113e+06	744940	759450		3	3	3	10.7	10.7	10.7	46.518	0	14.912	31353000	15	25	0.418215	0.117353	0.110444	-0.51257	-0.231107	0.623015	0.281464
CANPARB_p23030-A	CPAR2_108910	2.9435e+06	2.6988e+06	2751001	2159099	2.5744e+06	2188001	1.0836e+06	1.0098e+06	1.138e+06	1558499	1.564e+06	1.5033e+06	+	5	5	5	22	22	22	40.022	0	33.504	46549000	15	28	6.49754	0	1.37708	1.09893	0.517543	0.278153	-0.581382
CANPARB_p28040-A;CANPARB_p23080-A	CPAR2_108950;CPAR2_803410	26047984	24559016	21887996	31288018	32867004	35497988	36686988	34145008	36373984	25631014	28342994	30676980	+	10	10	10	73.1	73.1	73.1	14.713	0	227.12	1538500000	7	452	3.1211	0.000309278	-0.564432	-0.1054	-0.340787	-0.459032	-0.235387
CANPARB_p23130-A	CPAR2_109000	2.0089e+06	1.789e+06	2.1248e+06	1.6695e+06	1950701	1.9767e+06	1.9487e+06	1.8854e+06	1.9718e+06	1.3686e+06	1530699	1.7474e+06	+	20	20	20	55.9	55.9	55.9	54.746	0	112.16	227820000	31	201	1.46166	0.00391776	0.0287354	-0.0528914	-0.321314	0.0816268	-0.268422
CANPARB_p23140-A	CPAR2_109010	5.3674e+06	6557699	5.9647e+06	5.0087e+06	6.3792e+06	5376203	5.8159e+06	6.7861e+06	5974804	5.1654e+06	5.0048e+06	5.2524e+06		7	7	7	65.2	65.2	65.2	20.184	0	199.63	344690000	10	196	0.836867	0.0224114	-0.0543652	-0.148127	-0.268456	0.0937618	-0.120329
CANPARB_p23150-A	CPAR2_109020	4.6693e+06	4.8533e+06	4.5549e+06	4720098	4419299	5.4549e+06	4.1742e+06	4.226e+06	3.8665e+06	3490902	3.2331e+06	3.6254e+06	+	9	9	9	52.4	52.4	52.4	22.97	0	149.07	168880000	13	153	2.99588	0.000382496	0.198645	0.250658	-0.2452	-0.0520132	-0.495857
CANPARB_p23250-A	CPAR2_109120	1.617e+06	1.0424e+06	994040	587070	610300	1.9859e+06	1.7661e+06	1.1238e+06	1.1471e+06	809700	771590	825080		7	7	7	15.3	15.3	15.3	62.035	0	27.176	38400000	32	19	0.3774	0.142571	-0.144029	-0.342775	-0.746426	0.198746	-0.403651
CANPARB_p23260-A	CPAR2_109130	1.5364e+06	1.6033e+06	1.7663e+06	1.6143e+06	1.2949e+06	1.8376e+06	2.2745e+06	2415400	2.1967e+06	1.8404e+06	1.8082e+06	1.7397e+06	+	2	2	2	17.2	17.2	17.2	16.723	0	28.347	52469000	7	29	2.1972	0.000917073	-0.489245	-0.536837	-0.353961	0.0475924	0.182876
CANPARB_p23280-A	CPAR2_109150	25531988	23984012	22298014	24908012	21861012	25585004	29951014	30058992	27320990	22876014	19846012	21866014	+	27	27	27	76.8	76.8	76.8	44.445	0	323.31	2636300000	23	1189	2.29563	0.000792929	-0.282228	-0.27142	-0.435227	-0.010808	-0.163806
CANPARB_p23290-A	CPAR2_109160	1.5122e+06	1414200	1.4066e+06	360670	462130	411460	398460	397260	392960	468730	523050	529580	+	6	6	6	14.4	14.4	14.4	68.606	0	36.386	25916000	31	18	7.19264	0	1.86601	0.0542865	0.356002	1.81172	0.301715
CANPARB_p23300-A	CPAR2_109170	11738006	11285993	10457006	17012008	18570008	13510004	15012993	13349006	13498007	16133006	14809002	14169998	+	7	7	7	73.6	73.6	73.6	9.6948	0	123.3	510740000	6	221	2.07272	0.00118692	-0.32223	0.229916	0.107939	-0.552146	-0.121977
CANPARB_p23340-A	CPAR2_109210	886170	702530	607090	219867	395790	501490	393301	1.4499e+06	821290	459010	413570	529570		4	4	4	17.6	17.6	17.6	38.555	0	10.265	21791000	17	5	0.890359	0.0189129	-0.27912	-1.25404	-0.926219	0.974921	0.327822
CANPARB_p23380-A	CPAR2_109250	35196012	31164004	29687982	38783008	34902004	39329976	43971000	39276976	36539980	39866996	35028016	36540992	+	19	19	19	65.7	65.7	65.7	26.978	0	323.31	3204000000	15	1159	1.34557	0.00522071	-0.318655	-0.0839688	-0.104267	-0.234687	-0.0202987
CANPARB_p23390-A	CPAR2_109260	13332004	12933000	13809997	5408598	5880498	11769006	14843991	14034994	15102996	7820495	6.2163e+06	7.1112e+06	+	15	15	15	44.7	44.7	44.7	25.159	0	226.9	879330000	10	589	2.26508	0.00083188	-0.13421	-0.931639	-1.05639	0.797429	-0.124753
CANPARB_p23410-A	CPAR2_109280	830260	1.9936e+06	1.302e+06	700030	824420	2945700	2.8945e+06	3.3982e+06	3.4184e+06	3.0033e+06	2204100	1868299		7	7	7	34.5	34.5	34.5	25.494	0	79.254	132390000	12	131	1.0503	0.0115241	-1.23494	-1.11931	-0.456761	-0.115628	0.66255
CANPARB_p23420-A	CPAR2_109290	5.3787e+06	4.5672e+06	5256497	5185800	5777100	5974701	7299499	6590901	7143199	5972403	6.5272e+06	6870196	+	21	21	21	39.8	39.8	39.8	74.634	0	235.26	421930000	38	268	2.57657	0.000543417	-0.468397	-0.312466	-0.118887	-0.155931	0.19358
CANPARB_p23490-A	CPAR2_109360	1.2432e+06	897770	850960	727600	759390	932400	1.4151e+06	1.4413e+06	1.3773e+06	849270	782230	889250	+	17	17	17	16.5	16.5	16.5	139.19	0	55.567	71641000	64	42	2.63352	0.000507846	-0.500843	-0.807276	-0.748065	0.306433	0.0592104
CANPARB_p23500-A	CPAR2_109370	836840	765250	1.0699e+06	919090	1.2062e+06	1534699	1478799	1.4805e+06	1.7475e+06	1.066e+06	1.2307e+06	1.3924e+06	+	7	7	7	26	26	26	31.634	0	24.471	46042000	16	44	1.59453	0.00295618	-0.816831	-0.362907	-0.351478	-0.453924	0.0114291
CANPARB_p23600-A;CANPARB_p23520-A	CPAR2_109390;CPAR2_109470	3690000	3500302	3.8704e+06	2.8485e+06	3.6136e+06	1215300	2.1285e+06	1304900	1.3677e+06	1.7682e+06	2.1065e+06	2.1725e+06	+	11	11	11	34.5	34.5	34.5	37.811	0	97.118	97179000	15	71	1.22382	0.00700087	1.20401	0.677253	0.332902	0.526753	-0.34435
CANPARB_p23590-A;CANPARB_p23530-A	CPAR2_109400;CPAR2_109460	4703503	3.7202e+06	4.5159e+06	5.9629e+06	6.2101e+06	1.149e+06	530831	343920	325320	2.5515e+06	2.9783e+06	3185500	+	7	7	7	35.8	35.8	35.8	27.693	0	78.5	92814000	14	76	2.86333	0.000398773	3.4306	3.47262	2.86043	-0.0420176	-0.612189
CANPARB_p23550-A	CPAR2_109420	19808004	14619993	14882998	16632999	14270994	14635000	11878004	9381198	10002006	15148009	14031005	13236008	+	16	16	16	60.8	60.8	60.8	33.722	0	298.44	1053100000	11	642	2.15035	0.0010024	0.657536	0.542729	0.440202	0.114807	-0.102527
CANPARB_p23620-A	CPAR2_109490	3.5102e+06	3.1477e+06	3289100	3.1033e+06	3102801	3.3792e+06	3.9613e+06	4.1415e+06	4.3199e+06	3.4698e+06	3554298	3543900	+	9	9	9	40.9	40.9	40.9	43.008	0	105.42	184590000	17	108	3.42779	0.000287425	-0.320645	-0.374083	-0.233277	0.0534381	0.140807
CANPARB_p23630-A	CPAR2_109500	6821999	6.0463e+06	7.1026e+06	3.6014e+06	4487999	2.8929e+06	1.3507e+06	1.2968e+06	1.287e+06	3.1292e+06	2.5971e+06	2.9074e+06	+	20	20	20	39.4	39.4	39.4	61.526	0	184.53	374340000	24	182	5.64969	0	2.34365	1.48093	1.1338	0.862719	-0.347129
CANPARB_p23650-A	CPAR2_109520	3.5106e+06	4145000	3646600	1.456e+06	1.6291e+06	4632600	4574199	5.0887e+06	5.123e+06	3.0548e+06	3.1095e+06	3.3978e+06		22	22	22	44.2	44.2	44.2	63.607	0	207.61	364870000	28	269	1.0611	0.0112067	-0.387618	-0.937979	-0.628823	0.550361	0.309156
CANPARB_p23660-A	CPAR2_109530	8707098	7526401	7466303	6179600	6.3249e+06	5202501	11215000	9733396	10608999	8456801	9171395	9398503	+	11	11	11	44.2	44.2	44.2	42.029	0	75.634	140040000	15	92	3.80435	0.000259861	-0.413103	-0.833658	-0.223593	0.420555	0.610065
CANPARB_p23690-A	CPAR2_109560	2.6042e+06	2.3018e+06	2.548e+06	1745301	1.5816e+06	1.4418e+06	3289000	3.4219e+06	3185702	2.0376e+06	1.8632e+06	2.0499e+06	+	21	21	21	49.5	49.5	49.5	59.037	0	209.93	235160000	35	199	5.28197	0	-0.408919	-1.05334	-0.733873	0.644418	0.319463
CANPARB_p23700-A	CPAR2_109570	518870	429880	300808	414660	513206	239568	618680	387090	480036	404510	221752	471017		3	3	3	12.3	12.3	12.3	27.071	0	7.5884	10118000	13	4	0.186426	0.373519	-0.249827	-0.347904	-0.437315	0.0980772	-0.0894107
CANPARB_p23720-A	CPAR2_109590	4.9593e+06	4.1913e+06	5.2984e+06	2559299	2654600	3.5485e+06	3132200	3.5238e+06	3.102e+06	4273100	4.7574e+06	5.0599e+06	+	36	36	36	45.2	45.2	45.2	133.37	0	323.31	524990000	52	455	2.75933	0.000467456	0.566312	-0.15526	0.530055	0.721572	0.685315
CANPARB_p23740-A	CPAR2_109610	859909	1.2855e+06	700940	1.0417e+06	1.3505e+06	2.35e+06	2.3799e+06	1.8086e+06	2372500	1.9991e+06	2202300	1.5715e+06	+	12	12	12	26.3	26.3	26.3	50.821	0	122.37	121450000	18	76	1.58616	0.00297087	-1.2048	-0.46836	-0.184619	-0.736444	0.28374
CANPARB_p23750-A	CPAR2_109620	2.4709e+06	2.5402e+06	2.2382e+06	2.0899e+06	3899298	3.935e+06	3.5726e+06	4807100	5305902	2.7998e+06	3481601	4775302		11	9	9	27.6	24.9	24.9	65.506	0	38.366	96171000	25	35	1.08715	0.0103201	-0.916745	-0.463636	-0.307738	-0.453109	0.155899
CANPARB_p23760-A	CPAR2_109630	19890010	17083996	17941012	21034996	20523010	27048994	24092000	19851996	22905006	21971988	20655000	23244998		27	27	27	69.5	69.5	69.5	22.62	0	323.31	2420200000	10	1075	0.964395	0.0151038	-0.283705	0.0374498	-0.0212409	-0.321155	-0.0586908
CANPARB_p23780-A	CPAR2_109650	2.3851e+06	1.8722e+06	1.7625e+06	1.2223e+06	1.0142e+06	1.3954e+06	2.9318e+06	1.7788e+06	1.7735e+06	1.3621e+06	1.1337e+06	1.3029e+06	+	5	5	5	20.8	20.8	20.8	51.86	0	28.116	49972000	28	12	1.93433	0.00153642	-0.10719	-0.836182	-0.771399	0.728991	0.0647822
CANPARB_p23790-A	CPAR2_109660	12282008	17863002	13663006	5584299	4.4325e+06	7959497	13570008	14882998	14252007	8387599	8.0435e+06	8293497	+	17	17	17	36.9	36.9	36.9	60.07	0	323.31	918510000	21	467	3.23645	0.000295495	0.0367895	-1.24831	-0.788458	1.2851	0.459851
CANPARB_p23880-A	CPAR2_109750	781730	850540	797920	738090	712360	845150	1.9764e+06	1.6095e+06	1.7171e+06	1173900	973419	884090	+	11	11	11	24.9	24.9	24.9	71.222	0	50.698	62702000	33	32	4.50207	0.000224422	-1.12574	-1.20794	-0.80682	0.0821975	0.401117
CANPARB_p23930-A	CPAR2_109800	1.4852e+06	1524900	1.6296e+06	245400	337960	252320	237540	232670	220160	242260	224080	240900	+	11	11	11	18.5	18.5	18.5	86.438	0	30.342	51267000	34	26	7.6774	0	2.74859	0.275581	0.03483	2.47301	-0.240751
CANPARB_p23970-A	CPAR2_109850	3.0396e+06	2.9718e+06	3.8068e+06	1.3001e+06	1.9336e+06	3.5026e+06	3.3854e+06	3.8736e+06	4.1059e+06	2.689e+06	3342400	3.1552e+06		10	10	10	34.9	34.9	34.9	56.108	0	92.434	129830000	26	98	0.946607	0.0159283	-0.211055	-0.754557	-0.306982	0.543502	0.447575
CANPARB_p23990-A	CPAR2_109870	40457000	31128016	36837996	20463000	19343010	16317008	26499994	26407000	27017008	26899998	24300986	22587002	+	15	15	15	46.7	46.7	46.7	34.492	0	214.84	865430000	15	429	3.51323	0.000286885	0.43997	-0.510036	-0.115243	0.950007	0.394793
CANPARB_p24130-A	CPAR2_110010	6.0733e+06	5.8253e+06	6.9543e+06	3.7992e+06	5654198	4938598	6359303	6670304	6192997	3.5421e+06	4.5631e+06	4.3979e+06	+	21	21	21	20.5	20.5	20.5	160.92	0	174.07	175600000	67	86	2.04919	0.00125754	-0.028017	-0.417537	-0.620518	0.38952	-0.202981
CANPARB_p24200-A	CPAR2_110080	33406990	23332996	32108012	28130990	37897016	38400000	38161980	38681008	42323992	35422980	37132012	42910004		6	6	6	18.6	18.6	18.6	39.579	0	29.694	324910000	19	57	0.942572	0.0161368	-0.423573	-0.190476	-0.045529	-0.233097	0.144947
CANPARB_p24220-A	CPAR2_110100	4.6908e+06	9546198	6175296	5342201	7.2778e+06	5.5395e+06	3962198	5050203	4619701	4196101	4.4909e+06	4.5405e+06		3	3	3	14.7	14.7	14.7	36.806	0	70.116	64152000	15	40	0.932685	0.0166034	0.58243	0.413717	-0.0434673	0.168713	-0.457184
CANPARB_p24230-A	CPAR2_110110	2.1524e+06	1.6021e+06	1.5642e+06	3105600	3.1889e+06	2.5158e+06	2.9338e+06	2.8802e+06	2864201	2.1269e+06	1.8086e+06	2.1692e+06	+	7	7	7	33.1	33.1	33.1	16.352	0	56.266	83091000	11	61	2.76971	0.000463596	-0.706322	0.0217957	-0.507476	-0.728117	-0.529271
CANPARB_p24340-A	CPAR2_110220	1.2063e+06	961040	933690	456690	353690	404720	1.3649e+06	1.5381e+06	1.3309e+06	647490	622770	609680	+	6	6	6	15.7	15.7	15.7	66.783	0	50.586	46602000	26	32	5.67605	0	-0.449239	-1.80091	-1.1713	1.35167	0.629612
CANPARB_p24410-A	CPAR2_110290	40362012	32160990	32921018	42182996	38607996	33643984	47366008	42421020	41309020	41737980	35158992	36806984		24	24	24	65.6	65.6	65.6	28.942	0	323.31	4102400000	16	1248	0.854297	0.0211737	-0.314147	-0.196096	-0.205342	-0.118051	-0.0092456
CANPARB_p24420-A	CPAR2_110300	2971001	2.5286e+06	2.7789e+06	2236799	1.8461e+06	2.3375e+06	2.2143e+06	2.6639e+06	2.2997e+06	2.106e+06	2.3749e+06	1.9505e+06	+	6	6	6	6	6	6	163.9	0	7.3317	44624000	66	7	1.33853	0.00531159	0.205808	-0.160899	-0.158428	0.366706	0.00247031
CANPARB_p24430-A	CPAR2_110310	24450000	22567002	22246012	29260984	29633006	34599016	32937996	31140982	31376002	29000982	30694020	32398010	+	17	17	17	67.6	67.6	67.6	19.748	0	323.31	2727900000	11	816	3.18874	0.000288732	-0.462735	-0.029962	-0.0517288	-0.432773	-0.0217668
CANPARB_p24440-A	CPAR2_110320	2.6117e+06	1.9061e+06	2409799	2.504e+06	2.538e+06	2.4725e+06	2545999	3087701	3.3211e+06	3.1657e+06	3.6595e+06	3185201	+	9	9	9	27.2	27.2	27.2	48.597	0	105.82	158290000	12	68	1.80145	0.00194753	-0.370306	-0.252983	0.160767	-0.117323	0.41375
CANPARB_p24460-A	CPAR2_110340	653550	539360	652460	594350	710390	609280	716270	713870	733170	611630	663150	635530		3	3	3	6.4	6.4	6.4	66.083	0	23.152	19704000	26	13	0.90431	0.0180756	-0.229329	-0.176634	-0.179433	-0.0526954	-0.00279889
CANPARB_p24520-A	CPAR2_110400	2103700	2.1675e+06	2523900	10293001	11634999	9937395	1.3489e+06	1.3751e+06	1.3053e+06	2.2562e+06	2.5384e+06	2.4927e+06	+	20	20	20	45.6	45.6	45.6	75.468	0	165.37	251040000	31	192	8.52124	0	0.753965	2.98339	0.854854	-2.22942	-2.12853
CANPARB_p24550-A	CPAR2_110430	55423968	62603012	63976040	27293986	37506984	21410006	49375008	66686988	59506024	29986990	39057008	44973004	+	29	3	3	82.8	16.4	16.4	42.136	0	144.71	919370000	17	133	2.47068	0.000591398	0.0519323	-1.02609	-0.622781	1.07802	0.403306
CANPARB_p24590-A	CPAR2_110470	7055200	6.5177e+06	6.2815e+06	5670098	7250102	5.8591e+06	14213001	13769997	13499006	8482398	7.4465e+06	7.4195e+06	+	24	24	24	73.9	73.9	73.9	46.028	0	323.31	955680000	24	610	5.02289	5.11e-05	-1.06303	-1.14334	-0.829162	0.0803151	0.31418
CANPARB_p24630-A	CPAR2_800020	30363986	29259012	31520982	14831005	19122002	14475993	7.1941e+06	6.1149e+06	6153601	29499986	27438018	29071002	+	26	26	26	64.7	64.7	64.7	42.886	0	323.31	1843800000	21	743	6.91611	0	2.22744	1.31517	2.14378	0.912276	0.828616
CANPARB_p24790-A	CPAR2_800180	4628602	2.9475e+06	2.7231e+06	2.7113e+06	2.2452e+06	2.8467e+06	4.0131e+06	4.2284e+06	3.3115e+06	2.1348e+06	1.6266e+06	1.6729e+06	+	3	3	3	29.8	29.8	29.8	14.134	0	17.809	96780000	8	83	2.3158	0.000747141	-0.165735	-0.566129	-1.0881	0.400394	-0.521972
CANPARB_p24810-A	CPAR2_800200	11994004	9504301	11465001	4672798	4694402	6.5664e+06	7.4309e+06	5.7603e+06	6866001	6398002	6.2693e+06	6.2678e+06	+	11	11	11	61.3	61.3	61.3	22	0	111.62	576720000	11	381	3.08793	0.000318105	0.716741	-0.332048	-0.0830575	1.04879	0.24899
CANPARB_p24830-A	CPAR2_800220	22409992	22153004	24542008	16294998	18680000	19381996	19104996	19127008	21164010	16113992	17604010	19049004	+	36	36	36	75.7	75.7	75.7	61.346	0	323.31	2809600000	33	1243	2.08317	0.00114084	0.218424	-0.127901	-0.17073	0.346324	-0.0428296
CANPARB_p24960-A;CANPARB_p24940-A	CPAR2_800330;CPAR2_800350	3.8251e+06	3.6347e+06	3486101	5.2437e+06	4.5686e+06	3.1761e+06	298451	500479	380663	1.1361e+06	1.2398e+06	1.1041e+06	+	6	6	6	28	28	28	32.846	0	40.604	66455000	15	45	6.08041	0	3.21403	3.46086	1.5608	-0.246833	-1.90006
CANPARB_p24970-A	CPAR2_800360	7.3856e+06	5823101	6.9713e+06	5.0843e+06	5019298	5762599	5977403	5974298	6.3255e+06	8234902	7775299	8.1983e+06	+	45	45	45	61.8	61.8	61.8	85.088	0	323.31	1268100000	41	1072	3.04254	0.000345515	0.142881	-0.204089	0.405469	0.34697	0.609558
CANPARB_p24980-A	CPAR2_800370	776500	1119000	788770	1.4067e+06	2.0258e+06	7153500	888250	671800	833950	5.0413e+06	3.9431e+06	3.7293e+06	+	9	9	9	23.9	23.9	23.9	45.01	0	63.705	72190000	20	53	2.36312	0.000708333	0.165106	2.14466	2.40889	-1.97956	0.264226
CANPARB_p25010-A	CPAR2_800400	5.6597e+06	5274799	5.5473e+06	5021402	4834199	7556102	7.8198e+06	8646495	8199096	6.5154e+06	6448998	6.1702e+06	+	21	21	21	51.5	51.5	51.5	49.126	0	245.62	521160000	20	381	1.72698	0.00227217	-0.581614	-0.502431	-0.366305	-0.0791832	0.136126
CANPARB_p25020-A	CPAR2_800410	526340	475150	453130	1.9406e+06	1813501	4.1007e+06	1.3959e+06	1.3722e+06	1.0565e+06	1.4416e+06	1.1752e+06	1.0152e+06	+	7	7	7	25.7	25.7	25.7	30.318	0	39.542	69446000	13	63	3.33799	0.000291188	-1.39467	1.03827	-0.0745441	-2.43293	-1.11281
CANPARB_p25080-A	CPAR2_800470	2256599	1.7133e+06	1857401	2.0853e+06	1.9737e+06	2.2354e+06	2.6402e+06	1.434e+06	1546999	1.4593e+06	1.0666e+06	1.0704e+06	+	3	3	3	30.6	30.6	30.6	10.816	0	13.08	54308000	7	80	1.43038	0.00428916	0.051949	0.163191	-0.644365	-0.111242	-0.807556
CANPARB_p25090-A	CPAR2_800480	1.0524e+06	1.1488e+06	1.2035e+06	860270	1282700	996419	1.1303e+06	1.1342e+06	1.4253e+06	1.0605e+06	1.1291e+06	1.19e+06		5	5	5	72.2	72.2	72.2	8.993	0	16.836	32683000	6	21	0.303279	0.204209	-0.116015	-0.233059	-0.126691	0.117044	0.106368
CANPARB_p25140-A	CPAR2_800530	190320112	172929888	173079936	230689920	247490064	196969920	18237000	15129996	20047990	227910048	245300048	227670032	+	55	55	55	94.1	94.1	94.1	61.356	0	323.31	23563000000	35	3529	8.62533	0	3.3278	3.65989	3.71385	-0.332087	0.0539598
CANPARB_p25210-A	CPAR2_800600	7813302	7353003	8659399	6.1881e+06	7.314e+06	8954095	12864005	13419006	12799997	8.0204e+06	10385994	10793996	+	21	21	21	34.2	34.2	34.2	106.54	0	100.47	300150000	51	133	2.52895	0.000556474	-0.714023	-0.799428	-0.420554	0.0854054	0.378874
CANPARB_p25220-A	CPAR2_800610	3.3886e+06	3304001	4.0367e+06	2.8223e+06	3.8514e+06	4.0319e+06	1.8046e+06	1.6334e+06	1603799	3020899	3.1114e+06	3.1631e+06	+	13	13	13	72	72	72	24.153	0	122.81	213940000	16	159	3.88138	0.000268585	1.08955	1.08636	0.882578	0.00319087	-0.203777
CANPARB_p25240-A	CPAR2_800630	1.346e+06	1.2445e+06	1.2281e+06	836290	1.0721e+06	1.6539e+06	814820	680960	604180	597800	586700	712010	+	3	3	3	14.4	14.4	14.4	29.826	0	49.477	25786000	15	28	2.28872	0.000794969	0.862682	0.762443	-0.147015	0.100239	-0.909458
CANPARB_p25250-A	CPAR2_800640	6060999	4925902	5404402	2.3041e+06	2.1884e+06	2906301	4671902	4.462e+06	4.1964e+06	3518699	3349699	3.4806e+06	+	14	14	14	58.4	58.4	58.4	25.467	0	175.58	294910000	14	220	4.36715	0.000238245	0.298221	-0.849346	-0.365218	1.14757	0.484128
CANPARB_p25360-A	CPAR2_800750	1.3151e+06	936040	122221	207755	147288	256716	274275	1.0714e+06	387788	174774	256991	259447		5	5	5	14.5	14.5	14.5	64.551	0	11.612	25760000	31	5	0.489843	0.084957	0.453274	-1.50262	-1.32645	1.9559	0.176167
CANPARB_p25440-A	CPAR2_800830	2701301	2.4431e+06	2.6377e+06	2.4892e+06	2601099	2.8265e+06	3.5556e+06	3322798	3264200	2.6927e+06	2.7748e+06	3.0036e+06	+	33	33	33	62.4	62.4	62.4	66.727	0	274.21	488300000	32	456	2.87763	0.000402477	-0.382196	-0.357438	-0.259806	-0.0247581	0.0976314
CANPARB_p25450-A	CPAR2_800840	1708499	1.8925e+06	2.0036e+06	2.0527e+06	2.8601e+06	2884501	1.2334e+06	2188299	1.2178e+06	1.8389e+06	1.4261e+06	1.5464e+06	+	5	5	5	45.9	45.9	45.9	22.802	0	73.349	87828000	12	76	1.30784	0.00570811	0.272642	0.749006	0.052488	-0.476364	-0.696518
CANPARB_p25490-A	CPAR2_800880	3.0068e+06	3.2531e+06	2997300	2282300	2.1187e+06	2.1426e+06	3.1035e+06	2.7493e+06	3.1116e+06	2.2241e+06	2072500	2.0937e+06	+	8	8	8	57.3	57.3	57.3	19.933	0	49.908	130500000	10	85	4.66762	0.000216606	0.0463692	-0.454122	-0.488323	0.500491	-0.0342013
CANPARB_p25580-A	CPAR2_800970	20465002	18019004	19984002	10913006	18043008	15174006	29955014	24188992	29215990	5851702	5638798	4868603	+	15	15	15	52.4	52.4	52.4	35.964	0	323.31	1149800000	13	570	5.18369	1.84e-05	-0.511708	-0.917595	-2.34926	0.405887	-1.43167
CANPARB_p25650-A	CPAR2_801040	18637004	20673004	22464988	2.8616e+06	3.2336e+06	2336300	499320	389450	430150	3.4438e+06	3.9737e+06	3604001	+	27	27	26	63.2	63.2	61.4	45.457	0	323.31	786670000	18	330	8.79695	0	5.54959	2.67643	3.06289	2.87316	0.38646
CANPARB_p25860-A	CPAR2_801250	22044000	20615008	20347994	43362988	49619028	48274992	5.049e+06	4.9416e+06	4732501	43623004	38950988	44605992	+	44	44	40	85	85	75.8	46.834	0	323.31	4383200000	25	1837	9.87419	0	2.09743	3.26217	3.11072	-1.16474	-0.151451
CANPARB_p25880-A	CPAR2_801270	239724	174358	327263	433670	185334	312018	467196	2.4292e+06	177182	1.9638e+06	252756	3872399		2	2	2	5.7	5.7	5.7	64.866	0.0049478	3.4632	14569000	29	14	0.59669	0.0537671	-2.0517	-1.72303	0.986276	-0.32867	2.70931
CANPARB_p26070-A	CPAR2_801460	937160	1061600	962940	489890	549710	1781800	3.1929e+06	2.8562e+06	3.594e+06	2.05e+06	1.6931e+06	1.1876e+06	+	9	9	9	36.3	36.3	36.3	39.113	0	94.606	115780000	19	95	2.01598	0.00136092	-1.70307	-1.77309	-0.967705	0.0700146	0.805381
CANPARB_p26140-A	CPAR2_801530	748570	595920	561290	369520	407160	528370	755420	762330	771070	427620	440790	461330	+	6	6	6	11.1	11.1	11.1	60.927	0	23.754	31227000	29	22	3.00095	0.00037013	-0.264223	-0.810499	-0.783461	0.546276	0.0270385
CANPARB_p26250-A	CPAR2_801640	405800	299877	258942	3676001	3.8725e+06	2.463e+06	371723	273270	358000	790170	1774801	2.1479e+06	+	2	2	2	1	1	1	208.35	0.00059172	4.794	21186000	91	20	4.32924	0.000232416	-0.0562794	3.31928	2.2323	-3.37555	-1.08698
CANPARB_p26330-A	CPAR2_801710	916940	791830	852660	836010	804580	674070	755840	768220	788250	726360	785770	730540		6	6	6	22.7	22.7	22.7	33.223	0	17.891	38025000	22	10	0.68563	0.0382668	0.147614	0.00146524	-0.0441175	0.146149	-0.0455829
CANPARB_p26340-A	CPAR2_801720	1418400	2215901	1.7527e+06	506680	433285	1.2194e+06	1.3347e+06	1.4445e+06	1.2868e+06	451494	1.4608e+06	103341		3	3	3	33	33	33	31.158	0	17.071	27120000	12	16	0.890398	0.0189216	0.405872	-0.913004	-1.01238	1.31888	-0.0993722
CANPARB_p26470-A;CANPARB_p26400-A	CPAR2_801770;CPAR2_801840	2922901	2.5077e+06	2.472e+06	2.1336e+06	1.6753e+06	2.233e+06	2.2353e+06	2157501	1.8344e+06	915940	632380	728480	+	6	6	6	32	32	32	19.367	0	34.78	105610000	6	86	4.6996	0.000205128	0.343743	-0.043582	-1.45158	0.387325	-1.40799
CANPARB_p26480-A	CPAR2_801850	18651992	21314010	20886988	23161008	33522994	63700984	5.8198e+06	7160701	5335397	31488992	29233994	41851976	+	6	6	6	29.6	29.6	29.6	41.993	0	112.89	472490000	7	137	3.71446	0.000282561	1.73223	2.71649	2.48551	-0.984255	-0.230977
CANPARB_p26500-A	CPAR2_801870	1.2178e+06	1.6138e+06	1.5231e+06	2.0631e+06	2580800	2797400	2876500	3.1432e+06	3.4311e+06	2.2991e+06	2.4978e+06	2.6567e+06	+	13	13	13	23.9	23.9	23.9	85.318	0	70.559	141780000	40	109	3.47386	0.000283976	-1.11786	-0.344882	-0.3425	-0.772982	0.00238188
CANPARB_p26510-A	CPAR2_801880	29782016	30303990	26032010	37928996	39719008	49207012	45206980	41463976	40518020	42771976	38434996	40673988	+	20	20	20	65.6	65.6	65.6	14.771	0	285.67	2336400000	9	807	2.72676	0.000473684	-0.562587	-0.00379307	-0.0615008	-0.558793	-0.0577077
CANPARB_p26520-A	CPAR2_801890	1.1303e+06	1.2435e+06	1.2768e+06	1.0927e+06	1.1324e+06	968780	1.8481e+06	1.4717e+06	1.5969e+06	1.1509e+06	1.3277e+06	1.4024e+06	+	19	19	18	30	30	30	87.798	0	73.21	96115000	43	57	2.50513	0.000581522	-0.429556	-0.62238	-0.341262	0.192824	0.281118
CANPARB_p26600-A	CPAR2_801970	3.7626e+06	2911901	3.1889e+06	1.9172e+06	2.833e+06	2.782e+06	3850101	4.0056e+06	3822399	2.8526e+06	2616800	2.3939e+06	+	3	3	3	26.6	26.6	26.6	23.83	0	65.491	95630000	6	87	1.92223	0.00155531	-0.243648	-0.632663	-0.570599	0.389014	0.0620639
CANPARB_p26640-A	CPAR2_802010	45661024	42482980	40317000	285160000	263669840	230840016	51897024	48670004	43507984	63685996	59255980	58569028	+	37	37	37	70.8	70.8	70.8	52.081	0	323.31	10197000000	20	2061	8.00067	0	-0.16549	2.43604	0.333237	-2.60153	-2.10281
CANPARB_p26740-A	CPAR2_802110	976869	1.0309e+06	1.1128e+06	580120	439240	937260	958180	785060	881890	665940	607910	650880	+	14	14	14	28.2	28.2	28.2	64.853	0	48.281	65223000	33	32	1.41003	0.00447233	0.24942	-0.424026	-0.447733	0.673446	-0.0237071
CANPARB_p26750-A	CPAR2_802120	2.6814e+06	2.5963e+06	2850899	2653600	2.8526e+06	3.0571e+06	3.1249e+06	2.9289e+06	3.1074e+06	2.6483e+06	2584399	2.8592e+06	+	25	25	25	54.6	54.6	54.6	66.907	0	203.59	408940000	37	424	1.17478	0.00797929	-0.17253	-0.0973699	-0.179058	-0.0751599	-0.0816882
CANPARB_p26880-A	CPAR2_802250	14256002	14320001	16111010	17207990	18717008	14243004	4653901	4.3061e+06	4213601	9157002	9431301	9662201	+	19	19	19	60.6	60.6	60.6	39.414	0	323.31	1231300000	16	715	6.7285	0	1.76221	1.92912	1.10063	-0.166912	-0.828491
CANPARB_p27010-A	CPAR2_802380	479147	364591	29076998	766562	250575	209949	6673100	6983798	6443501	4.1516e+06	4500703	332530		3	3	3	5.3	5.3	5.3	97.563	0	6.9722	51298000	48	16	0.728909	0.0324733	0.573922	-4.03392	-1.16166	4.60784	2.87226
CANPARB_p27030-A	CPAR2_802400	5.662e+06	4673298	5.6281e+06	3.8313e+06	3.4738e+06	4142502	7.5673e+06	6.6706e+06	7066402	4894903	4.7762e+06	5.068e+06	+	28	28	28	55.7	55.7	55.7	64.331	0	323.31	867700000	29	676	4.08192	0.00027882	-0.416377	-0.8961	-0.531496	0.479723	0.364604
CANPARB_p27090-A	CPAR2_802460	20537994	20100006	17322004	17763010	19249002	21644004	20807004	26284986	22226992	23309994	21911012	21646006		6	6	6	38.9	38.9	38.9	18.835	0	122.7	1045400000	6	330	0.980923	0.0142838	-0.258193	-0.240971	-0.0519559	-0.0172214	0.189016
CANPARB_p27100-A	CPAR2_802470	1.0264e+06	913620	1.1433e+06	216236	319992	969450	804500	917990	742490	1.428e+06	916160	894940	+	3	3	3	5	5	5	95.017	0	29.726	20367000	40	15	1.1281	0.00910085	0.322909	-0.711163	0.394017	1.03407	1.10518
CANPARB_p27150-A	CPAR2_802520	6994600	6.1444e+06	5.8789e+06	5856098	4685597	5604802	6.0806e+06	6829796	6.1449e+06	6239702	5777100	6.225e+06		9	9	9	87.4	87.4	87.4	16.053	0	323.31	519160000	10	391	0.925473	0.0169353	-0.00283448	-0.238971	-0.0629436	0.236136	0.176027
CANPARB_p27220-A	CPAR2_802590	11947001	10420007	8740903	9954199	8044596	10092998	15049996	13324004	13960009	10894007	10490002	11362001	+	9	9	9	52.3	52.3	52.3	16.737	0	90.058	786370000	9	500	2.08585	0.00112471	-0.444536	-0.591668	-0.370498	0.147133	0.221171
CANPARB_p27250-A	CPAR2_802620	5647997	5.0555e+06	5333098	5.194e+06	4799600	5773496	6752904	6879003	6.8918e+06	5.1955e+06	5.4276e+06	6072701	+	19	19	19	57.8	57.8	57.8	43.527	0	303.58	471280000	23	405	2.34424	0.000739018	-0.355923	-0.380375	-0.297806	0.024451	0.0825683
CANPARB_p27300-A	CPAR2_802670	322060	276860	314220	413310	409700	2.5411e+06	1.3145e+06	1.5902e+06	1753099	2.0411e+06	2.5253e+06	2.7323e+06	+	10	9	9	22.9	21	21	61.292	0	35.34	57179000	34	45	2.14385	0.00100836	-2.35074	-0.469424	0.647991	-1.88132	1.11741
CANPARB_p27310-A	CPAR2_802680	1.8817e+06	3.1603e+06	3.9571e+06	2.0601e+06	208120	3.165e+06	3468301	4.9574e+06	5.0824e+06	3.3399e+06	4785401	4704498		2	2	2	46.4	46.4	46.4	13.983	0	6.8292	73885000	6	28	0.745703	0.0306273	-0.585972	-1.31394	-0.0743262	0.727973	1.23962
CANPARB_p27390-A	CPAR2_802760	4725699	4164698	4.7653e+06	5185800	5726698	5070702	6.8608e+06	6259201	6.4914e+06	5370797	5478101	6078798	+	47	47	47	53.3	53.3	53.3	124.77	0	323.31	862360000	62	617	3.05515	0.000327212	-0.52219	-0.295136	-0.212307	-0.227053	0.0828293
CANPARB_p27420-A	CPAR2_802790	2.5405e+06	2.7411e+06	2.6657e+06	4.2303e+06	3.3676e+06	3.7619e+06	3031902	3.7089e+06	3.2243e+06	3.3413e+06	2.8676e+06	2.868e+06	+	7	7	7	49.3	49.3	49.3	23.845	0	72.814	89645000	13	81	2.08172	0.00116295	-0.326419	0.188982	-0.134684	-0.515401	-0.323666
CANPARB_p27430-A	CPAR2_802800	92035952	85314000	83579984	96183952	93136984	82741992	110439960	111889928	111000008	101900024	105350048	106960048	+	77	77	77	85.4	85.4	85.4	85.866	0	323.31	22979000000	43	4910	3.12194	0.000309811	-0.353288	-0.29301	-0.0852212	-0.0602779	0.207789
CANPARB_p27440-A	CPAR2_802810	3.1825e+06	2.9411e+06	3605202	2.8848e+06	3.3937e+06	3.4243e+06	3.9634e+06	4.3129e+06	4.0894e+06	2.603e+06	2.8043e+06	3.262e+06	+	7	7	7	38	38	38	44.081	0	85.743	131970000	21	68	2.04363	0.00126852	-0.346009	-0.34987	-0.512356	0.00386083	-0.162486
CANPARB_p27460-A	CPAR2_802830	814940	640290	746930	479810	479450	767910	1.9546e+06	1.9018e+06	2.045e+06	795560	821260	975010	+	7	7	7	17.5	17.5	17.5	58.075	0	43.017	56661000	26	36	4.19562	0.000242075	-1.42214	-1.77265	-1.18709	0.350509	0.585561
CANPARB_p27530-A	CPAR2_802900	1.8662e+06	1.1325e+06	964549	661620	836910	629190	1.4112e+06	984749	897010	922380	792740	933210	+	5	5	5	27	27	27	33.118	0	27.22	42524000	15	21	1.22366	0.00700873	0.267299	-0.630077	-0.314302	0.897376	0.315775
CANPARB_p27550-A	CPAR2_802920	560360	572350	574450	484660	540510	846860	1.0018e+06	1802999	1.8668e+06	645000	693550	676800	+	4	4	4	16.8	16.8	16.8	37.182	0	21.223	28544000	16	9	2.55608	0.000562674	-1.45232	-1.31931	-1.21289	-0.133006	0.106426
CANPARB_p27560-A	CPAR2_802930	1.3116e+06	1.4395e+06	1.6489e+06	1.3816e+06	1.353e+06	2934001	2.9864e+06	3.3159e+06	3.305e+06	1.882e+06	2.1065e+06	2.4018e+06	+	7	7	7	35.1	35.1	35.1	27.963	0	48.625	139540000	12	98	1.70976	0.00237143	-1.12663	-0.761138	-0.588247	-0.365489	0.172891
CANPARB_p27570-A	CPAR2_802940	3110099	2.6336e+06	2978001	1.7007e+06	1623700	2214100	6586502	5624800	6026401	2.4699e+06	2.6719e+06	2653400	+	23	23	23	62.9	62.9	62.9	40	0	323.31	565440000	22	489	5.35683	0	-1.06424	-1.71936	-1.22627	0.655114	0.493091
CANPARB_p27630-A	CPAR2_803070	4.1549e+06	5.4984e+06	5412303	2854799	4.7768e+06	4300798	4697003	3.995e+06	4453799	2.7214e+06	2.6239e+06	2.9617e+06	+	3	3	3	41.3	41.3	41.3	9.5219	0	32.512	108590000	5	103	1.89831	0.00161656	0.196656	-0.139718	-0.662203	0.336375	-0.522484
CANPARB_p27650-A	CPAR2_803050	2.974e+06	2.5189e+06	2.5485e+06	1675700	1.6636e+06	2156101	3.3523e+06	3.1609e+06	3.3805e+06	2.7782e+06	2.6311e+06	2.4903e+06	+	16	16	16	43.7	43.7	43.7	46.409	0	173.87	320510000	21	232	3.43183	0.000288	-0.299063	-0.848285	-0.32473	0.549222	0.523555
CANPARB_p27690-A	CPAR2_803010	1.3677e+06	1.0985e+06	1.2997e+06	1.5423e+06	1.5617e+06	1.9276e+06	2.5705e+06	2.6079e+06	2536501	2.4198e+06	2.6461e+06	2.7351e+06	+	28	26	26	30.7	29	29	127.93	0	215.69	317910000	57	281	4.66457	0.000215827	-1.03465	-0.61663	0.0160115	-0.418022	0.632642
CANPARB_p27710-A;CANPARB_p27610-A	CPAR2_802980;CPAR2_803090	2.3677e+06	1.905e+06	2130801	2.5873e+06	1.9846e+06	3.396e+06	3.7677e+06	3.5516e+06	3.5324e+06	3.9536e+06	3664099	4.0572e+06	+	22	22	22	41.7	41.7	41.7	56.475	0	166.12	337560000	33	308	2.48026	0.000584574	-0.760989	-0.445649	0.105489	-0.31534	0.551138
CANPARB_p27770-A	CPAR2_803150	8290000	6.3403e+06	7055200	3835799	3.5378e+06	6076098	8614000	7279800	7411200	5428599	5.6867e+06	6.0227e+06	+	13	13	13	47.2	47.2	47.2	32.781	0	323.31	495130000	13	369	1.91057	0.00159563	-0.103909	-0.793066	-0.443441	0.689157	0.349624
CANPARB_p27830-A	CPAR2_803210	2.6498e+06	1.4299e+06	1.1563e+06	1.8016e+06	1.4119e+06	1.4037e+06	1.4416e+06	1.4982e+06	1.047e+06	1.8203e+06	1.2078e+06	1.334e+06		3	3	3	1.9	1.9	1.9	242.29	0.00058617	4.5708	36360000	108	6	0.107957	0.604338	0.393234	0.211787	0.129792	0.181447	-0.0819954
CANPARB_p27880-A	CPAR2_803250	1.339e+06	1.2914e+06	1516400	388140	300470	345110	1.4868e+06	1.0218e+06	1.3679e+06	596780	525520	501920	+	6	6	6	30.9	30.9	30.9	29.951	0	20.635	49407000	13	43	5.54106	0	0.097244	-1.90691	-1.25501	2.00415	0.651902
CANPARB_p27940-A	CPAR2_803310	2.8446e+06	2.2626e+06	2.1946e+06	1.7195e+06	1.6968e+06	1.7598e+06	1.9969e+06	2287901	1.8671e+06	1.5564e+06	1.4551e+06	1534200	+	8	8	8	49.5	49.5	49.5	25.187	0	69.393	103140000	13	83	2.94955	0.000397436	0.24722	-0.249166	-0.436529	0.496386	-0.187363
CANPARB_p28030-A	CPAR2_803400	24605002	20946996	22193988	13803991	9793405	14790003	34001980	27849016	29019010	24492998	21153996	21005010	+	15	15	15	81.8	81.8	81.8	14.012	0	323.31	1604400000	6	521	3.46684	0.000282828	-0.423669	-1.24317	-0.447156	0.819503	0.796015
CANPARB_p28060-A	CPAR2_803430	2.0569e+06	1.952e+06	1935900	2004799	1.8231e+06	1.8279e+06	2.4894e+06	2402600	2266999	1.7712e+06	1.5882e+06	1692801	+	4	4	4	23.7	23.7	23.7	19.626	0	22.472	54511000	6	32	3.83613	0.000262911	-0.268129	-0.340027	-0.502845	0.0718977	-0.162819
CANPARB_p28080-A	CPAR2_803450	4269599	4083099	4.4769e+06	3.3939e+06	4.8999e+06	4.217e+06	2.9352e+06	3.031e+06	3.2616e+06	2.3957e+06	2457399	2652099	+	19	19	19	39.6	39.6	39.6	78.083	0	222.85	318560000	27	281	3.23453	0.000294964	0.475417	0.439116	-0.298096	0.0363014	-0.737212
CANPARB_p28100-A	CPAR2_803470	606060	277880	424609	290715	464523	665815	169119	678699	307637	222504	269963	278436		2	2	1	1.9	1.9	0.9	83.007	0.0044272	3.5873	4958300	28	2	0.328933	0.180467	0.179507	0.298499	-0.583838	-0.118993	-0.882337
CANPARB_p28120-A	CPAR2_803490	3.0657e+06	3.7229e+06	3.4472e+06	5852499	4.9439e+06	3.933e+06	517250	675430	594710	4669000	4.074e+06	4.3296e+06	+	9	9	9	56	56	56	26.702	0	96.304	140950000	11	95	6.7757	0	2.5177	3.04277	2.87062	-0.525075	-0.172152
CANPARB_p28140-A	CPAR2_803510	3117200	2.4452e+06	3289000	739350	763590	860270	730680	741710	777270	1.3583e+06	1.6017e+06	1753500	+	11	11	11	43.9	43.9	43.9	37.361	0	126.63	126050000	16	86	5.98212	0	1.9762	0.0710407	1.06709	1.90516	0.996051
CANPARB_p28190-A	CPAR2_803560	3.0617e+06	2787001	3008599	2.7789e+06	3.0793e+06	2876500	4.4581e+06	3988798	4130700	3295699	3.2709e+06	3.2139e+06	+	20	20	20	47.7	47.7	47.7	59.065	0	207.3	321460000	32	231	4.41932	0.000244373	-0.505917	-0.526027	-0.362876	0.0201093	0.16315
CANPARB_p28210-A	CPAR2_803580	484640	444390	435940	312190	566075	581530	695870	560070	560380	755990	588040	585230		7	6	6	4.3	3.8	3.8	186.98	0	12.224	24754000	90	9	0.775122	0.0276435	-0.412149	-0.315253	0.0870287	-0.0968963	0.402281
CANPARB_p28250-A	CPAR2_803620	1.603e+06	1634700	1.6505e+06	849670	651520	1.2539e+06	2.6152e+06	3.4569e+06	3.5004e+06	1.7136e+06	1.9773e+06	2.0213e+06	+	3	3	3	33.7	33.7	33.7	18.407	0	30.658	49885000	9	26	3.55681	0.000282158	-0.969592	-1.7968	-0.744849	0.827204	1.05195
CANPARB_p28260-A	CPAR2_803630	23688986	20707006	21265008	22258986	21028990	26795998	43068004	36067988	37628024	21195988	19104996	20910002	+	28	28	28	61.9	61.9	61.9	39.337	0	323.31	2620100000	21	1064	4.04894	0.000282723	-0.830487	-0.736439	-0.931733	-0.0940479	-0.195294
CANPARB_p28270-A	CPAR2_803640	4.7457e+06	4820197	4.8659e+06	3.9053e+06	4349798	6665896	6.9213e+06	5856903	6429503	4950901	4.9873e+06	5273502		21	21	21	58.2	58.2	58.2	48.044	0	265.59	560820000	18	457	0.858316	0.0208832	-0.412434	-0.364342	-0.336504	-0.0480922	0.0278385
CANPARB_p28280-A	CPAR2_803650	4381600	4.0544e+06	5.1225e+06	2.4122e+06	3144099	2.9719e+06	4215501	4560902	4.7564e+06	3.8519e+06	4.0847e+06	4.7539e+06	+	14	14	14	27.2	27.2	27.2	86.362	0	58.177	153590000	41	102	2.63342	0.000507123	0.00273691	-0.666148	-0.0927119	0.668884	0.573436
CANPARB_p28290-A	CPAR2_803660	662580	555350	685930	710740	517240	520660	1.509e+06	1.2015e+06	1.0373e+06	1.3521e+06	994040	837160	+	4	4	4	56.2	56.2	56.2	13.282	0	22.421	43597000	8	18	2.58572	0.000540084	-0.977117	-1.09981	-0.235521	0.122693	0.864289
CANPARB_p28300-A	CPAR2_803670	1.072e+06	913210	1.1749e+06	1.0135e+06	1.0023e+06	1.0093e+06	2.4097e+06	2.237e+06	2.3011e+06	1.5621e+06	1.4573e+06	2084299	+	7	7	7	16.9	16.9	16.9	58.891	0	30.511	54730000	25	41	4.24436	0.000223529	-1.13658	-1.19957	-0.445013	0.0629919	0.754561
CANPARB_p28350-A	CPAR2_803720	454560	454160	415890	255827	429060	634160	617750	676760	891160	447950	456010	517330		3	3	3	11.2	11.2	11.2	30.267	0	20.719	15436000	17	10	1.02163	0.0124723	-0.722508	-0.72858	-0.620875	0.00607195	0.107706
CANPARB_p28360-A	CPAR2_803730	2.2083e+06	2.1042e+06	2141499	2.4027e+06	2.6808e+06	2.2269e+06	1.576e+06	2.1497e+06	1.8481e+06	1.6665e+06	1.6465e+06	2194499	+	8	8	8	12.7	12.7	12.7	123.92	0	43.099	86240000	54	60	1.23409	0.0068386	0.211532	0.391289	-0.0172638	-0.179757	-0.408553
CANPARB_p28380-A	CPAR2_803750	83370968	87798992	80848984	103719976	118999928	107380008	35991012	34327008	34643000	101210048	109369960	103019992	+	34	34	33	90.8	90.8	86.1	36.046	0	323.31	12312000000	18	2106	8.20134	0	1.26368	1.65305	1.57907	-0.389371	-0.0739772
CANPARB_p28390-A	CPAR2_803760	2.054e+06	1.9179e+06	2007499	1.3107e+06	1.4973e+06	2.2515e+06	1863400	1.669e+06	1.8801e+06	1.2154e+06	1.3429e+06	1.6617e+06		20	20	20	28.9	28.9	28.9	103.22	0	78.737	175460000	52	84	0.872474	0.0199426	0.143705	-0.0973011	-0.359053	0.241006	-0.261752
CANPARB_p28410-A	CPAR2_803780	8536997	6701604	8.1354e+06	5881602	3.3421e+06	6937996	10191000	8507095	9431002	8679205	8391803	8485898	+	9	9	9	46.1	46.1	46.1	25.572	0	49.427	399160000	9	134	1.47945	0.00373734	-0.267159	-0.799484	-0.13835	0.532326	0.661134
CANPARB_p28470-A	CPAR2_803840	9540899	9598096	10037999	7729904	7540195	6487797	10531997	10329003	10740997	7.9239e+06	8644701	7848295	+	25	24	24	62.8	61	61	55.865	0	323.31	819820000	24	547	3.80103	0.000268519	-0.115184	-0.538477	-0.372136	0.423292	0.166341
CANPARB_p28480-A	CPAR2_803850	1.4957e+06	2.4408e+06	1.3308e+06	2.0489e+06	1.6313e+06	1.7137e+06	95379	148740	477356	6.2146e+06	3.3863e+06	2.6968e+06	+	22	13	13	54.6	42.1	42.1	55.48	0	79.918	121590000	25	89	3.36767	0.000287938	2.86804	2.90231	4.0913	-0.0342641	1.18899
CANPARB_p28510-A	CPAR2_803880	3.3378e+06	3.2292e+06	3.3262e+06	1.8718e+06	1757801	2.6974e+06	3.9104e+06	3.1169e+06	3.2583e+06	1.9139e+06	1.4733e+06	1.4918e+06	+	10	10	10	19.5	19.5	19.5	58.756	0	56.106	126460000	23	59	3.17013	0.000292683	-0.0561168	-0.701032	-1.07597	0.644915	-0.374936
CANPARB_p28520-A	CPAR2_803890	13110994	14209995	11586002	42273996	42490000	35375992	24307992	15227000	16530010	36539012	36681992	43005020	+	50	50	50	79.1	79.1	79.1	62.455	0	323.31	2853200000	34	1706	4.46263	0.000234528	-0.527071	1.09954	1.05176	-1.62662	-0.0477834
CANPARB_p28600-A	CPAR2_803970	399140	405980	490430	330496	344414	505140	759680	603380	645620	437400	479740	520820	+	4	4	4	22.7	22.7	22.7	18.172	0	17.773	21973000	9	5	1.98227	0.00143115	-0.632683	-0.7674	-0.482224	0.134717	0.285176
CANPARB_p28690-A	CPAR2_804060	3.7159e+06	3314098	3.5837e+06	7.4724e+06	7.1869e+06	6228600	4.0475e+06	4.1901e+06	3496699	5290401	4.8377e+06	4879603	+	83	83	83	45.6	45.6	45.6	247.68	0	323.31	1451500000	114	1213	4.62146	0.000219931	-0.144804	0.831936	0.354973	-0.976739	-0.476963
CANPARB_p28710-A	CPAR2_804080	1.5278e+06	1776099	2209001	1.205e+06	1.5849e+06	2.3929e+06	1.3046e+06	1.215e+06	1.2543e+06	780790	818040	1.0535e+06	+	4	4	4	20.4	20.4	20.4	24.105	0	52.332	48700000	10	30	1.92331	0.00155702	0.546755	0.457676	-0.508796	0.0890796	-0.966471
CANPARB_p28720-A	CPAR2_804090	3.6391e+06	2.8756e+06	3651598	1.6629e+06	2.0693e+06	3.1179e+06	3.3194e+06	3584599	3.2686e+06	1.8478e+06	2594601	3067901		13	13	13	24.4	24.4	24.4	71.108	0	68.985	136270000	30	91	1.03909	0.0119171	-0.000893899	-0.570491	-0.437745	0.569597	0.132746
CANPARB_p28750-A	CPAR2_804120	15619995	15454004	15725004	15932996	18344998	20946996	21548014	20071008	21238008	23556006	24253998	25416000	+	26	26	26	70.4	70.4	70.4	46.242	0	323.31	1568000000	23	789	3.35894	0.000287379	-0.425596	-0.186753	0.220282	-0.238843	0.407035
CANPARB_p28760-A	CPAR2_804130	1.17e+06	990110	837681	826590	659470	754560	1.0077e+06	646790	506040	1.0136e+06	648770	731360		2	2	2	22.3	22.3	22.3	14.892	0	12.163	18497000	8	27	0.484763	0.0869172	0.472514	0.0525128	0.147876	0.420001	0.0953627
CANPARB_p28780-A	CPAR2_804150	7122500	7060099	6.4679e+06	5219897	5469800	5818299	6.8909e+06	5.6573e+06	5.8086e+06	2.6851e+06	2.4625e+06	2349601	+	8	8	8	48.7	48.7	48.7	17.146	0	150.83	260220000	9	212	6.19923	0	0.169862	-0.15315	-1.29189	0.323012	-1.13874
CANPARB_p28810-A	CPAR2_804180	7453501	6.788e+06	7437299	4.6842e+06	5560202	6704298	6.2292e+06	6452802	6.6956e+06	5.323e+06	4.9553e+06	4987797	+	10	10	10	70.4	70.4	70.4	17.325	0	128.44	403660000	9	258	1.99892	0.00138655	0.161895	-0.193216	-0.344059	0.355111	-0.150843
CANPARB_p28820-A	CPAR2_804190	13871993	14467995	14629003	11722002	13102001	12083995	14014005	15313993	14865005	11751002	12581002	13784004	+	44	44	44	70.5	70.5	70.5	89.648	0	323.31	1939100000	44	1221	1.99535	0.00139408	-0.0405221	-0.259885	-0.213421	0.219362	0.0464636
CANPARB_p28880-A	CPAR2_804250	38787984	37513976	33560024	80329048	32767996	37039000	29706004	27510010	29085996	225330	40247020	37564004		5	5	5	17.7	17.7	17.7	60.641	0	15.669	352340000	29	8	0.335903	0.174196	0.348226	0.798804	-0.145248	-0.450578	-0.944052
CANPARB_p28940-A	CPAR2_804300	114880024	94220040	102990032	70897960	79326976	74189048	109480056	110059968	105930064	70957040	72012008	78779952	+	22	22	22	33.1	33.1	33.1	100.85	0	192.53	1640000000	33	262	4.01053	0.000279793	-0.0605624	-0.536362	-0.553597	0.4758	-0.017235
CANPARB_p28990-A	CPAR2_804350	520760	536710	628660	591510	315350	1.1392e+06	1.1643e+06	1.2466e+06	1.3076e+06	790650	704900	673480	+	6	6	6	23.4	23.4	23.4	36.181	0	20.786	40097000	18	27	1.18359	0.00781331	-1.141	-0.861872	-0.777671	-0.279132	0.0842018
CANPARB_p29020-A	CPAR2_804380	1.8701e+06	1.5944e+06	1.648e+06	1.2922e+06	1392600	1.4443e+06	1.5465e+06	1.4087e+06	1.4352e+06	945090	850180	886230	+	5	5	5	26.6	26.6	26.6	26.7	0	56.389	61854000	13	63	5.06562	3.49e-05	0.219676	-0.0885254	-0.711312	0.308202	-0.622787
CANPARB_p29040-A	CPAR2_804400	6.9211e+06	6.5894e+06	6.4668e+06	4345797	5.2184e+06	6.3425e+06	11371995	7.9924e+06	9807399	8.0079e+06	5492198	6.1983e+06	+	7	7	7	79.4	79.4	79.4	13.777	0	195.17	343420000	6	176	1.9445	0.00153607	-0.546212	-0.87494	-0.566496	0.328728	0.308444
CANPARB_p29150-A	CPAR2_804520	2.2542e+06	1.4865e+06	1.8286e+06	1.5895e+06	1.4486e+06	1.8409e+06	2.3519e+06	2.3259e+06	2.4295e+06	1.3835e+06	1.4288e+06	1.713e+06	+	4	4	4	4.5	4.5	4.5	103.06	0	14.989	41807000	36	28	1.84439	0.00181197	-0.351806	-0.542716	-0.651288	0.190911	-0.108572
CANPARB_p29190-A	CPAR2_804560	3.3584e+06	2.9039e+06	3.4264e+06	5.6194e+06	6.5166e+06	5.7609e+06	4.0038e+06	3.5905e+06	4.1768e+06	4.0358e+06	3870198	3.9717e+06	+	15	15	15	53.9	53.9	53.9	39.113	0	157.44	236280000	20	236	4.35901	0.000236025	-0.280874	0.604461	0.0130067	-0.885335	-0.591454
CANPARB_p29240-A	CPAR2_804600	33840980	36129984	35995008	19307010	18614990	14773002	16123006	16990002	15884999	14963000	16749004	15446998	+	30	30	30	65.9	65.9	65.9	63.346	0	323.31	2752100000	30	1330	5.24045	0	1.11281	0.104943	-0.0551899	1.00786	-0.160133
CANPARB_p29250-A	CPAR2_804610	3.3025e+06	2.7448e+06	1.4869e+06	1.4475e+06	998940	1.0818e+06	2254300	1.0481e+06	1.0535e+06	1.2014e+06	942129	848790	+	11	11	11	22	22	22	69.697	0	36.749	65897000	33	31	1.28725	0.00593387	0.790483	-0.304023	-0.541707	1.09451	-0.237685
CANPARB_p29310-A	CPAR2_804670	3.6042e+06	3491599	4.0055e+06	1.5705e+06	2.0158e+06	1.4075e+06	7511401	7708595	7.3552e+06	2.8777e+06	3.2836e+06	3.1799e+06	+	15	15	15	65.8	65.8	65.8	38.084	0	239.11	369660000	19	247	6.04835	0	-1.02401	-2.17653	-1.27306	1.15252	0.90347
CANPARB_p29350-A	CPAR2_804710	799740	746730	920960	573250	653830	694010	1.6943e+06	1167000	1919599	754990	780930	904850	+	5	5	5	44	44	44	19.254	0	14.558	33126000	11	9	3.1972	0.000290265	-0.954273	-1.31536	-0.969946	0.361084	0.345411
CANPARB_p29380-A	CPAR2_804740	57549016	57010968	53399976	370859904	377800064	293679872	64360000	59962960	63788968	335689856	233490096	236150000	+	52	52	52	83.1	83.1	83.1	74.476	0	323.31	22860000000	33	3228	6.80437	0	-0.163474	2.47016	2.09799	-2.63364	-0.372174
CANPARB_p29390-A	CPAR2_804750	10328006	10422996	9543397	18166998	16733002	12521994	483080	482700	435940	8905703	10249005	10325002	+	18	18	18	65.4	65.4	65.4	37.171	0	187.95	474540000	20	329	9.07361	0	4.43378	5.08029	4.39445	-0.646505	-0.685834
CANPARB_p29410-A	CPAR2_804770	2444900	2147200	2.3051e+06	1.0632e+06	1.4345e+06	2.0273e+06	1.6454e+06	1.7458e+06	1.5657e+06	1.3481e+06	1.5354e+06	1.5789e+06	+	22	22	22	22.1	22.1	22.1	147.11	0	154.21	177250000	66	121	1.40255	0.00452206	0.476573	-0.131521	-0.151619	0.608093	-0.020098
CANPARB_p29430-A	CPAR2_804790	1.532e+06	1.331e+06	1.1857e+06	635390	550590	902470	2.2396e+06	2.2057e+06	2301401	567570	563980	656110	+	16	16	16	56.4	56.4	56.4	42.111	0	118.18	112360000	23	72	4.85862	0.000111554	-0.736723	-1.69175	-1.91611	0.955026	-0.224361
CANPARB_p29460-A	CPAR2_804820	6.0602e+06	6.3142e+06	5.3283e+06	3.543e+06	3.9611e+06	2.387e+06	2.5265e+06	3529900	2.4402e+06	2.6867e+06	2.0358e+06	2.3172e+06	+	3	3	3	29.5	29.5	29.5	19.011	0	68.436	77303000	4	52	2.80841	0.000439759	1.05901	0.219245	-0.271372	0.839766	-0.490617
CANPARB_p29580-A	CPAR2_804950	1200100	899370	982291	894370	1.0094e+06	884230	1.367e+06	1202700	1.1071e+06	914079	855390	803250	+	3	3	3	9.9	9.9	9.9	54.173	0	6.2547	28356000	17	7	1.82015	0.00185593	-0.254696	-0.39922	-0.515156	0.144524	-0.115936
CANPARB_p29840-A;CANPARB_p29640-A	CPAR2_805010;CPAR2_805210	3506300	3.4318e+06	3.5837e+06	6509603	6.9489e+06	6.2545e+06	866790	746910	796660	4269497	3.5278e+06	3.7697e+06	+	16	16	16	63.2	63.2	63.2	37.666	0	91.941	261490000	19	191	8.82379	0	2.12606	3.03183	2.26269	-0.905767	-0.769134
CANPARB_p29740-A	CPAR2_805110	20159992	17960994	19675988	32227004	31490990	34196012	18594992	17375996	17602008	43214988	36223008	37278000	+	25	25	25	77.8	77.8	77.8	50.199	0	323.31	2080500000	25	1033	6.15071	0	0.109488	0.870009	1.12342	-0.760521	0.253415
CANPARB_p29750-A	CPAR2_805100	5943000	5.2873e+06	5.202e+06	6.1606e+06	6061103	5.2092e+06	5.5005e+06	5.7872e+06	5.5304e+06	4.8082e+06	5.0872e+06	5.8469e+06		17	17	17	24.3	24.3	24.3	105.48	0	133.69	202120000	46	142	0.31811	0.190429	-0.0334805	0.0516328	-0.0953681	-0.0851133	-0.147001
CANPARB_p29780-A	CPAR2_805070	992680	1.1783e+06	1.3295e+06	1.5524e+06	1754300	2.0812e+06	923869	706570	861440	937260	820060	974970	+	4	4	4	17.3	17.3	17.3	27.026	0	25.109	34340000	14	12	3.34933	0.000285164	0.490319	1.11249	0.132876	-0.62217	-0.979613
CANPARB_p29810-A	CPAR2_805040	27243982	22768990	25928006	33641984	37478980	13080004	28647008	21291986	23940990	19555994	21627014	15386992		3	3	3	13.1	13.1	13.1	23.346	0	129.36	793290000	6	191	0.222758	0.306499	0.039695	0.188653	-0.385147	-0.148958	-0.5738
CANPARB_p29820-A	CPAR2_805030	18507996	17803988	16142991	24233996	19858006	24406014	16448000	15634994	12324005	15342993	13420993	13619002	+	22	22	22	76.6	76.6	76.6	32.51	0	323.31	1552100000	17	692	2.5839	0.000539326	0.240293	0.625275	-0.0673017	-0.384983	-0.692577
CANPARB_p29920-A	CPAR2_805290	42690004	40568996	41997028	37856004	38994988	32061012	47602996	45297980	43517016	24332010	23029988	22714992	+	17	17	17	50.1	50.1	50.1	51.273	0	310.16	2256300000	19	775	5.34309	0	-0.123154	-0.324871	-0.961021	0.201717	-0.63615
CANPARB_p29930-A	CPAR2_805300	1.8724e+06	1.6645e+06	1.731e+06	1474699	1.3218e+06	1.4132e+06	2.1016e+06	1.9487e+06	1.8639e+06	1598900	1.6625e+06	1826900	+	7	7	7	19.6	19.6	19.6	56.198	0	57.504	115600000	28	72	3.00606	0.000371336	-0.166956	-0.490467	-0.217	0.323511	0.273467
CANPARB_p29960-A	CPAR2_805330	928070	1.0376e+06	1.0624e+06	731140	691020	1.2405e+06	962220	914260	1.0572e+06	680040	807290	806570		11	11	11	27.3	27.3	27.3	55.77	0	64.599	60832000	26	51	0.572914	0.0593478	0.0456877	-0.139842	-0.354908	0.18553	-0.215066
CANPARB_p29970-A	CPAR2_805340	287010	301970	243740	363181	186476	373482	441430	494830	581400	9411298	4.1353e+06	5413498	+	8	8	8	27.7	27.7	27.7	40.907	0	121.58	67456000	22	41	5.34959	0	-0.865945	-0.717229	3.64305	-0.148716	4.36028
CANPARB_p30010-A	CPAR2_805380	1.1518e+06	1.0719e+06	1327100	871130	1.5451e+06	1.9448e+06	1.4396e+06	1.6794e+06	1.8897e+06	1.2488e+06	1617600	1.7194e+06		3	3	3	11.2	11.2	11.2	49.75	0	89.992	59664000	21	73	0.397716	0.129521	-0.496293	-0.199768	-0.127262	-0.296525	0.0725052
CANPARB_p30050-A	CPAR2_805420	278580	254280	262170	4.8387e+06	4.833e+06	4999899	192550	501564	550449	2.7126e+06	1.5391e+06	2.5249e+06	+	33	22	22	46.9	32.2	32.2	84.342	0	126.12	177990000	35	147	4.91907	9.76e-05	-0.646558	3.55932	2.44492	-4.20587	-1.11439
CANPARB_p30070-A	CPAR2_805440	5239997	4327199	5205301	3.0945e+06	3.0432e+06	3.7444e+06	6052703	4970603	5.5292e+06	4.619e+06	4.5888e+06	4750002	+	19	19	19	43.7	43.7	43.7	76.373	0	288.05	397590000	35	259	3.10144	0.000313993	-0.164136	-0.74416	-0.245978	0.580024	0.498182
CANPARB_p30110-A	CPAR2_805480	5.1973e+06	4.8212e+06	5.3344e+06	4.1574e+06	4537800	3.7927e+06	5.0509e+06	5106803	5.0881e+06	3.8597e+06	4.0957e+06	4.1271e+06	+	13	13	13	39.2	39.2	39.2	54.126	0	102.05	207960000	27	170	3.02944	0.000361842	0.0100988	-0.287882	-0.335493	0.29798	-0.047612
CANPARB_p30130-A	CPAR2_805500	1.3158e+06	1.4096e+06	1.2007e+06	824540	855470	1.9006e+06	893440	672040	811030	1.2543e+06	867960	1.2927e+06		7	7	7	19.4	19.4	19.4	55.427	0	34.12	72849000	25	55	0.658512	0.0423933	0.724253	0.591361	0.523025	0.132892	-0.0683365
CANPARB_p30140-A	CPAR2_805510	7332200	6.3599e+06	7.919e+06	5279899	5578101	8.0618e+06	8672804	9064305	9727402	8001595	9026897	10170998	+	19	19	19	73.7	73.7	73.7	40.139	0	276.52	687580000	22	555	1.54461	0.00327447	-0.345796	-0.537672	-0.0139889	0.191876	0.523683
CANPARB_p30170-A	CPAR2_805540	3.5275e+06	3.1267e+06	3.349e+06	3.4943e+06	3.6497e+06	4.3143e+06	4.9296e+06	4.8354e+06	4.7925e+06	3.7748e+06	3.963e+06	4.3913e+06	+	30	30	30	49.9	49.9	49.9	80.936	0	307.56	465940000	42	420	2.73664	0.000469208	-0.541301	-0.34537	-0.26329	-0.195931	0.0820795
CANPARB_p30190-A	CPAR2_805560	482040	424040	450040	452080	462980	475880	1.0652e+06	555770	615940	465570	447000	497880	+	5	5	5	22.3	22.3	22.3	30.216	0	28.272	30832000	14	5	1.3875	0.00472661	-0.722023	-0.685447	-0.665353	-0.036576	0.0200944
CANPARB_p30200-A	CPAR2_805570	1.7003e+06	1.9737e+06	1.2019e+06	102297	229385	2.3734e+06	2.3951e+06	2220799	2.1667e+06	1.7394e+06	2.0089e+06	1.9643e+06		5	5	5	35.8	35.8	35.8	18.374	0	72.316	63460000	7	84	0.994269	0.013627	-0.476169	-1.32617	-0.24769	0.849996	1.07848
CANPARB_p30220-A	CPAR2_805590	103519968	87047032	94136992	74418032	82594992	85857008	68922024	63426020	67294016	99424016	94716992	91884952	+	20	20	20	63.4	63.4	63.4	25.07	0	323.31	4076900000	12	1056	3.41969	0.000286282	0.512047	0.282769	0.51873	0.229278	0.235961
CANPARB_p30240-A	CPAR2_805610	4.6723e+06	4.1852e+06	4479102	2684699	4136799	4.2508e+06	3.6713e+06	5.7784e+06	4.7114e+06	2.0398e+06	2.5357e+06	2596200	+	5	5	5	27.9	27.9	27.9	29.566	0	31.965	106840000	13	81	2.07725	0.00116491	-0.0865425	-0.354979	-0.981546	0.268436	-0.626567
CANPARB_p30310-A	CPAR2_805680	1558701	1.3599e+06	1.5487e+06	660080	874800	1.2675e+06	1188600	1.0497e+06	1.0658e+06	807720	640440	681380	+	22	22	22	26.4	26.4	26.4	118.39	0	130.35	121980000	61	68	2.21757	0.000875306	0.435146	-0.237605	-0.633716	0.672751	-0.396111
CANPARB_p30360-A	CPAR2_805730	15409997	14054992	15462997	8336601	9628599	10406006	16446000	12900009	14208999	8570595	7456103	9080305	+	5	5	5	35	35	35	19.591	0	49.068	443160000	8	125	3.74462	0.000261261	0.0447758	-0.618411	-0.794749	0.663187	-0.176338
CANPARB_p30380-A	CPAR2_805750	2.0159e+06	2.0359e+06	2.2702e+06	1.8972e+06	1833399	1.5397e+06	1.6887e+06	1.506e+06	1.5535e+06	1644200	1.3937e+06	1.3828e+06	+	7	7	7	24.3	24.3	24.3	43.385	0	43.495	77509000	22	61	2.31913	0.000743949	0.413	0.150504	-0.103106	0.262496	-0.25361
CANPARB_p30390-A	CPAR2_805760	3269802	3.4843e+06	3.7317e+06	410620	165160	183750	132262	335667	147114	82393	135430	122160	+	4	4	4	55.2	55.2	55.2	12.557	0	40.916	43493000	7	34	4.77943	0.000164794	4.09161	0.304422	-0.855222	3.78719	-1.15964
CANPARB_p30400-A	CPAR2_805770	1649301	2.1955e+06	1.3384e+06	1.3617e+06	2.2856e+06	2130601	1.4444e+06	866280	1.4336e+06	1.6398e+06	1.7124e+06	1.3401e+06		12	12	12	44.4	44.4	44.4	38.376	0	61.792	100590000	14	40	0.613417	0.0504936	0.469155	0.625857	0.325607	-0.156702	-0.300251
CANPARB_p30420-A	CPAR2_805790	868150	1.2885e+06	720230	612290	676120	691970	325000	604930	404380	590833	126371	280692	+	2	2	2	12.3	12.3	12.3	23.759	0	14.72	12533000	8	8	1.3424	0.00526564	1.10841	0.569684	-0.419134	0.538727	-0.988817
CANPARB_p30500-A	CPAR2_805870	5.4795e+06	5.0884e+06	5338600	4.0037e+06	4.2262e+06	3.5405e+06	5.1732e+06	4844301	5392797	3.4258e+06	4.1533e+06	4530301	+	27	27	27	43	43	43	99.304	0	177.67	441500000	49	289	2.25473	0.000845488	0.0457213	-0.388731	-0.347767	0.434453	0.0409641
CANPARB_p30510-A	CPAR2_805880	6.9037e+06	6373603	7.0988e+06	9900703	10437006	12816998	15706990	15538000	15580004	8945801	10087995	11773006	+	27	27	27	44.9	44.9	44.9	65.022	0	323.31	705300000	28	482	4.19536	0.000241379	-1.2004	-0.498065	-0.60403	-0.702335	-0.105965
CANPARB_p30520-A	CPAR2_805890	5.0432e+06	5.3402e+06	6.2285e+06	5.0009e+06	5.8568e+06	3.4542e+06	548770	722330	525140	2.7322e+06	2.8932e+06	3.4723e+06	+	29	29	29	44.3	44.3	44.3	96.959	0	245.65	377660000	41	251	5.87195	0	3.20917	2.99416	2.34052	0.215002	-0.653641
CANPARB_p30570-A	CPAR2_805940	2.5251e+06	1.9504e+06	2.4031e+06	2.5013e+06	2.4164e+06	2.5816e+06	2.9557e+06	3.0961e+06	3.1695e+06	2.6554e+06	2.5021e+06	2.8192e+06	+	22	22	22	53.3	53.3	53.3	62.543	0	124.76	292500000	31	169	2.00881	0.00136842	-0.422855	-0.298214	-0.209178	-0.124641	0.0890366
CANPARB_p30590-A	CPAR2_805960	17069998	15364002	15114002	22413014	22277004	15610994	24725002	18929004	23720012	23106996	20778992	20051010	+	16	16	16	51.7	51.7	51.7	23.259	0	272.12	1613900000	8	687	1.23013	0.00686964	-0.502808	-0.16001	-0.0755414	-0.342798	0.0844688
CANPARB_p30680-A	CPAR2_806050	4.0424e+06	3444202	3023500	3043098	3.1478e+06	3.6748e+06	3.0851e+06	2.9655e+06	2470099	1.9511e+06	1.714e+06	1.7447e+06	+	6	6	6	37.1	37.1	37.1	23.203	0	104.76	161480000	7	118	3.4352	0.000288577	0.302733	0.211449	-0.655397	0.0912836	-0.866846
CANPARB_p30730-A	CPAR2_806100	3524598	4632300	3.5407e+06	2259399	2.0072e+06	8510199	5231898	8.0299e+06	5536399	4.5912e+06	5.3051e+06	6478797		3	3	3	42.1	42.1	42.1	13.615	0	54.38	85481000	7	62	0.451197	0.100965	-0.684382	-0.557068	-0.199091	-0.127314	0.357977
CANPARB_p30830-A	CPAR2_806200	24956994	24271992	24190014	19615004	20387012	19305990	26045986	28831018	28344006	26464002	28363010	27508010	+	21	21	21	89.1	89.1	89.1	31.996	0	323.31	3199400000	18	1155	5	5.06e-05	-0.180794	-0.488721	-0.0154415	0.307927	0.473279
CANPARB_p30870-A	CPAR2_806240	4767801	4515197	5412203	826040	751100	842450	3.5139e+06	3.4452e+06	3.3988e+06	1.1907e+06	1.3172e+06	1.3259e+06	+	15	15	15	54.3	54.3	54.3	36.904	0	70.906	152760000	21	70	8.77861	0	0.504613	-2.0979	-1.43388	2.60251	0.664013
CANPARB_p30930-A	CPAR2_806300	3.6131e+06	3.749e+06	3997900	1.7519e+06	1.6631e+06	2.042e+06	5579598	5.486e+06	5505102	3.2876e+06	3.3183e+06	3.4874e+06	+	28	28	28	67.7	67.7	67.7	57.111	0	230.57	369430000	31	266	6.85909	0	-0.544672	-1.60245	-0.715237	1.05778	0.887218
CANPARB_p30940-A	CPAR2_806310	45191984	48201968	58678000	6008096	10781003	11189999	15884999	18166998	25078014	12560992	16567992	13666005	+	18	18	18	92.5	92.5	92.5	24.182	0	323.31	2492500000	13	734	3.95867	0.000271357	1.36279	-1.07954	-0.466449	2.44233	0.613092
CANPARB_p30950-A	CPAR2_806320	853970	822010	962380	529110	792400	1.0342e+06	787140	898190	894750	701900	882380	819320		4	4	4	13.3	13.3	13.3	55.892	0	15.377	33354000	17	9	0.119492	0.55901	0.0322255	-0.131254	-0.102218	0.163479	0.0290356
CANPARB_p31010-A	CPAR2_806380	3500302	2.9856e+06	3.6388e+06	2.5873e+06	2.6883e+06	3.7658e+06	2.5537e+06	2.6795e+06	2.8892e+06	3.9932e+06	3.774e+06	4150802	+	29	29	29	33.5	33.5	33.5	122.53	0	264.98	403370000	52	292	1.62592	0.00278347	0.317902	0.15464	0.553165	0.163261	0.398524
CANPARB_p55060-A;CANPARB_p31030-A;CANPARB_p42200-A	CPAR2_806400;CPAR2_404120;CPAR2_600430;CPAR2_600440	3554298	3450601	5256101	280010	439450	326690	116640	92327	199380	319310	306820	239240	+	7	7	6	3.5	3.5	2.8	235.43	0	155.9	73201000	15	45	5.81242	0	4.90814	1.35722	1.08352	3.55091	-0.273701
CANPARB_p31090-A	CPAR2_806460	3.3363e+06	3.4928e+06	3716600	2.1379e+06	2.7027e+06	2.4373e+06	4.0634e+06	4.6407e+06	4.3749e+06	3158702	3.3318e+06	3781099	+	8	8	8	38.6	38.6	38.6	32.03	0	84.472	131100000	19	107	3.62813	0.000283262	-0.310597	-0.845657	-0.348591	0.53506	0.497066
CANPARB_p31100-A	CPAR2_806470	907159	1.0246e+06	1.0175e+06	476651	824160	984920	1.1279e+06	1.9525e+06	1.8217e+06	879320	1.0536e+06	1.1044e+06	+	3	3	3	38.5	38.5	38.5	14.875	0	12.708	23730000	10	5	1.50101	0.00357656	-0.733047	-1.10074	-0.690601	0.367697	0.410143
CANPARB_p31120-A	CPAR2_806490	2544801	3081201	3608602	1.6791e+06	2.0819e+06	1.7556e+06	915280	981110	1.0431e+06	1.4342e+06	1798799	1.7393e+06	+	5	5	5	17	17	17	39.368	0	27.601	87414000	12	80	4.49714	0.000222222	1.65148	0.908213	0.758347	0.743271	-0.149866
CANPARB_p31190-A	CPAR2_806560	812260	706600	352130	249698	147459	350190	380158	1.27e+06	1.1181e+06	618842	230000	428704		2	2	2	8.3	8.3	8.3	57.58	0	11.615	15233000	20	5	1.07698	0.0106173	-0.565176	-1.88913	-1.1156	1.32395	0.773525
CANPARB_p31230-A	CPAR2_806600	5414300	4.9709e+06	5.4454e+06	3.2437e+06	2870600	2946401	6124901	4246900	404187	2.9059e+06	513858	4006101		6	6	6	30.9	30.9	30.9	25.64	0	131.8	87110000	10	49	0.265121	0.247132	0.554895	-0.250125	-0.53719	0.805021	-0.287065
CANPARB_p48970-A;CANPARB_p31250-A	CPAR2_806620	117090056	110670024	123679936	66375000	76129960	48976024	210120096	194659936	220449904	92825976	103519968	88266048	+	29	29	0	82.8	82.8	0	42.134	0	323.31	13266000000	17	1843	4.67306	0.000218182	-0.831108	-1.70719	-1.13539	0.876077	0.571795
CANPARB_p31280-A	CPAR2_806650	8510199	7.4981e+06	8044096	9079897	10058005	10816995	10068995	8.2221e+06	9995199	8272395	8481299	8.3858e+06	+	34	34	32	64.8	64.8	62	64.175	0	323.31	1015100000	30	789	1.47707	0.00375258	-0.233923	0.0826888	-0.170147	-0.316612	-0.252836
CANPARB_p31300-A	CPAR2_806670	3.683e+06	4.1741e+06	4.1798e+06	1.1551e+06	1.1228e+06	724180	6490002	8406405	6.3304e+06	2.1673e+06	2583900	2.9228e+06	+	2	2	2	5.6	5.6	5.6	53.072	0	108.57	124620000	8	70	5.32709	0	-0.818423	-2.82185	-1.46784	2.00343	1.35402
CANPARB_p31380-A	CPAR2_806750	951290	846620	906070	257005	151286	1.2244e+06	1.7962e+06	1.2805e+06	1344200	1.058e+06	1.2164e+06	1.0335e+06	+	3	3	3	8.7	8.7	8.7	86.823	0	9.4504	13765000	32	5	1.1695	0.00808262	-0.709256	-1.43709	-0.418425	0.727832	1.01866
CANPARB_p31430-A	CPAR2_806800	2.3714e+06	2.4364e+06	2.8672e+06	1.3593e+06	1.6758e+06	3.109e+06	2.9729e+06	2.1403e+06	2.8824e+06	1.7784e+06	1.6422e+06	2.017e+06		8	7	7	23.6	21.5	21.5	36.254	0	82.991	156050000	10	142	0.672271	0.0401933	-0.0590389	-0.380004	-0.556236	0.320965	-0.176232
CANPARB_p31450-A	CPAR2_806820	7966603	7.8233e+06	7.5265e+06	28369010	28977988	28043986	11918998	11185000	12202007	24700008	20627002	22868998	+	30	19	19	68.5	40.5	40.5	46.604	0	323.31	1497700000	26	684	8.22358	0	-0.598569	1.27417	0.949774	-1.87274	-0.324397
CANPARB_p31520-A	CPAR2_806890	2.8654e+06	2.9309e+06	2527600	1.3731e+06	1.5073e+06	1.8013e+06	1.7173e+06	1.289e+06	1.3611e+06	1.2912e+06	1.3276e+06	1.0518e+06	+	5	5	5	15.6	15.6	15.6	64.342	0	20.592	42239000	32	20	3.60065	0.000280255	0.930486	0.100258	-0.250758	0.830227	-0.351016
CANPARB_p31530-A	CPAR2_806900	286194	269667	505839	122640	138550	191980	60971.7	115188	301545	2.2434e+06	2.6902e+06	2204001	+	7	7	7	21.9	21.9	21.9	49.492	0	97.951	39300000	22	47	3.7453	0.000261851	1.15218	-0.0760679	3.90125	1.22825	3.97731
CANPARB_p31550-A	CPAR2_806920	4439502	4.1769e+06	4.2345e+06	3.1444e+06	2.8199e+06	2.0172e+06	3.4557e+06	2.6183e+06	2892601	2.6541e+06	2208601	2.3667e+06	+	8	8	8	51.2	51.2	51.2	27.774	0	119.94	237680000	11	217	2.27324	0.000826033	0.519237	-0.167902	-0.310684	0.687138	-0.142782
CANPARB_p31630-A	CPAR2_807000	949151	1.0423e+06	1.1345e+06	819290	754590	1.0241e+06	1.4584e+06	1.6681e+06	1.7744e+06	966260	972740	1.0073e+06	+	6	4	4	25.3	17.4	17.4	37.51	0	42.515	56763000	17	32	3.44073	0.000289738	-0.648753	-0.915657	-0.734143	0.266904	0.181514
CANPARB_p31640-A	CPAR2_807010	3.9939e+06	3.9132e+06	4.2819e+06	2.689e+06	3.2744e+06	3.8228e+06	2.7115e+06	2.4131e+06	2.6318e+06	2.8081e+06	2.7752e+06	3.0153e+06	+	10	10	8	42.6	42.6	34.7	37.773	0	136.75	280670000	18	224	2.56205	0.000558659	0.652122	0.335362	0.148716	0.316759	-0.186647
CANPARB_p31670-A	CPAR2_807040	26419990	32639022	31109008	7708697	8.1928e+06	8911203	15415009	19106992	18867990	10991994	13929000	11706994	+	12	12	12	64.8	64.8	64.8	25.607	0	323.31	881040000	10	321	5.51247	0	0.756046	-1.10549	-0.543623	1.86154	0.561868
CANPARB_p31720-A	CPAR2_807090	3644802	2.9842e+06	3.1448e+06	3418200	3.5296e+06	3.2439e+06	2.8313e+06	2.6927e+06	2.9621e+06	3.0834e+06	3.1072e+06	3.1023e+06	+	11	11	11	45.9	45.9	45.9	39.301	0	84.537	155210000	23	140	1.50688	0.00351939	0.203819	0.264221	0.131028	-0.0604026	-0.133193
CANPARB_p31770-A	CPAR2_807140	1.0165e+06	968070	921260	759040	840610	1.8545e+06	1.9794e+06	2113700	1.9171e+06	1.8243e+06	1.4649e+06	2.0951e+06	+	6	6	6	20.7	20.7	20.7	46.974	0	21.681	65026000	14	52	1.67215	0.00253892	-1.04846	-0.799082	-0.158654	-0.249381	0.640428
CANPARB_p31860-A	CPAR2_807230	5.3027e+06	5092402	4828897	1.7475e+06	1861600	2237299	35884	177295	39664	688220	942750	923690	+	34	29	29	47.4	40.7	40.7	84.958	0	164.28	269370000	36	177	4.79929	0.000122605	5.91196	4.53123	3.33682	1.38073	-1.19442
CANPARB_p31870-A	CPAR2_807240	4928599	5.2048e+06	5254899	9420397	11215993	9267099	912160	785570	666470	4.8736e+06	6326899	6772699	+	34	34	29	51.1	51.1	45.2	84.595	0	261.93	606160000	38	506	7.30325	0	2.70241	3.66089	2.92642	-0.95848	-0.734467
CANPARB_p31910-A	CPAR2_807280	25245006	21274990	23284000	26020000	26306992	27435008	31991996	26218002	29222016	26971006	27469014	28325012	+	26	26	13	70.2	70.2	37.6	27.94	0	323.31	3612100000	14	1526	1.70233	0.00241218	-0.324852	-0.13246	-0.0791403	-0.192392	0.0533197
CANPARB_p31970-A	CPAR2_807340	464580	303846	315094	355629	201771	424580	593520	590050	878610	494990	527710	501970	+	2	2	2	4.1	4.1	4.1	64.352	0	12.687	9662600	28	10	1.65429	0.00266799	-0.928444	-1.07041	-0.435673	0.141961	0.634732
CANPARB_p31980-A	CPAR2_807350	2.6316e+06	2.4422e+06	2.4757e+06	2066601	2.5939e+06	2.2837e+06	1532799	1.3473e+06	1.1279e+06	3.3211e+06	2.3815e+06	2.1655e+06	+	6	6	6	7.4	7.4	7.4	148.09	0	12.641	46744000	83	15	2.74851	0.000464706	0.913499	0.792927	0.973133	0.120572	0.180206
CANPARB_p32030-A	CPAR2_807400	15684994	13894992	15519995	20229008	23492002	24669984	13534997	13464998	13026006	14803991	15595007	16134990	+	104	104	104	64.7	64.7	64.7	206.95	0	323.31	4206800000	97	2922	4.28781	0.000228916	0.172189	0.772869	0.217347	-0.60068	-0.555522
CANPARB_p32040-A	CPAR2_807410	1.9116e+06	1362700	1.3531e+06	1.291e+06	1893699	1.4033e+06	1536900	1.3711e+06	1.5832e+06	1.2632e+06	1.1466e+06	1.1036e+06		8	8	8	7.5	7.5	7.5	204.66	0	33.948	52190000	98	34	0.767992	0.0282712	0.0431017	0.0307644	-0.354233	0.0123374	-0.384997
CANPARB_p32050-A	CPAR2_807420	11170001	10206006	9595305	10569995	12680996	12395003	8999502	9956595	10364007	11076005	9755297	11574994		16	16	16	50.5	50.5	50.5	31.79	0	179.89	741100000	11	511	0.963967	0.0151176	0.0790423	0.28185	0.144384	-0.202807	-0.137466
CANPARB_p32100-A	CPAR2_807470	360687	3.2498e+06	4.8016e+06	191116	6.2903e+06	5.0648e+06	3415300	2.8122e+06	3.5075e+06	369188	3201802	3.9079e+06		2	2	2	3.5	3.5	3.5	61.938	0.0086533	3.2633	70008000	26	32	0.0333021	0.90271	-0.210717	0.246168	-0.380357	-0.456885	-0.626524
CANPARB_p32170-A	CPAR2_807540	654660	646960	790465	146297	1.2803e+06	821260	1560400	1.8432e+06	2.0014e+06	757390	879300	1.1658e+06		5	5	5	17.9	17.9	17.9	39.136	0	27.388	35078000	17	18	0.822174	0.0234913	-1.36935	-1.26575	-0.947585	-0.103608	0.31816
CANPARB_p32180-A	CPAR2_807550	2.097e+06	1.542e+06	1.7738e+06	1.0219e+06	1.0163e+06	1.2253e+06	1.948e+06	1.7205e+06	1.8767e+06	997029	1.146e+06	1.1178e+06	+	10	10	10	32.8	32.8	32.8	54.852	0	64.515	87446000	27	52	3.62624	0.000282051	-0.0348647	-0.76482	-0.766001	0.729955	-0.0011808
CANPARB_p32190-A	CPAR2_807560	22328014	20027008	17069006	23734002	19311988	20761006	25810014	23947006	21641000	22848992	20972988	18232010		6	6	6	58.5	58.5	58.5	16.042	0	172.83	1139900000	7	494	0.551288	0.064871	-0.264838	-0.16217	-0.20236	-0.102668	-0.0401905
CANPARB_p32200-A	CPAR2_807570	18668990	41556996	14354992	6332196	4.5746e+06	24914994	67367992	56431976	60173012	40003000	36886000	43594984	+	8	8	8	66.1	66.1	66.1	11.324	0	263.95	1490900000	3	271	1.95736	0.00152232	-1.30261	-2.36058	-0.610653	1.05797	1.74993
CANPARB_p32230-A	CPAR2_807600	13282005	13955008	12149995	28957996	34418984	24417988	3310901	2.756e+06	2.3542e+06	15916995	15408998	16808008	+	47	46	46	62.7	62.7	62.7	81.779	0	323.31	2577700000	42	1631	6.98453	0	2.22564	3.38206	2.51498	-1.15642	-0.867082
CANPARB_p32310-A	CPAR2_807680	3.4342e+06	2.9566e+06	3.2844e+06	2.7536e+06	2.5867e+06	2.863e+06	3.9741e+06	3647598	3.7245e+06	3.0538e+06	2.8818e+06	3112600	+	16	16	16	47.5	47.5	47.5	45.785	0	199.05	349060000	20	246	3.22086	0.000292857	-0.229846	-0.467933	-0.326507	0.238087	0.141426
CANPARB_p32330-A	CPAR2_807700	25469012	23260000	23219014	40809996	52028032	39458984	10670004	11503004	7270999	18305990	20631012	22120988	+	47	47	33	73.4	73.4	54.9	79.335	0	323.31	3790700000	42	1769	4.76447	0.000163569	1.28898	2.16773	1.05221	-0.878753	-1.11553
CANPARB_p32340-A	CPAR2_807710	4.6561e+06	4.6014e+06	4.3088e+06	12415996	14261997	12865995	3761201	3.3737e+06	3191102	6.2822e+06	6.3617e+06	6.8047e+06	+	40	27	27	61.6	43.6	43.6	79.071	0	291.92	627940000	44	528	7.5671	0	0.393746	1.93718	0.913385	-1.54343	-1.02379
CANPARB_p32350-A	CPAR2_807720	12970997	13992992	14022994	28570000	33708008	28711010	3362900	3791501	3.455e+06	15053996	16558007	16772004	+	45	42	41	66.7	63.2	61.2	79.159	0	323.31	1953700000	42	951	8.83212	0	1.94982	3.10035	2.18919	-1.15053	-0.911162
CANPARB_p32390-A	CPAR2_807770	433738	353815	320930	221508	145262	1.1262e+06	1.4188e+06	431736	1.4672e+06	565456	260425	1.0007e+06		3	3	3	13.1	13.1	13.1	30.034	0	15.413	27103000	15	28	0.474844	0.0909217	-1.58161	-1.15201	-0.861053	-0.429599	0.290961
CANPARB_p32410-A	CPAR2_807790	5.3687e+06	5.1163e+06	5.6816e+06	5369299	5788897	5.4997e+06	8344496	7876902	8119498	6947799	7.0414e+06	7.9962e+06	+	30	30	30	55.6	55.6	55.6	68.517	0	323.31	634810000	27	518	4.61173	0.00021843	-0.590366	-0.547176	-0.146836	-0.0431895	0.40034
CANPARB_p32420-A	CPAR2_807800	2.3755e+06	1.8252e+06	2305000	1.5803e+06	1.6383e+06	1.5439e+06	3.1219e+06	2.8588e+06	3.0185e+06	2.0141e+06	2465000	2146099	+	7	7	7	26	26	26	37.507	0	34.088	78194000	10	71	3.59997	0.000279661	-0.468092	-0.918078	-0.441833	0.449986	0.476245
CANPARB_p32490-A	CPAR2_807870	2.0454e+06	1.7321e+06	2.1477e+06	1.062e+06	1.0556e+06	993520	2.0229e+06	1.6505e+06	1.8593e+06	785620	746360	722340	+	8	8	8	37.9	37.9	37.9	34.224	0	89.697	109220000	14	84	5.91863	0	0.0988794	-0.83055	-1.29529	0.929429	-0.464742
CANPARB_p32500-A	CPAR2_807880	12715008	11726001	11730994	4802298	3.8086e+06	7.0134e+06	23064998	21088988	21645006	12381999	10239998	10861993	+	22	22	22	64.4	64.4	64.4	39.915	0	323.31	1470400000	23	727	4.44298	0.000245161	-0.863192	-2.07427	-0.974594	1.21108	1.09968
CANPARB_p32550-A	CPAR2_807930	719120	739200	661600	678770	639650	663180	980490	657550	941440	644550	628400	725180		7	7	7	12.3	12.3	12.3	70.614	0	19.126	39807000	34	11	0.953894	0.0155824	-0.28307	-0.380414	-0.368429	0.0973448	0.0119856
CANPARB_p32580-A	CPAR2_807960	698800	365300	445920	230101	119777	354570	446720	413210	361860	338600	315970	339040	+	3	3	3	4.5	4.5	4.5	89.108	0.0086486	3.258	9989100	35	3	1.16621	0.00814789	0.305572	-0.794432	-0.298244	1.1	0.496188
CANPARB_p32600-A	CPAR2_807980	76836968	62626028	59613980	65857964	55907036	49918012	77553000	61855012	70685040	48249020	37623000	36639000	+	23	23	23	89.5	89.5	89.5	26.857	0	323.31	4592400000	15	1214	2.31669	0.000748092	-0.0777021	-0.291281	-0.778117	0.213579	-0.486836
CANPARB_p32660-A	CPAR2_808040	2.512e+06	2.8215e+06	2.6149e+06	1.3001e+06	1.7681e+06	2593699	2.3546e+06	2341399	1.9747e+06	1.0669e+06	1.1126e+06	1.3965e+06	+	5	5	5	12.3	12.3	12.3	52.673	0	27.859	68756000	19	71	2.26323	0.000830846	0.252826	-0.236552	-0.899491	0.489378	-0.662939
CANPARB_p32680-A	CPAR2_808060	16881008	17041000	15038997	22645996	21744992	22168006	7.1337e+06	7.5827e+06	7274297	20897014	18423990	18792012	+	23	23	23	74.6	74.6	74.6	37.476	0	323.31	1654700000	17	1015	7.66725	0	1.15474	1.59774	1.40197	-0.443001	-0.195772
CANPARB_p32820-A	CPAR2_808200	32416004	29967016	32446018	42548012	50275996	52956980	26337998	23230990	25322992	36988012	39528012	37245980	+	27	27	24	70.5	70.5	63.4	52.811	0	323.31	3454300000	24	1130	4.66008	0.000214286	0.340518	0.960919	0.603136	-0.620402	-0.357784
CANPARB_p32870-A	CPAR2_808250	17921998	17206990	18672000	7.9027e+06	11189999	13992992	10876004	11483994	11645001	12722003	14231992	16258996	+	7	7	7	66.4	66.4	66.4	13.032	0	80.732	494680000	9	271	1.82684	0.0018383	0.661886	-0.0395396	0.345718	0.701425	0.385258
CANPARB_p32880-A	CPAR2_808260	13352006	10880994	12160007	5.5753e+06	6893597	9411298	15998007	12075004	15912008	9364494	8696295	9121804	+	7	7	7	89.6	89.6	89.6	8.3181	0	109.59	595430000	3	299	2.49482	0.000580733	-0.273351	-1.00739	-0.694329	0.734036	0.313058
CANPARB_p33040-A	CPAR2_808420	30113008	31064006	32871002	25360014	27367010	24328986	36957020	34315980	38420008	30124994	31480002	31169980	+	26	26	26	69.8	69.8	69.8	48.867	0	323.31	2429300000	29	1105	3.79935	0.000267898	-0.222002	-0.509492	-0.241664	0.28749	0.267828
CANPARB_p33060-A	CPAR2_808440	331782	286350	591211	285512	431351	190335	713220	905100	225982	582760	227510	311107		2	2	2	11.6	11.6	11.6	43.095	0.0017114	4.1112	15381000	17	4	0.243495	0.274918	-0.608852	-1.02359	-0.717804	0.414734	0.305782
CANPARB_p33110-A	CPAR2_808490	814780	835390	1.0345e+06	742150	796900	1263800	2.8246e+06	3.5456e+06	3592902	955060	1059200	1.1264e+06	+	13	13	13	31	31	31	69.947	0	104.83	121520000	33	74	4.34358	0.000233846	-1.89185	-1.8297	-1.66553	-0.0621488	0.164174
CANPARB_p33130-A	CPAR2_808510	2.2088e+06	2.1803e+06	2215901	2.3269e+06	2.4483e+06	2.2854e+06	722590	671910	628890	1451599	1.4777e+06	1.5242e+06	+	12	12	12	52.5	52.5	52.5	29.705	0	94.601	106280000	20	88	8.98056	0	1.70678	1.80302	1.13817	-0.0962326	-0.664851
CANPARB_p33150-A	CPAR2_808530	5098802	4720098	3502802	2.9652e+06	3513200	2.5017e+06	3.7877e+06	2.9029e+06	2.3714e+06	2.4688e+06	2.1131e+06	1.9005e+06	+	2	2	2	26.5	26.5	26.5	7.6612	0	15.403	52349000	5	37	1.94731	0.00153778	0.555878	-0.0130975	-0.483301	0.568975	-0.470203
CANPARB_p33270-A	CPAR2_808650	1.4129e+06	1.2285e+06	1.4776e+06	1.4643e+06	1896801	1625199	1.6471e+06	1.5043e+06	1670100	1451599	1.5665e+06	1.7262e+06		3	3	3	12.7	12.7	12.7	40.939	0	28.373	45534000	17	35	0.806321	0.0246766	-0.227188	0.0484875	-0.0232874	-0.275676	-0.0717749
CANPARB_p33280-A	CPAR2_808660	1.1111e+06	1.0266e+06	990620	1.219e+06	1.4033e+06	2546100	1.3574e+06	1.12e+06	1.0735e+06	839950	825040	856649	+	9	9	9	30.4	30.4	30.4	32.382	0	33.428	52357000	16	31	1.59262	0.00296109	-0.182797	0.541532	-0.493823	-0.724329	-1.03536
CANPARB_p33290-A	CPAR2_808670	506670112	412960224	405090208	198509968	177420032	208970128	501759904	433789824	441369888	334860064	274180000	265569856	+	42	42	42	92	92	92	36.172	0	323.31	49108000000	21	3756	4.57589	0.00022973	-0.0557564	-1.23518	-0.654733	1.17943	0.58045
CANPARB_p33310-A	CPAR2_808690	3501598	3411198	3.6563e+06	894660	1.0109e+06	3.0492e+06	3.1628e+06	2.7132e+06	3123801	1.2645e+06	1166400	1.2843e+06	+	5	5	5	8.9	8.9	8.9	88.548	0	37.533	74098000	46	33	1.9252	0.00155604	0.231886	-0.861079	-1.27645	1.09296	-0.415375
CANPARB_p33330-A	CPAR2_808710	2.1405e+06	2331499	2.4742e+06	1.3682e+06	1.7941e+06	2.1943e+06	2.2181e+06	2.1427e+06	2.2371e+06	1583899	1.3397e+06	1.618e+06	+	17	17	17	31.3	31.3	31.3	73.539	0	89.227	160450000	34	90	1.82244	0.00184517	0.0742169	-0.30069	-0.538806	0.374907	-0.238117
CANPARB_p33370-A	CPAR2_808750	22601010	19883988	20815012	43286976	44003972	35115976	22245014	20232994	20179004	30524984	30449008	30533986	+	20	20	20	71.9	71.9	71.9	32.761	0	322.83	1337800000	16	732	4.90987	9.72e-05	0.0147298	0.966137	0.546422	-0.951408	-0.419716
CANPARB_p33410-A	CPAR2_808790	605230	294110	472170	298540	274880	338750	817460	379770	575360	317260	332820	319960	+	3	3	3	16.6	16.6	16.6	24.68	0	6.951	14183000	10	9	1.12305	0.00919795	-0.370094	-0.958484	-0.869742	0.588391	0.0887418
CANPARB_p33430-A	CPAR2_808810	2.4117e+06	3183799	2.2392e+06	1.1378e+06	1356400	3209999	3.1508e+06	3474198	3.1664e+06	2.6235e+06	2.7708e+06	3.355e+06		13	13	13	17.3	17.3	17.3	125.36	0	46.878	158790000	34	79	0.917288	0.0173774	-0.321637	-0.77949	-0.162347	0.457853	0.617143
CANPARB_p33440-A	CPAR2_808820	355010	362540	378920	452120	532390	1244400	382070	447090	446040	352410	353430	390350		2	2	2	6.5	6.5	6.5	48.26	0	7.3163	8742800	18	2	1.07781	0.0105993	-0.217857	0.805614	-0.218226	-1.02347	-1.02384
CANPARB_p33450-A	CPAR2_808830	1.352e+06	1.0482e+06	234076	1.037e+06	1.2921e+06	1.2865e+06	1.6248e+06	1.4777e+06	1.4446e+06	1.2402e+06	1.1821e+06	1.2702e+06		3	3	3	12.4	12.4	12.4	58.115	0	14.353	33128000	28	32	0.528155	0.0714702	-0.78754	-0.330712	-0.300349	-0.456828	0.0303632
CANPARB_p33540-A	CPAR2_808920	417560	438430	498750	566450	648340	719820	247730	234370	244100	2.5701e+06	1.9808e+06	2260400	+	6	6	6	8.4	8.4	8.4	93.629	0	30.478	35632000	20	20	7.59477	0	0.899577	1.4136	3.22949	-0.514027	1.81589
CANPARB_p33550-A	CPAR2_808930	21143008	19178994	16456004	17904994	12813999	18026008	22979014	23254988	23541000	23600988	21935012	23113992	+	10	10	10	78.4	78.4	78.4	15.22	0	310.28	1953400000	9	645	1.84331	0.00181003	-0.297378	-0.517456	-0.0234507	0.220078	0.494005
CANPARB_p33580-A	CPAR2_808960	2220799	2.0456e+06	2.4469e+06	1.5079e+06	1.8405e+06	1.8438e+06	2336399	2129300	2.3621e+06	1.5224e+06	1.6834e+06	1.686e+06	+	19	19	19	53.2	53.2	53.2	47.478	0	92.044	163660000	33	107	2.6881	0.000491329	-0.0243984	-0.395075	-0.481055	0.370676	-0.0859804
CANPARB_p33600-A	CPAR2_808980	1.7376e+06	984600	1.2502e+06	937240	1.1733e+06	1.1499e+06	2125801	2133101	1.8237e+06	1.3727e+06	1.3796e+06	1.2794e+06	+	3	3	3	12.6	12.6	12.6	54.136	0	17.636	32475000	24	17	2.04976	0.001259	-0.614678	-0.899622	-0.5933	0.284944	0.306322
CANPARB_p33660-A	CPAR2_809040	4.5404e+06	3847801	4.3611e+06	2.3433e+06	2.617e+06	4260402	4.9488e+06	4450997	5.0392e+06	4.225e+06	4236699	4480399	+	56	56	56	53.3	53.3	53.3	129.3	0	323.31	1245300000	57	1224	1.42998	0.00428519	-0.179552	-0.647022	-0.157899	0.467469	0.489123
CANPARB_p33710-A	CPAR2_400020	2.4855e+06	2.0597e+06	2.3159e+06	2.3556e+06	2.4435e+06	2.5567e+06	2.9415e+06	2.5514e+06	2884299	2.2128e+06	2390500	2.5015e+06	+	36	36	36	36.5	36.5	36.5	170.14	0	151.86	390450000	80	176	1.39612	0.00460239	-0.288029	-0.187586	-0.237674	-0.100443	-0.050088
CANPARB_p33760-A	CPAR2_400070	1.3489e+06	1.3139e+06	1.1627e+06	145260	1079100	1.3808e+06	1.5806e+06	1.4997e+06	1.4491e+06	1.2557e+06	1.2964e+06	1.3841e+06		2	2	2	11.3	11.3	11.3	27.67	0	22.928	24331000	10	13	0.487408	0.0858771	-0.243672	-0.797948	-0.202516	0.554276	0.595431
CANPARB_p33830-A	CPAR2_400130	8984998	9177399	8863897	7464398	9135997	9642497	9694304	8871494	9389002	7630298	7.5977e+06	7558500	+	33	33	33	56.2	56.2	56.2	81.837	0	323.31	977600000	35	761	1.44101	0.00415228	-0.0487324	-0.0911693	-0.294917	0.0424369	-0.203747
CANPARB_p33900-A	CPAR2_400200	2.287e+06	1.8062e+06	2.0117e+06	1.181e+06	1581200	1230800	1.7319e+06	1.4863e+06	1481999	946630	981900	1.0495e+06	+	5	5	5	16.3	16.3	16.3	70.972	0	42.09	57303000	21	36	3.47449	0.000284553	0.377246	-0.235249	-0.658364	0.612495	-0.423115
CANPARB_p33980-A	CPAR2_400280	1.7585e+06	1.7307e+06	1.9853e+06	2186399	2.3426e+06	2.3801e+06	1889600	1.7772e+06	1.7642e+06	1.3107e+06	1.4427e+06	1.6979e+06	+	11	11	11	40.1	40.1	40.1	36.482	0	89.694	125610000	21	98	2.93386	0.000406995	0.0115098	0.34728	-0.286991	-0.33577	-0.634271
CANPARB_p34000-A	CPAR2_400300	2.0869e+06	1.7856e+06	2.2741e+06	1.3058e+06	1.0909e+06	1.4605e+06	2.8315e+06	3.2941e+06	2.9614e+06	1710800	1.7903e+06	1.6782e+06	+	19	19	19	55.5	55.5	55.5	58.024	0	168.91	215410000	29	153	4.23792	0.000222222	-0.564016	-1.23625	-0.811047	0.672235	0.425204
CANPARB_p34100-A	CPAR2_400400	144570	199849	560476	292470	451887	1.1587e+06	789070	521920	416600	282490	367306	203507		6	6	6	14.9	14.9	14.9	45.713	0	14.091	15393000	26	10	0.640183	0.0454833	-0.932938	0.139558	-1.01763	-1.0725	-1.15719
CANPARB_p34260-A;CANPARB_p34120-A	CPAR2_400420;CPAR2_400560	1.2863e+06	1.3827e+06	1.2351e+06	536990	569640	353070	568970	609370	868409	448510	439210	415800	+	4	4	4	18.9	18.9	18.9	25.927	0	31.781	29577000	11	26	3.61626	0.00028145	0.931656	-0.487662	-0.650922	1.41932	-0.16326
CANPARB_p34130-A;CANPARB_p34250-A	CPAR2_400430;CPAR2_400550	12838995	11260001	11666004	7.1279e+06	6700399	7.8188e+06	12711999	10894007	12736004	8426601	9116499	9750797	+	16	16	16	78.8	78.8	78.8	25.77	0	290.82	446200000	13	323	3.99475	0.000278351	-0.0230897	-0.747465	-0.41306	0.724375	0.334405
CANPARB_p34160-A	CPAR2_400520	1.8428e+06	2.3919e+06	2.2663e+06	1.506e+06	2.3039e+06	1.8678e+06	1.8055e+06	2264399	2.1477e+06	1.8872e+06	1.804e+06	1.9153e+06		8	8	8	43.8	43.8	43.8	32.861	0	49.252	85447000	15	58	0.275693	0.234474	0.064305	-0.13105	-0.149257	0.195355	-0.0182064
CANPARB_p34210-A	CPAR2_400470	48640992	44356004	43874024	46799012	51626032	48395000	49887996	46680000	46890984	43303976	44338004	42439980	+	25	25	25	79.8	79.8	79.8	34.803	0	323.31	6097200000	18	1518	1.4106	0.00447645	-0.0678213	0.0334107	-0.141217	-0.101232	-0.174628
CANPARB_p34300-A	CPAR2_400600	805490	682660	809750	847790	1.0243e+06	2.2758e+06	1.8988e+06	2.4276e+06	2.2786e+06	1.3755e+06	1544900	1545801	+	8	8	8	90.1	90.1	90.1	9.9693	0	56.133	70268000	6	61	1.98647	0.00142273	-1.52324	-0.671181	-0.564511	-0.852062	0.10667
CANPARB_p34330-A	CPAR2_400630	33106996	31320010	32186000	9389201	8298597	10530995	7453797	7.5878e+06	6717802	10534002	10965998	10930001	+	16	16	16	66.4	66.4	66.4	27.574	0	323.31	915860000	13	347	7.59913	0	2.15058	0.375018	0.575691	1.77556	0.200673
CANPARB_p34340-A	CPAR2_400640	734350	515810	662580	667290	636830	598250	612920	552480	535870	590250	550690	537860		2	2	2	3.4	3.4	3.4	66.792	0	6.7692	13570000	26	11	0.454493	0.099664	0.169028	0.161185	-0.0191818	0.00784306	-0.180367
CANPARB_p34410-A	CPAR2_400710	1.1592e+06	1.1371e+06	1.1135e+06	217037	905920	698405	1.5036e+06	1.1586e+06	376861	581333	278122	528974		5	5	5	21.6	21.6	21.6	46.133	0	13.05	24614000	22	6	0.659917	0.0421602	0.166061	-0.738608	-1.13017	0.904669	-0.391563
CANPARB_p34420-A	CPAR2_400720	461840	454270	507470	353199	429820	398040	602920	488710	660960	423750	420610	428760	+	2	2	2	5	5	5	49.794	0	8.7133	12285000	24	10	2.24477	0.000847291	-0.299965	-0.569407	-0.46112	0.269442	0.108287
CANPARB_p34440-A	CPAR2_400740	6.2788e+06	4.7925e+06	5170199	1.9831e+06	1965901	6.321e+06	5.4491e+06	4.2993e+06	4981800	4.1125e+06	3986099	3.9138e+06		6	6	6	40.5	40.5	40.5	24.802	0	44.045	158760000	12	116	0.654543	0.0430076	0.140908	-0.520341	-0.294253	0.661249	0.226088
CANPARB_p34450-A	CPAR2_400750	15298998	14134000	15079991	14157995	16785004	17350998	21987012	18567012	20750002	15880001	16113992	17470994	+	24	24	24	56.5	56.5	56.5	48.441	0	212.92	657560000	25	364	2.26935	0.000828964	-0.461756	-0.344138	-0.309574	-0.117618	0.0345639
CANPARB_p34470-A	CPAR2_400770	334430	332530	348290	375560	238010	274580	3.8685e+06	3.7587e+06	3.6885e+06	2.9736e+06	2.9688e+06	3.2906e+06	+	24	24	24	47.8	47.8	47.8	68.593	0	195.92	239870000	34	201	8.26934	0	-3.47842	-3.67138	-0.293455	0.192959	3.37792
CANPARB_p34490-A	CPAR2_400800	2.2307e+06	1.6467e+06	1.6529e+06	1813501	1.7415e+06	1.7513e+06	1.2693e+06	1.1926e+06	1.3302e+06	899390	996020	921650	+	4	4	4	86.8	86.8	86.8	8.0048	0	13.539	52312000	4	62	4.091	0.000280323	0.544361	0.484709	-0.428807	0.0596516	-0.913516
CANPARB_p34500-A	CPAR2_400810	2.8312e+06	2.8682e+06	2963900	2.3732e+06	2.4932e+06	3.1333e+06	3.3932e+06	3608101	3.5712e+06	2.8119e+06	3.23e+06	3.2984e+06	+	27	27	27	76.6	76.6	76.6	45.817	0	201.72	402850000	28	411	1.6484	0.00269436	-0.287329	-0.402299	-0.178776	0.11497	0.223523
CANPARB_p34540-A	CPAR2_400850	24065992	20080988	20054988	10824005	15451001	14838007	17893990	18436002	18370992	15201998	13765993	14012004	+	35	35	35	68.8	68.8	68.8	68.261	0	323.31	1080200000	43	664	2.40502	0.000641261	0.231051	-0.411972	-0.347902	0.643022	0.0640702
CANPARB_p34580-A	CPAR2_400890	369523	159490	248234	415380	502070	1.2792e+06	237037	287156	312097	222440	260243	217930	+	2	2	2	6.3	6.3	6.3	40.289	0	8.0308	4640100	22	3	1.47146	0.00379775	-0.105632	1.39323	-0.255386	-1.49886	-1.64861
CANPARB_p34600-A	CPAR2_400910	4985200	5225400	5173002	1.4891e+06	852670	1.4479e+06	8.1093e+06	7293499	8286198	5625603	6545304	5756401	+	7	7	7	36.5	36.5	36.5	32.256	0	72.719	144220000	12	107	5.47416	0	-0.622823	-2.64407	-0.402058	2.02125	2.24201
CANPARB_p34650-A	CPAR2_400960	2027600	2239400	2.1529e+06	957040	1.2082e+06	1.3194e+06	1.2917e+06	1.4237e+06	1.3791e+06	1.0574e+06	960110	981600	+	5	5	5	36.4	36.4	36.4	25.188	0	37.353	63896000	8	42	4.328	0.000231003	0.648863	-0.232678	-0.449153	0.881541	-0.216475
CANPARB_p34660-A	CPAR2_400970	522870	450120	516120	287671	391115	362850	706060	1.516e+06	716320	155845	532540	271653	+	2	2	2	9.3	9.3	9.3	35.38	0	7.5351	12004000	8	5	1.58141	0.00299515	-0.980571	-1.49617	-1.61386	0.515599	-0.117688
CANPARB_p34670-A	CPAR2_400980	37694992	32752014	32282994	45287020	42426008	39955008	51693032	41625012	45577012	41469016	40660012	41750012	+	18	18	18	69.2	69.2	69.2	20.398	0	314.21	3110600000	9	857	2.11417	0.00101422	-0.435138	-0.121598	-0.165063	-0.31354	-0.0434653
CANPARB_p34680-A	CPAR2_400990	2.1421e+06	1.8404e+06	2.2203e+06	2305500	2.4492e+06	1.4651e+06	1.7745e+06	1.6679e+06	1.8476e+06	2.4329e+06	2.1676e+06	1.8538e+06		6	6	6	33	33	33	28.884	0	18.291	77948000	7	102	0.269956	0.241218	0.229652	0.2336	0.286992	-0.00394836	0.0533922
CANPARB_p34700-A	CPAR2_401010	2.3899e+06	2.2327e+06	2.2917e+06	2.4358e+06	2870900	2.4589e+06	3.0453e+06	3165102	3089898	2302600	2.3778e+06	2.5706e+06	+	27	27	27	37.8	37.8	37.8	90.08	0	269.37	322920000	42	225	2.95308	0.000399356	-0.427694	-0.26018	-0.359097	-0.167514	-0.0989169
CANPARB_p34730-A	CPAR2_401040	1.8569e+06	1.8509e+06	2268699	1.1719e+06	1.1758e+06	1.7853e+06	2.0582e+06	2.2364e+06	2.2681e+06	1.254e+06	1.3395e+06	1815701	+	5	5	5	18.1	18.1	18.1	49.809	0	42.31	68695000	23	49	1.67912	0.002512	-0.134989	-0.667101	-0.573772	0.532112	0.0933287
CANPARB_p34740-A	CPAR2_401050	580730	550630	635520	497040	630230	614650	983430	801630	809800	807770	767070	752830	+	6	6	6	15.9	15.9	15.9	60.999	0	16.565	35154000	27	10	2.71943	0.000471616	-0.554453	-0.574979	-0.156771	0.0205263	0.418208
CANPARB_p34750-A	CPAR2_401060	644780	696300	654080	620420	662600	675720	2354100	2159099	2.0954e+06	1793001	2.0467e+06	2.2334e+06	+	9	9	9	37.1	37.1	37.1	46.012	0	37.168	88893000	21	55	7.69507	0	-1.72784	-1.75442	-0.121911	0.0265783	1.63251
CANPARB_p34790-A	CPAR2_401110	4604798	4.4014e+06	4.2948e+06	5.934e+06	5.4843e+06	4.9507e+06	980330	1.0049e+06	962640	3.4223e+06	3.5968e+06	3.5575e+06	+	13	13	13	57.6	57.6	57.6	30.832	0	205.92	233580000	11	191	9.21196	0	2.17379	2.47322	1.84313	-0.299432	-0.63009
CANPARB_p34840-A	CPAR2_401160	652210	648590	409735	180612	217720	132544	153802	461193	168452	642090	158596	212072		5	5	5	7.8	7.8	7.8	121.74	0	14.722	15785000	53	8	0.975629	0.0144832	1.12654	-0.561461	0.370381	1.688	0.931842
CANPARB_p34890-A	CPAR2_401210	10908001	8758104	8554305	9378606	8610197	10050003	10651005	9736099	9104106	12764998	12146992	13510004	+	17	17	17	69.5	69.5	69.5	29.156	0	221.92	603440000	16	293	2.11194	0.00101775	-0.0635461	-0.07286	0.381647	0.00931386	0.454507
CANPARB_p34910-A	CPAR2_401230	89051960	88174024	83691000	138360016	128819936	98199960	76172048	71666008	75569008	98176984	96882944	88158984	+	35	35	35	91.4	91.4	91.4	39.669	0	323.31	12895000000	19	2512	2.67838	0.000502165	0.223916	0.709722	0.342243	-0.485806	-0.36748
CANPARB_p34940-A	CPAR2_401260	5746698	5867102	7.1075e+06	1.1773e+06	1.9305e+06	5.4417e+06	7.2607e+06	8.089e+06	8.2708e+06	4.7022e+06	5.6455e+06	6.5327e+06	+	10	10	10	23.8	23.8	23.8	76.086	0	196.86	436810000	9	318	1.56403	0.00313597	-0.335359	-1.46613	-0.484691	1.13077	0.981437
CANPARB_p34960-A	CPAR2_401280	851690	595190	807030	1.1756e+06	1.1178e+06	1.1315e+06	317817	282260	220350	401080	423030	388182	+	3	3	3	9	9	9	35.824	0	6.6985	14529000	15	17	5.24233	0	1.45798	2.06162	0.563291	-0.603632	-1.49833
CANPARB_p34980-A	CPAR2_401300	12010999	11467002	12691999	14730992	15864997	15930005	4.1233e+06	4094700	4.0517e+06	12441005	11590996	12351000	+	31	31	31	49.8	49.8	49.8	71.971	0	323.31	1784600000	34	1085	9.27869	0	1.55969	1.92294	1.56816	-0.363243	-0.354772
CANPARB_p35050-A	CPAR2_401370	24694000	45741020	46329976	28194994	46489016	46409980	12410006	12203007	19826998	59651032	60493028	61820020	+	6	6	6	98.7	98.7	98.7	8.0179	0	245.94	2750500000	5	548	2.94477	0.000396166	1.39368	1.4462	2.03372	-0.0525195	0.587526
CANPARB_p35110-A	CPAR2_401430	444780	271281	215694	188622	3.9249e+06	5.133e+06	5027500	632563	554654	5111903	4.435e+06	404060		1	1	1	13.5	13.5	13.5	6.0322	0.004437	3.6181	78206000	2	55	0.459826	0.0972389	-2.73767	0.573222	0.679148	-3.31089	0.105926
CANPARB_p35140-A	CPAR2_401460	1.8772e+06	1.5978e+06	1.9681e+06	1.2785e+06	1618201	1.2534e+06	700670	686030	593570	1.2693e+06	1646299	1.7151e+06	+	8	3	3	43.5	15.6	15.6	26.891	0	9.0885	36433000	13	46	4.25142	0.000225519	1.45873	1.06745	1.22553	0.391282	0.158084
CANPARB_p35170-A	CPAR2_401490	7.1704e+06	8216697	8.1135e+06	9826503	10460006	10131005	1.4285e+06	1.9336e+06	1.7817e+06	5.4974e+06	6.8164e+06	7.6457e+06	+	11	11	6	47.7	47.7	19.8	26.843	0	85.728	299470000	14	235	6.38456	0	2.19179	2.564	1.95617	-0.372205	-0.607827
CANPARB_p35240-A		2.6243e+06	2.1435e+06	2.5795e+06	1.9634e+06	1941100	1.5269e+06	1558701	1.448e+06	1.323e+06	1.5443e+06	1554400	1.5849e+06	+	7	7	5	19.8	19.8	13.6	65.102	0	28.377	96904000	23	61	3.04051	0.000344942	0.762947	0.327056	0.11335	0.43589	-0.213706
CANPARB_p35290-A	CPAR2_401600	12536007	14442998	14006003	7135497	7239298	8.1796e+06	7.2512e+06	8882902	8701298	8.0078e+06	7636898	6.7693e+06	+	11	11	11	51.6	51.6	51.6	33.912	0	182.76	473090000	13	320	4.07391	0.000287234	0.722698	-0.13899	-0.147999	0.861688	-0.00900875
CANPARB_p35310-A	CPAR2_401620	5.163e+06	5.0554e+06	5.3166e+06	3.2855e+06	3.6852e+06	6.1706e+06	5.0571e+06	4906598	5467602	6400303	5896800	6234301		21	21	21	57.3	57.3	57.3	52.547	0	258.17	374470000	21	385	0.8683	0.0202228	0.00966309	-0.231751	0.264113	0.241414	0.495864
CANPARB_p35320-A	CPAR2_401630	8036400	6113397	7335904	6864503	8464799	8021200	8996801	9234700	9247895	8669606	8270405	9252604	+	10	10	10	57.8	57.8	57.8	33.532	0	155.57	273880000	15	142	1.40647	0.00450507	-0.354973	-0.234897	-0.0691902	-0.120077	0.165707
CANPARB_p35490-A	CPAR2_401800	32740022	34875020	36431012	38976024	47952996	34560976	44648000	51143972	45267984	43128972	48477992	52064020	+	6	6	6	57.5	57.5	57.5	11.45	0	278.23	1642200000	5	340	1.72574	0.00227394	-0.439086	-0.215471	0.0264603	-0.223615	0.241931
CANPARB_p35500-A	CPAR2_401810	21371996	16098001	15082005	16877996	15208008	17222990	24466006	21055000	21045010	21832996	16814010	17699996		8	8	8	34.8	34.8	34.8	17.406	0	88.827	956450000	6	366	1.05303	0.01145	-0.34104	-0.432935	-0.240447	0.0918949	0.192488
CANPARB_p35560-A	CPAR2_401870	313530	570440	591500	522750	528860	520010	1.0506e+06	679440	1.1258e+06	917940	652270	629220	+	2	2	2	18.7	18.7	18.7	21.952	0.004442	3.6304	13232000	10	6	1.43812	0.00417811	-0.952741	-0.861664	-0.376786	-0.0910779	0.484877
CANPARB_p35590-A	CPAR2_401890	640910	572240	746200	602170	648140	825670	940410	946300	1.3414e+06	1.0361e+06	831870	873750	+	4	4	4	15	15	15	57.848	0	11.656	26731000	22	8	1.81994	0.00185397	-0.720314	-0.636897	-0.235608	-0.0834178	0.401288
CANPARB_p35660-A	CPAR2_401960	43659988	58125020	36504008	38209992	40425988	40791008	100730016	95963960	91660976	60826000	55652028	48338984	+	16	16	16	92.6	92.6	92.6	23.835	0	323.31	2305400000	9	671	3.70292	0.000280702	-1.06016	-1.27172	-0.806981	0.211558	0.464736
CANPARB_p35730-A	CPAR2_402040	926940	1.0687e+06	1.2592e+06	683140	676810	1.1424e+06	241068	178011	205167	750000	665140	734210	+	3	3	3	8.5	8.5	8.5	58.141	0	13.193	21706000	18	13	4.64837	0.000223776	2.3824	2.0031	1.78371	0.379303	-0.219383
CANPARB_p35780-A	CPAR2_402090	7337204	6598600	6.9774e+06	4859099	4.9553e+06	4.3082e+06	18936012	17349988	13561005	3.7177e+06	3446001	3.4923e+06	+	72	72	72	75.6	75.6	75.6	129.78	0	323.31	2102900000	63	1222	6.44059	0	-1.25309	-1.8195	-2.22584	0.566408	-0.40634
CANPARB_p35850-A	CPAR2_402160	19279998	17083996	18627988	16143994	17397996	15212995	10501006	10314006	11096994	22990986	23014008	22185010	+	26	26	26	70.2	70.2	70.2	48.088	0	323.31	2435800000	20	1135	6.2506	0	0.785122	0.61145	1.09546	0.173671	0.484011
CANPARB_p35870-A	CPAR2_402180	8.11771e+06	7.0889e+06	6.7987e+06	4.6753e+06	4211802	4629098	10435006	10304002	9255503	7.2547e+06	6351304	7111303	+	26	26	26	73.7	73.7	73.7	49.122	0	239.35	781000000	19	503	5.10845	1.79e-05	-0.446847	-1.15001	-0.533862	0.703161	0.616147
CANPARB_p35890-A	CPAR2_402200	4124501	3471301	3765002	2.5618e+06	2.4044e+06	1.6328e+06	5633403	5.5306e+06	5707900	2.602e+06	3.022e+06	3455600	+	14	14	14	60.7	60.7	60.7	29.084	0	230.69	245850000	18	194	3.51078	0.000286299	-0.570558	-1.3543	-0.893922	0.783746	0.460382
CANPARB_p35910-A	CPAR2_402220	59053036	55820992	54237996	47216020	48435004	47127024	72902016	68930040	63050964	56940012	59417032	60539992	+	31	31	31	82.6	82.6	82.6	53.42	0	323.31	8277500000	25	1939	4.03422	0.000281984	-0.276821	-0.521026	-0.21189	0.244205	0.309136
CANPARB_p35920-A	CPAR2_402230	552210	443640	385065	232829	302806	167640	506020	691785	482230	188326	209307	182302	+	4	4	4	9.5	9.5	9.5	52.601	0	9.4457	16927000	20	9	3.29517	0.000285714	-0.282867	-1.25633	-1.53453	0.973464	-0.2782
CANPARB_p35960-A	CPAR2_402270	3.5898e+06	3.2579e+06	3.6522e+06	4285003	4637300	4.1094e+06	388960	417590	367430	3.2253e+06	3.0685e+06	3.3785e+06	+	15	15	15	52.3	52.3	52.3	47.192	0	95.993	212190000	19	202	10.0526	0	3.1609	3.47255	3.04245	-0.31165	-0.430095
CANPARB_p36070-A	CPAR2_402380	504300	583700	539030	456260	476100	727250	832249	489580	724820	489270	492360	665470		4	4	4	11.7	11.7	11.7	43.509	0	12.882	15865000	24	5	0.244668	0.273367	-0.331024	-0.30242	-0.313337	-0.0286035	-0.0109171
CANPARB_p36110-A	CPAR2_402420	1.1941e+06	1.2095e+06	1.688e+06	224738	341772	1.0003e+06	1.1106e+06	1.1268e+06	1.0365e+06	854670	940770	916600	+	2	2	2	4.2	4.2	4.2	106.65	0	14.592	22773000	38	11	1.46027	0.00392904	0.321655	-1.06318	-0.271632	1.38483	0.791548
CANPARB_p36200-A	CPAR2_402510	1.2574e+06	1.0102e+06	777300	527700	608940	626010	1.0812e+06	645070	679040	500300	519520	545770	+	8	8	8	19.6	19.6	19.6	57.159	0	27.168	43864000	26	24	1.86665	0.00172288	0.340171	-0.448477	-0.619517	0.788648	-0.17104
CANPARB_p36300-A	CPAR2_402610	18058998	16411009	12348992	12781007	11008995	12343997	12583996	13464998	12509997	12804008	10639000	13099992		2	2	2	21.5	21.5	21.5	10.538	0	22.445	228920000	4	63	0.926464	0.0168907	0.280027	-0.0937104	-0.0774722	0.373737	0.0162382
CANPARB_p36310-A	CPAR2_402620	2.8757e+06	2.3022e+06	2714899	1702499	1864499	1.5858e+06	2.8685e+06	3.252e+06	3.0889e+06	1.4952e+06	2250899	2.5047e+06	+	4	4	4	13.7	13.7	13.7	52.922	0	38.27	71558000	22	47	2.0971	0.00110035	-0.22257	-0.837751	-0.559066	0.615182	0.278685
CANPARB_p36330-A	CPAR2_402640	2.586e+06	2500700	2349601	2.1558e+06	1.4615e+06	2.4404e+06	3263501	2.7656e+06	2.5086e+06	955201	1.0678e+06	1.1053e+06	+	8	8	7	52.9	52.9	41.4	18.956	0	86.201	122180000	8	102	3.64138	0.000285097	-0.199263	-0.495077	-1.44847	0.295814	-0.953391
CANPARB_p36380-A	CPAR2_402700	8850396	7824901	7.8947e+06	11940006	12195007	12316008	4448197	4382498	4.7262e+06	8.0322e+06	9859505	8811098	+	24	24	24	76.8	76.8	76.8	46.629	0	271.72	945130000	23	632	6.26113	0	0.857871	1.42693	0.977965	-0.569062	-0.448968
CANPARB_p36390-A	CPAR2_402710	614730	596080	991600	576850	566030	447760	430500	392730	217497	487800	489590	524810	+	4	4	4	7.2	7.2	7.2	69.646	0	19.015	15885000	29	10	1.49713	0.00358868	1.08149	0.612015	0.529485	0.469476	-0.0825306
CANPARB_p36400-A	CPAR2_402720	2.4756e+06	2650101	2.5648e+06	1757901	1.9028e+06	3130900	3.5563e+06	3.4564e+06	3.7558e+06	3054602	3.3194e+06	3.6965e+06	+	28	28	28	43.6	43.6	43.6	92.519	0	291.13	411410000	41	335	1.68178	0.00249049	-0.485667	-0.664994	-0.0966818	0.179326	0.568312
CANPARB_p36510-A	CPAR2_402830	879450	642920	766180	621780	480940	769260	1.0113e+06	778660	862430	649140	578760	592650	+	4	4	4	13.5	13.5	13.5	21.39	0	9.8614	29751000	11	18	1.23756	0.00678873	-0.212859	-0.502728	-0.542919	0.289869	-0.0401911
CANPARB_p36540-A	CPAR2_402860	3.3849e+06	3353501	3.7327e+06	1.5768e+06	1.8564e+06	2.6669e+06	3.2098e+06	3.2582e+06	3.2299e+06	2064501	1.82e+06	1.8741e+06	+	24	24	24	36.1	36.1	36.1	108.52	0	130.22	210870000	50	130	2.90972	0.00040315	0.110669	-0.668839	-0.751954	0.779508	-0.0831144
CANPARB_p36620-A	CPAR2_402940	17372000	15352996	17004002	19253990	24498988	21102014	5.8037e+06	5572897	5709500	12831003	14697007	13494991	+	24	24	24	49.4	49.4	49.4	60.794	0	323.31	1004500000	29	596	6.79576	0	1.54126	1.92439	1.26361	-0.38313	-0.660784
CANPARB_p36630-A	CPAR2_402950	22803002	23034006	21451996	18563012	18135010	14124006	25583010	24436008	24290998	14514992	14699009	14560004	+	16	16	16	63.1	63.1	63.1	42.199	0	323.31	1175200000	18	487	3.90877	0.000271845	-0.143186	-0.548103	-0.763482	0.404917	-0.21538
CANPARB_p36670-A	CPAR2_402990	1.573e+06	1.2781e+06	1.3719e+06	1.1054e+06	1.2182e+06	2.0625e+06	1.3814e+06	1.4222e+06	1.4551e+06	1.1073e+06	958320	967140		14	14	14	14.8	14.8	14.8	143.35	0	50.812	102150000	68	47	0.893441	0.0187532	-0.012145	0.0425262	-0.489782	-0.0546713	-0.532308
CANPARB_p36710-A	CPAR2_403030	2.0088e+06	2.1287e+06	2485400	2171299	2.2259e+06	2.618e+06	3265102	3.6266e+06	3.8065e+06	2.8792e+06	3338999	3.1933e+06	+	12	12	12	39.3	39.3	39.3	49.868	0	100.24	163300000	23	126	3.24846	0.000282609	-0.691833	-0.608812	-0.184871	-0.0830207	0.423941
CANPARB_p36780-A	CPAR2_403100	1.216e+06	1.7285e+06	1.7977e+06	645200	791660	1.1529e+06	1.8474e+06	1763399	2.414e+06	1.0931e+06	1.0173e+06	1.1596e+06	+	7	7	7	13.3	13.3	13.3	91.737	0	36.516	63189000	32	41	2.42636	0.000613757	-0.345356	-1.21809	-0.881622	0.872739	0.336473
CANPARB_p36840-A	CPAR2_403160	20538998	16104004	20663004	12220007	12664007	20602010	21917994	19916006	23196004	13302003	12099006	11198006	+	18	18	18	93.3	93.3	93.3	20.447	0	323.31	1521700000	9	604	1.84638	0.0018139	-0.182419	-0.515682	-0.829301	0.333263	-0.313619
CANPARB_p36890-A	CPAR2_403210	416890	612760	531710	2.5737e+06	2.065e+06	3.0534e+06	347960	269600	286770	3.1904e+06	648460	637700	+	6	5	5	39.1	27.6	27.6	18.969	0	61.368	36330000	8	30	2.4719	0.00058681	0.787883	3.08846	2.30747	-2.30057	-0.780986
CANPARB_p36960-A	CPAR2_403290	2.6615e+06	3445500	3.2938e+06	3.2548e+06	3.9426e+06	2.4712e+06	2.79e+06	3.9141e+06	3097002	2.2351e+06	1.9277e+06	1.8949e+06	+	5	5	5	26.6	26.6	26.6	27.161	0	38.497	80002000	15	42	1.62431	0.00279253	-0.0601607	-0.0196371	-0.694174	-0.0405237	-0.674537
CANPARB_p37180-A	CPAR2_403510	8003203	5811903	10983002	1.5088e+06	3.711e+06	3.4099e+06	16528000	16383001	19014006	13779996	7.4962e+06	7004196	+	5	5	5	6.1	6.1	6.1	83.482	0	49.266	173830000	25	61	2.87647	0.000401235	-1.0662	-2.58905	-0.876627	1.52285	1.71242
CANPARB_p37220-A	CPAR2_403550	713450	702760	737890	3.6778e+06	3.7536e+06	1.5017e+06	2853399	3.1771e+06	1653600	1.3552e+06	2.2387e+06	2.3811e+06	+	12	12	12	27.4	27.4	27.4	60.419	0	61.981	90462000	26	57	2.23636	0.000856089	-1.83479	0.217285	-0.362937	-2.05208	-0.580222
CANPARB_p37240-A	CPAR2_403570	3.7052e+06	3297198	3.9876e+06	3.75e+06	4774500	3.7696e+06	2.4189e+06	2.0355e+06	2.1857e+06	5.0756e+06	5.0331e+06	5.2914e+06	+	17	17	17	34	34	34	96.12	0	178.61	232720000	43	173	4.50387	0.000225166	0.726915	0.88869	1.21366	-0.161775	0.324974
CANPARB_p37260-A	CPAR2_403590	3.1124e+06	2.6755e+06	2.7001e+06	1.3387e+06	1.4726e+06	2.3895e+06	3065598	2.5371e+06	2046300	1875099	1.3389e+06	1.5608e+06	+	12	9	9	27.8	20.5	20.5	55.667	0	55.569	91983000	25	65	1.68702	0.00247791	0.150154	-0.556537	-0.679831	0.70669	-0.123294
CANPARB_p37330-A	CPAR2_403660	1802601	2.0581e+06	2260400	1.9666e+06	2.7046e+06	2.3041e+06	1.6086e+06	1952200	1.7437e+06	1.8792e+06	2.5515e+06	3909100		6	6	6	34.6	34.6	34.6	38.874	0	30.193	59257000	18	31	0.71927	0.0336525	0.206574	0.395039	0.652796	-0.188464	0.257757
CANPARB_p37420-A	CPAR2_403750	2189199	2.7673e+06	2.3514e+06	2.0028e+06	2.2015e+06	2.1828e+06	1.8716e+06	2.6435e+06	2219701	1.7788e+06	1.8424e+06	2386701		11	11	11	33.3	33.3	33.3	48.753	0	69.56	105180000	27	66	0.414882	0.119213	0.117821	-0.0764747	-0.164775	0.194296	-0.0883002
CANPARB_p37660-A	CPAR2_301880	47433000	45878016	52157024	200619872	231929968	176040096	4.4154e+06	3.74e+06	4.4754e+06	64098036	50971976	38487980	+	54	54	54	88.9	88.9	88.9	61.74	0	323.31	11159000000	36	2354	7.91443	0	3.52568	5.59045	3.60377	-2.06477	-1.98669
CANPARB_p37740-A	CPAR2_301960	11306005	10114999	10103999	11823997	11654997	9712803	7008800	5.9571e+06	6.0728e+06	8720404	7.8368e+06	8251903	+	23	23	23	42.4	42.4	42.4	76.922	0	196.8	423020000	34	297	3.91359	0.000273171	0.727562	0.801892	0.381935	-0.0743302	-0.419957
CANPARB_p37820-A	CPAR2_302040	1.5748e+06	1.671e+06	1.6399e+06	670020	527450	947461	1.668e+06	1.7675e+06	1.7029e+06	1.1052e+06	1.3058e+06	1.3923e+06	+	10	10	10	36.8	36.8	36.8	47.607	0	49.469	87987000	21	82	3.35079	0.000285714	-0.0727542	-1.26039	-0.434067	1.18763	0.826321
CANPARB_p37840-A	CPAR2_302060	8509502	7.9623e+06	7637797	11131995	10492000	12641993	11937007	10099004	10625998	11073999	10635007	11489006	+	18	18	18	64.1	64.1	64.1	32.805	0	198.18	711210000	17	526	2.95024	0.000398074	-0.438006	0.0691637	0.0234833	-0.50717	-0.0456804
CANPARB_p37850-A	CPAR2_302070	1.0498e+06	1.1121e+06	1.0385e+06	775170	459240	558570	1.3009e+06	1.4361e+06	797250	584040	535180	537740	+	6	6	6	16	16	16	53.589	0	19.455	37474000	24	24	2.39684	0.000650919	-0.143151	-0.979044	-1.09287	0.835893	-0.113821
CANPARB_p37880-A	CPAR2_302100	718180	697050	745430	261829	293518	662200	689430	753260	828420	345266	500908	335315	+	6	6	6	5.6	5.6	5.6	265.99	0	12.739	23432000	134	6	1.64911	0.00269703	-0.0719264	-0.89942	-0.942791	0.827494	-0.0433713
CANPARB_p37890-A	CPAR2_302110	1.8559e+06	1.9091e+06	2.3337e+06	1.6438e+06	1.3495e+06	911400	1.8309e+06	2.1808e+06	1753099	1.3396e+06	1.1694e+06	1.0699e+06	+	4	4	4	19.7	19.7	19.7	38.748	0	18.869	41754000	16	24	1.88127	0.00166739	0.0812321	-0.562058	-0.687753	0.64329	-0.125695
CANPARB_p37940-A	CPAR2_302160	32149000	29760998	28736984	28223002	25164000	30923990	46940976	39117984	42985012	37911000	36926008	33544984	+	19	19	19	59.3	59.3	59.3	27.067	0	323.31	3008900000	10	997	3.0643	0.000322148	-0.509532	-0.61407	-0.251738	0.104538	0.362332
CANPARB_p38010-A	CPAR2_302230	391580	312052	465209	202832	232732	548980	3020899	2721299	3278702	240391	168263	301934	+	3	3	3	8.1	8.1	8.1	80.965	0.00059773	5.0283	29412000	24	3	4.38744	0.000239748	-2.94819	-3.19574	-3.66619	0.247552	-0.470443
CANPARB_p38080-A	CPAR2_302300	802690	775840	911750	938650	885660	760180	1.0673e+06	979390	968320	780730	1.0211e+06	867180		5	5	5	19.3	19.3	19.3	23.742	0	11.098	31037000	11	20	0.74753	0.0304398	-0.275855	-0.222283	-0.175858	-0.0535719	0.0464251
CANPARB_p38150-A	CPAR2_302370	801390	787330	898750	806010	698460	760110	1.5646e+06	1.7822e+06	1.4687e+06	931220	925710	926500	+	7	7	7	31.1	31.1	31.1	36.349	0	22.176	49364000	22	14	5.30507	0	-0.953007	-1.08844	-0.790822	0.135436	0.29762
CANPARB_p38170-A	CPAR2_302390	7515404	7114303	7346998	6988601	7.1183e+06	7.8804e+06	9847298	9728199	9799894	8405705	8844898	9208099	+	29	29	29	76	76	76	58.263	0	323.31	1036500000	29	741	4.23152	0.00022093	-0.418633	-0.417937	-0.150866	-0.00069558	0.267072
CANPARB_p38220-A	CPAR2_302440	11814996	9879899	9706795	6879803	7066897	7246403	8783394	6454500	7636898	7.6306e+06	5.512e+06	5939701	+	11	11	11	47.5	47.5	47.5	46.984	0	323.31	730520000	15	372	2.15384	0.0009988	0.457084	-0.110164	-0.261524	0.567247	-0.15136
CANPARB_p38260-A	CPAR2_302480	23409006	20598988	21760004	15477007	15453003	16164006	32966008	27430002	30919984	18615998	17427992	18876000	+	31	31	20	63.7	63.7	36.1	46.773	0	323.31	2344100000	27	1176	5.18311	1.83e-05	-0.473482	-0.955324	-0.733536	0.481842	0.221788
CANPARB_p38290-A	CPAR2_302510	2.0535e+06	1676500	3.1828e+06	708120	1.0939e+06	1.0384e+06	945290	906730	738810	1090000	994760	928570	+	6	6	6	19.5	19.5	19.5	42.431	0	16.528	37480000	19	17	2.65242	0.000497854	1.41586	0.132689	0.217944	1.28317	0.0852548
CANPARB_p38360-A	CPAR2_302570	5587999	4.9687e+06	5124902	2.0904e+06	1.8684e+06	3.4424e+06	5770703	5678703	5.4735e+06	3.2693e+06	3.2717e+06	3.4022e+06	+	8	8	8	33.7	33.7	33.7	34.189	0	41.54	192190000	15	167	3.17166	0.000293706	-0.109904	-1.19315	-0.767195	1.08324	0.425951
CANPARB_p38440-A	CPAR2_302650	10880994	9518598	10103999	15329996	15950995	15283007	9171201	8535496	8466500	10745002	10628007	10813006	+	101	101	101	58.8	58.8	58.8	229.63	0	323.31	4700300000	102	3423	5.98053	0	0.220889	0.831125	0.298344	-0.610236	-0.532781
CANPARB_p38460-A	CPAR2_302670	4.6259e+06	3.8202e+06	3.669e+06	2.6145e+06	3869799	4.433e+06	4.1343e+06	4.7344e+06	4381600	4.8208e+06	4902999	4.4852e+06		12	12	12	36	36	36	61.254	0	126.91	157360000	20	95	0.680253	0.0390492	-0.129219	-0.279409	0.10078	0.150191	0.380189
CANPARB_p38520-A	CPAR2_302730	1.849e+06	1.4264e+06	2.0036e+06	1.6342e+06	3.2752e+06	3.0751e+06	336900	387440	386170	1042800	763980	749120	+	7	7	5	21.6	21.6	16.4	50.714	0	21.258	41021000	23	22	4.41704	0.000242812	2.24904	2.84598	1.20261	-0.596939	-1.64337
CANPARB_p38580-A	CPAR2_302790	1.0731e+06	882310	940300	1429199	1.4196e+06	1.1714e+06	137223	592649	327202	1.9707e+06	1.3202e+06	1.0485e+06	+	5	5	5	20.5	20.5	20.5	46.117	0	23.981	29227000	21	5	2.26963	0.00083	1.45384	1.92719	2.03742	-0.473349	0.110228
CANPARB_p38590-A	CPAR2_302800	6.2082e+06	5.5776e+06	5.7854e+06	3.8912e+06	3.8219e+06	4231001	6371303	5752597	5.6988e+06	5014297	4901599	5173597	+	31	31	31	61.4	61.4	61.4	68.826	0	323.31	731340000	30	526	4.41927	0.00024359	-0.0205028	-0.577418	-0.240171	0.556915	0.337246
CANPARB_p38800-A	CPAR2_303020	683340	887100	906650	817460	1.0002e+06	662450	1.9546e+06	2.2737e+06	1.0272e+06	757250	981370	1.0055e+06	+	6	6	6	56.8	56.8	56.8	21.09	0	23.144	41953000	8	9	1.5456	0.0032584	-1.08518	-1.08342	-0.937483	-0.00175753	0.14594
CANPARB_p38840-A	CPAR2_303060	1.9358e+06	1.8187e+06	1.9013e+06	1.0699e+06	1.4256e+06	1613000	1.8234e+06	2.1875e+06	2.0238e+06	1.2517e+06	1.2415e+06	1.3237e+06	+	12	12	12	22.4	22.4	22.4	85.611	0	75.066	106090000	41	60	2.5587	0.00055788	-0.0935508	-0.55467	-0.66088	0.461119	-0.106211
CANPARB_p38860-A	CPAR2_303080	2.4044e+06	2596200	2.622e+06	2.1928e+06	1661601	2.4082e+06	4.5405e+06	5.3684e+06	4.5916e+06	2.8135e+06	2.8547e+06	3.0833e+06	+	3	3	3	29.8	29.8	29.8	21.194	0	41.141	71197000	12	41	4.02247	0.000280519	-0.927747	-1.21127	-0.7285	0.283521	0.482769
CANPARB_p38870-A	CPAR2_303090	537450	563500	544780	576320	573200	611540	534710	577220	775130	187086	510710	551840		3	3	3	4	4	4	109.58	0	11.294	17166000	48	3	0.556186	0.0636299	-0.197413	-0.0996959	-0.594632	-0.0977168	-0.494936
CANPARB_p38910-A	CPAR2_303130	2.5089e+06	2.4264e+06	2.6112e+06	2.3994e+06	1.7581e+06	2.0712e+06	909100	816870	708930	1.766e+06	1.6214e+06	1.7374e+06	+	10	10	10	49.2	49.2	49.2	34.011	0	86.844	106210000	16	79	5.31806	0	1.63195	1.35507	1.07363	0.276877	-0.281435
CANPARB_p38960-A	CPAR2_303180	20925988	21553998	24525984	21333998	21699014	21826994	24648988	24533994	27462006	25219986	23595996	23763012	+	11	11	11	62.2	62.2	62.2	34.747	0	323.31	1069000000	14	430	1.60494	0.00288563	-0.193902	-0.240862	-0.0786395	0.0469604	0.162223
CANPARB_p39090-A	CPAR2_303310	1.8399e+06	1.1337e+06	1656600	975830	1.1077e+06	864790	1.5662e+06	1.3319e+06	1.4903e+06	1541501	935640	969350		7	7	7	15	15	15	76.756	0	47.96	52597000	32	32	1.08481	0.0103959	0.0773794	-0.573802	-0.348567	0.651181	0.225235
CANPARB_p39110-A	CPAR2_303330	1.0437e+06	779990	1.4843e+06	323480	399640	495820	1.49e+06	1.5481e+06	1704801	544470	606560	623920	+	6	6	6	32.9	32.9	32.9	29.14	0	66.565	66160000	16	33	3.86675	0.000266033	-0.519815	-1.96014	-1.41799	1.44033	0.542152
CANPARB_p39140-A	CPAR2_303360	482750	544180	531760	865220	895690	1.4617e+06	1.4579e+06	1.9513e+06	1.4911e+06	684280	839090	894920	+	4	4	4	26.9	26.9	26.9	34.627	0	33.229	36048000	17	18	3.35274	0.000286267	-1.65254	-0.60464	-1.01888	-1.0479	-0.414242
CANPARB_p39150-A	CPAR2_303370	961410	814420	888310	930800	995090	803040	1.6092e+06	1.514e+06	1.6911e+06	1.078e+06	997581	1.0947e+06	+	6	6	6	11.1	11.1	11.1	74.273	0	29.131	47442000	28	25	4.31186	0.000230303	-0.853656	-0.818991	-0.602716	-0.0346651	0.216275
CANPARB_p39230-A	CPAR2_303450	3981601	3.6887e+06	4.0852e+06	3.0191e+06	3.495e+06	10955999	4.7561e+06	6085802	6395304	4205798	4825502	4739401		6	6	6	43.9	43.9	43.9	18.857	0	88.96	159340000	11	157	0.176982	0.393169	-0.55219	0.0193617	-0.323924	-0.571552	-0.343285
CANPARB_p39270-A	CPAR2_303490	970170	928100	1.002e+06	1.1599e+06	1.1103e+06	1.1846e+06	1.7077e+06	1.679e+06	1.5725e+06	868780	1.2902e+06	1.2016e+06	+	11	11	11	16.1	16.1	16.1	88.945	0	31.705	58794000	49	22	2.705	0.000486957	-0.77392	-0.521505	-0.561397	-0.252415	-0.0398911
CANPARB_p39310-A	CPAR2_303530	6.3224e+06	5.6799e+06	5843098	5971503	6251700	8.0345e+06	8728905	7932897	8447705	6.4418e+06	6446398	6809897	+	32	32	32	59.5	59.5	59.5	65.431	0	323.31	799520000	36	620	2.03438	0.0012948	-0.492682	-0.309763	-0.350178	-0.182919	-0.0404144
CANPARB_p39350-A	CPAR2_303570	3264200	2.8001e+06	2.5762e+06	1.8362e+06	1.4999e+06	1.6504e+06	3.0559e+06	2.1947e+06	2.124e+06	2.4107e+06	1.5203e+06	1.9447e+06	+	18	18	18	52.8	52.8	52.8	49.787	0	70.664	191010000	22	114	1.71462	0.00235824	0.228551	-0.564536	-0.327803	0.793087	0.236733
CANPARB_p39420-A	CPAR2_303650	2.5536e+06	2.7786e+06	3.009e+06	1.627e+06	1677001	1.4522e+06	3.8785e+06	3.7744e+06	3.7935e+06	2.6027e+06	2503899	2.4044e+06	+	22	22	22	55	55	55	59.161	0	174.06	265380000	34	201	6.13754	0	-0.456567	-1.26701	-0.607818	0.810446	0.659194
CANPARB_p39440-A	CPAR2_303670	1.0565e+06	874790	2271301	1.0952e+06	1.5376e+06	2.1897e+06	459950	215859	453990	571960	225720	716810	+	4	4	4	1.7	1.7	1.7	221.25	0.0005963	4.9601	20676000	109	15	1.88435	0.00165189	1.89521	2.09372	0.422766	-0.198502	-1.67095
CANPARB_p39450-A	CPAR2_303680	525050	591490	444243	631390	255942	705150	1.0719e+06	1.2351e+06	931600	679150	866930	185333		5	5	5	12.5	12.5	12.5	55.963	0	20.99	16332000	24	6	0.634429	0.0464667	-1.0531	-1.02409	-0.903421	-0.0290074	0.120672
CANPARB_p39500-A	CPAR2_303730	762150	703420	800260	780250	883210	970281	1.3908e+06	1.9076e+06	1.6258e+06	849960	951550	960110	+	2	2	2	9.4	9.4	9.4	38.532	0	15.825	26648000	17	20	3.97053	0.00027551	-1.11985	-0.902777	-0.834375	-0.217074	0.0684019
CANPARB_p39510-A	CPAR2_303740	450560	494310	646640	579240	391192	626810	3343001	4129799	4.1537e+06	550190	495190	478480	+	6	6	6	19	19	19	59.49	0	33.837	37677000	25	17	5.97551	0	-2.86895	-2.86376	-2.93161	-0.00518763	-0.067853
CANPARB_p39640-A	CPAR2_303870	887440	799030	887600	1101900	1.3846e+06	1.0767e+06	2.2307e+06	1.2846e+06	2.4726e+06	836760	963060	981390	+	6	6	6	13.4	13.4	13.4	83.102	0	16.884	30251000	42	18	2.39384	0.000655308	-1.218	-0.748877	-1.10634	-0.469121	-0.357461
CANPARB_p39690-A	CPAR2_303920	5713298	5460797	5195703	3438101	2785999	3.0733e+06	4.5705e+06	4534202	4231001	3772002	3.4185e+06	3444302	+	22	22	21	47.6	47.6	46.2	77.751	0	253.21	396700000	41	257	4.49967	0.000222951	0.295743	-0.520394	-0.326501	0.816137	0.193894
CANPARB_p39710-A	CPAR2_303940	27721988	34493008	27596998	45270976	51031988	46724024	24786008	23352994	18356012	25500986	19805988	20574002	+	27	27	27	65.3	65.3	65.3	32.764	0	323.31	3193000000	17	1181	3.70568	0.000281319	0.433662	1.10497	-0.0133842	-0.671307	-1.11835
CANPARB_p39730-A	CPAR2_303960	1.9516e+06	1.4606e+06	1.8605e+06	834140	810350	1190300	2.0916e+06	1846801	1.8122e+06	1.4782e+06	1.0632e+06	1.2262e+06	+	3	3	3	25	25	25	17.178	0	22.915	37879000	6	34	2.67786	0.000501441	-0.12517	-1.02047	-0.610066	0.895301	0.410405
CANPARB_p39770-A	CPAR2_304000	1.2948e+06	1.0899e+06	1.1543e+06	554450	1.5308e+06	664190	1.9143e+06	1.822e+06	1.9092e+06	853050	902360	941680	+	9	9	9	24.2	24.2	24.2	54.988	0	41.965	74772000	17	32	1.60222	0.00289453	-0.673759	-1.03796	-1.0657	0.364204	-0.0277341
CANPARB_p39800-A	CPAR2_304030	3938102	3.1269e+06	3627400	3083699	3240902	3.3879e+06	4210299	4.0938e+06	3.9502e+06	2.0197e+06	2.3214e+06	2.4852e+06	+	14	14	14	43.1	43.1	43.1	35.426	0	103.65	207170000	17	169	3.80558	0.000260465	-0.196702	-0.335373	-0.844112	0.138671	-0.508739
CANPARB_p39830-A	CPAR2_304060	815980	909310	1654501	671080	689700	701230	769650	739230	695110	623280	520500	581510	+	4	4	4	14.2	14.2	14.2	38.558	0	13.833	21105000	21	6	1.57589	0.00303876	0.616816	-0.0960664	-0.353279	0.712883	-0.257212
CANPARB_p39840-A	CPAR2_304070	1.2371e+06	1.0579e+06	1.1755e+06	160835	562192	1.2073e+06	1.3095e+06	1.568e+06	1460199	1.1059e+06	1.1042e+06	1.2603e+06		2	2	2	18.3	18.3	18.3	26.917	0	12.83	18297000	11	19	0.941233	0.0161691	-0.321787	-1.16808	-0.321828	0.846298	0.846257
CANPARB_p39850-A	CPAR2_304080	9059201	7.4526e+06	7898603	6.443e+06	13150001	7.3938e+06	6932898	6.2918e+06	7204296	9798495	8934206	7.7199e+06		9	9	9	61	61	61	22.589	0	160.58	407290000	9	221	0.324549	0.184409	0.256878	0.401636	0.372791	-0.144757	-0.0288446
CANPARB_p39900-A	CPAR2_304130	31921988	36507000	26868010	28161986	21131998	20845992	32693998	40845028	36428992	25253986	25164000	28869998	+	12	12	12	82.5	82.5	82.5	15.807	0	323.31	1837700000	8	434	1.85518	0.00177302	-0.206581	-0.648775	-0.47191	0.442194	0.176865
CANPARB_p39980-A	CPAR2_304210	1.4473e+06	1.474e+06	1.4163e+06	524900	691980	2.2593e+06	2.0375e+06	2.0861e+06	2.3078e+06	1.0583e+06	1.2036e+06	1679999		10	10	10	17.9	17.9	17.9	83.78	0	81.336	83134000	32	82	0.751937	0.029972	-0.568236	-0.887629	-0.706241	0.319394	0.181388
CANPARB_p40030-A	CPAR2_304260	1.4382e+06	1.2312e+06	1736199	773190	747630	1.4852e+06	2.0971e+06	2.2629e+06	2117599	1.5246e+06	1.745e+06	1.5237e+06	+	10	10	10	30.8	30.8	30.8	45.633	0	43.475	76903000	20	57	1.96107	0.0015123	-0.556121	-1.1076	-0.434439	0.551484	0.673165
CANPARB_p40070-A	CPAR2_304300	441570	459220	430520	452859	197970	206412	1.1707e+06	725570	753590	420550	430500	392510	+	3	3	3	9.2	9.2	9.2	69.572	0	10.663	15265000	34	6	2.32457	0.000748718	-0.993069	-1.62814	-1.09144	0.635074	0.536703
CANPARB_p40080-A	CPAR2_304310	16433003	15014998	14487002	17188004	16049995	14483995	20911992	17556990	18493004	17884010	15200008	15533995	+	9	9	9	54.3	54.3	54.3	11.673	0	166.76	1027300000	5	512	1.25651	0.00641203	-0.310405	-0.255345	-0.228509	-0.0550604	0.0268366
CANPARB_p40120-A	CPAR2_304350	5436097	5.326e+06	5812502	3.9006e+06	4618498	5340499	7.5411e+06	7347202	7229896	4899403	5.3045e+06	6.1534e+06	+	23	23	23	48.9	48.9	48.9	57.266	0	231.36	579530000	31	356	2.54437	0.000560333	-0.41626	-0.674348	-0.435299	0.258089	0.239049
CANPARB_p40200-A	CPAR2_300040	2.2863e+06	2034501	2.125e+06	1.7472e+06	1327200	1.4001e+06	1.7903e+06	1.6064e+06	1.8726e+06	1776900	1.447e+06	1.54e+06	+	8	8	8	33.3	33.3	33.3	30.128	0	33.948	63779000	17	38	1.98427	0.00142404	0.290749	-0.235884	-0.145468	0.526633	0.0904163
CANPARB_p40250-A	CPAR2_300090	526030	368040	405090	309134	273403	293489	381300	374040	405780	292189	362000	344790	+	3	3	3	8.5	8.5	8.5	46.255	0	12.267	11998000	20	2	1.81853	0.00186469	0.162062	-0.406471	-0.21699	0.568532	0.18948
CANPARB_p40260-A	CPAR2_300100	416880	413340	381670	109503	99476.2	332080	614000	430240	461070	382520	331370	315050	+	3	3	3	5.1	5.1	5.1	78.714	0	18.106	16453000	28	7	1.78484	0.00205643	-0.312802	-1.4762	-0.548902	1.1634	0.927299
CANPARB_p40320-A	CPAR2_300160	1.8364e+06	1.97e+06	1.9757e+06	1.5252e+06	1.8892e+06	1.6577e+06	2.2832e+06	1928701	2.4276e+06	1.4785e+06	1.5895e+06	1.7852e+06	+	4	4	4	35.8	35.8	35.8	21.092	0	23.843	59309000	9	25	1.81637	0.00186695	-0.199481	-0.388492	-0.452139	0.18901	-0.0636471
CANPARB_p40330-A	CPAR2_300170	776270	997640	1.1575e+06	751260	662640	634240	983210	1.0857e+06	1.3668e+06	687150	704770	664570	+	2	2	2	7.4	7.4	7.4	25.27	0	7.2689	19254000	11	26	2.35387	0.000703752	-0.229014	-0.746293	-0.740424	0.51728	0.00586951
CANPARB_p40390-A	CPAR2_300230	477580	484450	506610	534050	563870	744000	1.1663e+06	1.1634e+06	1.2405e+06	506560	584640	706820	+	5	5	5	25.1	25.1	25.1	30.677	0	23.03	29990000	14	16	3.93608	0.000266667	-1.28152	-0.954794	-0.989597	-0.32673	-0.0348025
CANPARB_p40400-A	CPAR2_300240	39894992	40011992	37631008	44507028	40253992	40381012	55485992	51129028	53795020	46914980	45858004	44736984	+	16	16	16	73.1	73.1	73.1	17.012	0	268.43	3172900000	9	760	4.11074	0.000284153	-0.448637	-0.358198	-0.222228	-0.0904393	0.13597
CANPARB_p40430-A	CPAR2_300270	32961998	27730016	28188994	38855012	37588992	30879990	40062012	36841988	37792996	32747986	31683004	31994998	+	17	17	17	44.2	44.2	44.2	33.241	0	323.31	3449900000	10	834	1.67196	0.00253639	-0.367881	-0.095855	-0.250334	-0.272026	-0.154479
CANPARB_p40450-A	CPAR2_300290	590900	614550	662950	314614	298415	981150	1602201	2.0489e+06	2.2561e+06	248045	160935	137542	+	4	4	4	34.7	34.7	34.7	16.758	0	14.991	28501000	8	13	3.37244	0.000288499	-1.66067	-1.88966	-3.43412	0.228991	-1.54446
CANPARB_p40480-A	CPAR2_300320	2.1443e+06	1.572e+06	1.9721e+06	706740	678370	700640	2.6159e+06	2.6809e+06	2.7471e+06	1.8584e+06	1.1475e+06	1110100	+	15	15	11	52.1	52.1	44.7	37.504	0	99.192	157350000	21	104	4.26944	0.000226866	-0.499873	-1.94733	-0.966652	1.44746	0.980676
CANPARB_p40490-A	CPAR2_300330	596600	577280	719540	216668	220589	416555	1.7254e+06	1.1743e+06	1.6166e+06	690200	746200	712860	+	4	4	4	4.5	4.5	4.5	166.32	0	17.112	23673000	71	14	3.95804	0.00027	-1.25415	-2.40315	-1.0713	1.149	1.33185
CANPARB_p40500-A	CPAR2_300340	1.0105e+06	1.0941e+06	1.1296e+06	1.182e+06	1.2158e+06	2.1325e+06	1367600	1.5094e+06	1.2248e+06	4.2242e+06	2.9059e+06	3.1517e+06	+	12	8	8	44.1	36.9	36.9	38.253	0	79.558	119250000	16	94	3.21633	0.000291815	-0.342848	0.143349	1.32576	-0.486198	1.18241
CANPARB_p40530-A	CPAR2_300370	335994	635389	350210	141367	373403	412930	754970	884771	830090	155225	146132	345199	+	3	3	3	15	15	15	36.235	0	8.533	20444000	14	3	1.76908	0.0020875	-0.902133	-1.41268	-1.93357	0.510548	-0.520885
CANPARB_p40590-A	CPAR2_300430	32694992	35573016	31364016	37617976	31581006	29260018	47092024	45890028	44176980	43316976	41876992	42955016	+	20	20	20	83.2	83.2	83.2	34.372	0	323.31	3528400000	17	817	3.03486	0.000350413	-0.461168	-0.478255	-0.0980276	0.0170864	0.380227
CANPARB_p40670-A	CPAR2_300510	1.2174e+06	654280	759780	834260	804240	872840	1.9162e+06	1.5202e+06	1.9288e+06	716910	664140	994540	+	8	8	8	23.2	23.2	23.2	39.295	0	36.792	64837000	17	35	2.4326	0.000609272	-1.02777	-1.09517	-1.17535	0.0674071	-0.0801709
CANPARB_p40710-A	CPAR2_300550	311680	315997	356860	177942	297244	190610	537240	505953	530730	375683	269765	302985	+	4	4	4	10.5	10.5	10.5	46.272	0	9.2079	11391000	17	4	2.83515	0.000429652	-0.676848	-1.24121	-0.730747	0.564366	0.510467
CANPARB_p40810-A	CPAR2_300650	1.2238e+06	1.161e+06	1.304e+06	928460	1.0827e+06	1.397e+06	1544900	1.7126e+06	1.5749e+06	1.349e+06	1.4043e+06	1.4e+06	+	4	4	4	32.3	32.3	32.3	24.416	0	12.455	44052000	10	20	1.71039	0.00236976	-0.389588	-0.503747	-0.218481	0.114159	0.285265
CANPARB_p40920-A;CANPARB_p40750-A	CPAR2_300590;CPAR2_300760	395747	1.2055e+06	1.3135e+06	206011	418374	246062	301666	172608	230929	132733	533063	234930	+	2	2	2	7.9	7.9	7.9	68.724	0.0017036	4.0343	5930900	17	2	1.26946	0.00620922	2.04726	0.303717	0.353048	1.74354	0.0493309
CANPARB_p40940-A	CPAR2_300780	3.4223e+06	6135802	4.562e+06	272994	9395298	6.8871e+06	4.3199e+06	8233900	7033603	5212697	7.9442e+06	9866898		2	2	2	5.2	5.2	5.2	70.015	0	14.683	74151000	31	15	0.205493	0.336297	-0.472175	-0.242625	0.2332	-0.229551	0.475824
CANPARB_p40960-A	CPAR2_300800	3.2853e+06	3070299	3.2725e+06	1.7631e+06	1.6891e+06	3.1563e+06	3.2594e+06	3.3262e+06	3.2661e+06	2.4656e+06	2.3862e+06	2.7754e+06	+	11	11	11	47.1	47.1	47.1	39.551	0	151.1	160850000	18	119	1.29877	0.00584173	-0.0331213	-0.576049	-0.369219	0.542928	0.20683
CANPARB_p41070-A	CPAR2_300910	686690	627580	652740	717300	635200	676710	1.0511e+06	712780	746570	655730	613370	647260		4	4	4	13.4	13.4	13.4	40.151	0	12.659	21719000	22	3	1.05242	0.0114471	-0.351942	-0.307028	-0.389577	-0.0449138	-0.0825493
CANPARB_p41200-A	CPAR2_301040	1656000	1.479e+06	1.6725e+06	1.7134e+06	1.5548e+06	2.1862e+06	3.1236e+06	2.956e+06	2.9067e+06	1.6865e+06	1.7255e+06	2.0296e+06	+	28	28	28	39.8	39.8	39.8	91.248	0	151.33	268720000	43	238	3.33703	0.000290631	-0.90244	-0.720306	-0.723696	-0.182134	-0.00339023
CANPARB_p41220-A	CPAR2_301060	548870	649370	605450	279779	307439	622450	933060	974220	869850	725620	736350	833590	+	9	9	9	11.4	11.4	11.4	130.78	0	53.692	47726000	53	13	2.17264	0.000952842	-0.622643	-1.19898	-0.274749	0.57634	0.924235
CANPARB_p41270-A	CPAR2_301110	4423303	3.9736e+06	4751001	4.3519e+06	4.8625e+06	5.0535e+06	5.4866e+06	5.2253e+06	5544801	4195402	4.4397e+06	4794102	+	34	34	34	50.9	50.9	50.9	82.595	0	323.31	702790000	40	651	1.65616	0.00266137	-0.306202	-0.188262	-0.275661	-0.11794	-0.0873988
CANPARB_p41310-A	CPAR2_301150	6560101	5.7522e+06	6.138e+06	2.7671e+06	4.1662e+06	5381003	3.4098e+06	3.615e+06	3.521e+06	3204402	3246902	3.154e+06	+	5	5	5	29.1	29.1	29.1	31.746	0	85.85	125300000	11	92	2.13555	0.00100716	0.806976	0.223666	-0.134765	0.58331	-0.358432
CANPARB_p41380-A	CPAR2_301210	630450	1.1615e+06	1.5113e+06	546165	1.794e+06	1.3246e+06	440688	1757499	2.0767e+06	2.1163e+06	2.5485e+06	1925501		3	3	3	11.4	11.4	11.4	46.222	0	9.8999	36212000	16	21	0.390206	0.134082	-0.372	-0.222166	0.624458	-0.149834	0.846624
CANPARB_p41430-A	CPAR2_301260	1.1138e+06	797870	1.0334e+06	610340	565050	756720	1.3247e+06	1.2045e+06	826510	233188	563320	336937	+	3	3	3	28.8	28.8	28.8	12.925	0	23.85	17378000	6	19	2.36158	0.000707412	-0.188316	-0.796441	-1.5659	0.608125	-0.769463
CANPARB_p41570-A	CPAR2_301400	20703008	19300988	20357008	5697699	6.2407e+06	6.7148e+06	10781003	9549998	10101996	6167398	6.7077e+06	6.5648e+06	+	46	46	46	65.5	65.5	65.5	103.28	0	323.31	1546500000	50	833	7.59382	0	0.98798	-0.706213	-0.646615	1.69419	0.059598
CANPARB_p41590-A	CPAR2_301420	2.1259e+06	1.3883e+06	1.6109e+06	1.1885e+06	1.2724e+06	1.4949e+06	1.4262e+06	1.4391e+06	1.6496e+06	1516400	1.3585e+06	1.3678e+06		2	2	2	17.4	17.4	17.4	29.826	0.0022396	3.8115	40800000	2	23	0.666583	0.041124	0.182886	-0.190724	-0.0897112	0.373611	0.101013
CANPARB_p41610-A	CPAR2_301440	15886994	13362001	12343002	34452992	26218002	26153990	10613993	9151205	10072003	94248944	63031960	53639984	+	19	19	18	62.2	62.2	57.5	33.143	0	323.31	1627700000	13	653	5.2806	0	0.479194	1.541	2.82152	-1.0618	1.28052
CANPARB_p41620-A	CPAR2_301450	18794000	17846008	15955002	89694976	76433016	60927008	1.868e+06	1.457e+06	1.3995e+06	111809928	77203952	59980008	+	18	18	5	65.5	65.5	24.3	32.453	0	323.31	2287300000	12	535	7.47231	0	3.47669	5.58674	5.71981	-2.11004	0.133069
CANPARB_p41640-A		6.3015e+06	9830804	6.4167e+06	35082008	27176998	18973000	291510	299450	242895	21296012	12997004	8695502	+	17	4	4	59.8	23.3	23.3	32.48	0	132.88	256520000	11	67	6.4163	0	4.75712	6.60611	5.68801	-1.84899	-0.918097
CANPARB_p41700-A	CPAR2_301510	1.3724e+06	3.0386e+06	2.6948e+06	1.0683e+06	2.6818e+06	1524900	926570	1.2174e+06	1.065e+06	740050	1.0551e+06	1.403e+06		8	8	8	14	14	14	126.9	0	18.224	64542000	63	9	1.07244	0.0107597	1.14689	0.717061	-0.00487335	0.429825	-0.721934
CANPARB_p41730-A	CPAR2_301540	6498304	6.0919e+06	6238102	2569300	2.7979e+06	5.546e+06	4928703	4698798	5.2417e+06	5.0042e+06	4.427e+06	4.5218e+06	+	3	3	3	16.6	16.6	16.6	23.862	0	79.771	220080000	3	141	1.29417	0.00587623	0.340576	-0.446253	-0.0917523	0.786829	0.354501
CANPARB_p41760-A	CPAR2_301570	1.7239e+06	1527301	1.5639e+06	810940	690190	1.1023e+06	1.3146e+06	965000	1.1299e+06	761930	645430	695760	+	8	8	8	10.1	10.1	10.1	133.79	0	48.228	43609000	61	34	3.1068	0.00031453	0.498006	-0.389146	-0.697029	0.887152	-0.307883
CANPARB_p41800-A	CPAR2_301620	415390	423980	413550	303250	378510	248752	614420	461640	457270	391380	357760	359540	+	4	4	4	15.6	15.6	15.6	34.019	0.00061387	5.7343	12219000	17	2	1.93316	0.00154355	-0.291375	-0.720572	-0.467825	0.429198	0.252747
CANPARB_p41840-A	CPAR2_301660	290453	575346	504491	282920	726376	178480	1.0596e+06	950390	962520	281260	280184	245389	+	3	3	3	11.1	11.1	11.1	47.186	0	23.787	18673000	23	3	1.71855	0.00231147	-1.1172	-1.32342	-1.88134	0.206219	-0.55792
CANPARB_p41850-A	CPAR2_301670	496820	427200	458150	460920	490920	609310	769180	544450	589010	524000	576370	587290		5	5	5	12.6	12.6	12.6	52.429	0	14.316	21917000	25	9	1.0901	0.0102358	-0.461068	-0.285393	-0.172979	-0.175674	0.112415
CANPARB_p41890-A	CPAR2_301710	1.1155e+06	1.3934e+06	1.0665e+06	1188600	1.2398e+06	1.8332e+06	2.0735e+06	1995301	2.2513e+06	1.3204e+06	1.3249e+06	1.3523e+06	+	7	7	7	31.5	31.5	31.5	32.32	0	54.926	57718000	16	51	2.24937	0.000843403	-0.821844	-0.568553	-0.660814	-0.253291	-0.0922612
CANPARB_p41950-A	CPAR2_301770	5006097	4.6805e+06	4.7882e+06	15802010	16552995	13863999	8085102	7.1651e+06	7.8534e+06	18100996	14189007	14222004	+	40	40	40	74.6	74.6	74.6	56.913	0	323.31	1754700000	29	1114	6.21546	0	-0.674575	1.00037	1.00949	-1.67494	0.009117
CANPARB_p42060-A	CPAR2_403980	1878101	2214100	297843	2.0547e+06	2.0002e+06	1.9162e+06	174678	4.4292e+06	2.6301e+06	2.0618e+06	2.0902e+06	268587		3	3	3	52.4	52.4	52.4	14.179	0	17.426	36444000	5	22	0.0445997	0.865633	-0.720554	-0.276793	-0.710552	-0.443762	-0.433759
CANPARB_p42070-A	CPAR2_403990	1.5894e+06	1.2084e+06	1.5688e+06	589060	627210	1611001	1.1072e+06	1.2298e+06	1.4246e+06	924029	1.1011e+06	1.1292e+06		8	8	8	21.8	21.8	21.8	69.155	0	35.987	61385000	26	65	0.634282	0.0464648	0.215164	-0.411936	-0.254013	0.6271	0.157923
CANPARB_p42110-A	CPAR2_404030	2015501	507361	938511	881390	278036	799110	985431	721970	866250	710630	680990	605010		2	2	2	3.3	3.3	3.3	64.469	0.0086627	3.2686	12640000	27	15	0.256116	0.257996	0.427528	-0.394042	-0.366249	0.82157	0.0277925
CANPARB_p42120-A	CPAR2_404040	1.712e+06	1611001	1.4637e+06	2.5892e+06	2.2307e+06	1.8636e+06	1.7841e+06	1.6666e+06	1.6797e+06	1.915e+06	1.7882e+06	1.7714e+06	+	6	6	6	22.2	22.2	22.2	40.629	0	14.873	60041000	13	14	1.80648	0.0019306	-0.10004	0.381533	0.0936826	-0.481573	-0.28785
CANPARB_p42170-A	CPAR2_404090	638280	558620	1880700	1.6169e+06	6185804	4.8547e+06	265120	229030	343010	478110	542680	449700	+	9	9	9	26.8	26.8	26.8	54.241	0	68.699	49260000	21	26	2.89125	0.000405616	1.87823	3.91833	0.812721	-2.0401	-3.10561
CANPARB_p42180-A	CPAR2_404100	355392	152184	2.618e+06	2.9546e+06	581560	5992096	240276	1903599	1.9285e+06	324629	2778499	2.7756e+06		2	2	2	3.3	3.3	3.3	60.202	0.0091842	3.242	17312000	22	15	0.22414	0.304352	-0.381748	1.22634	0.529634	-1.60809	-0.696709
CANPARB_p42240-A	CPAR2_404160	1.2051e+06	1.5391e+06	1.1018e+06	1.2472e+06	1.3298e+06	1028000	999511	1.1584e+06	1.4537e+06	1.2018e+06	1.2726e+06	1.307e+06		6	6	6	16.3	16.3	16.3	68.899	0	25.203	41934000	36	13	0.0373459	0.889638	0.0907166	-0.00264321	0.0662784	0.0933597	0.0689216
CANPARB_p42300-A	CPAR2_404220	8878605	7724602	8799899	6395600	7.4192e+06	7.7075e+06	8976900	8703104	9077196	7.2331e+06	8167105	8559305	+	42	42	42	50.6	50.6	50.6	113.48	0	323.31	918030000	52	691	1.4051	0.00452302	-0.0749223	-0.314095	-0.159329	0.239172	0.154766
CANPARB_p42320-A	CPAR2_404240	16874002	14859994	15970007	3.3824e+06	4958598	2094600	16772004	12184999	19142010	871200	1.2436e+06	1.1368e+06	+	11	11	11	59.8	59.8	59.8	23.929	0	323.31	591120000	14	249	5.4557	0	-0.011897	-2.20449	-3.88679	2.1926	-1.68229
CANPARB_p42330-A	CPAR2_404250	3.8006e+06	3.7156e+06	4.0872e+06	2.7802e+06	3.2874e+06	2.5419e+06	3.236e+06	3450601	3.4745e+06	3.5167e+06	3.6382e+06	3.5015e+06	+	9	9	9	25.7	25.7	25.7	63.132	0	76.984	183200000	24	93	2.23421	0.000859951	0.19149	-0.239056	0.0686635	0.430546	0.307719
CANPARB_p42350-A	CPAR2_404270	2.0428e+06	1.6584e+06	1.8389e+06	1.1484e+06	1.3661e+06	1.455e+06	2.1528e+06	2.1648e+06	1.9502e+06	1.1749e+06	1.3287e+06	1.4718e+06	+	26	26	26	39.4	39.4	39.4	95.416	0	127.37	239410000	54	174	2.98872	0.00038126	-0.178048	-0.659002	-0.656859	0.480954	0.00214303
CANPARB_p42370-A	CPAR2_404290	1.1194e+06	903560	941780	155381	627159	313413	187577	460690	475026	485130	193415	359896	+	5	5	5	20	20	20	38.223	0	13.031	21384000	11	11	1.20316	0.00738248	1.40017	-0.0355482	-0.113315	1.43572	-0.077767
CANPARB_p42390-A	CPAR2_404310	11605993	10892005	11442000	10283996	11113996	8619195	6.3626e+06	6072396	5987899	6744196	6716603	6770398	+	29	28	28	95.3	90.6	90.6	36.176	0	323.31	1191500000	21	836	4.95594	4.96e-05	0.881487	0.704289	0.135082	0.177198	-0.569207
CANPARB_p42420-A	CPAR2_404340	3.7445e+06	3.2603e+06	3.8519e+06	2748300	2.968e+06	3.9524e+06	4399403	4331400	4249399	3.4968e+06	3.0017e+06	3.2408e+06	+	32	32	32	46.7	46.7	46.7	129.02	0	296.19	402710000	54	261	1.44823	0.00408201	-0.257727	-0.424919	-0.414423	0.167192	0.0104963
CANPARB_p42440-A	CPAR2_404360	2.6396e+06	3.3032e+06	3.4896e+06	1.4188e+06	1.1745e+06	2.4081e+06	2.5548e+06	3.3408e+06	2.9666e+06	2.329e+06	2.5595e+06	2.4365e+06	+	8	8	8	32.2	32.2	32.2	45.093	0	84.386	111450000	25	85	1.75134	0.00214079	0.0899602	-0.825333	-0.274836	0.915293	0.550496
CANPARB_p42470-A	CPAR2_404390	2.7796e+06	2665999	2.1672e+06	1997600	1942001	3122199	2750401	2.3343e+06	2.3075e+06	1.6891e+06	1.6408e+06	1.5362e+06	+	7	7	7	37	37	37	30.927	0	33.15	64287000	15	41	1.51571	0.00344919	0.0424234	-0.0659681	-0.603238	0.108391	-0.53727
CANPARB_p42480-A	CPAR2_404400	2176599	2.2384e+06	2.1126e+06	2.5087e+06	2.2623e+06	2.0022e+06	2979399	3.1057e+06	2.9264e+06	2.5331e+06	2.6334e+06	2.5781e+06	+	10	10	10	50	50	50	23.924	0	64.449	250560000	10	233	3.14517	0.000304498	-0.465215	-0.411929	-0.218576	-0.0532858	0.193352
CANPARB_p42560-A	CPAR2_404480	1.9554e+06	1.866e+06	1.2009e+06	972290	935600	985490	1.3772e+06	1.1916e+06	912540	815160	731330	793410	+	5	5	5	22.6	22.6	22.6	24.963	0	17.171	40478000	11	13	2.33577	0.000741313	0.528706	-0.266887	-0.573195	0.795592	-0.306309
CANPARB_p42610-A	CPAR2_404530	3.8631e+06	3842199	3.3584e+06	2.308e+06	2910700	2523900	3.7197e+06	5.1457e+06	4530499	2341300	1.9502e+06	2.4456e+06	+	13	13	13	55.6	55.6	55.6	27.806	0	70.437	136920000	13	86	3.31215	0.000288973	-0.275958	-0.790901	-0.991591	0.514943	-0.20069
CANPARB_p42780-A	CPAR2_404700	5591798	4795002	6687496	3809801	4.0828e+06	5655701	5.8253e+06	6906596	6682096	4517502	5.1481e+06	5.4788e+06	+	11	11	11	58	58	58	22.127	0	114.33	275140000	7	154	1.12298	0.00919011	-0.185271	-0.518985	-0.358312	0.333714	0.160673
CANPARB_p42810-A	CPAR2_404730	382836	2176599	2.0536e+06	460435	2.6052e+06	382830	186234	295961	1.2786e+06	379016	219570	181481		3	3	3	54.3	54.3	54.3	17.97	0.0017123	4.1335	35086000	5	4	0.637884	0.045856	1.38949	0.969729	-1.17456	0.419761	-2.14429
CANPARB_p42890-A	CPAR2_404810	7.5988e+06	7.2378e+06	7275297	4832001	5.3384e+06	6.3189e+06	9136505	8720900	8777404	6192096	6.4491e+06	7.1107e+06	+	12	12	12	56.2	56.2	56.2	24.053	0	172.6	388290000	12	286	3.35299	0.000286822	-0.268491	-0.691783	-0.431322	0.423292	0.260461
CANPARB_p42920-A	CPAR2_404840	73852016	65432016	67426976	59676984	51142008	57766032	78376040	70757968	78532040	58887988	53044992	55158984	+	17	17	17	76.5	76.5	76.5	21.858	0	323.31	4183600000	11	891	3.07881	0.000323777	-0.139304	-0.433443	-0.446277	0.294139	-0.012834
CANPARB_p42970-A	CPAR2_404890	32090994	28936986	34381008	28700004	28545006	31964008	41063988	41509004	40311988	32012982	32842984	31431012	+	13	13	13	69.7	69.7	69.7	17.697	0	323.31	2526100000	9	549	3.30206	0.000286792	-0.365112	-0.462047	-0.351896	0.0969356	0.110151
CANPARB_p43020-A	CPAR2_404940	4.6006e+06	3.7456e+06	4.6722e+06	4.8757e+06	5363403	6.5124e+06	5632301	6332397	6024800	5.6336e+06	5827599	6210896	+	24	24	22	52.6	52.6	49.5	69.538	0	263.94	570600000	31	524	1.79653	0.00198115	-0.466603	-0.102864	-0.0256822	-0.363739	0.077182
CANPARB_p43080-A	CPAR2_405000	1.8572e+06	1.6623e+06	1.755e+06	594560	649910	616040	1.3185e+06	1.1141e+06	1.1556e+06	584100	683170	627050	+	8	8	8	21.3	21.3	21.3	45.961	0	80.317	71209000	25	54	6.79067	0	0.555774	-0.947562	-0.92158	1.50334	0.0259815
CANPARB_p43090-A	CPAR2_405010	2403801	2.2899e+06	2.1772e+06	2.1478e+06	1.873e+06	2.6145e+06	2.9865e+06	2.7708e+06	2855501	2.9044e+06	2.7138e+06	2.838e+06	+	15	15	15	44.7	44.7	44.7	42.929	0	139.93	253910000	19	202	1.90342	0.00161572	-0.325983	-0.376321	-0.0264731	0.0503381	0.349848
CANPARB_p43160-A	CPAR2_405080	778130	1.0745e+06	1.1603e+06	642800	945190	749360	1.7157e+06	1.7612e+06	1703001	725100	885100	980530	+	7	7	7	25.9	25.9	25.9	42.242	0	30.049	59830000	25	28	2.8776	0.000401855	-0.781757	-1.14805	-0.999565	0.366294	0.148486
CANPARB_p43220-A	CPAR2_405140	16605996	15390003	16512995	4.8832e+06	5333401	6.5196e+06	14813995	14555000	14512996	7.497e+06	7192904	6.9437e+06	+	41	41	41	66.6	66.6	66.6	79.076	0	323.31	1872300000	37	1058	6.41481	0	0.144623	-1.39066	-1.02036	1.53528	0.370302
CANPARB_p43230-A	CPAR2_405150	2.6974e+06	2.897e+06	2.8253e+06	1.1541e+06	1.2348e+06	2.5294e+06	2.4472e+06	2.4881e+06	2815901	1.3573e+06	1.3749e+06	1.8972e+06	+	6	6	6	27	27	27	36.569	0	49.852	118520000	14	70	1.63108	0.00276529	0.119349	-0.656261	-0.743594	0.775609	-0.0873335
CANPARB_p43240-A	CPAR2_405160	5710700	4.9219e+06	5.5932e+06	5991296	6.26e+06	5.4575e+06	6.1047e+06	6255098	5938798	5.0843e+06	5186897	5.1713e+06	+	12	12	12	41	41	41	39.987	0	91.876	249350000	15	216	1.71883	0.00230974	-0.173443	-0.0472666	-0.244827	-0.126176	-0.19756
CANPARB_p43250-A	CPAR2_405170	1.0212e+06	961770	926801	668750	607050	274880	892020	568680	1.0024e+06	965180	596650	651490		5	5	5	15.9	15.9	15.9	39.485	0	22.598	31139000	18	25	0.916563	0.017386	0.24043	-0.667574	-0.154263	0.908004	0.513311
CANPARB_p43260-A	CPAR2_405180	2523800	1.9989e+06	1.7422e+06	1.7518e+06	1.0392e+06	1.2993e+06	2.5526e+06	1.666e+06	1.4369e+06	1.1908e+06	1.1158e+06	979140	+	3	3	3	24.5	24.5	24.5	25.597	0	8.1101	31792000	13	12	1.5186	0.00342205	0.147636	-0.467449	-0.783437	0.615085	-0.315988
CANPARB_p43310-A	CPAR2_405230	2.4942e+06	2.4176e+06	2.484e+06	2.3778e+06	2.5145e+06	5.128e+06	2.2563e+06	4.1786e+06	2.9257e+06	3221001	3120899	2.8036e+06		3	3	3	30.9	30.9	30.9	20.613	0	20.32	53989000	11	28	0.162883	0.426063	-0.339895	0.0982525	-0.0335392	-0.438148	-0.131792
CANPARB_p43380-A	CPAR2_405300	283837	204641	419588	173541	3.2818e+06	3.4745e+06	263205	594840	1.3241e+06	10075999	9049995	10805004	+	4	4	4	0.8	0.8	0.8	470.89	0.0005872	4.6143	79981000	234	11	1.98588	0.00142111	-1.26488	1.66708	3.77782	-2.93195	2.11075
CANPARB_p43390-A	CPAR2_405310	30688014	31678020	33589984	35643020	36192996	34146992	50172012	41161988	47083992	35588024	35792996	38023988	+	11	11	11	60.3	60.3	60.3	16.213	0	119.42	1756400000	10	503	3.30999	0.000288425	-0.528586	-0.385199	-0.339353	-0.143388	0.0458458
CANPARB_p43410-A	CPAR2_405330	24328986	23798006	23006008	25038988	24624006	30035992	30153006	23265998	28531010	24425994	24459990	27226016		12	12	12	48.9	48.9	48.9	20.714	0	191.32	1893100000	10	609	0.42851	0.111836	-0.204225	-0.0401829	-0.10662	-0.164042	-0.0664375
CANPARB_p43430-A	CPAR2_405350	3.1041e+06	2.9517e+06	2.8324e+06	2.8308e+06	2854901	1.8771e+06	6876002	3.5927e+06	3.4809e+06	2.5502e+06	2.6846e+06	2447099	+	3	3	3	15.8	15.8	15.8	22.483	0	7.0531	54623000	9	10	1.29448	0.00587792	-0.650261	-0.883231	-0.860689	0.23297	0.0225417
CANPARB_p43590-A	CPAR2_405510	7.2011e+06	7.2368e+06	6083300	2.6089e+06	4612701	10304002	4.1032e+06	3.7128e+06	3.2472e+06	3.9189e+06	2.6192e+06	4540801		3	3	3	19.3	19.3	19.3	18.268	0	29.287	119180000	6	66	0.673908	0.039954	0.891346	0.663695	0.002046	0.227651	-0.661649
CANPARB_p43600-A	CPAR2_405520	392456	765880	776390	586740	553620	703040	197020	385960	282267	288840	97159.4	599030		4	4	4	14.4	14.4	14.4	26.026	0	11.467	17139000	10	13	0.871482	0.0199841	1.16095	1.09119	0.187056	0.06976	-0.90413
CANPARB_p43660-A	CPAR2_405560	18234012	20005996	18220998	16561006	14509006	16570993	21405986	20169990	21481994	16272006	16652010	16777992	+	12	12	12	61.3	61.3	61.3	20.585	0	282.61	1105100000	11	407	3.27499	0.000288355	-0.159424	-0.404475	-0.343375	0.245051	0.0611004
CANPARB_p43670-A	CPAR2_405570	28035014	21165998	23690990	25564988	24268014	23490014	33601000	26997014	30152010	22467988	23580996	27218998		9	9	9	39.2	39.2	39.2	14.328	0	174.54	1106500000	2	402	1.07116	0.0108312	-0.316138	-0.307632	-0.308715	-0.00850566	-0.00108329
CANPARB_p43680-A	CPAR2_405580	598390	1.5389e+06	840410	583160	931840	791050	633150	850090	634290	576910	383450	347640	+	3	3	3	6.3	6.3	6.3	125.19	0	10.027	12481000	60	5	1.1129	0.00950128	0.491817	0.123042	-0.695019	0.368775	-0.818061
CANPARB_p43700-A	CPAR2_405600	4856498	3803299	4.9366e+06	2.7181e+06	3.0651e+06	2.9816e+06	4934597	4910998	4414499	3.6638e+06	3.8569e+06	3.8438e+06	+	13	13	13	78.1	78.1	78.1	22.791	0	145.19	358410000	12	245	3.28327	0.000290503	-0.068759	-0.70219	-0.327449	0.633431	0.374741
CANPARB_p43730-A	CPAR2_405630	1.9191e+06	1.0255e+06	886240	330502	400690	207894	1.1059e+06	1.2255e+06	750610	686710	238082	858580	+	6	6	6	23.9	23.9	23.9	34.115	0	23.592	37152000	17	17	1.69837	0.00244782	0.313789	-1.71454	-0.789264	2.02833	0.925278
CANPARB_p43740-A	CPAR2_405640	2.2648e+06	1.6175e+06	1.2164e+06	670380	556210	468080	1.2869e+06	1.3581e+06	1312900	519660	502910	507840	+	6	6	6	25.7	25.7	25.7	31.056	0	32.952	49629000	12	31	4.10568	0.000282609	0.365394	-1.22373	-1.37082	1.58912	-0.147086
CANPARB_p43780-A	CPAR2_405680	42139016	38245976	35530996	46094028	38521984	44124972	63404976	49257000	55982032	55800996	49509992	52983032	+	11	11	11	52.9	52.9	52.9	28.677	0	215.19	3054800000	11	721	2.39141	0.000669281	-0.540901	-0.38951	-0.0913743	-0.151392	0.298135
CANPARB_p43880-A	CPAR2_405780	5533999	5289499	5279299	6867998	7.0062e+06	5437700	4.3519e+06	4.3058e+06	4065899	4.9882e+06	4.8063e+06	4690103	+	17	17	17	46	46	46	63.484	0	323.31	558760000	29	470	3.00335	0.000370732	0.339805	0.601983	0.187014	-0.262178	-0.41497
CANPARB_p43910-A	CPAR2_405810	37093004	34909020	37242976	82744944	90741000	79620960	13686997	13414004	12537002	44835984	42709988	40403976	+	57	57	56	76.5	76.5	74.9	74.982	0	323.31	9035200000	34	3124	9.1903	0	1.46261	2.67479	1.69062	-1.21218	-0.984167
CANPARB_p43980-A	CPAR2_405890	2.5786e+06	2426500	2.2369e+06	1.415e+06	1871201	4.9269e+06	225690	1.996e+06	2.0567e+06	1.4817e+06	1.9003e+06	318734		9	9	9	16.2	16.2	16.2	78.95	0	30.866	44645000	35	9	0.388633	0.134975	0.759321	0.940859	-0.209256	-0.181539	-1.15012
CANPARB_p44040-A	CPAR2_405950	1.7443e+06	1.6456e+06	1.6334e+06	715370	700740	1418400	1.3026e+06	1.0925e+06	1.436e+06	1.2769e+06	1.0963e+06	1.15e+06	+	4	4	4	19.7	19.7	19.7	35.744	0	40.763	42048000	9	45	1.3526	0.0051283	0.390876	-0.43466	-0.120873	0.825536	0.313786
CANPARB_p44060-A	CPAR2_405970	2.4903e+06	2.4749e+06	2.349e+06	1.631e+06	1.8047e+06	2.5329e+06	3.6182e+06	3258599	3423600	2.5989e+06	2.9201e+06	2.9127e+06	+	22	22	22	37.9	37.9	37.9	82.368	0	185.84	312770000	37	320	2.48321	0.000585366	-0.493927	-0.787236	-0.288804	0.293309	0.498432
CANPARB_p44130-A	CPAR2_406040	6.2406e+06	5.5254e+06	7.6402e+06	4902500	5.5219e+06	7632800	7076901	6974903	7602104	6432198	7289498	8390305		20	20	20	66.3	66.3	66.3	48.158	0	323.31	632230000	27	542	0.451784	0.100753	-0.15811	-0.262053	0.0302022	0.103943	0.292255
CANPARB_p44140-A	CPAR2_406050	2.6572e+06	2.2338e+06	2.5208e+06	1.1205e+06	1.1303e+06	1.2507e+06	5822901	5.7097e+06	5.6845e+06	2.1289e+06	1.9032e+06	2.01e+06	+	17	17	17	52	52	52	48.177	0	323.31	361930000	24	242	8.1017	0	-1.21595	-2.2978	-1.51072	1.08185	0.787077
CANPARB_p44170-A	CPAR2_406080	1.6267e+06	1.3921e+06	1.4328e+06	1.3e+06	1.3107e+06	1.0144e+06	1.3061e+06	1.5343e+06	1.2938e+06	1.2303e+06	1249200	1.3252e+06		4	4	4	41	41	41	18.521	0	12.265	39656000	8	9	0.909634	0.0177746	0.106716	-0.189587	-0.119825	0.296303	0.0697623
CANPARB_p44190-A	CPAR2_406100	4533303	4.1195e+06	3.7698e+06	729240	813290	1688400	1.1148e+06	552150	521150	1.0838e+06	522340	496880	+	12	12	12	35.2	35.2	35.2	36.767	0	200.03	129460000	17	83	2.94663	0.0003968	2.50522	0.56227	-0.0572167	1.94295	-0.619487
CANPARB_p44240-A	CPAR2_406150	25209986	20326994	21095988	27297018	23681000	25270986	30362982	23975008	25747984	27124986	24314998	24715002		34	34	34	65.6	65.6	65.6	43.874	0	323.31	4064400000	20	1899	0.73934	0.0313798	-0.265313	-0.0708311	-0.072611	-0.194482	-0.00177991
CANPARB_p44260-A	CPAR2_406170	4.935e+06	4463897	4700401	2.19e+06	2.2799e+06	3438001	4.1909e+06	3.2728e+06	3.7281e+06	4186000	3367202	2977501	+	10	10	10	77	77	77	13.118	0	100.04	203050000	6	180	1.83823	0.0018209	0.333181	-0.501075	-0.0878405	0.834257	0.413235
CANPARB_p44300-A	CPAR2_406210	2111901	2714199	1.5364e+06	957840	851520	2.644e+06	6.0129e+06	6576600	5091197	1.2852e+06	2.2369e+06	1.7303e+06	+	9	9	9	79.8	79.8	79.8	12.518	0	103.29	192050000	7	114	2.25773	0.000842627	-1.47451	-1.98921	-1.75113	0.514699	0.238083
CANPARB_p44320-A	CPAR2_406230	4.2254e+06	4685399	4.1858e+06	4.6769e+06	5597101	5443303	3.6237e+06	4.2436e+06	5.0732e+06	2793800	3721999	4.744e+06		5	5	5	14.2	14.2	14.2	52.635	0	12.357	69980000	24	37	0.796408	0.0255805	0.0172993	0.280461	-0.200711	-0.263162	-0.481173
CANPARB_p44330-A	CPAR2_406240	2556401	2.5191e+06	3.0418e+06	1.1248e+06	1.2694e+06	1.8186e+06	5165997	4.9631e+06	5095601	5068899	5.3829e+06	5696298	+	29	29	29	55.6	55.6	55.6	74.549	0	248.45	474140000	31	322	5.19244	1.85e-05	-0.907342	-1.85356	0.0849511	0.946221	1.93851
CANPARB_p44470-A	CPAR2_406380	5044898	5513901	6.2606e+06	4.1147e+06	4514099	3979901	5.6355e+06	6246396	5856601	4646198	4644202	4.2626e+06	+	14	14	14	49	49	49	46.717	0	120.13	249330000	20	153	2.95143	0.000398714	-0.076758	-0.492465	-0.388272	0.415707	0.104193
CANPARB_p44480-A	CPAR2_406390	2.2201e+06	1.9068e+06	1.8675e+06	809800	852040	908280	2.8414e+06	2.8965e+06	2893098	1908899	1827301	1.9445e+06	+	17	17	17	36.3	36.3	36.3	59.551	0	104.84	168530000	32	109	7.40448	0	-0.525912	-1.74769	-0.603459	1.22178	1.14423
CANPARB_p44500-A	CPAR2_406410	683230	688940	627080	537940	448790	821830	2.4321e+06	2.3033e+06	2.6574e+06	1282700	1.5195e+06	1578299	+	13	13	13	56.2	56.2	56.2	35.504	0	77.558	113080000	21	83	4.71138	0.000207407	-1.88666	-2.03128	-0.755025	0.144617	1.27625
CANPARB_p44520-A	CPAR2_406430	947200	614570	30509	92204024	94744040	78641960	42955	122550	7193.9	106150032	83856024	90449952	+	24	24	24	69.2	69.2	69.2	31.227	0	323.31	4282000000	19	962	4.23907	0.000222874	3.20476	10.5867	10.6653	-7.38196	0.0785735
CANPARB_p44530-A	CPAR2_406440	3.9099e+06	4.0277e+06	2.239e+06	541070016	582059904	421049888	88346	389730	415050	407470240	373750176	391880192	+	34	34	34	81	81	81	38.68	0	323.31	18249000000	19	1735	7.00572	0	3.51025	10.7557	10.3592	-7.24544	-0.396514
CANPARB_p44540-A	CPAR2_406450	4.7555e+06	3.7224e+06	1.077e+06	206429888	210499904	206839936	132230	1.1308e+06	98107.1	153539904	128510008	140349936	+	34	34	34	82.9	82.9	82.9	54.994	0	323.31	8723200000	24	1340	4.87102	0.00011245	2.81143	8.84006	8.27765	-6.02863	-0.562404
CANPARB_p44570-A	CPAR2_406480	2.5117e+06	2.8803e+06	2.879e+06	669310	246730	787340	2.6263e+06	2.7598e+06	2.825e+06	942090	1.1757e+06	1.0633e+06	+	3	3	3	7.7	7.7	7.7	52.142	0	16.901	49919000	18	57	3.30667	0.000287879	0.010487	-2.26917	-1.36805	2.27966	0.90112
CANPARB_p44590-A	CPAR2_406500	8428205	8317698	8.3579e+06	7.3131e+06	7.6991e+06	9762406	16670998	17467992	18476996	10130001	9926601	10674999	+	11	11	11	62.6	62.6	62.6	19.402	0	52.341	468410000	7	188	4.92711	8.16e-05	-1.0676	-1.08664	-0.775778	0.0190436	0.310861
CANPARB_p44620-A	CPAR2_406530	5.8724e+06	6252196	6.2292e+06	3289100	3697799	4376297	6.7415e+06	6.7973e+06	6506901	5071500	5.2706e+06	5.8454e+06	+	15	15	15	73.5	73.5	73.5	28.248	0	293.54	410680000	17	331	3.84182	0.000264151	-0.127215	-0.818925	-0.308413	0.69171	0.510512
CANPARB_p44630-A	CPAR2_406540	1.4257e+06	1.0547e+06	1.4628e+06	1.0057e+06	721840	1.0184e+06	1.5835e+06	1.7611e+06	1.7046e+06	1.2626e+06	1.0323e+06	1.1807e+06	+	6	6	6	15.2	15.2	15.2	72.193	0	47.417	55058000	27	37	2.27743	0.000817043	-0.356688	-0.878755	-0.538793	0.522068	0.339962
CANPARB_p44640-A	CPAR2_406550	12757001	15710998	16671989	20196006	21306010	15510005	4253401	5067298	4.7028e+06	12547996	15640990	14758009	+	13	13	13	46.3	46.3	46.3	37.407	0	292.87	520010000	18	194	5.29704	0	1.68656	2.02342	1.61471	-0.33686	-0.408709
CANPARB_p44670-A	CPAR2_406580	829440	823450	802450	1.0524e+06	1.0223e+06	1.0702e+06	651830	855440	634270	741700	630170	173485		6	6	6	16.7	16.7	16.7	53.975	0	19.577	17867000	25	4	0.880098	0.0194577	0.197274	0.554365	-0.470711	-0.357091	-1.02508
CANPARB_p44690-A	CPAR2_406600	894850	768100	836840	848180	735940	728240	1.4999e+06	1.1341e+06	1.4436e+06	1.2398e+06	1.2038e+06	1.2796e+06	+	5	5	5	23	23	23	27.794	0	28.845	51512000	13	69	3.7348	0.000258929	-0.705914	-0.818354	-0.131177	0.11244	0.687177
CANPARB_p44750-A	CPAR2_406660	1.7218e+06	1.2128e+06	1.3962e+06	1.0144e+06	979860	915870	1.7409e+06	1367600	1.054e+06	654440	646860	799000	+	6	6	6	22.6	22.6	22.6	42.614	0	35.384	63760000	19	15	2.61232	0.000520509	0.0571831	-0.516367	-0.986855	0.57355	-0.470488
CANPARB_p44800-A	CPAR2_406710	2070999	1.4841e+06	1.57e+06	1.4152e+06	1.5912e+06	1.6635e+06	1.0371e+06	999890	907230	985960	891090	937620	+	3	3	3	11.7	11.7	11.7	75.42	0.00060314	5.3043	23962000	28	14	3.64526	0.000277056	0.799694	0.665507	-0.06492	0.134188	-0.730427
CANPARB_p44820-A	CPAR2_406730	5995702	5.5752e+06	5.1429e+06	3.8287e+06	3667598	6171199	7513397	8.0039e+06	7615604	4.9612e+06	5172503	5615898	+	14	14	14	64	64	64	33.93	0	145.45	335330000	15	182	1.876	0.00169214	-0.468906	-0.759197	-0.554631	0.290291	0.204566
CANPARB_p44860-A	CPAR2_406770	680310	226029	556420	231980	150374	244979	246658	215432	253003	357898	149498	241437		2	2	2	6.7	6.7	6.7	44.522	0	6.4784	11069000	14	3	0.810374	0.024394	1.03249	-0.188899	0.0665143	1.22139	0.255413
CANPARB_p44960-A;CANPARB_p44880-A	CPAR2_406790;CPAR2_406850	3407002	3705698	3.9237e+06	2.227e+06	2713600	2449099	3.3381e+06	3259702	3.2196e+06	2.399e+06	2796801	2890399	+	14	14	14	60	60	60	35.184	0	216.69	226370000	19	178	3.02308	0.000361248	0.168857	-0.409826	-0.279879	0.578682	0.129946
CANPARB_p44930-A	CPAR2_406820	108660	126840	99201	4.1843e+06	2.2129e+06	4.1448e+06	371060	52203	64863	11512999	9947595	9977797	+	9	9	9	46.3	46.3	46.3	21.823	0	119.58	171830000	10	148	4.81967	0.000108949	-0.54438	4.43275	6.00913	-4.97713	1.57638
CANPARB_p44940-A;CANPARB_p44900-A	CPAR2_406810;CPAR2_406830	1.0638e+06	1.024e+06	812340	3.8774e+06	3.5899e+06	19865990	5990900	3886298	5570400	20780008	19063012	22686000	+	8	8	8	46	46	46	21.62	0	139.41	214870000	7	135	3.26946	0.000286765	-2.41319	0.823277	2.01714	-3.23646	1.19387
CANPARB_p45030-A	CPAR2_406910	776530	876251	871850	1.0867e+06	1.5631e+06	1.2317e+06	2.1991e+06	2.3683e+06	1.1099e+06	650180	685180	743310	+	4	4	4	24.4	24.4	24.4	25.393	0	19.952	21422000	9	9	2.36327	0.000709257	-1.16913	-0.54859	-1.44954	-0.620542	-0.900954
CANPARB_p45040-A	CPAR2_406920	2.1297e+06	2.2553e+06	2.3211e+06	1.5255e+06	2.1939e+06	2365700	2.3095e+06	2.1542e+06	2.3739e+06	1.335e+06	1.6091e+06	1.9434e+06		15	15	15	23.3	23.3	23.3	89.316	0	57.551	125570000	41	49	1.08021	0.010535	-0.0280162	-0.168209	-0.484393	0.140193	-0.316184
CANPARB_p45210-A	CPAR2_407090	355708	304898	277826	236419	270979	187059	434830	616543	617010	435722	312238	417545	+	4	4	4	12.9	12.9	12.9	45.602	0	9.2014	12230000	23	2	2.72251	0.000472993	-0.830126	-1.26449	-0.517495	0.434369	0.746999
CANPARB_p45220-A	CPAR2_407100	1.4662e+06	1.4301e+06	1.3783e+06	1.18e+06	1.1225e+06	1.5973e+06	1.0229e+06	1.0792e+06	980590	1.1507e+06	1272700	1.2392e+06	+	9	9	9	36.9	36.9	36.9	28.733	0	50.217	96220000	14	86	1.57455	0.00303288	0.4716	0.339211	0.248679	0.13239	-0.0905315
CANPARB_p45290-A	CPAR2_407170	3949902	3.7364e+06	4386898	2.6118e+06	2.8033e+06	1.4913e+06	2.6403e+06	2560900	2.6531e+06	1.6874e+06	1.9243e+06	2.0682e+06	+	12	12	12	33.9	33.9	33.9	41.405	0	188.69	240150000	23	195	2.24968	0.000844444	0.620254	-0.185548	-0.467617	0.805802	-0.282068
CANPARB_p45310-A	CPAR2_407190	8521300	9090298	8836202	3.0176e+06	3.1072e+06	2.5384e+06	6.7435e+06	6453399	6490002	2744299	2.3642e+06	2562600	+	16	16	16	48.2	48.2	48.2	49.954	0	166.03	408390000	24	244	7.3979	0	0.425912	-1.18426	-1.35973	1.61018	-0.175467
CANPARB_p45320-A	CPAR2_407200	4.3607e+06	7.0147e+06	8428394	137114	171459	146028	273948	148338	299648	812200	744678	297093	+	7	7	7	8.1	8.1	8.1	165.77	0	33.787	66611000	67	11	5.02682	5.13e-05	4.77777	-0.667266	1.36068	5.44503	2.02795
CANPARB_p45390-A	CPAR2_407270	2.8086e+06	2936799	3.3588e+06	5200802	6.186e+06	5.3143e+06	429640	401450	461900	3.8579e+06	5176402	6.3518e+06	+	19	19	19	51.2	51.2	51.2	47.929	0	117.98	210990000	23	182	7.12929	0	2.81582	3.69116	3.57285	-0.87534	-0.118315
CANPARB_p45400-A	CPAR2_407280	4490302	3.9941e+06	4388702	8818405	5.337e+06	7087997	1.5262e+06	1.5451e+06	1.48e+06	19213992	13090003	20628994	+	3	3	3	14.6	14.6	14.6	30.489	0	75.119	161570000	13	83	5.89793	0	1.50001	2.22266	3.53982	-0.722655	1.31715
CANPARB_p45480-A	CPAR2_407360	3.7379e+06	3.5257e+06	3.0393e+06	5434897	4.4654e+06	4.359e+06	2169999	2.065e+06	1.4511e+06	3.4418e+06	3288200	3.7923e+06	+	8	8	8	45	45	45	30.513	0	57.898	138260000	14	124	3.55748	0.000282744	0.857539	1.32639	0.887938	-0.468853	-0.438453
CANPARB_p45510-A	CPAR2_407390	1.4545e+06	1.2122e+06	1.3226e+06	1.4983e+06	1.5077e+06	1.4891e+06	2.4881e+06	1.5962e+06	1.5237e+06	1.2415e+06	1.1688e+06	1087300	+	3	3	3	19.7	19.7	19.7	29.992	0	27.613	26342000	14	25	1.52841	0.00336641	-0.491351	-0.319133	-0.681121	-0.172218	-0.361988
CANPARB_p45530-A	CPAR2_407410	23653998	26888016	23239990	8084001	12167002	11724001	14724995	17431010	14961002	14462010	10248002	9879494	+	11	11	11	45.4	45.4	45.4	39.203	0	323.31	1677100000	13	589	3.03543	0.000350993	0.647021	-0.559303	-0.445914	1.20632	0.11339
CANPARB_p45570-A	CPAR2_407450	1.2891e+06	298010	1.4773e+06	263687	1.7446e+06	308984	1.1501e+06	199660	229575	192896	168898	1.2617e+06		5	5	5	5	5	5	159.31	0	12.015	37936000	68	5	0.144754	0.474706	0.956293	0.55311	0.0397852	0.403183	-0.513324
CANPARB_p45610-A	CPAR2_407490	1.0224e+06	773460	913480	762420	951599	1.099e+06	1.3228e+06	1.1221e+06	1.42e+06	840049	862919	941920	+	3	3	3	20	20	20	29.331	0	14.7	30872000	14	23	1.56968	0.00307722	-0.51249	-0.458312	-0.547224	-0.0541785	-0.0889124
CANPARB_p45620-A	CPAR2_407500	2.4291e+06	1862400	1.4753e+06	2.4497e+06	2.0239e+06	3.3315e+06	1.8336e+06	2.4992e+06	1.9034e+06	2.816e+06	2.6341e+06	3.1576e+06		8	8	8	46.8	46.8	46.8	12.266	0	70.916	145720000	7	176	0.940126	0.016211	-0.112896	0.32375	0.464961	-0.436646	0.141211
CANPARB_p45640-A	CPAR2_407520	2.9704e+06	2.4902e+06	2.7678e+06	2.3615e+06	2.4581e+06	3.0064e+06	4.0405e+06	3.883e+06	3.754e+06	2.8585e+06	3.0096e+06	3.0342e+06	+	27	27	27	52.4	52.4	52.4	68.214	0	300.92	483780000	31	462	2.86403	0.000399386	-0.505047	-0.577384	-0.391481	0.0723366	0.185903
CANPARB_p45670-A	CPAR2_407550	13630999	15373999	14780992	15510005	15017996	14341998	21052996	19205002	19906004	15878007	15595996	15296005	+	8	8	8	43.7	43.7	43.7	13.909	0	95.407	1023900000	5	288	4.12518	0.000287293	-0.458431	-0.423149	-0.363317	-0.0352818	0.0598326
CANPARB_p45720-A	CPAR2_407610	1.336e+06	1.202e+06	1.2155e+06	1.6334e+06	1.6288e+06	1.9906e+06	716940	627260	679280	1.3547e+06	1.1157e+06	1.1209e+06	+	8	8	8	22.3	22.3	22.3	42.541	0	35.446	66356000	18	21	4.98702	5.04e-05	0.891398	1.37625	0.827667	-0.48485	-0.548581
CANPARB_p45840-A	CPAR2_407730	1.1091e+06	1.2231e+06	1.0711e+06	156767	1.3472e+06	1.3591e+06	1.2925e+06	944310	1.4618e+06	1.1118e+06	1.0812e+06	1.2485e+06		6	6	6	17.6	17.6	17.6	38.383	0	16.917	29484000	10	18	0.200968	0.344698	-0.120049	-0.369422	-0.103946	0.249373	0.265476
CANPARB_p45860-A	CPAR2_407750	2.2121e+06	1.4826e+06	2101201	1.7641e+06	1651400	1.3695e+06	2532199	2.6873e+06	2.8441e+06	1.1599e+06	1.1202e+06	1.0059e+06	+	10	10	10	24	24	24	84.155	0	32.636	85144000	31	27	3.55232	0.000280992	-0.476391	-0.752905	-1.29509	0.276514	-0.542186
CANPARB_p45880-A	CPAR2_407770	3.4876e+06	2.9124e+06	2.8452e+06	1.0221e+06	1.1626e+06	5.0845e+06	4983098	5342102	5.6767e+06	4.1559e+06	4869601	5800197	+	5	5	5	33.6	33.6	33.6	17.171	0	96.94	193430000	7	164	1.15623	0.00838765	-0.791467	-1.13838	-0.110143	0.346908	1.02823
CANPARB_p46000-A;CANPARB_p23610-A	CPAR2_109480;CPAR2_407890	27845002	22396012	19628000	27697004	25709004	29922992	35764992	28091000	31153994	31965994	26159004	27342996		28	28	28	80.7	80.7	80.7	29.674	0	323.31	3029200000	18	1321	1.0892	0.010261	-0.443426	-0.189261	-0.152695	-0.254166	0.0365655
CANPARB_p46010-A	CPAR2_407900	819610	334240	355000	223317	186640	260754	330210	252640	291070	274680	334408	353185	+	4	4	4	9.2	9.2	9.2	69.216	0	7.9077	9524400	28	4	1.1527	0.008497	0.787876	-0.381808	0.138945	1.16968	0.520753
CANPARB_p46120-A	CPAR2_700020	523751	277514	303555	390450	365770	255400	203599	393110	278912	1.8723e+06	513410	585800	+	8	8	8	27.9	27.9	27.9	33.296	0	26.918	17098000	18	18	1.17241	0.00803448	0.335433	0.208289	1.76282	0.127144	1.55453
CANPARB_p46140-A	CPAR2_700040	2.6499e+06	2.0675e+06	2289199	1.2937e+06	1.3295e+06	1103400	3791100	3.2927e+06	3.3669e+06	2576399	2.6031e+06	2.6466e+06	+	10	10	10	51.7	51.7	51.7	33.644	0	81.226	149420000	14	97	5.40334	0	-0.576813	-1.48767	-0.417234	0.910854	1.07043
CANPARB_p46170-A	CPAR2_700070	1.408e+06	1.0903e+06	1.0449e+06	317997	200049	263929	346250	212302	173906	244366	308818	252906	+	6	6	6	7.1	7.1	7.1	92.928	0	13.278	16493000	48	5	4.08114	0.000278075	2.27423	0.0943748	0.138194	2.17986	0.0438186
CANPARB_p46190-A	CPAR2_700090	2.0266e+06	2.3543e+06	2352899	1.973e+06	2.1233e+06	1.7828e+06	1.6835e+06	2.4045e+06	1.9092e+06	1.3162e+06	413363	1.6344e+06		4	4	4	26.6	26.6	26.6	28.137	0	33.486	40568000	11	16	1.01626	0.0127057	0.167131	-0.028694	-0.834127	0.195825	-0.805433
CANPARB_p46210-A	CPAR2_700110	14760000	5.7116e+06	12601994	175882	403850	352142	200179	169810	279042	198450	405860	548760	+	3	3	3	8.2	8.2	8.2	65.503	0	8.6857	56714000	20	5	4.78488	0.000166038	5.67125	0.52185	0.829123	5.1494	0.307273
CANPARB_p46240-A	CPAR2_700140	1.278e+06	1.3155e+06	1.5549e+06	879631	1.0426e+06	1.6635e+06	1533101	1875099	1.8427e+06	1.0445e+06	1.3293e+06	1.3148e+06		6	6	6	19.8	19.8	19.8	43.81	0	42.142	63400000	15	79	0.926879	0.0168882	-0.340011	-0.550298	-0.509491	0.210287	0.0408063
CANPARB_p46250-A	CPAR2_700150	2.7521e+06	2652099	2.388e+06	2259399	2158100	2.0305e+06	3.0588e+06	3.7243e+06	3.5243e+06	2.9696e+06	3.0389e+06	3.0793e+06	+	8	8	8	42.9	42.9	42.9	26.08	0	148.61	166610000	15	120	3.73812	0.00026009	-0.403578	-0.676757	-0.181677	0.273179	0.49508
CANPARB_p46270-A	CPAR2_700170	3.2271e+06	2.431e+06	2869200	2.3793e+06	2.3881e+06	3.2842e+06	3.3519e+06	3130602	2.8563e+06	2501801	2.234e+06	2.5783e+06		5	5	5	20.8	20.8	20.8	34.839	0	25.331	98906000	12	63	0.684012	0.0384746	-0.131149	-0.213963	-0.352557	0.0828135	-0.138595
CANPARB_p46290-A	CPAR2_700190	5106398	5825103	5626503	4384202	4669099	3.3478e+06	5.5188e+06	6.4299e+06	5.2588e+06	4.487e+06	4641299	4911998	+	17	17	17	52	52	52	50.29	0	164.26	338820000	21	233	1.68774	0.0024829	-0.0555089	-0.47257	-0.293464	0.417061	0.179106
CANPARB_p46300-A	CPAR2_700200	949310	909220	957411	492970	489930	531210	1.1515e+06	1.1367e+06	1.1028e+06	761870	693860	802740	+	5	5	5	23.2	23.2	23.2	37.638	0	37.688	41380000	17	36	6.81022	0	-0.268094	-1.16324	-0.586366	0.895147	0.576875
CANPARB_p46310-A	CPAR2_700210	2.5459e+06	3.1884e+06	2720299	2.843e+06	3212402	2.5765e+06	2.6527e+06	2.5353e+06	3283400	278174	2569701	2.7362e+06		2	2	2	36.1	36.1	36.1	10.661	0	7.377	31236000	4	20	0.411311	0.12117	-0.00286394	0.0270782	-0.601282	-0.0299421	-0.628361
CANPARB_p46330-A	CPAR2_700230	539990	610710	562600	512360	531380	574770	475080	478050	461050	209882	444290	442770		5	5	5	10.5	10.5	10.5	62.933	0	15.126	23355000	31	6	1.04886	0.0115777	0.276812	0.194701	-0.366477	0.0821109	-0.561178
CANPARB_p46350-A	CPAR2_700250	1.2381e+06	1.265e+06	1.9756e+06	907960	1.0198e+06	1.0563e+06	1.3197e+06	1.3252e+06	1.4447e+06	1.2003e+06	1.4457e+06	1.3532e+06	+	4	4	4	15.7	15.7	15.7	39.881	0	13.867	37851000	23	13	1.27597	0.00609253	0.13112	-0.454684	-0.032249	0.585805	0.422435
CANPARB_p46390-A	CPAR2_700290	9727003	6.8212e+06	7.2601e+06	12272999	16024997	10948006	3.2764e+06	2.9564e+06	2902300	10276996	6468296	7.892e+06	+	6	6	6	51.5	51.5	51.5	15.624	0	169.59	324000000	6	193	4.14354	0.000289694	1.38197	2.10305	1.43135	-0.721081	-0.671702
CANPARB_p46400-A	CPAR2_700300	274750	339362	223590	2371901	3675000	2.4028e+06	285660	189270	189510	1.9637e+06	1.7114e+06	576540	+	3	3	3	26.9	26.9	26.9	15.143	0	13.763	21922000	6	25	3.92425	0.00027451	0.334298	3.66869	2.67781	-3.33439	-0.990881
CANPARB_p46440-A	CPAR2_700340	5077303	4.7118e+06	5.6837e+06	1.153e+06	935180	1.0355e+06	2.7172e+06	2385600	3.0221e+06	1760201	1.2533e+06	1.2105e+06	+	22	22	22	60.6	60.6	60.6	56.823	0	218.34	273690000	31	159	5.57937	0	0.929312	-1.3791	-0.94374	2.30842	0.435364
CANPARB_p46460-A	CPAR2_700360	2.0655e+06	1.9138e+06	2179101	5.3111e+06	6839501	5636301	3.0643e+06	2780601	2.8373e+06	1.725e+06	1.9527e+06	2.351e+06	+	5	5	5	41.1	41.1	41.1	11.508	0	53.628	101740000	4	79	5.17622	1.82e-05	-0.495505	1.03468	-0.526214	-1.53019	-1.5609
CANPARB_p46480-A	CPAR2_700380	24153010	21321000	21792998	21076000	17642010	18434004	34651980	27745014	30881990	24248002	20848004	19305990	+	50	15	15	74.2	22.9	22.9	69.872	0	323.31	2369100000	33	843	2.77148	0.000464286	-0.471653	-0.706748	-0.534447	0.235095	0.172301
CANPARB_p46570-A	CPAR2_700470	2.7975e+06	2.7579e+06	2.8803e+06	3.5717e+06	3717401	4.1153e+06	1.4819e+06	1.3014e+06	1.612e+06	2550999	2.3965e+06	2.5952e+06	+	8	8	8	40.7	40.7	40.7	25.875	0	37.167	106750000	16	109	5.94611	0	0.940547	1.37556	0.77912	-0.435011	-0.596438
CANPARB_p46600-A	CPAR2_700500	9196505	8341904	9382500	6.9127e+06	7202601	7.9986e+06	11643000	11100002	11469004	7925999	8432496	9251699	+	32	32	32	69.5	69.5	69.5	70.286	0	323.31	1419000000	30	842	3.6557	0.000278261	-0.345776	-0.629549	-0.417785	0.283774	0.211765
CANPARB_p46610-A	CPAR2_700510	1.5793e+06	1.7815e+06	1.4982e+06	1.8357e+06	1.8958e+06	3.1081e+06	2.2334e+06	2.1578e+06	2.208e+06	2219299	2.4832e+06	2675200	+	12	12	12	40.4	40.4	40.4	29.822	0	149.53	158140000	10	137	1.22267	0.00701308	-0.441631	0.0516212	0.160879	-0.493252	0.109258
CANPARB_p46630-A	CPAR2_700530	1.5975e+06	1.3198e+06	1.4041e+06	1.3292e+06	1596701	1.7226e+06	2349601	2.2742e+06	2.291e+06	1.6384e+06	1683601	1.7583e+06	+	7	7	7	34.8	34.8	34.8	31.546	0	49.318	86394000	13	116	3.20006	0.00029078	-0.678189	-0.572923	-0.444774	-0.105267	0.128149
CANPARB_p46650-A	CPAR2_700550	1.1107e+06	1.0024e+06	1.1139e+06	662670	530240	902180	1.2792e+06	1.2162e+06	1.0625e+06	980740	637490	710490	+	6	6	6	16	16	16	65.338	0	33.189	43877000	28	33	1.76753	0.00208949	-0.140832	-0.764013	-0.611489	0.623181	0.152525
CANPARB_p46730-A	CPAR2_700630	875550	761100	1.0132e+06	278080	260770	327920	352130	319040	342510	258950	240810	264110	+	6	6	6	8.3	8.3	8.3	94.113	0	29.178	26837000	36	15	5.89862	0	1.38631	-0.225881	-0.408204	1.61219	-0.182322
CANPARB_p46760-A	CPAR2_700660	41709020	37356988	36750000	42314984	36409008	40921996	50053024	48914032	45105016	44624984	39959024	39402996	+	21	21	21	65.3	65.3	65.3	39.297	0	323.31	4771300000	16	1290	1.72742	0.00227451	-0.314956	-0.268019	-0.216602	-0.0469373	0.0514169
CANPARB_p46820-A	CPAR2_700720	34370012	28625996	26104004	32932988	27358004	31880994	43602996	25861008	36381004	41112008	33811020	32212990		11	11	11	64.7	64.7	64.7	15.486	0	217.14	1698000000	5	755	0.290278	0.218148	-0.248456	-0.199553	0.0174905	-0.0489027	0.217043
CANPARB_p46830-A	CPAR2_700730	1.7165e+06	1647000	1934700	752130	836080	2.0287e+06	2231099	1.9821e+06	2.1095e+06	1892300	2.1341e+06	2.3603e+06	+	15	15	15	37.3	37.3	37.3	47.756	0	74.529	119720000	24	93	1.21618	0.00712696	-0.255038	-0.805784	0.0145293	0.550745	0.820313
CANPARB_p46850-A	CPAR2_700750	1.3757e+06	1342000	1.4449e+06	1.2608e+06	1.2995e+06	1.2612e+06	3.6424e+06	3.9454e+06	3.2601e+06	2.7895e+06	1657599	1682900	+	5	5	5	28.9	28.9	28.9	22.74	0	34.684	56765000	11	43	3.82172	0.000261682	-1.38186	-1.5052	-0.823456	0.123347	0.681749
CANPARB_p46880-A	CPAR2_700780	785790	744820	266932	213320	405454	587302	745690	126293	291057	173336	281876	87948.6		2	2	2	41.5	41.5	41.5	7.0702	0	7.4688	17774000	3	4	0.615885	0.049997	0.628125	0.0524185	-1.09845	0.575706	-1.15087
CANPARB_p46920-A	CPAR2_700820	534580	557540	481060	484650	316300	491750	1.1275e+06	977070	1.0766e+06	568720	460940	405160	+	6	6	6	14.7	14.7	14.7	62.467	0	21.013	27804000	29	13	3.34118	0.000284069	-1.01587	-1.29917	-1.14869	0.283296	0.150482
CANPARB_p47010-A	CPAR2_700910	4720597	4.9351e+06	4744799	3.2082e+06	4.2881e+06	3.6708e+06	5.7358e+06	5876301	5.4874e+06	3.0547e+06	3518899	2923701	+	23	23	23	44.6	44.6	44.6	64.563	0	194.56	315150000	24	212	3.74395	0.000260674	-0.247836	-0.614699	-0.848365	0.366864	-0.233666
CANPARB_p47050-A;CANPARB_p47040-A	CPAR2_700940;CPAR2_700950	927340	625760	828210	667850	591640	775120	1.6895e+06	837200	1.1041e+06	505080	426190	350710	+	6	6	6	19.7	19.7	19.7	43.068	0	24.957	40762000	24	14	2.3015	0.000785805	-0.608533	-0.835536	-1.50191	0.227003	-0.666379
CANPARB_p47110-A	CPAR2_701010	601150	576750	611790	730380	735930	817410	969220	747770	791000	627570	699570	661610	+	2	2	2	8	8	8	27.945	0	9.5952	14845000	10	12	2.32267	0.000746803	-0.486823	-0.135146	-0.33467	-0.351677	-0.199524
CANPARB_p47150-A	CPAR2_701050	1.1376e+06	800430	831350	406780	408020	618590	1736300	997629	1.4418e+06	643820	691980	312595	+	4	4	4	10.5	10.5	10.5	49.234	0	25.373	26552000	25	16	2.08449	0.00113279	-0.592466	-1.5426	-1.34097	0.950131	0.20163
CANPARB_p47190-A	CPAR2_701090	390870	305910	304460	288370	244570	239900	777860	336470	362470	345190	277210	272930		2	2	2	18.8	18.8	18.8	6.6457	0	6.5352	10369000	2	9	0.940697	0.016195	-0.560687	-0.934233	-0.721983	0.373546	0.21225
CANPARB_p47220-A	CPAR2_701120	5050203	4267900	4.2832e+06	4662702	5.0985e+06	3.1387e+06	5512902	5134600	5372402	4360098	4141100	4.5982e+06		11	11	11	50	50	50	31.753	0	122.91	189420000	12	115	0.597209	0.0536812	-0.236121	-0.312506	-0.290365	0.076385	0.0221402
CANPARB_p47230-A	CPAR2_701130	11139003	11756006	12827000	2.5868e+06	2.6183e+06	3913899	1.5565e+06	1.2833e+06	1.6693e+06	3174401	3.5425e+06	3.2358e+06	+	12	12	12	24.8	24.8	24.8	72.22	0	190.09	265300000	25	145	6.09459	0	2.9859	1.01604	1.14225	1.96987	0.126213
CANPARB_p47370-A	CPAR2_701270	2.9163e+06	2673701	2.3648e+06	1802999	1.7645e+06	2.321e+06	2.8355e+06	2.4545e+06	2.0486e+06	1.7126e+06	1.4106e+06	1.6674e+06	+	9	9	9	51.8	51.8	51.8	20.972	0	177.49	148820000	13	168	2.16944	0.000969843	0.116321	-0.317605	-0.615299	0.433926	-0.297694
CANPARB_p47390-A	CPAR2_701290	596290	195984	523490	651380	617690	538490	851470	1.9108e+06	1.6794e+06	464856	422580	393560	+	3	3	3	11.6	11.6	11.6	34.177	0	14.561	17784000	16	8	1.9019	0.00161832	-1.7552	-1.29706	-1.79384	-0.458143	-0.496777
CANPARB_p47420-A	CPAR2_701320	3355399	2.6163e+06	2.4988e+06	2.8209e+06	2.8929e+06	4231801	4.2711e+06	4992600	5.1219e+06	4642999	3.9178e+06	3.747e+06	+	11	11	11	72.8	72.8	72.8	18.323	0	81.377	177090000	11	139	1.86624	0.00172103	-0.764107	-0.532495	-0.225052	-0.231612	0.307443
CANPARB_p47440-A	CPAR2_701340	1.0249e+06	834640	880020	1.0627e+06	1.2838e+06	966470	1.2925e+06	1.228e+06	1.095e+06	1.0837e+06	1.0857e+06	1.0945e+06	+	12	11	11	12.3	11.6	11.6	131.1	0	31.801	55249000	55	16	1.31722	0.00555816	-0.40025	-0.12607	-0.147598	-0.27418	-0.0215279
CANPARB_p47450-A	CPAR2_701350	1.5729e+06	2.6972e+06	2.492e+06	1.5234e+06	1.6488e+06	1.4902e+06	1.9333e+06	2.4742e+06	1.8222e+06	1.0147e+06	1.0485e+06	1123300	+	8	8	8	50	50	50	27.647	0	26.576	54466000	14	41	2.51803	0.000575342	0.118309	-0.41809	-0.96719	0.536399	-0.5491
CANPARB_p47470-A	CPAR2_701370	481850	485990	499230	417430	421640	539200	931530	559240	597810	102896	369880	395360		5	5	5	11.1	11.1	11.1	64.712	0	8.1738	17054000	28	6	1.06766	0.0109514	-0.509584	-0.599664	-1.26653	0.0900795	-0.666865
CANPARB_p47500-A	CPAR2_701400	9286796	7578903	9031600	5832100	5.6771e+06	8.1644e+06	13862991	13171002	14785995	8719401	9572106	10314006	+	18	18	18	43.6	43.6	43.6	49.815	0	155.97	589560000	20	353	3.26929	0.000286239	-0.691391	-1.08793	-0.547899	0.396541	0.540033
CANPARB_p47530-A	CPAR2_701430	15891994	14606006	15876999	7.3106e+06	7.102e+06	7935100	15004997	15081008	14425003	12985994	12056006	11711995	+	13	13	13	50.4	50.4	50.4	49.955	0	323.31	877650000	22	438	6.62648	0	0.059185	-0.994036	-0.276261	1.05322	0.717775
CANPARB_p47550-A	CPAR2_701460	4078702	3.3327e+06	3.6617e+06	1.366e+06	1.1866e+06	1.1297e+06	1.9795e+06	1.8323e+06	1.7626e+06	1.7757e+06	1.7304e+06	1734100	+	13	13	13	51.7	51.7	51.7	38.927	0	147.95	185230000	24	115	6.07638	0	0.990172	-0.598209	-0.0891943	1.58838	0.509014
CANPARB_p47590-A	CPAR2_701500	882360	2.0077e+06	2.4908e+06	2.794e+06	7518296	1.1524e+06	882850	1.1445e+06	1.8152e+06	2.2958e+06	2.6207e+06	2147200		4	4	4	23.8	23.8	23.8	42.491	0	19.353	44304000	12	24	0.475278	0.0908352	0.485774	1.57706	0.87836	-1.09129	-0.698702
CANPARB_p47640-A	CPAR2_701620	10023001	11446993	13577994	9319599	9870095	9051695	12073998	12520007	12581002	8129401	7.4151e+06	8440895	+	8	8	8	22.6	22.6	22.6	52.371	0	34.851	207400000	11	60	3.02275	0.000360656	-0.0850014	-0.396522	-0.632177	0.311521	-0.235655
CANPARB_p47680-A	CPAR2_701660	15113003	16894002	16547000	3.9775e+06	4.3804e+06	3.6056e+06	97448.1	65561	99685.9	1.9727e+06	1.6626e+06	1.8125e+06	+	39	39	28	52.9	52.9	38.1	83.973	0	323.31	766420000	36	525	9.46885	0	7.53006	5.50911	4.37421	2.02095	-1.13489
CANPARB_p47690-A	CPAR2_701670	4435800	3796502	4307000	3.3805e+06	4.0612e+06	4.2243e+06	4865701	4.421e+06	4.635e+06	3.8906e+06	4.0456e+06	3923800	+	24	24	24	57.2	57.2	57.2	63.362	0	218.86	492970000	26	401	1.10509	0.0097551	-0.150879	-0.255026	-0.231232	0.104147	0.0237943
CANPARB_p47740-A	CPAR2_701720	1.1414e+06	1.6487e+06	2133101	184737	1.1344e+06	1.4819e+06	1.7616e+06	2.2431e+06	1.7161e+06	1.4731e+06	1.5896e+06	1.955e+06		2	2	2	45.6	45.6	45.6	10.28	0.00061538	5.7617	28604000	7	13	0.665069	0.0413639	-0.216621	-1.03026	-0.189191	0.813636	0.841066
CANPARB_p47750-A	CPAR2_701730	706620	670240	813840	905199	1.0617e+06	1.2006e+06	1.3917e+06	1.4994e+06	1.686e+06	954190	1.0005e+06	1.0479e+06	+	5	5	5	20.7	20.7	20.7	35.493	0	27.227	46770000	17	32	3.76656	0.000263039	-1.06304	-0.531089	-0.608226	-0.531952	-0.0771373
CANPARB_p47780-A	CPAR2_701760	1.1841e+06	1.2734e+06	1.2373e+06	984749	1.1791e+06	2232400	2.6531e+06	3.0117e+06	2.9772e+06	1.6642e+06	1.4894e+06	1.5167e+06	+	6	6	6	30.5	30.5	30.5	31.698	0	36.369	45213000	15	39	2.19684	0.000915956	-1.22587	-0.975092	-0.88785	-0.250777	0.0872422
CANPARB_p47830-A	CPAR2_701810	8472300	7.9107e+06	9060195	5.6083e+06	6042301	6021798	8046596	7.8541e+06	8435105	7294299	6670004	7143199	+	16	16	16	62	62	62	38.548	0	256.23	464920000	17	297	4.11198	0.000284932	0.0641999	-0.461582	-0.205324	0.525782	0.256258
CANPARB_p47840-A	CPAR2_701820	20604000	17653000	17719008	8981696	8.1459e+06	12352992	30297982	29464982	29753012	15321000	15869990	14816992	+	4	4	4	46.3	46.3	46.3	8.9815	0	41.802	621460000	4	217	4.67163	0.000217391	-0.677337	-1.60238	-0.960261	0.925043	0.642119
CANPARB_p47850-A	CPAR2_701830	23040006	19758988	22014004	9880905	9545794	5.9571e+06	8340702	8120496	7.3807e+06	15412992	13004996	13236008	+	30	30	30	71.5	71.5	71.5	46.134	0	323.31	1148200000	23	726	3.82362	0.000262295	1.44278	0.0904085	0.804956	1.35238	0.714547
CANPARB_p47860-A	CPAR2_701850	2.8749e+06	2.9035e+06	2.9617e+06	3206398	3.8768e+06	4.6076e+06	6039298	5394501	6003602	3.5877e+06	4.1094e+06	4.3522e+06	+	15	15	15	54.1	54.1	54.1	40.53	0	304.92	464720000	24	375	3.38313	0.000289063	-0.996463	-0.576812	-0.533235	-0.419652	0.0435765
CANPARB_p47870-A	CPAR2_701860	1.8197e+06	1.8298e+06	1.8738e+06	1.3249e+06	1.5699e+06	1.9711e+06	2.074e+06	1.9685e+06	1.7503e+06	1.5801e+06	1.1832e+06	1.5256e+06		7	7	7	36.4	36.4	36.4	22.743	0	58.628	72199000	12	57	1.07948	0.0105565	-0.0687296	-0.251553	-0.433652	0.182824	-0.182099
CANPARB_p47910-A	CPAR2_701900	7441597	7.6456e+06	8161805	5994497	6452597	5126603	640610	626590	645350	3.0859e+06	3.3342e+06	3.3953e+06	+	18	18	18	58.9	58.9	58.9	45.507	0	213.87	330240000	22	229	9.50921	0	3.6036	3.19985	2.35955	0.403751	-0.840298
CANPARB_p47950-A	CPAR2_701940	2.403e+06	2248799	2641800	1.975e+06	2.743e+06	2.3538e+06	2798199	2688400	2989899	2.3921e+06	2.5518e+06	2.8674e+06		8	8	8	33.7	33.7	33.7	36.488	0	49.552	120570000	15	87	0.663811	0.0416104	-0.216837	-0.26139	-0.117906	0.044553	0.143484
CANPARB_p48070-A	CPAR2_702060	5.7959e+06	4768898	5.5999e+06	863950	719620	887690	748050	657080	703310	911810	913350	979500	+	20	20	8	52	52	19.1	44.803	0	279.49	195510000	25	110	8.16692	0	2.9386	0.229071	0.411649	2.70953	0.182579
CANPARB_p48100-A	CPAR2_702090	2.022e+06	2.579e+06	1.4795e+06	246508	1.7986e+06	1.9495e+06	1.7351e+06	1.8978e+06	1.5764e+06	1.2855e+06	1.247e+06	1.1769e+06		5	5	5	29.8	29.8	29.8	24.713	0	17.857	45112000	14	19	0.315197	0.193001	0.223101	-0.383036	-0.489903	0.606136	-0.106867
CANPARB_p48130-A	CPAR2_702120	709260	673240	775770	357061	277893	563790	1.0141e+06	656150	841010	612910	594200	595450	+	2	2	2	20.6	20.6	20.6	24.869	0	27.703	16574000	8	13	1.96442	0.00148879	-0.218536	-1.06689	-0.478364	0.848352	0.588524
CANPARB_p48150-A	CPAR2_702140	1.4658e+06	962490	2.0248e+06	2146099	2.6639e+06	5319697	3.1532e+06	3.2204e+06	3.5628e+06	2.0845e+06	2473200	3.1583e+06	+	19	19	19	66.9	66.9	66.9	43.288	0	143.95	272460000	20	239	1.36901	0.00493151	-1.15792	0.0277957	-0.36487	-1.18571	-0.392665
CANPARB_p48160-A	CPAR2_702150	3.4088e+06	3.7169e+06	3353102	1.5778e+06	1.7389e+06	1.3859e+06	5.3113e+06	5.4643e+06	5.6661e+06	1.9069e+06	2.0171e+06	1.8947e+06	+	10	10	10	36.7	36.7	36.7	50.453	0	57.111	117550000	23	57	7.24675	0	-0.649885	-1.80583	-1.49859	1.15594	0.307239
CANPARB_p48170-A	CPAR2_702160	31696998	27424998	31327010	37649024	45487980	37930000	46162024	40427004	44546000	39287984	40834984	41227016	+	8	8	8	98.2	98.2	98.2	11.163	0	289.74	1780800000	6	412	2.80548	0.000439098	-0.535877	-0.115247	-0.111879	-0.420629	0.0033683
CANPARB_p48230-A	CPAR2_702230	1.1776e+06	1177900	1.267e+06	928980	1.0342e+06	1.2461e+06	1.2975e+06	1.2514e+06	1.5991e+06	1.0014e+06	1.1149e+06	1.3584e+06		9	9	9	22.1	22.1	22.1	54.225	0	62.66	88286000	22	66	0.765606	0.0285078	-0.19543	-0.370166	-0.255528	0.174736	0.114638
CANPARB_p48290-A	CPAR2_702290	10510006	9116005	11198998	7.8415e+06	8813696	14369005	15645002	14551999	14222004	10582005	11639999	12827000		4	4	4	47.8	47.8	47.8	7.5687	0	69.095	425620000	4	157	1.04626	0.0116315	-0.527076	-0.517783	-0.341804	-0.00929285	0.175979
CANPARB_p48390-A	CPAR2_702390	3.2831e+06	3160001	3582699	1.7181e+06	3.0966e+06	3478900	3089800	4160499	3.6747e+06	1.9513e+06	2.2976e+06	2.2496e+06	+	11	11	11	45.2	45.2	45.2	31.33	0	63.9	162020000	17	133	1.20466	0.00736806	-0.123916	-0.397562	-0.749455	0.273647	-0.351892
CANPARB_p48400-A	CPAR2_702400	23828008	25314992	23089986	10649006	10059002	22797004	22977008	25019994	25376984	15287999	14169998	15219996	+	12	12	12	98.9	98.9	98.9	10.06	0	137.03	1413800000	7	478	1.61255	0.00284706	-0.0226109	-0.754087	-0.715704	0.731476	0.0383827
CANPARB_p48420-A	CPAR2_702420	2.2789e+06	4.1973e+06	3.6044e+06	3305198	6010003	1846801	2.4936e+06	5.3955e+06	2.9241e+06	4.1377e+06	2378401	1.9623e+06		7	7	7	37.7	37.7	37.7	30.068	0	62.45	130060000	8	93	0.0442866	0.866233	-0.101212	0.0458026	-0.350929	-0.147014	-0.396731
CANPARB_p48440-A	CPAR2_702440	21968996	21575008	22324000	19626002	20791990	11246001	31955980	41761992	30810990	22425996	22178998	12591002	+	3	3	3	75.7	75.7	75.7	10.958	0	120.91	437590000	3	70	1.50704	0.00351894	-0.666253	-1.01667	-0.869917	0.350419	0.146755
CANPARB_p48560-A	CPAR2_702560	61151996	54241008	49048012	63735016	54980972	59672016	51507000	60354028	47376968	52706020	46017004	49446996		22	22	22	67.7	67.7	67.7	34.345	0	323.31	2859500000	11	868	0.682205	0.038759	0.0463855	0.163834	-0.103931	-0.117448	-0.267765
CANPARB_p48620-A	CPAR2_702620	4943203	3.4069e+06	3.5965e+06	2.3453e+06	3653602	4.6569e+06	2.2398e+06	2.3156e+06	2.4352e+06	2.7654e+06	2.3993e+06	2.0481e+06	+	12	12	12	54.1	54.1	54.1	33.132	0	94.749	168960000	14	93	1.38011	0.0048066	0.773112	0.608151	0.0451436	0.164961	-0.563008
CANPARB_p48650-A	CPAR2_702650	5045298	4881603	8938199	273430	488920	460470	85041	399630	259027	317590	326310	270770	+	5	4	4	16	13.2	13.2	44.219	0	51.707	69235000	14	37	4.11945	0.000286501	4.66486	0.717423	0.298534	3.94744	-0.418889
CANPARB_p48660-A	CPAR2_702660	8609503	7179603	10684007	315200	341490	253880	87191	103610	118100	339750	355850	268090	+	7	7	6	21.2	21.2	21.2	44.082	0	88.185	130040000	12	57	8.35496	0	6.42124	1.55962	1.64142	4.86161	0.0817999
CANPARB_p48740-A	CPAR2_702740	29285018	31408000	29652992	39402008	49807000	48285012	26200988	28398994	28869006	32301994	31693980	31440988	+	13	13	13	57.4	57.4	57.4	17.491	0	323.31	2129000000	8	855	3.86928	0.000266667	0.114221	0.720057	0.193308	-0.605836	-0.526749
CANPARB_p48750-A	CPAR2_702750	1539900	1.4991e+06	1.5486e+06	1876200	2.3251e+06	1.8067e+06	829570	815280	986580	1.5094e+06	1.5985e+06	1.7449e+06	+	8	8	8	48.9	48.9	48.9	20.934	0	55.841	81406000	11	68	4.51822	0.000226667	0.801892	1.19104	0.88297	-0.389145	-0.308067
CANPARB_p48790-A	CPAR2_702790	1.3458e+06	524110	555150	757010	693340	710870	464070	377860	314980	478720	408450	407900	+	3	3	3	2	2	2	180.51	0	8.1806	12301000	80	6	1.34557	0.00521597	1.06774	0.90157	0.162753	0.166174	-0.738817
CANPARB_p48800-A	CPAR2_702800	838080	886280	1.0008e+06	697120	938470	904870	844890	1.6276e+06	281506	777980	874500	904341		3	3	3	8.1	8.1	8.1	92.627	0.0022459	3.8437	23774000	48	5	0.0248601	0.930314	-0.0151863	-0.116438	-0.107176	0.101251	0.00926123
CANPARB_p48830-A	CPAR2_702830	863120	562350	584100	590940	598430	586660	591700	639400	612020	550920	536970	618120		2	2	2	10.6	10.6	10.6	18.268	0.0065681	3.3806	13307000	8	7	0.248223	0.268506	0.124736	-0.0534951	-0.111524	0.178231	-0.0580292
CANPARB_p48890-A	CPAR2_702890	2.8569e+06	2.5646e+06	2.6588e+06	2.8036e+06	2.9345e+06	3.6411e+06	3922498	4.4208e+06	4.1412e+06	2.6974e+06	2.9638e+06	3244898	+	9	9	9	43.9	43.9	43.9	31.845	0	249.99	214790000	16	179	2.62323	0.000511364	-0.627657	-0.412601	-0.487273	-0.215056	-0.0746719
CANPARB_p49000-A	CPAR2_702980	7.2761e+06	6.5976e+06	6.9842e+06	4764600	6.3342e+06	4.3148e+06	919871	850060	706130	3087301	2.5335e+06	2697600	+	30	30	30	58.6	58.6	58.6	71.831	0	323.31	455420000	33	338	6.65218	0	3.07448	2.63809	1.74826	0.43639	-0.889825
CANPARB_p49040-A	CPAR2_703020	3087501	2.2909e+06	2.6211e+06	2.402e+06	2518700	2.9864e+06	4270197	3.057e+06	3.2017e+06	2565400	1903901	1.8665e+06	+	5	5	5	17.9	17.9	17.9	42.444	0	75.42	99923000	15	77	1.55146	0.00321154	-0.396373	-0.413134	-0.732756	0.0167617	-0.319621
CANPARB_p49050-A	CPAR2_703030	2.6803e+06	2.6376e+06	2.7496e+06	1.2098e+06	1.2878e+06	1476000	3.6192e+06	3.6202e+06	3.9762e+06	1.3953e+06	1.4824e+06	1.5139e+06	+	27	26	26	35.9	35	35	104.45	0	312.33	481090000	41	391	7.05065	0	-0.475312	-1.49699	-1.35269	1.02168	0.1443
CANPARB_p49090-A	CPAR2_703070	9443304	7.7566e+06	6.9992e+06	4.8979e+06	5028803	5998897	8421299	7.4145e+06	7313699	7.422e+06	5439102	5629301	+	7	7	7	81.1	81.1	81.1	13.179	0	68.83	220800000	6	191	1.82595	0.00183634	0.0639727	-0.539633	-0.324205	0.603606	0.215429
CANPARB_p49110-A	CPAR2_703090	3.6596e+06	3.1069e+06	3.2944e+06	3.2898e+06	4038598	5067003	4.3678e+06	4169502	3967398	2.8286e+06	2.6158e+06	3.1735e+06	+	21	21	21	48.4	48.4	48.4	66.745	0	145.58	364520000	32	306	1.66617	0.00256859	-0.313711	-0.0126655	-0.537063	-0.301045	-0.524397
CANPARB_p49180-A	CPAR2_703150	24049994	21117000	22692990	25908988	27518994	28130990	31579002	30764994	30555994	26116984	24330016	26118986	+	54	54	54	72.5	72.5	72.5	81.555	0	323.31	6542700000	37	2716	3.73639	0.000259508	-0.453117	-0.187835	-0.278975	-0.265283	-0.09114
CANPARB_p49200-A	CPAR2_703170	1282700	1.2224e+06	1.4828e+06	985560	1.5279e+06	1.9824e+06	1.9698e+06	1953199	1.9984e+06	1.347e+06	1.5012e+06	1.5972e+06		19	19	19	35.9	35.9	35.9	65.714	0	81.465	124400000	37	74	0.886526	0.0191022	-0.570309	-0.397341	-0.413625	-0.172968	-0.0162845
CANPARB_p49330-A	CPAR2_703300	964310	1.0502e+06	725920	809800	715150	1.5935e+06	1.2896e+06	997660	1.087e+06	903220	934380	1.5606e+06		3	3	3	23.4	23.4	23.4	14.074	0	9.5989	24391000	5	26	0.108994	0.600375	-0.300168	-0.113742	0.0101999	-0.186426	0.123942
CANPARB_p49440-A	CPAR2_703410	1.7637e+06	1.4761e+06	1.383e+06	479199	1753201	1.4915e+06	1.2393e+06	1.2004e+06	1.1051e+06	1.1363e+06	998590	1.2844e+06		6	6	6	16.5	16.5	16.5	54.786	0	25.267	39313000	29	20	0.179887	0.387309	0.383063	0.0711103	-0.0520074	0.311953	-0.123118
CANPARB_p49530-A	CPAR2_703500	2106600	1.7825e+06	2.3035e+06	1.0201e+06	1.402e+06	2.3487e+06	1.8048e+06	1.9743e+06	2215901	1.2738e+06	1.4608e+06	1.6265e+06		13	13	13	38.7	38.7	38.7	48.541	0	76.324	121900000	26	92	0.666356	0.0411538	0.0467853	-0.329529	-0.459069	0.376314	-0.12954
CANPARB_p49540-A	CPAR2_703510	1.4264e+06	2264899	1.3186e+06	3.0375e+06	3347698	2481401	7757197	6538100	2.9572e+06	1.2106e+06	1.2442e+06	1549400	+	9	9	9	8.9	8.9	8.9	165.83	0	19.556	108190000	71	36	2.60665	0.000519774	-1.78395	-0.960353	-2.10722	-0.823599	-1.14687
CANPARB_p49560-A	CPAR2_703530	1.8667e+06	1.6292e+06	1.6851e+06	1.8854e+06	2.212e+06	1.9348e+06	1.6598e+06	1.5813e+06	1.4002e+06	1.2662e+06	1.3507e+06	1.2905e+06	+	10	10	10	46.1	46.1	46.1	28.94	0	46.82	103270000	16	66	3.25731	0.000284672	0.158701	0.378155	-0.24832	-0.219454	-0.626475
CANPARB_p49610-A	CPAR2_703580	6.5459e+06	6.4852e+06	7.4495e+06	8736005	9443903	5957498	1.1658e+06	1.021e+06	958929	6483304	6.9617e+06	6843001	+	34	34	29	64.9	64.9	59.6	64.942	0	323.31	858910000	31	714	6.55535	0	2.70279	2.9398	2.68916	-0.237013	-0.250643
CANPARB_p49620-A	CPAR2_703590	373564	372106	598229	1.3863e+06	3.7047e+06	1.1175e+06	381538	408428	215502	232055	203363	525570	+	11	6	6	18.1	12.5	12.5	64.506	0	12.295	15035000	31	5	2.32185	0.000745849	0.418558	2.62638	-0.0652784	-2.20782	-2.69166
CANPARB_p49670-A	CPAR2_703640	8861601	8.2108e+06	8318699	12846992	15591997	12962992	13584997	12792993	12754000	10046004	10625998	11471005	+	25	25	25	54.3	54.3	54.3	54.05	0	315.89	897220000	31	714	3.98527	0.000276923	-0.624026	0.0813513	-0.283844	-0.705377	-0.365195
CANPARB_p49690-A	CPAR2_703660	3.2111e+06	3.2286e+06	3.4873e+06	4.0878e+06	3.703e+06	4.1577e+06	4.0055e+06	3.6497e+06	3.8408e+06	4.0438e+06	4.0668e+06	4615397	+	18	18	18	62.9	62.9	62.9	34.65	0	99.019	254800000	17	197	2.29902	0.000794937	-0.211704	0.0556967	0.146647	-0.2674	0.0909499
CANPARB_p49710-A	CPAR2_703680	757480	688297	368662	547904	314798	694100	1.2103e+06	607010	722380	607040	419915	668320		7	7	7	12.8	12.8	12.8	77.497	0	15.335	20308000	31	4	0.384455	0.13761	-0.48513	-0.706068	-0.583133	0.220939	0.122935
CANPARB_p49720-A	CPAR2_703690	939340	828500	909449	617320	837850	969550	1.0651e+06	936870	949130	849420	810330	895500		6	6	6	8.6	8.6	8.6	119.58	0	59.734	32755000	55	8	0.529418	0.071169	-0.14048	-0.283436	-0.207789	0.142955	0.0756468
CANPARB_p49740-A	CPAR2_703710	6576400	7.9872e+06	7489298	9858501	11434998	7339901	4456202	4781297	4172899	9684504	8413198	8.3401e+06	+	8	8	8	28.4	28.4	28.4	61.55	0	171.87	320990000	21	226	3.2504	0.000283636	0.717616	1.09435	0.97925	-0.376731	-0.115097
CANPARB_p49820-A	CPAR2_703790	25094000	25200988	28357986	25106014	25195992	35646980	35194988	36930988	36277980	32977996	33743008	36587012	+	16	16	16	41.8	41.8	41.8	52.453	0	113.11	470230000	28	233	1.68794	0.0024879	-0.462844	-0.334865	-0.0694652	-0.127979	0.2654
CANPARB_p49840-A	CPAR2_703810	4260701	4.1745e+06	4.5228e+06	3.1437e+06	3.4976e+06	4.3551e+06	6.1641e+06	5.7277e+06	6054904	4.2963e+06	4.7284e+06	5.0643e+06	+	27	27	27	62	62	62	61.66	0	323.31	713230000	27	501	2.7918	0.000442451	-0.469875	-0.706687	-0.349149	0.236812	0.357538
CANPARB_p49850-A	CPAR2_703820	4660397	3.971e+06	3.9371e+06	3.3471e+06	3.0828e+06	4.1181e+06	5490601	5.047e+06	5097299	4.0364e+06	3886899	4.396e+06	+	34	34	34	63.6	63.6	63.6	76.39	0	323.31	792590000	38	603	2.17118	0.000966184	-0.314958	-0.567801	-0.34385	0.252843	0.223951
CANPARB_p49860-A	CPAR2_703830	192190	294150	248380	793930	949840	3645602	312890	311240	309000	1.9034e+06	779580	1.5267e+06	+	8	8	8	25.3	25.3	25.3	35.6	0	32.903	42758000	14	24	2.46568	0.000590604	-0.344883	2.52997	2.17356	-2.87485	-0.356406
CANPARB_p49880-A	CPAR2_703850	2.4406e+06	2263501	2.6323e+06	3.0558e+06	2.9225e+06	2.988e+06	5847201	6243597	6689300	4938598	3.5286e+06	4.3965e+06	+	3	3	3	37.9	37.9	37.9	10.274	0	50.765	90015000	6	64	4.84569	0.000110236	-1.35606	-1.06662	-0.545899	-0.28944	0.520721
CANPARB_p49970-A	CPAR2_703940	4420602	3.8588e+06	4151702	6173696	7.6061e+06	7.0031e+06	2.98e+06	3.091e+06	3.1531e+06	5.2004e+06	5.4276e+06	4.9788e+06	+	10	10	10	29.2	29.2	29.2	47.522	0	73.728	275660000	20	249	5.51629	0	0.430474	1.17192	0.758695	-0.741442	-0.413222
CANPARB_p50000-A	CPAR2_703970	685920	701510	897530	575700	538900	545570	1722101	818570	1.2574e+06	654760	476730	486230	+	8	8	8	18.2	18.2	18.2	60.388	0	17.97	31718000	32	10	2.19856	0.000913309	-0.733098	-1.19394	-1.23131	0.460838	-0.0373699
CANPARB_p50030-A	CPAR2_704010	4.1037e+06	3.8785e+06	3.8162e+06	1.302e+06	1443500	3.0331e+06	3.35e+06	3.4084e+06	2786301	1.6355e+06	1.8969e+06	1.9655e+06	+	10	10	10	18.2	18.2	18.2	107.46	0	80.011	179720000	41	112	2.06402	0.00121071	0.30582	-0.72398	-0.795819	1.0298	-0.0718397
CANPARB_p50050-A	CPAR2_704030	1.9181e+06	2651801	1.8173e+06	1.3972e+06	979320	1571800	2.6447e+06	3.4415e+06	2.9946e+06	1.1546e+06	1.1856e+06	1.3046e+06	+	3	3	3	15	15	15	22.656	0	43.446	44356000	8	47	3.17744	0.000294221	-0.507635	-1.20158	-1.31698	0.693945	-0.115399
CANPARB_p50070-A	CPAR2_704050	1.4355e+06	1.4826e+06	1.7551e+06	1.0223e+06	1.1176e+06	1.2649e+06	1.7571e+06	1.8808e+06	1852800	1.1196e+06	1.0934e+06	1.1471e+06	+	10	10	10	31	31	31	49.979	0	101.36	109330000	18	66	3.88523	0.000269231	-0.232579	-0.68942	-0.708485	0.456841	-0.0190654
CANPARB_p50080-A	CPAR2_704060	61824	68701	231705	247248	258464	268144	2195300	1.8724e+06	2.8354e+06	154810	185180	129310	+	5	5	5	39.8	39.8	39.8	19.007	0	39.353	30158000	10	29	4.32817	0.000231707	-4.25227	-3.15711	-3.87866	-1.09516	-0.721553
CANPARB_p50110-A	CPAR2_704090	2.3378e+06	1.9173e+06	2654400	976540	834970	2719400	3.3409e+06	3353798	3.5325e+06	1831001	2.2743e+06	2596701	+	10	10	10	29	29	29	62.29	0	104.1	163620000	16	121	1.27609	0.00609439	-0.565758	-1.17454	-0.609747	0.60878	0.564791
CANPARB_p50130-A	CPAR2_704110	26509000	23611006	24124990	12757001	13639003	15571994	25930988	24289006	25133012	19288998	19016998	19655994	+	45	45	45	73.3	73.3	73.3	61.475	0	323.31	3537100000	30	1587	5.07205	1.75e-05	-0.0213712	-0.844375	-0.378558	0.823004	0.465817
CANPARB_p50170-A	CPAR2_704150	223770	462830	365172	355073	340911	1.9317e+06	383122	2274399	1.5318e+06	987630	483189	101319		2	2	2	15.4	15.4	15.4	31.838	0	6.11	16358000	10	6	0.387011	0.13591	-1.99389	-0.672925	-1.41399	-1.32097	-0.741064
CANPARB_p50180-A	CPAR2_704160	2403801	3.1807e+06	2.6257e+06	1.0039e+06	1.1733e+06	1.0502e+06	1.6821e+06	2164100	2209699	1.6879e+06	1874400	1.6893e+06	+	4	4	4	33.1	33.1	33.1	17.561	0	81.857	104600000	6	98	4.15139	0.000290503	0.439076	-0.907969	-0.205584	1.34704	0.702385
CANPARB_p50250-A	CPAR2_704230	605700	454423	148983	288913	176579	724759	1.1612e+06	803020	898890	641820	681840	766300		3	3	3	20.9	20.9	20.9	19.548	0	14.166	12188000	10	8	0.99593	0.0135658	-1.24364	-1.26632	-0.454107	0.0226753	0.81221
CANPARB_p50280-A	CPAR2_704260	822730	606470	701820	1.3522e+06	1.0499e+06	1.2992e+06	1.4597e+06	1.3414e+06	1.2278e+06	1.4405e+06	1.1394e+06	1.0885e+06	+	7	7	7	37.7	37.7	37.7	20.349	0	30.891	45278000	12	37	2.8588	0.000403053	-0.918842	-0.122354	-0.135235	-0.796488	-0.0128815
CANPARB_p50340-A	CPAR2_704320	265470160	234720064	247319968	9949200	9828998	8583806	7855603	6.2187e+06	8286198	46643972	46398016	38729976	+	38	38	38	77.6	77.6	77.6	46.189	0	323.31	18594000000	21	2331	9.3001	0	5.06307	0.343007	2.55902	4.72006	2.21601
CANPARB_p50350-A	CPAR2_704330	6959401	7680904	8468202	323407	317881	189032	525643	310220	382482	465462	325694	433393	+	6	6	6	19	19	19	54.819	0	98.827	117780000	13	56	6.51134	0	4.24543	-0.553184	0.00732811	4.79861	0.560512
CANPARB_p50360-A	CPAR2_704340	397519936	379679776	387210144	8.1544e+06	2.9613e+06	3557302	6.3614e+06	4300502	7.3392e+06	40994988	36482008	26464002	+	29	29	29	84.1	84.1	84.1	36.334	0	323.31	11890000000	17	1039	6.28166	0	6.01537	-0.294922	2.52961	6.31029	2.82453
CANPARB_p50370-A	CPAR2_704350	795749696	611400256	615029824	50920988	30442004	27216982	37523996	28140996	33231010	156660096	125030024	103069992	+	27	27	27	89.1	89.1	89.1	32.323	0	323.31	26586000000	15	1942	6.27946	0	4.35386	0.134774	1.95998	4.21908	1.8252
CANPARB_p50380-A	CPAR2_704360	14345999	16036993	15827999	1.0871e+06	876840	948640	864530	727150	990310	3.5337e+06	3.0143e+06	2.7056e+06	+	9	9	9	64.2	64.2	64.2	15.131	0	169.39	444010000	9	194	8.21627	0	4.16168	0.173815	1.84153	3.98787	1.66772
CANPARB_p50410-A	CPAR2_500020	1.7688e+06	2019000	1.7747e+06	2.0472e+06	3.059e+06	2.6583e+06	1.2643e+06	992669	1.0417e+06	1.9294e+06	2.0937e+06	2.1973e+06	+	16	16	16	15.5	15.5	15.5	173.85	0	62.928	126340000	74	59	3.56262	0.000283333	0.753849	1.23501	0.915123	-0.48116	-0.319886
CANPARB_p50430-A	CPAR2_500040	12996007	12265003	13220006	8.2122e+06	9310805	9140504	14588000	13340996	13017003	6.8972e+06	6495401	6755404	+	32	32	32	72.4	72.4	72.4	46.4	0	323.31	2209100000	25	1318	6.31789	0	-0.0895756	-0.618856	-1.02309	0.52928	-0.40423
CANPARB_p50450-A	CPAR2_500060	594340	457070	490450	491730	389638	692040	1.2042e+06	1.198e+06	1.2698e+06	733470	737300	726730	+	5	5	5	15.7	15.7	15.7	39.998	0	13.538	32270000	15	19	3.34283	0.000284615	-1.25189	-1.22267	-0.740703	-0.0292213	0.48197
CANPARB_p50480-A;CANPARB_p33620-A	CPAR2_809000;CPAR2_500090	9660297	10530995	6844503	5.8967e+06	5640602	15859000	18882988	18113994	17038996	14009003	9546097	11726001	+	11	11	11	64.2	64.2	64.2	17.298	0	323.31	555570000	7	377	1.17752	0.00793092	-0.999049	-0.979939	-0.615025	-0.0191102	0.364915
CANPARB_p50520-A	CPAR2_500130	1.0227e+06	949810	1.1979e+06	970650	1.0455e+06	1.0511e+06	1635301	1607601	1.7334e+06	1574100	1.5592e+06	1868299	+	6	6	6	34.3	34.3	34.3	29.136	0	37.39	46836000	15	24	4.06581	0.000285714	-0.650405	-0.698129	0.00731511	0.0477234	0.705444
CANPARB_p50580-A	CPAR2_500190	2.1024e+06	2.1663e+06	2.3894e+06	1.9859e+06	2.635e+06	2.6408e+06	2.5606e+06	2553999	2.7679e+06	2.3908e+06	2.4215e+06	2567799		18	18	18	63.7	63.7	63.7	33.961	0	112.64	232060000	19	205	0.609225	0.0513303	-0.243542	-0.118345	-0.0950124	-0.125197	0.0233324
CANPARB_p50600-A	CPAR2_500210	1.149e+06	2.1694e+06	1.3058e+06	1.2509e+06	1.2841e+06	490596	1.4084e+06	1.3934e+06	2132399	1.0916e+06	1.0204e+06	1.1025e+06		5	5	5	15	15	15	61.044	0	37.053	35845000	26	7	0.634244	0.0464387	-0.0936122	-0.705596	-0.618221	0.611984	0.0873745
CANPARB_p50640-A	CPAR2_500250	16285995	10669002	15239003	393170	459840	413930	147300	357192	294556	1593700	1620901	1.8085e+06	+	4	4	4	10.1	10.1	10.1	57.528	0	7.74	176630000	26	40	6.4995	0	5.72261	0.664995	2.65222	5.05762	1.98723
CANPARB_p50740-A	CPAR2_500350	21680002	23778004	23164988	13178997	15389006	10672007	21580002	19655994	23296008	19156010	16525007	17259004	+	11	11	11	89.3	89.3	89.3	8.3563	0	191.27	999920000	4	383	3.01954	0.000360065	0.0886773	-0.71769	-0.285656	0.806367	0.432033
CANPARB_p50750-A	CPAR2_500360	5.2458e+06	5.257e+06	5.606e+06	5.2901e+06	5744199	5077800	3425402	3.3461e+06	3468200	3.9615e+06	3.735e+06	4.1045e+06	+	33	33	33	41.2	41.2	41.2	125.48	0	283.33	460380000	58	356	5.54089	0	0.653675	0.653971	0.204735	-0.000295668	-0.449236
CANPARB_p50780-A	CPAR2_500390	102879936	94436032	87447984	124040024	135510032	59305984	87803056	68558960	78539000	132760000	99803032	81324968		15	15	9	99.4	99.4	70.8	16.072	0	323.31	6796000000	10	1079	0.215291	0.318772	0.277714	0.440852	0.418197	-0.163139	-0.0226553
CANPARB_p50880-A	CPAR2_500490	553050	1.0727e+06	1161700	879390	1.0324e+06	1.8462e+06	568210	273475	651351	169869	440110	225614	+	3	3	3	9.3	9.3	9.3	42.109	0	23.639	11178000	13	8	1.94107	0.00153097	0.900697	1.33171	-0.837377	-0.431015	-2.16909
CANPARB_p50890-A	CPAR2_500500	5.9235e+06	10753003	9888106	3.7595e+06	3.5593e+06	15561992	1.1898e+06	2.9669e+06	1.5209e+06	2.1849e+06	2.8659e+06	3183298	+	3	3	3	10.6	10.6	10.6	36.404	0	198.75	87559000	12	70	1.69676	0.00245501	2.22615	2.01078	0.53633	0.215368	-1.47445
CANPARB_p50910-A	CPAR2_500520	3409602	3102198	4.3391e+06	1.5277e+06	1.9118e+06	1.2083e+06	1574200	1.6668e+06	1.9025e+06	1.8823e+06	2170900	2.0837e+06	+	15	15	15	40.9	40.9	40.9	57.66	0	166.25	160840000	30	93	3.16513	0.000292174	1.07699	-0.146202	0.25476	1.22319	0.400961
CANPARB_p50920-A	CPAR2_500530	4.8457e+06	4.2221e+06	4.5003e+06	2.0542e+06	1.6564e+06	2.2127e+06	4.7153e+06	4306402	4878300	3.3061e+06	3341799	3.4723e+06	+	13	13	13	51.8	51.8	51.8	36.963	0	166.23	226690000	21	201	5.08639	1.77e-05	-0.034867	-1.23061	-0.457848	1.19575	0.772764
CANPARB_p50930-A	CPAR2_500540	1.0007e+06	783940	916590	1.1992e+06	1.4103e+06	1.4551e+06	1.5865e+06	1.4639e+06	1621201	1.0624e+06	1.1294e+06	1.2537e+06	+	12	12	12	27.5	27.5	27.5	60.45	0	41.488	107000000	30	71	3.24944	0.000283122	-0.7903	-0.200804	-0.439204	-0.589497	-0.2384
CANPARB_p50940-A	CPAR2_500550	690870	602670	1.1489e+06	452930	521840	504430	1.489e+06	1.1214e+06	1.2173e+06	531200	657890	536540	+	11	11	11	22.2	22.2	22.2	70.47	0	47.063	57155000	37	23	2.75245	0.00046539	-0.648155	-1.37166	-1.14936	0.723506	0.222306
CANPARB_p51020-A	CPAR2_500630	3.2201e+06	2.9441e+06	3.3302e+06	2.1505e+06	3.1388e+06	2733801	3.532e+06	3.4122e+06	3.536e+06	2.4878e+06	2.5878e+06	2.729e+06	+	16	16	16	34.3	34.3	34.3	84.769	0	173.41	337750000	30	228	1.6553	0.0026627	-0.142518	-0.385434	-0.42527	0.242916	-0.0398356
CANPARB_p51040-A	CPAR2_500650	3031401	2.5525e+06	2.7388e+06	1.2024e+06	1435300	1.6084e+06	2.745e+06	2.6215e+06	2.5777e+06	1.165e+06	1.1124e+06	1.134e+06	+	16	16	16	43.7	43.7	43.7	49.353	0	150	224250000	23	178	5.5576	0	0.0671502	-0.903763	-1.21954	0.970914	-0.315774
CANPARB_p51080-A	CPAR2_500690	2.8292e+06	2.9447e+06	3083002	3244100	3.1497e+06	3964100	4.6792e+06	5163798	5.0113e+06	4.0898e+06	5.1729e+06	5545600	+	20	20	20	36.8	36.8	36.8	74.576	0	224.06	309420000	36	271	3.16472	0.000291667	-0.746007	-0.520149	-0.00447504	-0.225857	0.515674
CANPARB_p51120-A	CPAR2_500730	404122	430910	406400	368808	175805	257569	1.1898e+06	647920	668940	221403	273920	233337	+	4	4	4	11.8	11.8	11.8	44.74	0	6.8684	11832000	12	2	2.80492	0.000438438	-1.01376	-1.64377	-1.78245	0.630005	-0.138682
CANPARB_p51200-A	CPAR2_500810	9865594	8946404	10001001	11316996	11383999	11788004	20360992	18768002	20713988	12773000	12810002	13567999	+	21	21	21	62.2	62.2	62.2	41.295	0	181.78	977500000	18	500	6.56093	0	-1.05446	-0.795046	-0.612133	-0.259416	0.182913
CANPARB_p51210-A	CPAR2_500820	1.2365e+06	1.1251e+06	1.0346e+06	862100	777190	682980	277370	184440	234090	1.3736e+06	1.0125e+06	703240	+	4	1	1	6	1.1	1.1	81.422	0.0060307	3.4157	21138000	35	24	4.28429	0.000228228	2.28697	1.73858	2.15035	0.548387	0.411763
CANPARB_p51220-A	CPAR2_500830	1.3853e+06	1.0278e+06	1.2807e+06	948090	977979	1.0303e+06	1.4624e+06	1.1381e+06	1.2529e+06	1.3765e+06	1.3636e+06	1.3913e+06	+	6	6	6	21.4	21.4	21.4	40.107	0	51.915	57991000	19	40	1.70699	0.00239511	-0.0610256	-0.382306	0.100499	0.32128	0.482805
CANPARB_p51240-A	CPAR2_500850	3869799	3.6545e+06	4.2257e+06	3477801	3.4673e+06	2.7709e+06	3578202	3.6742e+06	3625698	2.8723e+06	2996999	3.0637e+06	+	24	24	24	49.1	49.1	49.1	69.954	0	131.06	280050000	30	159	1.98403	0.00142081	0.111235	-0.162991	-0.284209	0.274226	-0.121218
CANPARB_p51270-A	CPAR2_500880	7963497	7167397	7830303	16354998	16125010	13889996	4.4011e+06	3929100	3.5869e+06	9593199	9277396	10265006	+	28	28	28	68.4	68.4	68.4	59.309	0	323.31	833520000	29	663	6.71802	0	0.946165	1.96016	1.28975	-1.01399	-0.670409
CANPARB_p51320-A	CPAR2_500930	26429004	28654014	29614990	27984986	26820986	29850014	34813984	36667980	36575988	26460014	33264020	38926020	+	7	7	7	47.5	47.5	47.5	13.815	0	265.89	1546700000	6	421	1.23399	0.00683611	-0.351405	-0.352121	-0.131413	0.000715958	0.220708
CANPARB_p51330-A	CPAR2_500940	198516	595410	645520	166794	364010	592680	645990	1.1553e+06	233968	579520	645460	642390		2	2	2	16.1	16.1	16.1	15.749	0	22.516	14281000	8	15	0.218206	0.31399	-0.499698	-0.857231	-0.124203	0.357533	0.733028
CANPARB_p51340-A	CPAR2_500950	3.1229e+06	2.729e+06	2.6478e+06	1988399	1.8357e+06	1.9843e+06	1.8455e+06	1.5166e+06	1.5197e+06	1.5908e+06	1.186e+06	1.41e+06	+	13	13	13	54	54	54	31.746	0	64.428	145050000	16	101	3.7194	0.000274945	0.799999	0.250727	-0.221565	0.549271	-0.472293
CANPARB_p51380-A	CPAR2_500990	1.6896e+06	1.4248e+06	1627999	1.0071e+06	1.3646e+06	1.7701e+06	1.7319e+06	1.7902e+06	1.8777e+06	1385700	1688400	1.7395e+06		16	16	16	20.9	20.9	20.9	114.03	0	118.25	151720000	55	146	0.590476	0.0550848	-0.187289	-0.382647	-0.165789	0.195358	0.216858
CANPARB_p51410-A	CPAR2_501020	23639992	19863994	24364006	5434502	4.9917e+06	5.3275e+06	145779936	146910032	155669904	7695795	7.2612e+06	6414000	+	28	28	28	76.5	76.5	76.5	62.235	0	323.31	6447800000	25	1082	10.1481	0	-2.72385	-4.83089	-4.39093	2.10704	0.439963
CANPARB_p51420-A	CPAR2_501030	1.3725e+06	923080	1.3052e+06	778700	617790	942139	1420100	1.5438e+06	1.4119e+06	1.0192e+06	895230	951490	+	6	6	6	21.9	21.9	21.9	33.174	0	38.038	47384000	10	48	2.26117	0.000828784	-0.281238	-0.903884	-0.610549	0.622646	0.293335
CANPARB_p51460-A	CPAR2_501070	572200	565180	584160	546890	507230	1.2381e+06	550940	516340	552400	453280	493150	556410		2	2	2	9.4	9.4	9.4	21.679	0	7.5659	15545000	8	8	0.346776	0.165431	0.0879908	0.501037	-0.108017	-0.413046	-0.609054
CANPARB_p51520-A	CPAR2_501130	3.3536e+06	2526100	2.9896e+06	1.6699e+06	1.4996e+06	1.966e+06	1.9789e+06	2.2342e+06	1795900	1.8553e+06	1858101	1.8556e+06	+	6	6	6	35.7	35.7	35.7	29.695	0	46.462	88393000	14	53	2.78949	0.000447761	0.561695	-0.226621	-0.109707	0.788316	0.116914
CANPARB_p51530-A;CANPARB_p51540-A;CANPARB_p51550-A	CPAR2_501140;CPAR2_501150;CPAR2_501160	97973	126750	125810	118210	211778	151080	2.5013e+06	2.5068e+06	2.0452e+06	146200	150320	143060	+	3	2	2	11.1	7.2	7.2	29.994	0	14.395	17218000	11	17	7.12731	0	-4.33068	-3.87399	-4.0041	-0.456691	-0.130115
CANPARB_p51560-A	CPAR2_501170	18846002	19666990	18900996	25427998	35271008	20140998	14014005	14281998	15372007	19154996	20367992	17144000	+	11	11	10	41.3	41.3	37.4	30.09	0	213.4	1121300000	10	414	2.03297	0.00130565	0.394825	0.888493	0.375932	-0.493667	-0.512561
CANPARB_p51570-A	CPAR2_501180	16118999	15020994	14675999	21451004	25290004	31094000	12090003	10454006	11865997	23036992	25080998	24802004	+	24	24	24	54.9	54.9	54.9	70.296	0	323.31	1733800000	25	930	4.41226	0.000242038	0.413023	1.17759	1.08349	-0.764568	-0.0941048
CANPARB_p51620-A	CPAR2_501230	448150	452820	473500	192078	222484	707300	835020	1.0613e+06	756720	493920	573250	638620	+	6	6	6	9.3	9.3	9.3	98.792	0	19.247	26778000	35	9	1.28321	0.00598218	-0.948771	-1.24175	-0.637207	0.29298	0.604545
CANPARB_p51640-A	CPAR2_501250	1.2783e+06	1.4155e+06	1.4964e+06	1359700	2.0094e+06	2.3465e+06	2.02e+06	1.7102e+06	1913399	1.8622e+06	1.6412e+06	1.7396e+06		9	9	9	41.4	41.4	41.4	41.35	0	37.202	105540000	22	59	0.840364	0.0221663	-0.429596	0.018289	-0.106223	-0.447885	-0.124512
CANPARB_p51660-A	CPAR2_501270	3.6616e+06	3.9391e+06	4.3379e+06	2.1069e+06	2.4301e+06	2.3346e+06	5.9999e+06	6.5975e+06	5672100	3678101	3.6763e+06	3.9188e+06	+	15	15	15	47.1	47.1	47.1	60.834	0	170.78	239860000	25	140	5.90326	0	-0.613803	-1.41072	-0.696539	0.796916	0.71418
CANPARB_p51690-A	CPAR2_501310	3.4933e+06	2.8017e+06	3.1696e+06	2.7903e+06	2.7724e+06	2.8543e+06	3441298	3.4553e+06	3.3566e+06	2.5974e+06	2560399	2730200	+	19	19	19	47.5	47.5	47.5	50.639	0	190.67	237820000	25	192	2.58608	0.000540845	-0.115461	-0.284696	-0.378342	0.169235	-0.0936467
CANPARB_p51710-A	CPAR2_501330	309800	285620	273150	382050	378190	429700	3.2963e+06	3.4592e+06	2.4152e+06	446340	429050	426010	+	8	8	8	22.9	22.9	22.9	72.145	0	27.127	52144000	36	35	7.74932	0	-3.40032	-2.94614	-2.81697	-0.454175	0.129176
CANPARB_p51750-A	CPAR2_501380	23034006	19608004	23758992	39688980	37241008	39418992	38586004	38992980	40737008	62364028	57187008	65425960	+	38	38	38	87	87	87	49.127	0	323.31	5774600000	28	1938	6.29772	0	-0.833368	-0.0241866	0.644701	-0.809182	0.668887
CANPARB_p51760-A	CPAR2_501390	4.4056e+06	4074401	4.1417e+06	3.8716e+06	3.8049e+06	4.6478e+06	4662702	4.8878e+06	4.1166e+06	3.538e+06	3.4375e+06	3.8628e+06	+	29	29	29	66.1	66.1	66.1	76.605	0	314.05	587300000	39	408	1.3593	0.00504554	-0.114801	-0.149202	-0.334569	0.034401	-0.185367
CANPARB_p51810-A	CPAR2_501430	10520001	426404	367957	19162012	12726999	10823003	3506198	282262	573416	4882197	2411300	3472499	+	3	3	3	1.7	1.7	1.7	346.35	0.006561	3.3791	87332000	150	10	1.15764	0.00838112	1.37513	3.29162	1.30346	-1.91649	-1.98816
CANPARB_p51840-A	CPAR2_501460	1.9061e+06	2.6575e+06	1.7772e+06	2.0521e+06	1.9462e+06	4.1333e+06	2.0916e+06	2678601	3.0201e+06	2040999	2.2079e+06	3.4896e+06		8	8	8	64.4	64.4	64.4	16.533	0	115.01	115200000	8	146	0.103117	0.624547	-0.297014	0.0618603	-0.00962523	-0.358874	-0.0714855
CANPARB_p51910-A	CPAR2_501520	1.1376e+06	1.0435e+06	890420	920020	965850	989340	1.8428e+06	1.3246e+06	1.9581e+06	937840	942780	950630	+	4	4	4	26.8	26.8	26.8	30.186	0	12.039	40064000	14	17	2.92243	0.000406349	-0.738741	-0.834026	-0.856255	0.0952853	-0.0222285
CANPARB_p52050-A	CPAR2_501660	359300	327300	350750	220910	319290	512470	1.1132e+06	2056000	2.2994e+06	227163	218932	225487	+	2	2	2	4.7	4.7	4.7	53.753	0	17.156	18422000	29	17	3.9634	0.000272727	-2.39827	-2.37712	-3.02554	-0.0211506	-0.64842
CANPARB_p52070-A	CPAR2_501680	42665008	33321020	37718024	47811008	41603008	42238020	56281992	42018020	47729976	42544020	39348024	41593988		12	12	12	56.1	56.1	56.1	17.548	0	195.02	2530500000	10	671	1.01223	0.01286	-0.360981	-0.149535	-0.241917	-0.211446	-0.0923819
CANPARB_p52100-A	CPAR2_501710	23769014	22074010	21304996	16073990	16225990	23451010	40427004	41769004	39931984	33501994	29919986	30897018	+	75	75	74	78.4	78.4	78.4	116.81	0	323.31	6895500000	53	2764	3.88574	0.00026988	-0.862977	-1.13132	-0.372774	0.268347	0.758551
CANPARB_p52150-A	CPAR2_501760	6.2822e+06	5.5951e+06	6.3462e+06	4165502	4891701	4.3849e+06	1566800	1.4634e+06	1.4649e+06	4.1662e+06	4.1296e+06	4.1488e+06	+	18	18	18	39.8	39.8	39.8	74.789	0	226.03	359210000	34	242	8.02661	0	2.01938	1.58033	1.4691	0.439042	-0.111238
CANPARB_p52220-A	CPAR2_501830	530027	417673	411064	202929	271172	802059	898090	828940	797200	259442	301847	150832	+	2	2	2	10.9	10.9	10.9	20.307	0	6.9615	7768900	10	4	1.56172	0.00314451	-0.893549	-0.984034	-1.82565	0.0904853	-0.841614
CANPARB_p52400-A	CPAR2_502000	4.3671e+06	3824699	3.7173e+06	4341898	4.2843e+06	5.4831e+06	4.71e+06	3.614e+06	3.8183e+06	2.7749e+06	2.491e+06	2.6166e+06	+	19	19	19	58.1	58.1	58.1	39.977	0	204.42	588800000	20	556	2.91559	0.000403785	-0.0279774	0.216605	-0.623317	-0.244582	-0.839921
CANPARB_p52540-A	CPAR2_502140	5153200	7.5073e+06	6.6062e+06	2.5144e+06	4.7699e+06	2.4387e+06	3633198	4.3247e+06	4.3918e+06	2.8772e+06	2550800	2.7843e+06	+	5	5	5	14.6	14.6	14.6	60.466	0	117.93	185780000	13	103	2.16164	0.000977136	0.641634	-0.345002	-0.588617	0.986636	-0.243615
CANPARB_p52550-A	CPAR2_502150	211307	296882	321796	1.2976e+06	1.223e+06	2.1426e+06	521725	174346	144217	1.1628e+06	1.1427e+06	1.2293e+06	+	3	3	3	7.4	7.4	7.4	42.907	0.00059701	4.9654	19137000	21	16	3.17114	0.000293194	-0.0177978	2.47236	2.07267	-2.49016	-0.399691
CANPARB_p52560-A	CPAR2_502160	2531901	2.7219e+06	2.8009e+06	434150	442160	410380	843509	889650	1.5364e+06	483520	482810	527380	+	4	4	4	11	11	11	49.654	0	71.088	40856000	10	31	5.41246	0	1.30073	-1.34543	-1.1302	2.64617	0.215236
CANPARB_p52610-A	CPAR2_502210	307170	386640	395090	231547	269790	313960	403580	680840	642530	281260	254660	289020	+	2	2	2	0.6	0.6	0.6	266.13	0.0070806	3.327	10784000	123	10	2.46481	0.000589812	-0.665355	-1.08283	-1.06587	0.417473	0.0169628
CANPARB_p52700-A	CPAR2_502300	3.4856e+06	3.367e+06	3.6962e+06	3.5425e+06	3688600	3447801	4.4832e+06	4.1526e+06	4.5359e+06	3558699	3.7459e+06	4.1459e+06	+	32	32	32	45.9	45.9	45.9	102.94	0	271.73	618900000	46	491	2.43671	0.000605578	-0.320363	-0.302679	-0.202031	-0.0176841	0.100647
CANPARB_p52710-A	CPAR2_502310	1.0004e+06	1257500	848810	901610	844760	911940	1.66e+06	1.4619e+06	1.1954e+06	766650	719860	756590	+	4	4	4	18.8	18.8	18.8	23.835	0	20.85	35309000	11	17	2.72213	0.000472303	-0.474742	-0.69962	-0.944636	0.224878	-0.245016
CANPARB_p52730-A	CPAR2_502330	2.263e+06	2.2144e+06	2.3111e+06	2.293e+06	2.3712e+06	1.7564e+06	2.3663e+06	2199399	2.0968e+06	1.586e+06	1.8412e+06	2.167e+06		8	8	8	29.9	29.9	29.9	36.553	0	127.73	112790000	17	79	0.640688	0.0454053	0.0270292	-0.0533556	-0.252131	0.0803847	-0.198776
CANPARB_p52750-A	CPAR2_502350	2.9978e+06	1.9668e+06	2.4849e+06	1.2528e+06	1.2657e+06	1.5416e+06	2.3404e+06	2.7825e+06	2.813e+06	1.9173e+06	2.1169e+06	2118400	+	12	12	12	36.1	36.1	36.1	54.253	0	60.283	138040000	23	74	2.92227	0.000405705	-0.0912495	-0.966877	-0.367197	0.875628	0.599681
CANPARB_p52790-A	CPAR2_502390	1.1484e+06	1.169e+06	1.187e+06	1.3073e+06	1.3485e+06	1.3906e+06	3.5777e+06	1.6839e+06	2.7908e+06	1.1327e+06	1.1813e+06	1.416e+06	+	5	5	5	29.5	29.5	29.5	31.569	0	18.621	40196000	12	9	2.32423	0.000747759	-1.20025	-0.99278	-1.11024	-0.207472	-0.117464
CANPARB_p52870-A	CPAR2_502470	1736199	1.5504e+06	2.1536e+06	1.2715e+06	1.5629e+06	1.428e+06	1.4414e+06	1.0815e+06	1.1357e+06	941450	954810	819810	+	3	3	3	20.3	20.3	20.3	25.358	0	17.138	35444000	10	20	2.86273	0.000398162	0.572368	0.220375	-0.429771	0.351993	-0.650146
CANPARB_p52900-A	CPAR2_502500	5866699	4.8285e+06	5.325e+06	7.3453e+06	8526901	2.9413e+06	4773402	4994198	4.8028e+06	4.263e+06	5564401	5.3937e+06		2	2	2	2.3	2.3	2.3	94.904	0.0091496	3.2214	124480000	48	75	0.0352515	0.896492	0.136852	0.368728	0.0630324	-0.231876	-0.305695
CANPARB_p52980-A	CPAR2_502580	158309904	123780048	131750064	168550048	182340096	128389944	144789968	121600064	151720000	108030032	103309960	98889944	+	38	38	38	74.2	74.2	74.2	37.103	0	323.31	23702000000	19	2823	1.68742	0.0024804	-0.0148096	0.196986	-0.430545	-0.211796	-0.627531
CANPARB_p53150-A	CPAR2_502750	5680903	5.047e+06	6.143e+06	2.9819e+06	2.1571e+06	4.162e+06	7504800	7.6649e+06	7168601	4.3132e+06	4.6187e+06	4686099	+	21	21	21	52.3	52.3	52.3	58.522	0	147.77	260510000	33	173	2.88544	0.000404984	-0.404982	-1.26406	-0.714005	0.859079	0.550057
CANPARB_p53210-A	CPAR2_502810	567240	852641	564850	257628	160998	521590	489070	447540	451160	361730	403566	314520	+	2	2	2	11.3	11.3	11.3	28.611	0	8.3017	10445000	10	2	1.20881	0.0072702	0.516174	-0.561704	-0.361983	1.07788	0.19972
CANPARB_p53290-A	CPAR2_502890	4459603	4.4214e+06	4863598	6.3919e+06	6430098	4.133e+06	5480397	5.106e+06	5541701	4.3643e+06	3.4227e+06	4590101		7	7	7	27.2	27.2	27.2	29.825	0	22.484	99487000	18	82	0.896675	0.018518	-0.230711	0.0721341	-0.381903	-0.302845	-0.454037
CANPARB_p53350-A	CPAR2_502950	30908008	30397002	28655984	15965004	17643994	21159002	22845006	20703008	18443000	12282008	10562996	11284993	+	35	35	35	50.6	50.6	50.6	97.92	0	323.31	3307300000	32	1456	4.7721	0.000164179	0.53724	-0.178726	-0.861019	0.715966	-0.682293
CANPARB_p53380-A	CPAR2_502980	4.9676e+06	4.1558e+06	3.5634e+06	1.7297e+06	1.2685e+06	1.9425e+06	2.7396e+06	1271400	1.4596e+06	1.2604e+06	941620	1.1342e+06	+	4	4	4	11.2	11.2	11.2	54.804	0	32.643	60624000	12	60	2.86196	0.00040367	1.21356	-0.146984	-0.713486	1.36054	-0.566501
CANPARB_p53390-A	CPAR2_502990	2.1531e+06	2.2295e+06	1.7991e+06	2.3515e+06	1.825e+06	1.2038e+06	1.8698e+06	2.5089e+06	2.0909e+06	1.0313e+06	1.0443e+06	929480	+	12	12	12	57.1	57.1	57.1	27.411	0	57.518	90587000	17	74	2.2977	0.000793932	-0.0656719	-0.26599	-1.10627	0.200318	-0.840283
CANPARB_p53450-A	CPAR2_503040	79283992	73426960	73512048	71210968	75791032	59301984	10179998	9994102	9072097	55702964	54781004	56481984	+	70	70	70	74.9	74.9	74.9	99.283	0	323.31	12597000000	47	3590	8.71742	0	2.95142	2.81845	2.51323	0.132974	-0.305218
CANPARB_p53560-A	CPAR2_503160	2.4506e+06	2.22e+06	2.2658e+06	1.3022e+06	1.316e+06	1.0296e+06	1.6416e+06	1.6839e+06	1.3689e+06	1.1689e+06	1.0377e+06	1.1611e+06	+	13	13	10	39.6	39.6	31.6	51.04	0	93.604	119690000	28	88	4.10618	0.000283379	0.563246	-0.363914	-0.479177	0.927161	-0.115263
CANPARB_p53580-A	CPAR2_503180	11102996	10293001	10699004	7.9767e+06	8506296	8.2527e+06	11277998	10340999	11047005	8.3716e+06	8.0575e+06	8703496	+	40	40	40	38.8	38.8	38.8	135.66	0	323.31	553510000	69	343	4.64905	0.000224561	-0.0254412	-0.401195	-0.37823	0.375754	0.0229653
CANPARB_p53630-A	CPAR2_503230	2636901	2.3658e+06	2238799	1.6623e+06	1.7533e+06	2.7744e+06	2.6255e+06	2.1598e+06	2648700	1.5684e+06	1.8217e+06	2.6028e+06		4	4	4	6.2	6.2	6.2	87.532	0	36.412	55440000	42	44	0.37602	0.143437	-0.0378506	-0.2642	-0.310885	0.226349	-0.0466852
CANPARB_p53750-A	CPAR2_503350	2.4006e+06	2.3285e+06	2190299	1.2964e+06	1.3883e+06	1566800	2.932e+06	2.3521e+06	2.8136e+06	1.4452e+06	1.1219e+06	1.0294e+06	+	13	13	13	30.2	30.2	30.2	77.215	0	53.736	126630000	37	66	4.09438	0.000281081	-0.226866	-0.92954	-1.17092	0.702674	-0.241379
CANPARB_p53820-A	CPAR2_503420	17857996	17017992	18968008	14245998	15433994	31315994	10462994	11034000	12680007	27654998	23382004	24254992	+	18	18	18	78.5	78.5	78.5	32.503	0	126.34	782700000	20	373	1.75375	0.00211814	0.65576	0.835688	1.13947	-0.179929	0.303782
CANPARB_p53840-A	CPAR2_503440	4.664e+06	3.6876e+06	3.7287e+06	2.9963e+06	2.856e+06	3.8451e+06	5615601	4510597	5.4519e+06	3.0053e+06	2.9223e+06	3336400	+	15	15	15	59.4	59.4	59.4	23.21	0	136.55	360500000	9	365	2.47937	0.000583784	-0.366862	-0.683849	-0.749812	0.316987	-0.0659634
CANPARB_p53850-A	CPAR2_503450	396170	337930	359570	428210	411860	494890	1.1265e+06	523410	1.1748e+06	440170	441070	252702	+	3	3	3	9.8	9.8	9.8	43.723	0	14.437	13031000	19	12	1.81327	0.00189029	-1.36893	-1.08131	-1.31676	-0.287618	-0.235449
CANPARB_p53880-A	CPAR2_503480	1.787e+06	1.7722e+06	1.8251e+06	1.2238e+06	1.8499e+06	1.6267e+06	2.3483e+06	2.7231e+06	2.4856e+06	1.3895e+06	1.2908e+06	1.3942e+06	+	13	12	12	20.3	19.1	19.1	100.24	0	53.827	89947000	48	48	3.03302	0.000349835	-0.489055	-0.68503	-0.891191	0.195975	-0.20616
CANPARB_p53920-A	CPAR2_503510	1.4736e+06	1.9025e+06	1.8795e+06	1.1941e+06	1.4431e+06	1.2527e+06	1.5537e+06	2.41e+06	1.9589e+06	775430	756980	936160	+	7	7	7	35	35	35	24.361	0	71.063	57727000	15	58	3.30179	0.000286252	-0.172376	-0.606498	-1.26256	0.434122	-0.656057
CANPARB_p53930-A	CPAR2_503520	6.6148e+06	5794502	6331602	5.7902e+06	6.0403e+06	6.4778e+06	8952900	8127295	8832804	5953097	6270001	6697202	+	21	21	21	50.5	50.5	50.5	40.843	0	309.55	923320000	19	654	3.58581	0.000276151	-0.467485	-0.501178	-0.453741	0.033693	0.0474373
CANPARB_p53990-A	CPAR2_503580	10958997	11005998	11453003	6.7192e+06	6.6175e+06	6434401	7924501	8.1029e+06	8280700	7975297	7.9019e+06	7.8527e+06	+	34	34	34	73.1	73.1	73.1	67.562	0	323.31	1202400000	36	870	8.10845	0	0.459188	-0.298044	-0.0347312	0.757233	0.263313
CANPARB_p54010-A	CPAR2_503600	912060	1.035e+06	512460	427190	352490	1.0389e+06	811150	451140	420240	287290	251820	268340	+	6	6	6	16.4	16.4	16.4	43.14	0	28.608	27919000	23	22	1.27114	0.00617762	0.547743	0.11218	-1.05919	0.435564	-1.17137
CANPARB_p54020-A	CPAR2_503610	3.2748e+06	2.9827e+06	4.2805e+06	2.5126e+06	2.4082e+06	2.6647e+06	3.9742e+06	3.8231e+06	4800603	3.3695e+06	3822601	4332700	+	6	6	6	32.8	32.8	32.8	40.667	0	58.137	138970000	19	97	2.13329	0.00100238	-0.257583	-0.731868	-0.128442	0.474285	0.603426
CANPARB_p54060-A	CPAR2_503650	6136297	6325904	6957000	1418700	2.5889e+06	3.1753e+06	5.0419e+06	7.1875e+06	6175002	4.0904e+06	3.506e+06	3.067e+06	+	5	5	5	20.3	20.3	20.3	46.746	0	80.443	316290000	11	195	2.67361	0.000499283	0.0774328	-1.35741	-0.787384	1.43485	0.570029
CANPARB_p54090-A	CPAR2_503680	8.3091e+06	6.9762e+06	11198006	5.42e+06	4.7284e+06	5.3892e+06	9052101	10137999	10900994	3.9424e+06	4.2891e+06	4895699	+	5	5	5	9.3	9.3	9.3	85.165	0	14.585	155800000	39	52	3.54759	0.000280412	-0.184253	-0.953573	-1.19678	0.76932	-0.243204
CANPARB_p54100-A	CPAR2_503690	35018988	34616996	34081008	11950998	17319988	8721303	8763502	8561297	7.8958e+06	38405992	33253994	34313984	+	27	27	27	72.3	72.3	72.3	42.898	0	323.31	2607500000	21	916	4.81936	0.000108527	2.03998	0.591104	2.07104	1.44887	1.47993
CANPARB_p54120-A	CPAR2_503710	693250	722210	716460	553410	450690	503660	897261	858750	1.5234e+06	532220	531500	568900	+	4	4	4	27.4	27.4	27.4	19.707	0	14.47	26023000	7	9	2.58241	0.000538569	-0.621283	-1.12103	-1.00625	0.499747	0.114782
CANPARB_p54130-A	CPAR2_503720	3.731e+06	3.8401e+06	4079101	4764600	3.5082e+06	2.594e+06	3.1273e+06	3362202	3667501	4089501	4308999	3.9593e+06		10	10	10	64.6	64.6	64.6	25.742	0	107.19	231840000	13	157	0.339045	0.171723	0.19788	0.0974525	0.282947	0.100428	0.185495
CANPARB_p54140-A	CPAR2_503730	27186988	26813008	23183004	21058008	14957996	18120006	40414980	34348980	35042980	36862016	32996008	31380980	+	22	22	22	71	71	71	21.161	0	323.31	2358900000	11	788	3.63063	0.000284483	-0.508614	-1.02031	-0.117204	0.511695	0.903105
CANPARB_p54210-A	CPAR2_503800	69126984	54544976	55440968	60262972	44734972	41683004	11556003	10905996	9109704	61876032	48747988	46607972	+	16	16	16	80.6	80.6	80.6	14.019	0	323.31	1837500000	7	688	5.6726	0	2.50417	2.21598	2.31619	0.288188	0.100213
CANPARB_p54280-A	CPAR2_503870	2.8202e+06	3.7244e+06	4306499	3.7364e+06	5172503	3.345e+06	3.3948e+06	3.3332e+06	3.1969e+06	3.0228e+06	3755601	3515602		8	8	8	25.1	25.1	25.1	56.793	0	70.119	95496000	24	50	0.267148	0.24466	0.128717	0.304117	0.05268	-0.1754	-0.251437
CANPARB_p54400-A	CPAR2_503990	575780	315640	244580	532280	285770	934110	1.3807e+06	1.2485e+06	740540	488590	388310	399440	+	4	4	4	19.7	19.7	19.7	28.356	0	9.4854	17306000	13	7	1.36086	0.0050392	-1.56867	-0.943503	-1.40062	-0.625171	-0.457122
CANPARB_p54430-A	CPAR2_504020	4.3173e+06	3.7969e+06	4.5988e+06	2.7196e+06	2.8443e+06	2580401	4.0348e+06	4.116e+06	3781899	3226802	3.2502e+06	3235602	+	14	14	14	38.8	38.8	38.8	48.97	0	79.569	169280000	24	125	4.23552	0.000221574	0.0913845	-0.551057	-0.29699	0.642442	0.254067
CANPARB_p54480-A	CPAR2_504070	2907700	2.5677e+06	3.129e+06	1.5974e+06	1.7544e+06	1.9697e+06	3427001	3.4957e+06	3231199	2.3898e+06	2.5048e+06	2565000	+	16	16	16	47.8	47.8	47.8	50.797	0	132.4	189730000	27	149	4.35547	0.000235294	-0.238887	-0.932129	-0.444864	0.693242	0.487266
CANPARB_p54510-A	CPAR2_504100	7.6814e+06	6876902	7.6482e+06	6.2313e+06	6933897	5009500	7.5443e+06	6680100	8.2232e+06	6292697	6.7053e+06	7.1583e+06		10	10	10	37.4	37.4	37.4	46.634	0	253.26	370000000	25	255	0.920091	0.0172504	-0.0155786	-0.30463	-0.155331	0.289051	0.149299
CANPARB_p54580-A	CPAR2_504170	15757990	12442995	13199991	18314004	15485992	15872004	21413998	16961994	17953990	17342994	15704000	15916995	+	17	17	17	71.1	71.1	71.1	15.559	0	249.19	1458600000	6	704	1.44776	0.00408194	-0.444238	-0.18147	-0.202182	-0.262768	-0.0207117
CANPARB_p54700-A	CPAR2_600070	4768400	4967699	4785401	3.1685e+06	3353399	4.1483e+06	4474101	4.1451e+06	4341301	3.4021e+06	3.2613e+06	3.6017e+06	+	28	28	28	53.9	53.9	53.9	70.806	0	310.46	556270000	39	492	2.75315	0.000466077	0.164069	-0.280534	-0.336374	0.444603	-0.0558395
CANPARB_p54730-A	CPAR2_600100	1.4419e+06	1.2531e+06	1.3492e+06	1.3544e+06	1.1307e+06	2.1241e+06	1.7235e+06	1.7809e+06	1547400	1.4897e+06	1.1981e+06	1.2409e+06		9	9	8	19.1	19.1	16.6	67.24	0	23.558	61906000	28	46	0.435711	0.108335	-0.320943	-0.13228	-0.362746	-0.188663	-0.230465
CANPARB_p54750-A	CPAR2_600120	898269	839810	879000	161823	1.1695e+06	1.1817e+06	304495	222735	1.0103e+06	248617	349523	508557		7	7	7	24.4	24.4	24.4	38.059	0	13.386	24358000	18	7	0.338786	0.171809	0.767343	0.708809	-0.474355	0.0585338	-1.18316
CANPARB_p54770-A	CPAR2_600140	768880	846210	905440	587610	672860	763820	912610	1510801	1.1263e+06	781240	774380	745600	+	4	4	4	17.9	17.9	17.9	43.944	0	19.016	25312000	23	25	1.95215	0.00152338	-0.493974	-0.810285	-0.625302	0.316311	0.184983
CANPARB_p54790-A	CPAR2_600160	4544200	5.9234e+06	5364800	4.1537e+06	5.7421e+06	3210899	147606	352124	301392	275784	2.0717e+06	6.3044e+06	+	3	3	3	22.4	22.4	22.4	28.173	0	6.7504	70227000	11	18	2.09266	0.0011119	4.30472	4.03214	3.43292	0.272575	-0.599219
CANPARB_p54820-A	CPAR2_600190	5.3278e+06	5.4167e+06	5.9752e+06	4804298	5.584e+06	4798401	4.1329e+06	3.9947e+06	4264702	4.071e+06	4968198	5.3218e+06	+	24	24	24	49.5	49.5	49.5	77.966	0	299.55	471580000	42	364	1.69426	0.00246216	0.432104	0.293364	0.212712	0.138741	-0.0806521
CANPARB_p54880-A	CPAR2_600250	11208003	12697000	11835007	10276996	10625998	11164007	15757990	18045990	17075008	12229995	13039998	13263001	+	15	15	15	71.3	71.3	71.3	38.243	0	323.31	1082300000	16	506	4.36754	0.000238994	-0.50953	-0.66598	-0.400976	0.156451	0.265005
CANPARB_p54900-A	CPAR2_600270	4.4068e+06	6501604	5.0824e+06	3.8545e+06	4.3828e+06	4.1215e+06	299778	426840	240260	3.813e+06	3.0886e+06	1.3397e+06	+	6	6	6	31.2	31.2	31.2	32.951	0	30.173	81618000	14	56	4.65205	0.00022695	4.04777	3.67606	3.09147	0.371704	-0.584595
CANPARB_p54950-A	CPAR2_600320	1.8498e+06	1.8023e+06	1.5652e+06	873340	750950	1.5801e+06	1.9406e+06	1.9889e+06	1.9743e+06	1.7126e+06	1.8013e+06	1.4891e+06	+	15	15	15	38.3	38.3	38.3	56.481	0	99.217	140970000	29	125	1.7065	0.00239267	-0.178341	-0.881594	-0.238851	0.703253	0.642743
CANPARB_p54960-A	CPAR2_600330	1.9625e+06	2.5264e+06	2.6395e+06	1.1231e+06	1.4331e+06	2.4003e+06	2.248e+06	1.9715e+06	2.3745e+06	2.0294e+06	1.5525e+06	2106600		6	6	6	24.4	24.4	24.4	24.954	0	69.694	59773000	9	48	0.658242	0.0424097	0.112425	-0.411831	-0.213105	0.524256	0.198726
CANPARB_p54970-A	CPAR2_600340	629800	437020	488160	524620	547680	634190	794140	630820	620420	503850	579630	615760		4	4	4	3.2	3.2	3.2	221.51	0	6.9884	16768000	106	5	0.77486	0.0276469	-0.395473	-0.261337	-0.267479	-0.134136	-0.00614209
CANPARB_p55000-A	CPAR2_600370	4946799	5.6821e+06	4708001	4618797	4932797	4142502	8040205	8890903	7567399	3.2094e+06	3.3681e+06	3007899	+	3	3	3	37.3	37.3	37.3	9.7229	0	22.697	138560000	7	83	5.26322	0	-0.675687	-0.83914	-1.35378	0.163453	-0.514643
CANPARB_p55030-A	CPAR2_600400	3.1427e+06	4.3316e+06	3681599	4457198	4.3283e+06	3738698	2.8777e+06	3288100	2.8416e+06	3.5152e+06	3937899	4.7765e+06	+	13	13	13	37.2	37.2	37.2	45.986	0	149.69	193500000	18	120	1.30221	0.00580018	0.308624	0.475535	0.441195	-0.166911	-0.0343408
CANPARB_p55100-A	CPAR2_600480	12295997	12174999	11657001	12110993	12700005	15112004	21351014	18630008	20859998	16154008	15495003	16781010	+	31	31	31	65.3	65.3	65.3	52.147	0	323.31	2214100000	28	1355	3.96705	0.000274809	-0.751927	-0.607824	-0.329143	-0.144103	0.278681
CANPARB_p55110-A	CPAR2_600490	1.2239e+06	566820	585440	113949	454012	341700	530350	418270	535032	384890	307860	152845		1	1	1	7.1	7.1	7.1	36.896	0.00061087	5.5998	11031000	9	6	1.08103	0.0105304	0.679481	-0.70575	-0.811114	1.38523	-0.105364
CANPARB_p55140-A	CPAR2_600520	1.6091e+06	1.6292e+06	1.8066e+06	1.7499e+06	1.8021e+06	1663399	1.7512e+06	1.5198e+06	1.6693e+06	1.4363e+06	1.756e+06	1.8088e+06		10	10	10	30.8	30.8	30.8	52.459	0	43.798	71540000	25	20	0.0714929	0.759817	0.030227	0.0781787	0.0176473	-0.0479517	-0.0605314
CANPARB_p55150-A	CPAR2_600530	14733991	13939003	14802993	17951000	19899004	17829994	6.4921e+06	6195601	6391999	13595004	12973004	13824995	+	37	37	37	67.3	67.3	67.3	78.808	0	323.31	1201700000	38	884	8.27954	0	1.18818	1.54512	1.08207	-0.35694	-0.463054
CANPARB_p55170-A	CPAR2_600560	1.5837e+06	1.3285e+06	1.4668e+06	1.7084e+06	2071900	2.4966e+06	2.4103e+06	1.9477e+06	2.5834e+06	2.0395e+06	2.2819e+06	2.3124e+06	+	6	6	6	35.4	35.4	35.4	27.048	0	31.93	101890000	12	70	1.97371	0.00145782	-0.664625	-0.145174	-0.0653917	-0.51945	0.0797826
CANPARB_p55220-A	CPAR2_600610	8.1782e+06	7492804	7669600	10926995	11616002	7.8813e+06	1.932e+06	1.7694e+06	1.649e+06	9971599	9441194	10745002	+	25	25	25	36.9	36.9	36.9	73.479	0	269.69	699730000	30	568	6.61572	0	2.12512	2.5075	2.49481	-0.382382	-0.012693
CANPARB_p55380-A	CPAR2_600770	776730	755150	787980	123700	180116	678890	1.1022e+06	833450	853099	875530	827950	769030	+	5	5	5	27.3	27.3	27.3	33.89	0	17.319	28034000	13	20	1.61074	0.00285602	-0.265581	-1.50479	-0.173642	1.23921	1.33115
CANPARB_p55400-A	CPAR2_600790	1326700	1.7853e+06	1658899	1.5673e+06	1.604e+06	1905301	2.3104e+06	1.5682e+06	1.8103e+06	1.6676e+06	909829	995970		3	3	3	29	29	29	14.109	0	25.496	48187000	8	57	1.0088	0.0129679	-0.253889	-0.164287	-0.670853	-0.0896019	-0.506565
CANPARB_p55410-A	CPAR2_600800	1.5848e+06	1.3851e+06	1.5234e+06	1.4112e+06	1.3832e+06	1.4232e+06	1.8811e+06	1.4372e+06	1.3289e+06	1.3743e+06	2113401	1.4484e+06		7	7	7	39.2	39.2	39.2	36.181	0	12.197	53554000	18	9	0.129754	0.522099	-0.0485867	-0.13994	0.08701	0.0913531	0.22695
CANPARB_p55480-A	CPAR2_600870	1.1585e+06	1.214e+06	765560	1.5428e+06	903210	2.4402e+06	287340	198810	258390	939390	549590	578870	+	11	11	11	24.5	24.5	24.5	60.419	0	39.089	43557000	34	18	3.09004	0.000312394	2.07545	2.7143	1.47371	-0.638843	-1.24058
CANPARB_p55510-A	CPAR2_600900	5.4346e+06	4783497	5111903	5.4276e+06	6.1212e+06	5.5186e+06	7.4384e+06	7683301	7211100	5.5815e+06	5.6796e+06	6535896	+	12	12	12	42.4	42.4	42.4	40.222	0	220.53	370760000	15	266	3.19057	0.000289242	-0.542806	-0.387921	-0.327531	-0.154885	0.0603903
CANPARB_p55570-A	CPAR2_600960	2.1484e+06	1.523e+06	1.9119e+06	1185800	3.704e+06	1.7001e+06	619640	457760	496020	1.6241e+06	1439300	1.5141e+06	+	9	9	9	22.9	22.9	22.9	70.922	0	60.952	77618000	32	51	2.55608	0.000561892	1.82721	2.06635	1.54066	-0.239138	-0.525696
CANPARB_p55590-A	CPAR2_600980	7475004	8449905	6.8427e+06	3.6085e+06	2.8136e+06	2.4848e+06	3144498	2.724e+06	2.0839e+06	6.7534e+06	4.6977e+06	4899597	+	8	8	8	29.6	29.6	29.6	41.254	0	193.08	216030000	8	103	3.58423	0.000275574	1.51752	0.163534	1.03989	1.35399	0.876357
CANPARB_p55690-A	CPAR2_601120	3.4294e+06	2.8588e+06	2.1477e+06	3.9079e+06	2.9699e+06	2.6154e+06	948090	687100	560630	2.2947e+06	956251	1.0563e+06	+	6	6	6	30.6	30.6	30.6	26.939	0	58.081	68163000	14	53	2.84802	0.00042618	1.94178	2.11214	0.972008	-0.170353	-1.14013
CANPARB_p55750-A	CPAR2_601180	5.2961e+06	5404602	5.7545e+06	10926995	10982000	12493007	2416700	2.1546e+06	1.8306e+06	7017998	6.3026e+06	7.7957e+06	+	16	16	16	62.3	62.3	62.3	39.221	0	174.69	429010000	17	309	6.71694	0	1.36197	2.42592	1.72178	-1.06395	-0.704136
CANPARB_p55800-A	CPAR2_601230	202080	184050	188310	164830	185710	197250	2.0819e+06	2.397e+06	2.2908e+06	242930	224340	271550	+	11	11	11	51.1	51.1	51.1	25.427	0	45.134	61940000	14	54	9.28309	0	-3.55886	-3.6274	-3.1958	0.0685334	0.431599
CANPARB_p55810-A	CPAR2_601240	5740001	5008500	5344702	4.0069e+06	4.1087e+06	4.7328e+06	6771499	6.2042e+06	6.6693e+06	4972897	5.1814e+06	5677997	+	43	43	43	53.7	53.7	53.7	107.44	0	323.31	811990000	55	638	3.24667	0.000282098	-0.287711	-0.612573	-0.311292	0.324862	0.301281
CANPARB_p55820-A	CPAR2_601250	1.2437e+06	955600	1.2124e+06	1.0277e+06	883090	1.3602e+06	2.6421e+06	2.636e+06	3.4199e+06	1.1901e+06	1.2526e+06	1.3378e+06	+	5	5	5	18.6	18.6	18.6	51.676	0	34.093	52905000	22	27	3.81433	0.000261072	-1.35019	-1.41096	-1.20211	0.0607632	0.20885
CANPARB_p55830-A	CPAR2_601260	3.2907e+06	3.1552e+06	2.788e+06	968010	919360	3.0077e+06	5097602	5.0196e+06	5.106e+06	2.1514e+06	2.112e+06	2.353e+06	+	13	13	13	43.5	43.5	43.5	27.297	0	153.25	330310000	11	241	2.03252	0.00130876	-0.72126	-1.63687	-1.20215	0.915611	0.434716
CANPARB_p55850-A	CPAR2_601280	1.3334e+06	1.1944e+06	1558499	610720	704170	1.1178e+06	1.0232e+06	1.652e+06	1.5341e+06	733820	775870	900020	+	5	5	5	18	18	18	48.939	0	12.328	45818000	21	26	1.72991	0.00226033	-0.042786	-0.791029	-0.804721	0.748243	-0.0136924
CANPARB_p55880-A	CPAR2_601310	3036198	2.5384e+06	2.834e+06	2.2405e+06	2.3326e+06	2540300	3.1278e+06	2.6543e+06	2.6361e+06	2.3308e+06	2.2862e+06	2.6052e+06	+	22	22	22	30.5	30.5	30.5	104.81	0	200.44	292440000	50	211	1.23742	0.00678032	-0.00164638	-0.242973	-0.221073	0.241326	0.0218994
CANPARB_p55900-A	CPAR2_601330	21501002	20232004	17785004	26810988	24606010	21625012	25416000	22867004	22099006	25271988	23592004	24167000	+	16	16	16	58.1	58.1	58.1	24.36	0	323.31	2228200000	10	978	1.3314	0.00539241	-0.241881	0.0535198	0.0533022	-0.2954	-0.000217574
CANPARB_p55920-A	CPAR2_601350	10786007	10530995	9717401	8222304	8.29039e+06	7.2681e+06	12685003	11760996	12085002	10800005	9574599	9298602	+	11	11	11	70	70	70	21.403	0	143.97	421320000	12	259	3.58648	0.00027673	-0.235253	-0.619324	-0.29996	0.384071	0.319364
CANPARB_p55990-A	CPAR2_601420	8123900	7.39e+06	7780101	1.4197e+06	1185800	3.4628e+06	11590996	10293994	13140008	5252100	5553201	6.281e+06	+	9	9	9	64	64	64	25.384	0	181.04	545610000	6	291	3.47327	0.000283401	-0.588427	-2.52902	-1.03554	1.94059	1.49348
CANPARB_p56030-A	CPAR2_601460	566620	515070	462800	775170	676560	1.4079e+06	1.131e+06	821200	1.2264e+06	601920	637550	714210	+	10	10	10	17.4	17.4	17.4	54.489	0	21.021	41926000	28	23	1.67116	0.00253785	-1.04126	-0.152562	-0.702196	-0.888698	-0.549634
CANPARB_p56050-A	CPAR2_601480	5905304	5.0395e+06	5662502	4.0889e+06	4924398	6.4722e+06	3.4825e+06	3295298	3.5855e+06	7249795	7.2888e+06	7.9276e+06	+	15	15	15	41.2	41.2	41.2	53.424	0	119.26	208990000	25	116	3.26224	0.000285192	0.680335	0.579435	1.11627	0.1009	0.536839
CANPARB_p56100-A	CPAR2_601530	62300988	60145968	63383016	44451988	41523988	33519006	25449994	25198990	23816008	34063984	33257996	31343994	+	31	31	31	83.4	83.4	83.4	37.509	0	323.31	2689200000	22	1159	5.34057	0	1.31935	0.682316	0.40599	0.637033	-0.276326
CANPARB_p56140-A	CPAR2_601570	4296899	3.9188e+06	4371197	4.5995e+06	5247200	5423900	5.5694e+06	5.3478e+06	5.7361e+06	4256602	4.8012e+06	5062403	+	47	47	47	45.1	45.1	45.1	124.68	0	323.31	692380000	54	567	2.13433	0.00100476	-0.403885	-0.125051	-0.238047	-0.278834	-0.112996
CANPARB_p56190-A	CPAR2_601620	4445099	4.1941e+06	4.3875e+06	2497099	2855101	3.5113e+06	5060302	4.8851e+06	5249101	3.8062e+06	4.084e+06	4.1222e+06	+	16	16	16	42.6	42.6	42.6	59.203	0	145.48	288930000	26	204	3.27477	0.000287823	-0.222078	-0.777601	-0.339025	0.555523	0.438576
CANPARB_p56240-A	CPAR2_601670	1.573e+06	1385700	1.5297e+06	688600	2009201	645330	4610000	5466402	3.7472e+06	808570	672980	609080	+	9	9	9	43.4	43.4	43.4	38.238	0	74.916	99425000	15	70	3.13262	0.000310881	-1.62286	-2.04786	-2.72512	0.425001	-0.677262
CANPARB_p56330-A	CPAR2_601770	5.6051e+06	4822900	5.2316e+06	2.7199e+06	2.0518e+06	3.4199e+06	12455998	10658006	9404196	2.8614e+06	2.8223e+06	2742801	+	19	19	19	67.7	67.7	67.7	40.611	0	323.31	693740000	21	422	4.98173	5.02e-05	-1.0542	-1.98903	-1.94824	0.93483	0.0407887
CANPARB_p56360-A	CPAR2_601800	20285008	17838010	18658008	13997007	14559003	13613998	18281008	16491004	16671989	20008006	17021996	16714009	+	24	24	24	71.5	71.5	71.5	33.268	0	323.31	1935500000	17	919	2.46251	0.000588235	0.142406	-0.286786	0.0631011	0.429192	0.349887
CANPARB_p56380-A	CPAR2_601820	2.9113e+06	2305000	2.9054e+06	1.1879e+06	1.1192e+06	1.2844e+06	1871300	1.8304e+06	1.8489e+06	1.6245e+06	1.1537e+06	1.1824e+06	+	6	6	6	11.4	11.4	11.4	93.213	0	55.13	73821000	36	70	3.85213	0.000265403	0.549138	-0.628057	-0.486925	1.1772	0.141133
CANPARB_p56390-A	CPAR2_601830	6.1828e+06	5432002	5281498	3.3894e+06	2592499	4691002	8475303	8984701	7.8809e+06	6934502	6.0609e+06	5775000	+	10	10	10	67.9	67.9	67.9	14.46	0	163.75	425650000	9	328	2.94074	0.000401914	-0.58476	-1.24752	-0.433008	0.662755	0.814507
CANPARB_p56500-A;CANPARB_p56420-A	CPAR2_601860;CPAR2_601930	1.5933e+06	1.6693e+06	1.645e+06	3.4319e+06	4.3245e+06	3364999	2.5354e+06	2.6274e+06	2427700	3.6471e+06	3.8203e+06	3.3964e+06	+	13	13	13	48.1	48.1	48.1	43.654	0	110.16	188030000	17	117	5.34812	0	-0.629178	0.551071	0.517262	-1.18025	-0.033809
CANPARB_p56520-A;CANPARB_p56400-A	CPAR2_601840;CPAR2_601950	2.9208e+06	2.0373e+06	2.5345e+06	2.1005e+06	1.8629e+06	5.4121e+06	9369002	10154995	9157898	6.446e+06	7951903	8.34631e+06	+	11	11	11	35.6	35.6	35.6	40.253	0	92.882	332010000	19	224	2.85689	0.000414634	-1.9366	-1.61317	-0.334641	-0.32343	1.27853
CANPARB_p56550-A	CPAR2_601980	1.4586e+06	1.2731e+06	1.3697e+06	1.1398e+06	1298100	1.2962e+06	1.5406e+06	1.7247e+06	1.569e+06	1.3163e+06	1.1313e+06	1095500	+	11	11	11	27.5	27.5	27.5	71.164	0	34.987	96697000	32	50	2.3019	0.000786802	-0.23719	-0.372546	-0.448295	0.135356	-0.0757486
CANPARB_p56680-A	CPAR2_602110	12598995	10233001	10723999	11697000	11695005	13036998	19180996	17644996	18555994	11662997	12153000	11496998	+	23	23	23	73	73	73	28.02	0	323.31	904010000	19	565	4.21894	0.000243478	-0.722846	-0.604329	-0.649218	-0.118517	-0.0448884
CANPARB_p56700-A	CPAR2_602130	312948	349935	295533	1297400	1.5061e+06	1327100	354891	1.1189e+06	172680	214024	122265	906659		5	5	5	22.4	22.4	22.4	33.289	0	18.022	33305000	18	10	1.06932	0.0108902	-0.780654	1.32698	-0.40561	-2.10763	-1.73259
CANPARB_p56740-A	CPAR2_602160	23816008	21791988	21780986	25405014	24412016	15869990	37025000	33232986	33916004	27094986	28354012	23886990	+	11	11	11	58.7	58.7	58.7	15.913	0	159.33	1508100000	5	446	1.88863	0.00163558	-0.628411	-0.665315	-0.392948	0.0369044	0.272367
CANPARB_p56750-A	CPAR2_602170	596570	480280	594220	656710	615140	815050	1.1491e+06	1.2002e+06	1357900	625890	311553	701680	+	4	4	4	17.4	17.4	17.4	27.563	0	18.25	21591000	16	17	2.04753	0.00126535	-1.14956	-0.828968	-1.17741	-0.320589	-0.348438
CANPARB_p56760-A	CPAR2_602180	1766799	1.7057e+06	1271200	404340	528490	607420	1.5681e+06	1103400	1.0681e+06	629270	583320	572050	+	3	3	3	9.6	9.6	9.6	45.928	0	33.272	22214000	26	17	3.93461	0.000265356	0.343129	-1.27972	-1.06725	1.62285	0.212468
CANPARB_p56810-A	CPAR2_602230	7.5431e+06	7618605	7621597	5.4168e+06	6010702	6.3438e+06	6.5097e+06	6420898	6423802	5.2259e+06	5.0602e+06	5.4573e+06	+	68	68	68	53	53	53	185.67	0	323.31	1899000000	87	1479	4.28786	0.000229607	0.235315	-0.123112	-0.297915	0.358427	-0.174803
CANPARB_p56840-A	CPAR2_602260	10510006	10064004	11448007	2.8906e+06	2.6216e+06	2.6085e+06	9544494	9107296	9303004	4.3488e+06	3.9749e+06	3.8441e+06	+	34	34	34	75.7	75.7	75.7	70.526	0	323.31	1137700000	34	718	8.4332	0	0.195969	-1.78342	-1.20003	1.97939	0.583392
CANPARB_p56880-A	CPAR2_602300	7188797	7514301	9197502	3420501	238040	617432	7133403	8741897	8399795	6332397	564897	413008	+	4	4	4	17.6	17.6	17.6	36.542	0	7.1688	79744000	20	13	1.40279	0.00452622	-0.0224302	-2.50515	-1.73147	2.48272	0.773678
CANPARB_p56910-A	CPAR2_602330	985500	1.0536e+06	985500	1.06e+06	1.0404e+06	852320	3.024e+06	2.6889e+06	3.3249e+06	2.9051e+06	1442199	1.3608e+06	+	5	5	5	64.4	64.4	64.4	17.298	0	21.472	53441000	10	21	3.06599	0.000322689	-1.57923	-1.61393	-0.662961	0.0346991	0.950966
CANPARB_p56990-A	CPAR2_602410	193180	184660	232450	3.342e+06	4745100	3.9765e+06	105800	109970	267290	4379301	4.1995e+06	4130902	+	11	10	10	36.5	33.7	33.7	45.782	0	80.16	78932000	24	78	6.34692	0	0.337293	4.64231	4.71758	-4.30502	0.0752701
CANPARB_p57070-A	CPAR2_602500	3.3012e+06	3.3036e+06	2.8436e+06	1.9227e+06	2.0724e+06	2.8291e+06	2418100	2.1663e+06	2119400	1.1429e+06	1.1329e+06	1.4455e+06	+	5	5	5	18.7	18.7	18.7	39.208	0	31.76	66613000	11	67	3.67313	0.000279476	0.49509	0.0256808	-0.849173	0.469409	-0.874854
CANPARB_p57090-A	CPAR2_602520	9601498	8.0608e+06	9764303	5619597	6023502	8.3854e+06	11090995	12845005	11170001	7719497	7317800	6498502	+	5	5	5	10.3	10.3	10.3	68.358	0	29.658	148360000	33	34	2.50986	0.000583902	-0.356142	-0.809663	-0.704981	0.453521	0.104682
CANPARB_p57100-A	CPAR2_602530	19966996	18605000	17091000	7627403	5665400	16402008	26370994	33647008	23829992	18953996	16283002	17463996	+	16	16	16	83.3	83.3	83.3	17.024	0	232.01	1158100000	9	600	2.01524	0.00135936	-0.591058	-1.49757	-0.669946	0.906508	0.827619
CANPARB_p57120-A	CPAR2_602550	2255400	2.0881e+06	1.627e+06	2.0008e+06	2.3142e+06	2.7025e+06	4294900	4.7191e+06	4069400	2.8385e+06	3.3189e+06	3630101	+	12	12	12	37	37	37	51.83	0	81.524	140560000	27	102	3.38808	0.000290196	-1.13181	-0.898708	-0.418725	-0.233106	0.479983
CANPARB_p57150-A	CPAR2_602580	14408001	16124008	13908004	15639998	13516007	14375998	25350996	17621008	20480998	18250990	15768994	13470998	+	12	12	12	62.6	62.6	62.6	15.061	0	120.73	1084800000	6	581	1.54282	0.00327203	-0.513829	-0.543612	-0.418035	0.0297828	0.125577
CANPARB_p57160-A	CPAR2_602590	2.397e+06	2.0595e+06	2.1634e+06	497210	400890	355060	1.7049e+06	1.058e+06	1.6431e+06	617390	584470	600140	+	14	14	14	22.5	22.5	22.5	100.21	0	76.537	92528000	43	59	5.28276	0	0.58734	-1.8139	-1.28987	2.40124	0.524028
CANPARB_p57170-A	CPAR2_602600	1182800	1.3716e+06	1460199	635840	871540	1.3302e+06	1.7478e+06	1.4327e+06	1.5243e+06	1.194e+06	1.1816e+06	1.4891e+06	+	4	4	4	19.5	19.5	19.5	32.299	0	31.4	44964000	12	36	1.19233	0.00760554	-0.228878	-0.729472	-0.283776	0.500594	0.445695
CANPARB_p57300-A	CPAR2_602730	842290	1.1511e+06	693230	822330	990910	866420	358706	436325	306530	128544	245612	358082	+	4	4	4	9.3	9.3	9.3	45.687	0	8.7465	10400000	23	3	2.90773	0.000401884	1.28624	1.2825	-0.589164	0.00374299	-1.87166
CANPARB_p57390-A	CPAR2_602820	1.3798e+06	922610	1.0896e+06	151966	150606	704790	492110	498960	618060	610620	763010	842770	+	3	3	3	27.5	27.5	27.5	17.108	0	18.731	16363000	10	8	1.59839	0.00293854	1.07586	-0.675699	0.461938	1.75156	1.13764
CANPARB_p57410-A	CPAR2_602850	25906008	23979002	23937002	42005024	37625984	31427980	35370988	36836000	32541990	30736982	30383984	31581006	+	9	9	9	51.7	51.7	51.7	16.932	0	152.74	1176200000	9	509	2.79697	0.000443114	-0.504813	0.0843899	-0.176264	-0.589203	-0.260654
CANPARB_p57500-A	CPAR2_602940	2.2716e+06	2.3727e+06	2.3113e+06	1.8536e+06	2.8997e+06	1.9278e+06	565040	491510	486240	1.3907e+06	1.1076e+06	1.5346e+06	+	19	19	19	42.5	42.5	42.5	73.303	0	124.08	161080000	37	91	5.10611	1.78e-05	2.17263	2.11454	1.38628	0.0580897	-0.728269
CANPARB_p57510-A	CPAR2_602950	68830960	58025972	59825020	57524976	59529000	42921012	93111992	76749048	90652032	45476012	44823004	43222988	+	49	49	49	92.6	92.6	92.6	44.94	0	323.31	14491000000	29	3182	3.22501	0.000293381	-0.480773	-0.703509	-0.964278	0.222736	-0.260769
CANPARB_p57520-A	CPAR2_602960	3.6304e+06	3.2909e+06	3.1782e+06	3612798	2.9681e+06	3.148e+06	8313103	9485898	8695905	4.8691e+06	4.6798e+06	4.3919e+06	+	17	17	17	69.4	69.4	69.4	31.954	0	295.57	464190000	16	376	6.21807	0	-1.39143	-1.44537	-0.926401	0.0539357	0.518965
CANPARB_p57560-A	CPAR2_603000	2.3795e+06	2.0728e+06	2.6638e+06	1.817e+06	2.4604e+06	2.9903e+06	1.9259e+06	1.9314e+06	2.0702e+06	1.9049e+06	2.1014e+06	2.3196e+06		25	25	25	32.9	32.9	32.9	114.88	0	181.11	276630000	58	247	0.387064	0.135971	0.263662	0.294075	0.0938473	-0.0304122	-0.200227
CANPARB_p57590-A	CPAR2_603030	1.9911e+06	1.8396e+06	1.9261e+06	1.8601e+06	1282700	2.5147e+06	1.9562e+06	1.3837e+06	1.4732e+06	1.865e+06	1665800	1668800		7	7	7	34.3	34.3	34.3	26.483	0	90.597	123380000	11	120	0.16317	0.425629	0.2583	0.233198	0.111434	0.0251024	-0.121764
CANPARB_p57650-A	CPAR2_603090	520620	1.1392e+06	539110	179761	382500	343200	358190	458590	385860	468190	480340	367100	+	3	3	3	11.4	11.4	11.4	44.966	0	10.415	13139000	10	5	1.24661	0.00658554	0.870597	-0.40948	0.12955	1.28008	0.53903
CANPARB_p57700-A	CPAR2_603140	50248020	46189984	49113032	42550996	39783016	44267016	66548008	67641976	68287032	53191976	57697036	58778004	+	26	26	26	70.8	70.8	70.8	44.444	0	323.31	6727000000	21	1490	5.1795	1.83e-05	-0.476233	-0.677469	-0.255052	0.201236	0.422417
CANPARB_p57710-A	CPAR2_603150	4217402	3.908e+06	3.8122e+06	5421398	4.6999e+06	3.735e+06	2.9304e+06	3.1157e+06	2.6727e+06	3.2707e+06	3246301	3.2229e+06	+	10	10	10	81.6	81.6	81.6	18.142	0	80.33	247290000	10	171	2.50963	0.000583106	0.453311	0.66834	0.159778	-0.215028	-0.508562
CANPARB_p57740-A	CPAR2_603180	853830	775770	1.077e+06	751290	936680	952450	1.2173e+06	1.2045e+06	1261900	756590	922520	1.0376e+06	+	9	9	9	29.6	29.6	29.6	38.961	0	45.633	64788000	21	66	1.37147	0.00489945	-0.444674	-0.480388	-0.439295	0.0357143	0.0410929
CANPARB_p57850-A	CPAR2_603290	2.0863e+06	2.5435e+06	2.3252e+06	1.7451e+06	223578	1.9813e+06	2.3705e+06	2.4302e+06	2391600	2.0456e+06	2.0936e+06	2.1777e+06		8	8	8	27.5	27.5	27.5	46.458	0	27.242	79043000	18	34	0.59515	0.0540721	-0.0484022	-0.864608	-0.187236	0.816206	0.677372
CANPARB_p57910-A	CPAR2_603350	5466301	4.562e+06	5143997	3256902	2.536e+06	3.0293e+06	5620102	5.5754e+06	5.7761e+06	3.2955e+06	3.0085e+06	3.3113e+06	+	10	10	10	44	44	44	30.567	0	159.15	300650000	15	228	4.64017	0.000222997	-0.161683	-0.943912	-0.819719	0.782228	0.124192
CANPARB_p57920-A	CPAR2_603360	3554702	2.9627e+06	3348902	1.1433e+06	1047300	929490	1.4418e+06	1.3575e+06	1.182e+06	1688400	1.3304e+06	1.8541e+06	+	6	6	6	46.8	46.8	46.8	18.307	0	25.073	77940000	7	34	4.79774	0.000121673	1.30927	-0.351652	0.291542	1.66092	0.643193
CANPARB_p57960-A	CPAR2_603390	5.0363e+06	5.7004e+06	5.0674e+06	3.3261e+06	3.4447e+06	3.6518e+06	6.4503e+06	6.856e+06	5871502	3937800	3471402	3.7569e+06	+	11	11	11	65.2	65.2	65.2	22.138	0	323.31	314790000	13	217	5.03829	3.43e-05	-0.279138	-0.879722	-0.780311	0.600584	0.0994111
CANPARB_p58060-A	CPAR2_603490	2.939e+06	2.7283e+06	2.6832e+06	3.1367e+06	3.0387e+06	3321902	3.6799e+06	4.0217e+06	3.6672e+06	4235898	4.0403e+06	4.0372e+06	+	18	18	18	44.9	44.9	44.9	57.578	0	312.01	435280000	26	328	4.69362	0.00020438	-0.445146	-0.259491	0.115149	-0.185655	0.374639
CANPARB_p58130-A	CPAR2_603560	257302	738750	150188	154588	221566	1.5863e+06	1.5781e+06	768440	1.0641e+06	801500	1.0733e+06	919830		3	3	3	5.7	5.7	5.7	117.02	0.0005848	4.5356	9481900	57	6	0.724543	0.0329985	-1.57313	-0.797383	-0.287385	-0.775751	0.509998
CANPARB_p58160-A	CPAR2_603590	448123	193391	193517	179512	327822	1.06043e+06	741180	640470	546660	137968	303552	234657		3	3	3	5.5	5.5	5.5	71.835	0	7.1937	5937700	20	7	0.815022	0.0240789	-1.20743	-0.298629	-1.51186	-0.908806	-1.21324
CANPARB_p58240-A	CPAR2_603670	221690	190170	198570	223320	216860	406962	410279	801000	330950	211020	250040	218700	+	2	2	2	6	6	6	34.893	0	6.7616	3836200	18	3	1.4986	0.00358829	-1.33712	-0.864341	-1.18192	-0.472778	-0.317579
CANPARB_p58280-A	CPAR2_603710	7395901	8.3268e+06	8.0099e+06	10152002	11297996	10508005	4.8082e+06	3867702	3.5453e+06	7714396	6.063e+06	5966902	+	9	9	9	39.3	39.3	39.3	32.729	0	122.94	256310000	15	132	4.35937	0.00023676	0.957484	1.38679	0.69205	-0.429307	-0.694741
CANPARB_p58330-A	CPAR2_603760	2.4045e+06	2.7207e+06	2.8044e+06	2442900	2.8667e+06	1.6948e+06	2.1318e+06	2.7694e+06	1871300	1.4598e+06	1.9371e+06	1.9512e+06		5	5	5	30.1	30.1	30.1	20.169	0	82.576	74205000	9	63	0.796168	0.0255887	0.227559	0.048573	-0.340663	0.178986	-0.389236
CANPARB_p58430-A		10214997	9240501	8764695	5675198	5214903	6111401	8537098	9072301	7150399	3.0768e+06	2.848e+06	3137198	+	4	4	4	26.1	26.1	26.1	30.371	0	71.564	211140000	10	104	5.99472	0	0.188728	-0.542337	-1.4501	0.731066	-0.907761
CANPARB_p58440-A		12683997	12777003	15678007	9123095	16572001	6.9617e+06	12310994	13026006	11186997	5.2868e+06	4913401	4.4898e+06	+	4	4	4	9.4	9.4	9.4	58.799	0	35.327	268430000	8	85	2.53368	0.000559557	0.171662	-0.161461	-1.31401	0.333124	-1.15255
