# Supplementary material for: Transcriptome and proteome profiling reveals complex adaptations of Candida parapsilosis cells assimilating hydroxyaromatic carbon sources
Source: PLoS Genet. 2022 Mar 7;18(3):e1009815. doi: 10.1371/journal.pgen.1009815 (PMC8929692; doi:10.1371/journal.pgen.1009815)
Supplement: S4 Table — The analysis was performed using FungiDB (release 55; https://fungidb.org/; [79]). Candida parapsilosis CDC317 and KEGG were used as an organism and pathways source in settings. Note that only the genes highly upregulated (log2 fold change ≥ 2) on indicated synthetic media with 3-hydroxybenzoate, 4-hydroxybenzoate or hydroquinone compared to galactose-containing medium (i.e. S3OH vs. SGal, S4OH vs. SGal, SHyd vs. SGal) were included in the analysis. (XLSX) [file pgen.1009815.s004.xlsx]

## Sheet: S3OH_vs_SGal
ID	Name	Bgd count	Result count	Result gene list	Pct of bgd	Fold enrichment	Odds ratio	P-value	FDR
ec00071__PK__KEGG	Fatty acid degradation	80	33	CPAR2_101310,CPAR2_102550,CPAR2_102560,CPAR2_102570,CPAR2_103840,CPAR2_108690,CPAR2_201240,CPAR2_203780,CPAR2_204220,CPAR2_205500,CPAR2_206990,CPAR2_212210,CPAR2_301000,CPAR2_404090,CPAR2_503040,CPAR2_503690,CPAR2_503950,CPAR2_600870,CPAR2_701660,CPAR2_702980,CPAR2_800020,CPAR2_800510,CPAR2_800520,CPAR2_802250,CPAR2_802260,CPAR2_804750,CPAR2_805410,CPAR2_805420,CPAR2_807230,CPAR2_807240,CPAR2_807…	41.3	5.71	11.87	7.06243e-19	8.68679e-17
ec00830__PK__KEGG	Retinol metabolism	99	30	CPAR2_101310,CPAR2_103840,CPAR2_105380,CPAR2_105480,CPAR2_106260,CPAR2_203780,CPAR2_204220,CPAR2_206620,CPAR2_206630,CPAR2_206990,CPAR2_212210,CPAR2_213720,CPAR2_301000,CPAR2_302730,CPAR2_302740,CPAR2_302790,CPAR2_400630,CPAR2_401110,CPAR2_503800,CPAR2_503950,CPAR2_600270,CPAR2_600870,CPAR2_800330,CPAR2_800350,CPAR2_800510,CPAR2_800520,CPAR2_801040,CPAR2_802250,CPAR2_802260,CPAR2_804750,	30.3	4.2	7.02	7.04996e-13	4.33573e-11
ec00650__PK__KEGG	Butanoate metabolism	118	28	CPAR2_103140,CPAR2_105380,CPAR2_105480,CPAR2_106260,CPAR2_108690,CPAR2_201240,CPAR2_205500,CPAR2_206620,CPAR2_206630,CPAR2_207090,CPAR2_207100,CPAR2_207130,CPAR2_209810,CPAR2_209850,CPAR2_211040,CPAR2_212210,CPAR2_401110,CPAR2_402700,CPAR2_404090,CPAR2_503040,CPAR2_503690,CPAR2_503800,CPAR2_600270,CPAR2_603360,CPAR2_800020,CPAR2_800330,CPAR2_800350,CPAR2_804600,	23.7	3.29	4.85	2.97725e-09	1.22067e-07
ec00640__PK__KEGG	Propanoate metabolism	107	25	CPAR2_105270,CPAR2_105380,CPAR2_105480,CPAR2_106260,CPAR2_108690,CPAR2_109870,CPAR2_205500,CPAR2_206620,CPAR2_206630,CPAR2_211040,CPAR2_213720,CPAR2_302730,CPAR2_302740,CPAR2_302790,CPAR2_400630,CPAR2_401110,CPAR2_402700,CPAR2_500880,CPAR2_503040,CPAR2_503690,CPAR2_503800,CPAR2_704350,CPAR2_800020,CPAR2_801040,CPAR2_802010,	23.4	3.24	4.64	3.48274e-08	1.07094e-06
ec00380__PK__KEGG	Tryptophan metabolism	161	31	CPAR2_104430,CPAR2_108690,CPAR2_109870,CPAR2_203780,CPAR2_204220,CPAR2_205500,CPAR2_206990,CPAR2_207380,CPAR2_207780,CPAR2_212210,CPAR2_301000,CPAR2_301880,CPAR2_404090,CPAR2_405780,CPAR2_406040,CPAR2_503040,CPAR2_503690,CPAR2_503950,CPAR2_600710,CPAR2_600870,CPAR2_602940,CPAR2_702060,CPAR2_702980,CPAR2_703580,CPAR2_704320,CPAR2_704350,CPAR2_800020,CPAR2_800510,CPAR2_800520,CPAR2_802250,CPAR2_802…	19.3	2.67	3.74	8.19017e-08	1.57122e-06
ec00591__PK__KEGG	Linoleic acid metabolism	43	15	CPAR2_105380,CPAR2_105480,CPAR2_106260,CPAR2_203780,CPAR2_204220,CPAR2_206620,CPAR2_206630,CPAR2_206990,CPAR2_301000,CPAR2_401110,CPAR2_503800,CPAR2_503950,CPAR2_600870,CPAR2_800510,CPAR2_800520,	34.9	4.83	7.68	8.94192e-08	1.57122e-06
ec00280__PK__KEGG	Valine, leucine and isoleucine degradation	43	15	CPAR2_103670,CPAR2_108690,CPAR2_201240,CPAR2_205500,CPAR2_212210,CPAR2_402700,CPAR2_404090,CPAR2_500880,CPAR2_503040,CPAR2_503690,CPAR2_601180,CPAR2_602940,CPAR2_702980,CPAR2_704320,CPAR2_800020,	34.9	4.83	7.68	8.94192e-08	1.57122e-06
ec00140__PK__KEGG	Steroid hormone biosynthesis	63	18	CPAR2_105380,CPAR2_105480,CPAR2_106260,CPAR2_203780,CPAR2_204220,CPAR2_206620,CPAR2_206630,CPAR2_206990,CPAR2_301000,CPAR2_401110,CPAR2_503800,CPAR2_503950,CPAR2_600270,CPAR2_600870,CPAR2_800330,CPAR2_800350,CPAR2_800510,CPAR2_800520,	28.6	3.96	5.83	1.4086e-07	2.16573e-06
ec00362__PK__KEGG	Benzoate degradation	63	17	CPAR2_105380,CPAR2_105480,CPAR2_106260,CPAR2_108690,CPAR2_205500,CPAR2_206620,CPAR2_206630,CPAR2_209810,CPAR2_209850,CPAR2_212210,CPAR2_401110,CPAR2_503040,CPAR2_503690,CPAR2_503800,CPAR2_602940,CPAR2_704350,CPAR2_800020,	27	3.74	5.33	8.09448e-07	1.10625e-05
ec00061__PK__KEGG	Fatty acid biosynthesis	38	13	CPAR2_102550,CPAR2_102560,CPAR2_102570,CPAR2_105380,CPAR2_105480,CPAR2_600160,CPAR2_701660,CPAR2_802250,CPAR2_802260,CPAR2_805410,CPAR2_805420,CPAR2_807230,CPAR2_807240,	34.2	4.74	7.34	9.04199e-07	1.11216e-05
ec00232__PK__KEGG	Caffeine metabolism	15	8	CPAR2_203780,CPAR2_204220,CPAR2_206990,CPAR2_301000,CPAR2_503950,CPAR2_600870,CPAR2_800510,CPAR2_800520,	53.3	7.39	15.61	2.49157e-06	2.78603e-05
ec00363__PK__KEGG	Bisphenol degradation	78	18	CPAR2_103140,CPAR2_105380,CPAR2_105480,CPAR2_106260,CPAR2_206620,CPAR2_206630,CPAR2_207090,CPAR2_207100,CPAR2_207130,CPAR2_213720,CPAR2_302730,CPAR2_302740,CPAR2_302790,CPAR2_400630,CPAR2_401110,CPAR2_503800,CPAR2_704320,CPAR2_801040,	23.1	3.2	4.33	4.55048e-06	4.66424e-05
ec00625__PK__KEGG	Chloroalkane and chloroalkene degradation	64	16	CPAR2_101310,CPAR2_103840,CPAR2_105380,CPAR2_105480,CPAR2_106260,CPAR2_206620,CPAR2_206630,CPAR2_212210,CPAR2_401110,CPAR2_404090,CPAR2_503800,CPAR2_702980,CPAR2_704320,CPAR2_802250,CPAR2_802260,CPAR2_804750,	25	3.46	4.76	5.34495e-06	5.05714e-05
ec00720__PK__KEGG	Carbon fixation pathways in prokaryotes	80	18	CPAR2_103140,CPAR2_105380,CPAR2_105480,CPAR2_106260,CPAR2_108690,CPAR2_205500,CPAR2_206620,CPAR2_206630,CPAR2_207090,CPAR2_207100,CPAR2_207130,CPAR2_401110,CPAR2_503040,CPAR2_503690,CPAR2_503800,CPAR2_602940,CPAR2_800020,CPAR2_801250,	22.5	3.12	4.19	6.7127e-06	5.89758e-05
ec00120__PK__KEGG	Primary bile acid biosynthesis	34	11	CPAR2_105380,CPAR2_105480,CPAR2_106260,CPAR2_206620,CPAR2_206630,CPAR2_401110,CPAR2_503040,CPAR2_503800,CPAR2_807600,CPAR2_807700,CPAR2_807720,	32.4	4.48	6.64	1.23791e-05	0.000101508
ec00592__PK__KEGG	alpha-Linolenic acid metabolism	84	18	CPAR2_101310,CPAR2_103840,CPAR2_108690,CPAR2_205500,CPAR2_400630,CPAR2_406040,CPAR2_503040,CPAR2_503690,CPAR2_600710,CPAR2_602940,CPAR2_702060,CPAR2_800020,CPAR2_802250,CPAR2_802260,CPAR2_804750,CPAR2_807600,CPAR2_807700,CPAR2_807720,	21.4	2.97	3.92	1.40014e-05	0.000107636
ec00980__PK__KEGG	Metabolism of xenobiotics by cytochrome P450	72	16	CPAR2_101310,CPAR2_103840,CPAR2_203780,CPAR2_204220,CPAR2_206990,CPAR2_212210,CPAR2_301000,CPAR2_401490,CPAR2_503950,CPAR2_600870,CPAR2_800510,CPAR2_800520,CPAR2_802250,CPAR2_802260,CPAR2_804750,CPAR2_806940,	22.2	3.08	4.06	2.72837e-05	0.000180545
ec00053__PK__KEGG	Ascorbate and aldarate metabolism	88	18	CPAR2_105380,CPAR2_105480,CPAR2_106260,CPAR2_206620,CPAR2_206630,CPAR2_212210,CPAR2_213720,CPAR2_302730,CPAR2_302740,CPAR2_302790,CPAR2_400630,CPAR2_401110,CPAR2_404090,CPAR2_503800,CPAR2_702980,CPAR2_704320,CPAR2_704350,CPAR2_801040,	20.5	2.83	3.69	2.77356e-05	0.000180545
ec00365__PK__KEGG	Furfural degradation	50	13	CPAR2_105380,CPAR2_105480,CPAR2_106260,CPAR2_206620,CPAR2_206630,CPAR2_213720,CPAR2_302730,CPAR2_302740,CPAR2_302790,CPAR2_400630,CPAR2_401110,CPAR2_503800,CPAR2_801040,	26	3.6	4.92	2.78891e-05	0.000180545
ec00281__PK__KEGG	Geraniol degradation	26	9	CPAR2_103840,CPAR2_108690,CPAR2_205500,CPAR2_212210,CPAR2_503040,CPAR2_503690,CPAR2_602940,CPAR2_800020,CPAR2_804750,	34.6	4.79	7.25	4.39173e-05	0.00025723
ec00621__PK__KEGG	Dioxin degradation	26	9	CPAR2_102790,CPAR2_212210,CPAR2_406040,CPAR2_600710,CPAR2_702060,CPAR2_704320,CPAR2_704350,CPAR2_802250,CPAR2_802260,	34.6	4.79	7.25	4.39173e-05	0.00025723
ec00982__PK__KEGG	Drug metabolism - cytochrome P450	76	16	CPAR2_101310,CPAR2_103840,CPAR2_203780,CPAR2_204220,CPAR2_206990,CPAR2_212210,CPAR2_301000,CPAR2_401490,CPAR2_503950,CPAR2_600870,CPAR2_800510,CPAR2_800520,CPAR2_802250,CPAR2_802260,CPAR2_804750,CPAR2_806940,	21.1	2.92	3.78	5.58549e-05	0.000312279
ec00130__PK__KEGG	Ubiquinone and other terpenoid-quinone biosynthesis	46	11	CPAR2_102550,CPAR2_102560,CPAR2_102570,CPAR2_400630,CPAR2_404100,CPAR2_701660,CPAR2_704320,CPAR2_805410,CPAR2_805420,CPAR2_807230,CPAR2_807240,	23.9	3.31	4.33	0.000271926	0.00145421
ec00630__PK__KEGG	Glyoxylate and dicarboxylate metabolism	54	12	CPAR2_105270,CPAR2_110430,CPAR2_203450,CPAR2_207780,CPAR2_404100,CPAR2_503690,CPAR2_601180,CPAR2_602940,CPAR2_800020,CPAR2_802010,CPAR2_803890,CPAR2_806280,	22.2	3.08	3.95	0.000298571	0.00150449
ec00633__PK__KEGG	Nitrotoluene degradation	26	8	CPAR2_105380,CPAR2_105480,CPAR2_106260,CPAR2_206620,CPAR2_206630,CPAR2_401110,CPAR2_503800,CPAR2_704350,	30.8	4.26	6.03	0.000305791	0.00150449
ec00072__PK__KEGG	Synthesis and degradation of ketone bodies	12	5	CPAR2_503690,CPAR2_600270,CPAR2_800020,CPAR2_800330,CPAR2_800350,	41.7	5.77	9.52	0.000951612	0.00450186
ec00981__PK__KEGG	Insect hormone biosynthesis	55	11	CPAR2_105380,CPAR2_105480,CPAR2_106260,CPAR2_206620,CPAR2_206630,CPAR2_212210,CPAR2_401110,CPAR2_404090,CPAR2_503800,CPAR2_702980,CPAR2_704320,	20	2.77	3.42	0.00138778	0.00632212
ec00642__PK__KEGG	Ethylbenzene degradation	8	4	CPAR2_503690,CPAR2_602940,CPAR2_704350,CPAR2_800020,	50	6.92	13.24	0.0014458	0.00635121
ec00410__PK__KEGG	beta-Alanine metabolism	48	10	CPAR2_108690,CPAR2_205500,CPAR2_211040,CPAR2_212210,CPAR2_402700,CPAR2_404090,CPAR2_500880,CPAR2_503040,CPAR2_702980,CPAR2_804600,	20.8	2.89	3.59	0.00166128	0.00681126
ec00361__PK__KEGG	Chlorocyclohexane and chlorobenzene degradation	48	10	CPAR2_301000,CPAR2_406040,CPAR2_503950,CPAR2_600710,CPAR2_702060,CPAR2_704320,CPAR2_800510,CPAR2_800520,CPAR2_802250,CPAR2_802260,	20.8	2.89	3.59	0.00166128	0.00681126
ec00622__PK__KEGG	Xylene degradation	26	7	CPAR2_212210,CPAR2_406040,CPAR2_600710,CPAR2_702060,CPAR2_704350,CPAR2_802250,CPAR2_802260,	26.9	3.73	4.95	0.00178924	0.00700839
ec00903__PK__KEGG	Limonene and pinene degradation	83	14	CPAR2_101310,CPAR2_108690,CPAR2_109870,CPAR2_205500,CPAR2_209810,CPAR2_209850,CPAR2_212210,CPAR2_404090,CPAR2_503040,CPAR2_602940,CPAR2_603360,CPAR2_702980,CPAR2_704320,CPAR2_704350,	16.9	2.34	2.81	0.00182332	0.00700839
ec00040__PK__KEGG	Pentose and glucuronate interconversions	93	15	CPAR2_101310,CPAR2_109870,CPAR2_212210,CPAR2_213720,CPAR2_302730,CPAR2_302740,CPAR2_302790,CPAR2_400630,CPAR2_600160,CPAR2_600270,CPAR2_704350,CPAR2_800050,CPAR2_800330,CPAR2_800350,CPAR2_801040,	16.1	2.23	2.67	0.00199683	0.00744272
ec01056__PK__KEGG	Biosynthesis of type II polyketide backbone	27	7	CPAR2_105380,CPAR2_105480,CPAR2_106260,CPAR2_206620,CPAR2_206630,CPAR2_401110,CPAR2_503800,	25.9	3.59	4.7	0.00227251	0.00822113
ec00627__PK__KEGG	Aminobenzoate degradation	144	20	CPAR2_108690,CPAR2_201500,CPAR2_203780,CPAR2_204220,CPAR2_205500,CPAR2_206990,CPAR2_207380,CPAR2_301000,CPAR2_301880,CPAR2_503040,CPAR2_503950,CPAR2_600870,CPAR2_602940,CPAR2_603360,CPAR2_703580,CPAR2_704320,CPAR2_704350,CPAR2_800510,CPAR2_800520,CPAR2_806280,	13.9	1.92	2.27	0.00242035	0.00850579
ec00905__PK__KEGG	Brassinosteroid biosynthesis	17	5	CPAR2_301000,CPAR2_503950,CPAR2_704320,CPAR2_800510,CPAR2_800520,	29.4	4.07	5.53	0.00553747	0.0189197
ec00062__PK__KEGG	Fatty acid elongation	36	7	CPAR2_108690,CPAR2_205500,CPAR2_209810,CPAR2_209850,CPAR2_503040,CPAR2_503690,CPAR2_800020,	19.4	2.69	3.23	0.0123654	0.039903
ec00260__PK__KEGG	Glycine, serine and threonine metabolism	92	13	CPAR2_101310,CPAR2_103840,CPAR2_109870,CPAR2_204420,CPAR2_204430,CPAR2_212210,CPAR2_213940,CPAR2_404100,CPAR2_601180,CPAR2_802250,CPAR2_802260,CPAR2_804750,CPAR2_806280,	14.1	1.96	2.24	0.012536	0.039903
ec00364__PK__KEGG	Fluorobenzoate degradation	28	6	CPAR2_406040,CPAR2_600710,CPAR2_602940,CPAR2_702060,CPAR2_802250,CPAR2_802260,	21.4	2.97	3.63	0.0126522	0.039903
ec00590__PK__KEGG	Arachidonic acid metabolism	46	8	CPAR2_203780,CPAR2_204220,CPAR2_206990,CPAR2_301000,CPAR2_503950,CPAR2_600870,CPAR2_800510,CPAR2_800520,	17.4	2.41	2.82	0.0149295	0.0459082
ec00901__PK__KEGG	Indole alkaloid biosynthesis	8	3	CPAR2_406040,CPAR2_600710,CPAR2_702060,	37.5	5.19	7.87	0.0157365	0.0472096

## Sheet: S4OH_vs_SGal
ID	Name	Bgd count	Result count	Result gene list	Pct of bgd	Fold enrichment	Odds ratio	P-value	FDR
ec00071__PK__KEGG	Fatty acid degradation	80	41	CPAR2_102550,CPAR2_102560,CPAR2_102570,CPAR2_103840,CPAR2_108690,CPAR2_108810,CPAR2_110400,CPAR2_201240,CPAR2_203740,CPAR2_203780,CPAR2_204220,CPAR2_205500,CPAR2_206990,CPAR2_212210,CPAR2_212970,CPAR2_301000,CPAR2_404090,CPAR2_406550,CPAR2_501780,CPAR2_503040,CPAR2_503690,CPAR2_503950,CPAR2_600870,CPAR2_700020,CPAR2_701660,CPAR2_702980,CPAR2_703950,CPAR2_800020,CPAR2_800510,CPAR2_800520,CPAR2_804…	51.3	5.17	12.21	3.06057e-22	3.7645e-20
ec00650__PK__KEGG	Butanoate metabolism	118	41	CPAR2_103140,CPAR2_103150,CPAR2_105380,CPAR2_105480,CPAR2_106260,CPAR2_108690,CPAR2_108810,CPAR2_201240,CPAR2_201540,CPAR2_205500,CPAR2_206620,CPAR2_206630,CPAR2_207090,CPAR2_207100,CPAR2_207130,CPAR2_209810,CPAR2_209820,CPAR2_209830,CPAR2_209840,CPAR2_209850,CPAR2_211040,CPAR2_212210,CPAR2_212970,CPAR2_401110,CPAR2_402700,CPAR2_404090,CPAR2_405810,CPAR2_406450,CPAR2_406550,CPAR2_503040,CPAR2_503…	34.7	3.5	6.03	1.28881e-14	7.92618e-13
ec00830__PK__KEGG	Retinol metabolism	99	37	CPAR2_103840,CPAR2_105380,CPAR2_105480,CPAR2_106260,CPAR2_203780,CPAR2_204220,CPAR2_206620,CPAR2_206630,CPAR2_206990,CPAR2_212210,CPAR2_301000,CPAR2_302730,CPAR2_302740,CPAR2_302750,CPAR2_302770,CPAR2_302780,CPAR2_302790,CPAR2_400630,CPAR2_401110,CPAR2_406550,CPAR2_501780,CPAR2_503050,CPAR2_503800,CPAR2_503950,CPAR2_600270,CPAR2_600870,CPAR2_700020,CPAR2_703950,CPAR2_800120,CPAR2_800330,CPAR2_800…	37.4	3.77	6.63	2.23537e-14	9.165e-13
ec00362__PK__KEGG	Benzoate degradation	63	26	CPAR2_105380,CPAR2_105480,CPAR2_106260,CPAR2_108690,CPAR2_205500,CPAR2_205970,CPAR2_206620,CPAR2_206630,CPAR2_209810,CPAR2_209820,CPAR2_209830,CPAR2_209850,CPAR2_212210,CPAR2_212970,CPAR2_401110,CPAR2_406430,CPAR2_406440,CPAR2_406450,CPAR2_406550,CPAR2_503040,CPAR2_503690,CPAR2_503800,CPAR2_602940,CPAR2_700470,CPAR2_800020,CPAR2_808510,	41.3	4.16	7.34	1.92949e-11	5.93319e-10
ec00640__PK__KEGG	Propanoate metabolism	107	34	CPAR2_105270,CPAR2_105380,CPAR2_105480,CPAR2_106260,CPAR2_108690,CPAR2_205500,CPAR2_206620,CPAR2_206630,CPAR2_211040,CPAR2_212970,CPAR2_302730,CPAR2_302740,CPAR2_302750,CPAR2_302770,CPAR2_302780,CPAR2_302790,CPAR2_400630,CPAR2_401110,CPAR2_402700,CPAR2_405810,CPAR2_406450,CPAR2_406550,CPAR2_500880,CPAR2_503040,CPAR2_503050,CPAR2_503690,CPAR2_503800,CPAR2_700020,CPAR2_700470,CPAR2_800020,CPAR2_800…	31.8	3.21	5.02	6.5638e-11	1.6147e-09
ec00140__PK__KEGG	Steroid hormone biosynthesis	63	24	CPAR2_105380,CPAR2_105480,CPAR2_106260,CPAR2_109390,CPAR2_109470,CPAR2_203780,CPAR2_204220,CPAR2_206620,CPAR2_206630,CPAR2_206990,CPAR2_301000,CPAR2_401110,CPAR2_406550,CPAR2_503800,CPAR2_503950,CPAR2_600270,CPAR2_600870,CPAR2_700020,CPAR2_800120,CPAR2_800330,CPAR2_800340,CPAR2_800350,CPAR2_800510,CPAR2_800520,	38.1	3.84	6.33	9.24758e-10	1.89575e-08
ec00281__PK__KEGG	Geraniol degradation	26	14	CPAR2_103840,CPAR2_108690,CPAR2_201540,CPAR2_205500,CPAR2_212210,CPAR2_212970,CPAR2_406550,CPAR2_501780,CPAR2_503040,CPAR2_503690,CPAR2_602940,CPAR2_800020,CPAR2_804750,CPAR2_808510,	53.8	5.43	11.45	1.79092e-08	3.14689e-07
ec00280__PK__KEGG	Valine, leucine and isoleucine degradation	43	18	CPAR2_103670,CPAR2_108690,CPAR2_108810,CPAR2_201240,CPAR2_205500,CPAR2_212210,CPAR2_212970,CPAR2_402700,CPAR2_404090,CPAR2_406450,CPAR2_500880,CPAR2_503040,CPAR2_503690,CPAR2_601180,CPAR2_602940,CPAR2_702980,CPAR2_800020,CPAR2_808510,	41.9	4.22	7.19	2.44956e-08	3.53176e-07
ec00363__PK__KEGG	Bisphenol degradation	78	25	CPAR2_103140,CPAR2_103150,CPAR2_105380,CPAR2_105480,CPAR2_106260,CPAR2_205970,CPAR2_206620,CPAR2_206630,CPAR2_207090,CPAR2_207100,CPAR2_207130,CPAR2_302730,CPAR2_302740,CPAR2_302750,CPAR2_302770,CPAR2_302780,CPAR2_302790,CPAR2_400630,CPAR2_401110,CPAR2_406430,CPAR2_406550,CPAR2_503050,CPAR2_503800,CPAR2_800690,CPAR2_801040,	32.1	3.23	4.84	2.58422e-08	3.53176e-07
ec00072__PK__KEGG	Synthesis and degradation of ketone bodies	12	9	CPAR2_212970,CPAR2_406450,CPAR2_503690,CPAR2_600270,CPAR2_800020,CPAR2_800120,CPAR2_800330,CPAR2_800340,CPAR2_800350,	75	7.57	28.7	1.28838e-07	1.58471e-06
ec00120__PK__KEGG	Primary bile acid biosynthesis	34	15	CPAR2_105380,CPAR2_105480,CPAR2_106260,CPAR2_206620,CPAR2_206630,CPAR2_209840,CPAR2_401110,CPAR2_406550,CPAR2_503040,CPAR2_503800,CPAR2_700020,CPAR2_807600,CPAR2_807700,CPAR2_807710,CPAR2_807720,	44.1	4.45	7.76	1.68896e-07	1.88857e-06
ec00720__PK__KEGG	Carbon fixation pathways in prokaryotes	80	24	CPAR2_103140,CPAR2_103150,CPAR2_105380,CPAR2_105480,CPAR2_106260,CPAR2_108690,CPAR2_201540,CPAR2_205500,CPAR2_206620,CPAR2_206630,CPAR2_207090,CPAR2_207100,CPAR2_207130,CPAR2_212970,CPAR2_401110,CPAR2_405810,CPAR2_406550,CPAR2_503040,CPAR2_503690,CPAR2_503800,CPAR2_602940,CPAR2_800020,CPAR2_801250,CPAR2_808510,	30	3.03	4.36	2.13022e-07	2.18348e-06
ec00053__PK__KEGG	Ascorbate and aldarate metabolism	88	25	CPAR2_105380,CPAR2_105480,CPAR2_106260,CPAR2_108810,CPAR2_206620,CPAR2_206630,CPAR2_212210,CPAR2_302730,CPAR2_302740,CPAR2_302750,CPAR2_302770,CPAR2_302780,CPAR2_302790,CPAR2_400630,CPAR2_401110,CPAR2_404090,CPAR2_406550,CPAR2_503050,CPAR2_503800,CPAR2_700020,CPAR2_700470,CPAR2_702980,CPAR2_703950,CPAR2_800690,CPAR2_801040,	28.4	2.87	4.05	3.76952e-07	3.41297e-06
ec00365__PK__KEGG	Furfural degradation	50	18	CPAR2_105380,CPAR2_105480,CPAR2_106260,CPAR2_206620,CPAR2_206630,CPAR2_302730,CPAR2_302740,CPAR2_302750,CPAR2_302770,CPAR2_302780,CPAR2_302790,CPAR2_400630,CPAR2_401110,CPAR2_406550,CPAR2_503050,CPAR2_503800,CPAR2_800690,CPAR2_801040,	36	3.63	5.59	3.88468e-07	3.41297e-06
ec00980__PK__KEGG	Metabolism of xenobiotics by cytochrome P450	72	22	CPAR2_103840,CPAR2_109390,CPAR2_109470,CPAR2_203780,CPAR2_204220,CPAR2_205970,CPAR2_206990,CPAR2_212210,CPAR2_301000,CPAR2_401490,CPAR2_406430,CPAR2_406550,CPAR2_501780,CPAR2_503950,CPAR2_600870,CPAR2_700020,CPAR2_703950,CPAR2_800510,CPAR2_800520,CPAR2_804750,CPAR2_806910,CPAR2_806940,	30.6	3.08	4.43	5.06186e-07	4.15073e-06
ec00061__PK__KEGG	Fatty acid biosynthesis	38	15	CPAR2_102550,CPAR2_102560,CPAR2_102570,CPAR2_105380,CPAR2_105480,CPAR2_109390,CPAR2_109470,CPAR2_203740,CPAR2_600160,CPAR2_701660,CPAR2_805400,CPAR2_805410,CPAR2_805420,CPAR2_807230,CPAR2_807240,	39.5	3.98	6.39	9.83221e-07	7.55851e-06
ec00591__PK__KEGG	Linoleic acid metabolism	43	16	CPAR2_105380,CPAR2_105480,CPAR2_106260,CPAR2_203780,CPAR2_204220,CPAR2_206620,CPAR2_206630,CPAR2_206990,CPAR2_301000,CPAR2_401110,CPAR2_406550,CPAR2_503800,CPAR2_503950,CPAR2_600870,CPAR2_800510,CPAR2_800520,	37.2	3.75	5.83	1.078e-06	7.79963e-06
ec00232__PK__KEGG	Caffeine metabolism	15	9	CPAR2_203780,CPAR2_204220,CPAR2_206990,CPAR2_213600,CPAR2_301000,CPAR2_503950,CPAR2_600870,CPAR2_800510,CPAR2_800520,	60	6.05	14.32	2.24632e-06	1.53498e-05
ec00130__PK__KEGG	Ubiquinone and other terpenoid-quinone biosynthesis	46	15	CPAR2_102550,CPAR2_102560,CPAR2_102570,CPAR2_301460,CPAR2_400630,CPAR2_404100,CPAR2_406810,CPAR2_406820,CPAR2_406830,CPAR2_701660,CPAR2_805400,CPAR2_805410,CPAR2_805420,CPAR2_807230,CPAR2_807240,	32.6	3.29	4.72	1.58568e-05	0.000102652
ec00062__PK__KEGG	Fatty acid elongation	36	13	CPAR2_108690,CPAR2_108910,CPAR2_205500,CPAR2_209810,CPAR2_209820,CPAR2_209830,CPAR2_209840,CPAR2_209850,CPAR2_212970,CPAR2_503040,CPAR2_503690,CPAR2_800020,CPAR2_808510,	36.1	3.64	5.47	1.72928e-05	0.000106351
ec00625__PK__KEGG	Chloroalkane and chloroalkene degradation	64	18	CPAR2_103840,CPAR2_105380,CPAR2_105480,CPAR2_106260,CPAR2_108810,CPAR2_206620,CPAR2_206630,CPAR2_212210,CPAR2_301460,CPAR2_401110,CPAR2_404090,CPAR2_406550,CPAR2_501780,CPAR2_503800,CPAR2_700020,CPAR2_702980,CPAR2_703950,CPAR2_804750,	28.1	2.84	3.85	2.20772e-05	0.000124828
ec00982__PK__KEGG	Drug metabolism - cytochrome P450	76	20	CPAR2_103840,CPAR2_203780,CPAR2_204220,CPAR2_205970,CPAR2_206990,CPAR2_212210,CPAR2_301000,CPAR2_401490,CPAR2_406430,CPAR2_406550,CPAR2_501780,CPAR2_503950,CPAR2_600870,CPAR2_700020,CPAR2_703950,CPAR2_800510,CPAR2_800520,CPAR2_804750,CPAR2_806910,CPAR2_806940,	26.3	2.65	3.54	2.23269e-05	0.000124828
ec00592__PK__KEGG	alpha-Linolenic acid metabolism	84	20	CPAR2_103840,CPAR2_108690,CPAR2_205500,CPAR2_207830,CPAR2_212970,CPAR2_400630,CPAR2_406550,CPAR2_501780,CPAR2_503040,CPAR2_503690,CPAR2_602940,CPAR2_700020,CPAR2_703950,CPAR2_800020,CPAR2_804750,CPAR2_807600,CPAR2_807700,CPAR2_807710,CPAR2_807720,CPAR2_808510,	23.8	2.4	3.08	0.000107255	0.000563029
ec00380__PK__KEGG	Tryptophan metabolism	161	31	CPAR2_104430,CPAR2_108690,CPAR2_108810,CPAR2_203780,CPAR2_204220,CPAR2_205500,CPAR2_205970,CPAR2_206990,CPAR2_207380,CPAR2_207780,CPAR2_209610,CPAR2_212210,CPAR2_212970,CPAR2_301000,CPAR2_301880,CPAR2_404090,CPAR2_406430,CPAR2_503040,CPAR2_503690,CPAR2_503950,CPAR2_600870,CPAR2_602940,CPAR2_700470,CPAR2_701830,CPAR2_702980,CPAR2_703580,CPAR2_703590,CPAR2_800020,CPAR2_800510,CPAR2_800520,CPAR2_808…	19.3	1.94	2.42	0.000109859	0.000563029
ec00040__PK__KEGG	Pentose and glucuronate interconversions	93	21	CPAR2_212210,CPAR2_302730,CPAR2_302740,CPAR2_302750,CPAR2_302770,CPAR2_302780,CPAR2_302790,CPAR2_400630,CPAR2_503050,CPAR2_600160,CPAR2_600270,CPAR2_700020,CPAR2_700470,CPAR2_703950,CPAR2_800050,CPAR2_800120,CPAR2_800330,CPAR2_800340,CPAR2_800350,CPAR2_800690,CPAR2_801040,	22.6	2.28	2.88	0.000162528	0.000799635
ec00903__PK__KEGG	Limonene and pinene degradation	83	19	CPAR2_108690,CPAR2_108810,CPAR2_205500,CPAR2_205970,CPAR2_209810,CPAR2_209820,CPAR2_209830,CPAR2_209850,CPAR2_212210,CPAR2_404090,CPAR2_405810,CPAR2_406430,CPAR2_406550,CPAR2_503040,CPAR2_602940,CPAR2_603360,CPAR2_700470,CPAR2_702980,CPAR2_808510,	22.9	2.31	2.91	0.00028213	0.00133469
ec00642__PK__KEGG	Ethylbenzene degradation	8	5	CPAR2_212970,CPAR2_503690,CPAR2_602940,CPAR2_700470,CPAR2_800020,	62.5	6.3	15.57	0.000395869	0.0018034
ec00633__PK__KEGG	Nitrotoluene degradation	26	9	CPAR2_105380,CPAR2_105480,CPAR2_106260,CPAR2_206620,CPAR2_206630,CPAR2_401110,CPAR2_406550,CPAR2_503800,CPAR2_700470,	34.6	3.49	5.02	0.000530696	0.00233127
ec00620__PK__KEGG	Pyruvate metabolism	81	18	CPAR2_108810,CPAR2_201500,CPAR2_209810,CPAR2_209820,CPAR2_209830,CPAR2_209840,CPAR2_209850,CPAR2_212210,CPAR2_212970,CPAR2_404090,CPAR2_405810,CPAR2_406450,CPAR2_503690,CPAR2_700020,CPAR2_700470,CPAR2_702980,CPAR2_800020,CPAR2_803890,	22.2	2.24	2.78	0.000607464	0.00257648
ec00627__PK__KEGG	Aminobenzoate degradation	144	26	CPAR2_108690,CPAR2_108810,CPAR2_201500,CPAR2_203780,CPAR2_204220,CPAR2_205500,CPAR2_205970,CPAR2_206990,CPAR2_207380,CPAR2_209610,CPAR2_301000,CPAR2_301880,CPAR2_405810,CPAR2_406430,CPAR2_406450,CPAR2_503040,CPAR2_503950,CPAR2_600870,CPAR2_602940,CPAR2_603360,CPAR2_700470,CPAR2_703580,CPAR2_703590,CPAR2_800510,CPAR2_800520,CPAR2_808510,	18.1	1.82	2.18	0.00120649	0.00494659
ec00630__PK__KEGG	Glyoxylate and dicarboxylate metabolism	54	13	CPAR2_105270,CPAR2_203440,CPAR2_207780,CPAR2_212970,CPAR2_404100,CPAR2_404920,CPAR2_405810,CPAR2_503690,CPAR2_601180,CPAR2_602940,CPAR2_800020,CPAR2_802010,CPAR2_803890,	24.1	2.43	3.03	0.00165596	0.00657043
ec00410__PK__KEGG	beta-Alanine metabolism	48	12	CPAR2_108340,CPAR2_108690,CPAR2_108810,CPAR2_205500,CPAR2_211040,CPAR2_212210,CPAR2_402700,CPAR2_404090,CPAR2_500880,CPAR2_503040,CPAR2_702980,CPAR2_808510,	25	2.52	3.18	0.00176395	0.00678017
ec00981__PK__KEGG	Insect hormone biosynthesis	55	13	CPAR2_105380,CPAR2_105480,CPAR2_106260,CPAR2_108810,CPAR2_206620,CPAR2_206630,CPAR2_212210,CPAR2_401110,CPAR2_404090,CPAR2_406550,CPAR2_503800,CPAR2_700020,CPAR2_702980,	23.6	2.38	2.96	0.00198327	0.00735952
ec00940__PK__KEGG	Phenylpropanoid biosynthesis	126	23	CPAR2_100480,CPAR2_104460,CPAR2_205970,CPAR2_207380,CPAR2_207780,CPAR2_209610,CPAR2_302730,CPAR2_302740,CPAR2_302750,CPAR2_302770,CPAR2_302780,CPAR2_302790,CPAR2_304270,CPAR2_400630,CPAR2_405810,CPAR2_406430,CPAR2_501780,CPAR2_503050,CPAR2_601530,CPAR2_603360,CPAR2_800690,CPAR2_801040,CPAR2_804750,	18.3	1.84	2.19	0.00203434	0.00735952
ec00360__PK__KEGG	Phenylalanine metabolism	97	19	CPAR2_108690,CPAR2_205500,CPAR2_205970,CPAR2_207380,CPAR2_209610,CPAR2_209810,CPAR2_209820,CPAR2_209830,CPAR2_209850,CPAR2_212210,CPAR2_301880,CPAR2_404100,CPAR2_406430,CPAR2_503040,CPAR2_603360,CPAR2_701830,CPAR2_703580,CPAR2_703590,CPAR2_808510,	19.6	1.98	2.36	0.00218753	0.00768761
ec00051__PK__KEGG	Fructose and mannose metabolism	154	26	CPAR2_105380,CPAR2_105480,CPAR2_106260,CPAR2_205730,CPAR2_206620,CPAR2_206630,CPAR2_302730,CPAR2_302740,CPAR2_302750,CPAR2_302770,CPAR2_302780,CPAR2_302790,CPAR2_400630,CPAR2_401110,CPAR2_406550,CPAR2_407260,CPAR2_501780,CPAR2_503050,CPAR2_503800,CPAR2_600160,CPAR2_700020,CPAR2_700470,CPAR2_703950,CPAR2_800690,CPAR2_801040,CPAR2_804750,	16.9	1.7	2	0.00332066	0.0110286
ec01056__PK__KEGG	Biosynthesis of type II polyketide backbone	27	8	CPAR2_105380,CPAR2_105480,CPAR2_106260,CPAR2_206620,CPAR2_206630,CPAR2_401110,CPAR2_406550,CPAR2_503800,	29.6	2.99	3.96	0.00338301	0.0110286
ec00564__PK__KEGG	Glycerophospholipid metabolism	131	23	CPAR2_203740,CPAR2_204420,CPAR2_204430,CPAR2_214160,CPAR2_302730,CPAR2_302740,CPAR2_302750,CPAR2_302770,CPAR2_302780,CPAR2_302790,CPAR2_400630,CPAR2_405810,CPAR2_503050,CPAR2_600270,CPAR2_603360,CPAR2_800120,CPAR2_800330,CPAR2_800340,CPAR2_800350,CPAR2_800690,CPAR2_801040,CPAR2_805890,CPAR2_808920,	17.6	1.77	2.08	0.00346258	0.0110286
ec00966__PK__KEGG	Glucosinolate biosynthesis	39	10	CPAR2_105380,CPAR2_105480,CPAR2_106260,CPAR2_205970,CPAR2_206620,CPAR2_206630,CPAR2_401110,CPAR2_406430,CPAR2_406550,CPAR2_503800,	25.6	2.59	3.26	0.00349689	0.0110286
ec00561__PK__KEGG	Glycerolipid metabolism	80	16	CPAR2_108810,CPAR2_203740,CPAR2_212210,CPAR2_214160,CPAR2_401090,CPAR2_404090,CPAR2_503050,CPAR2_600270,CPAR2_700020,CPAR2_702980,CPAR2_703190,CPAR2_800120,CPAR2_800330,CPAR2_800340,CPAR2_800350,CPAR2_805890,	20	2.02	2.4	0.00395015	0.0117064
ec00960__PK__KEGG	Tropane, piperidine and pyridine alkaloid biosynthesis	73	15	CPAR2_302730,CPAR2_302740,CPAR2_302750,CPAR2_302770,CPAR2_302780,CPAR2_302790,CPAR2_400630,CPAR2_404100,CPAR2_405810,CPAR2_503050,CPAR2_602940,CPAR2_603360,CPAR2_701830,CPAR2_800690,CPAR2_801040,	20.5	2.07	2.48	0.00399597	0.0117064
ec00590__PK__KEGG	Arachidonic acid metabolism	46	11	CPAR2_109390,CPAR2_109470,CPAR2_203780,CPAR2_204220,CPAR2_206990,CPAR2_301000,CPAR2_503950,CPAR2_600870,CPAR2_700020,CPAR2_800510,CPAR2_800520,	23.9	2.41	2.98	0.00399729	0.0117064
ec00905__PK__KEGG	Brassinosteroid biosynthesis	17	6	CPAR2_205970,CPAR2_301000,CPAR2_406430,CPAR2_503950,CPAR2_800510,CPAR2_800520,	35.3	3.56	5.1	0.0042518	0.0121621
ec00643__PK__KEGG	Styrene degradation	23	7	CPAR2_205970,CPAR2_212210,CPAR2_301880,CPAR2_406430,CPAR2_406450,CPAR2_703580,CPAR2_703590,	30.4	3.07	4.1	0.00517242	0.0144593
ec00900__PK__KEGG	Terpenoid backbone biosynthesis	68	14	CPAR2_212970,CPAR2_302730,CPAR2_302740,CPAR2_302750,CPAR2_302770,CPAR2_302780,CPAR2_302790,CPAR2_400630,CPAR2_503050,CPAR2_503690,CPAR2_700020,CPAR2_800020,CPAR2_800690,CPAR2_801040,	20.6	2.08	2.48	0.00529338	0.0144686
ec00330__PK__KEGG	Arginine and proline metabolism	85	16	CPAR2_100820,CPAR2_101230,CPAR2_104430,CPAR2_108810,CPAR2_108910,CPAR2_212210,CPAR2_301880,CPAR2_402700,CPAR2_404090,CPAR2_404100,CPAR2_405810,CPAR2_603360,CPAR2_701830,CPAR2_702980,CPAR2_703580,CPAR2_703590,	18.8	1.9	2.22	0.00736331	0.0196888
ec00943__PK__KEGG	Isoflavonoid biosynthesis	9	4	CPAR2_205970,CPAR2_301440,CPAR2_301450,CPAR2_406430,	44.4	4.48	7.42	0.0078941	0.020659
ec00623__PK__KEGG	Toluene degradation	86	16	CPAR2_108810,CPAR2_205970,CPAR2_302730,CPAR2_302740,CPAR2_302750,CPAR2_302770,CPAR2_302780,CPAR2_302790,CPAR2_400630,CPAR2_405810,CPAR2_406430,CPAR2_406440,CPAR2_503050,CPAR2_603360,CPAR2_800690,CPAR2_801040,	18.6	1.88	2.19	0.00827088	0.0211941
ec01040__PK__KEGG	Biosynthesis of unsaturated fatty acids	15	5	CPAR2_209810,CPAR2_209820,CPAR2_209830,CPAR2_209840,CPAR2_209850,	33.3	3.36	4.65	0.0118948	0.0298584
ec00930__PK__KEGG	Caprolactam degradation	34	8	CPAR2_108690,CPAR2_201540,CPAR2_205500,CPAR2_212210,CPAR2_503040,CPAR2_602940,CPAR2_700020,CPAR2_808510,	23.5	2.37	2.88	0.0151069	0.037163

## Sheet: SHyd_vs_SGal
ID	Name	Bgd count	Result count	Result gene list	Pct of bgd	Fold enrichment	Odds ratio	P-value	FDR
ec00071__PK__KEGG	Fatty acid degradation	80	19	CPAR2_102560,CPAR2_102570,CPAR2_103840,CPAR2_108690,CPAR2_108810,CPAR2_201240,CPAR2_203740,CPAR2_204220,CPAR2_205500,CPAR2_206990,CPAR2_212970,CPAR2_503950,CPAR2_600870,CPAR2_700020,CPAR2_800520,CPAR2_805420,CPAR2_807230,CPAR2_807240,CPAR2_807600,	23.8	3.57	5.03	3.88062e-07	4.73436e-05
ec00072__PK__KEGG	Synthesis and degradation of ketone bodies	12	7	CPAR2_212970,CPAR2_406450,CPAR2_600270,CPAR2_800120,CPAR2_800330,CPAR2_800340,CPAR2_800350,	58.3	8.78	20.86	2.88412e-06	0.000152278
ec00650__PK__KEGG	Butanoate metabolism	118	22	CPAR2_103140,CPAR2_103150,CPAR2_105380,CPAR2_108690,CPAR2_108810,CPAR2_201240,CPAR2_201540,CPAR2_205500,CPAR2_206840,CPAR2_207090,CPAR2_207100,CPAR2_209810,CPAR2_209850,CPAR2_212970,CPAR2_402700,CPAR2_406450,CPAR2_501050,CPAR2_600270,CPAR2_800120,CPAR2_800330,CPAR2_800340,CPAR2_800350,	18.6	2.8	3.74	3.74453e-06	0.000152278
ec00830__PK__KEGG	Retinol metabolism	99	19	CPAR2_103840,CPAR2_105380,CPAR2_204220,CPAR2_206990,CPAR2_302730,CPAR2_302740,CPAR2_302750,CPAR2_302790,CPAR2_501050,CPAR2_503950,CPAR2_600270,CPAR2_600870,CPAR2_700020,CPAR2_800120,CPAR2_800330,CPAR2_800340,CPAR2_800350,CPAR2_800520,CPAR2_801040,	19.2	2.89	3.79	1.22965e-05	0.000375043
ec00140__PK__KEGG	Steroid hormone biosynthesis	63	14	CPAR2_105380,CPAR2_109390,CPAR2_204220,CPAR2_206990,CPAR2_501050,CPAR2_503950,CPAR2_600270,CPAR2_600870,CPAR2_700020,CPAR2_800120,CPAR2_800330,CPAR2_800340,CPAR2_800350,CPAR2_800520,	22.2	3.34	4.43	3.52288e-05	0.000859583
ec00232__PK__KEGG	Caffeine metabolism	15	6	CPAR2_204220,CPAR2_206990,CPAR2_213600,CPAR2_503950,CPAR2_600870,CPAR2_800520,	40	6.02	9.82	0.000231645	0.00471011
ec00061__PK__KEGG	Fatty acid biosynthesis	38	9	CPAR2_102560,CPAR2_102570,CPAR2_105380,CPAR2_109390,CPAR2_203740,CPAR2_600160,CPAR2_805420,CPAR2_807230,CPAR2_807240,	23.7	3.56	4.64	0.000588275	0.00922851
ec00130__PK__KEGG	Ubiquinone and other terpenoid-quinone biosynthesis	46	10	CPAR2_102560,CPAR2_102570,CPAR2_301460,CPAR2_406810,CPAR2_406820,CPAR2_406830,CPAR2_805420,CPAR2_807230,CPAR2_807240,CPAR2_808180,	21.7	3.27	4.17	0.000605148	0.00922851
ec00363__PK__KEGG	Bisphenol degradation	78	13	CPAR2_103140,CPAR2_103150,CPAR2_105380,CPAR2_205970,CPAR2_207090,CPAR2_207100,CPAR2_302730,CPAR2_302740,CPAR2_302750,CPAR2_302790,CPAR2_406430,CPAR2_501050,CPAR2_801040,	16.7	2.51	3.04	0.00138534	0.0186952
ec00280__PK__KEGG	Valine, leucine and isoleucine degradation	43	9	CPAR2_108690,CPAR2_108810,CPAR2_201240,CPAR2_205500,CPAR2_212970,CPAR2_402700,CPAR2_406450,CPAR2_501050,CPAR2_601180,	20.9	3.15	3.95	0.0015324	0.0186952
ec00943__PK__KEGG	Isoflavonoid biosynthesis	9	4	CPAR2_205970,CPAR2_301440,CPAR2_301450,CPAR2_406430,	44.4	6.69	11.6	0.00180102	0.0199749
ec00980__PK__KEGG	Metabolism of xenobiotics by cytochrome P450	72	12	CPAR2_103840,CPAR2_109390,CPAR2_204220,CPAR2_205970,CPAR2_206990,CPAR2_401490,CPAR2_406430,CPAR2_503950,CPAR2_600870,CPAR2_700020,CPAR2_800520,CPAR2_806940,	16.7	2.51	3.02	0.0021334	0.0209542
ec00362__PK__KEGG	Benzoate degradation	63	11	CPAR2_105380,CPAR2_108690,CPAR2_205500,CPAR2_205970,CPAR2_209810,CPAR2_209850,CPAR2_212970,CPAR2_406430,CPAR2_406440,CPAR2_406450,CPAR2_501050,	17.5	2.63	3.18	0.00223282	0.0209542
ec00564__PK__KEGG	Glycerophospholipid metabolism	131	17	CPAR2_203740,CPAR2_204420,CPAR2_204430,CPAR2_206840,CPAR2_214160,CPAR2_302730,CPAR2_302740,CPAR2_302750,CPAR2_302790,CPAR2_600270,CPAR2_701130,CPAR2_800120,CPAR2_800330,CPAR2_800340,CPAR2_800350,CPAR2_801040,CPAR2_805890,	13	1.95	2.28	0.00447378	0.0389858
ec00627__PK__KEGG	Aminobenzoate degradation	144	18	CPAR2_105030,CPAR2_108690,CPAR2_108810,CPAR2_201500,CPAR2_204220,CPAR2_205500,CPAR2_205690,CPAR2_205970,CPAR2_206840,CPAR2_206990,CPAR2_207380,CPAR2_301880,CPAR2_406430,CPAR2_406450,CPAR2_503950,CPAR2_600870,CPAR2_703580,CPAR2_800520,	12.5	1.88	2.19	0.00518375	0.0421612
