# Supplementary material for: Transcriptome and proteome profiling reveals complex adaptations of Candida parapsilosis cells assimilating hydroxyaromatic carbon sources
Source: PLoS Genet. 2022 Mar 7;18(3):e1009815. doi: 10.1371/journal.pgen.1009815 (PMC8929692; doi:10.1371/journal.pgen.1009815)
Supplement: S5 Table — The dataset used for preparing the bar graph shown in S3 Fig. (XLSX) [file pgen.1009815.s005.xlsx]

## Sheet: catalase_activity
	specific activity [mmol.min-1.mg-1]
Cultivation medium	Culture #1			Culture #2			Culture #3				Culture #1	Culture #2	Culture #3
	Technical replicate 1	Technical replicate 2	Technical replicate 3	Technical replicate 1	Technical replicate 2	Technical replicate 3	Technical replicate 1	Technical replicate 2	Technical replicate 3		mean	mean	mean		mean ± SD
SGal medium (i.e. with galactose)	0.289553	0.476206	0.38288	0.48549	0.559705	0.476213	0.466409	0.421847	0.475321		0.38288	0.507136	0.454526		0.45 ± 0.06
S3OH medium (i.e. with 3-hydroxybenzoate)	0.860294	0.966722	0.886901	1.52814	1.47011	1.47011	1.36674	1.08397	1.08397		0.904639	1.48946	1.17822		1.19 ± 0.29
S4OH medium (i.e. with 4-hydroxybenzoate)	3.5729	3.93502	4.00744	4.2626	3.78186	3.30111	3.85509	4.01352	4.96409		3.83845	3.78186	4.27757		3.97 ± 0.27
SHyd medium (i.e. with hydroquinone)	2.55823	2.55823	3.04811	2.57277	3.14877	2.68797	2.69196	2.69196	2.69196		2.72153	2.80317	2.69196		2.74 ± 0.06
