# Supplementary material for: Transcriptome and proteome profiling reveals complex adaptations of Candida parapsilosis cells assimilating hydroxyaromatic carbon sources
Source: PLoS Genet. 2022 Mar 7;18(3):e1009815. doi: 10.1371/journal.pgen.1009815 (PMC8929692; doi:10.1371/journal.pgen.1009815)
Supplement: S6 Table — The analysis was performed using FungiDB (release 55; https://fungidb.org/; [79]). Candida parapsilosis CDC317 was used as an organism in settings. Note that only the genes highly upregulated (log2 fold change ≥ 2) on indicated synthetic media with 3-hydroxybenzoate, 4-hydroxybenzoate or hydroquinone compared to galactose-containing medium (i.e. S3OH vs. SGal, S4OH vs. SGal, SHyd vs. SGal) were included in the analysis. (XLSX) [file pgen.1009815.s006.xlsx]

## Sheet: S3OH_vs_SGal_Molecular_function
ID	Name	Bgd count	Result count	Result gene list	Pct of bgd	Fold enrichment	Odds ratio	P-value	FDR
GO:0016491	oxidoreductase activity	436	60	CPAR2_101310,CPAR2_102790,CPAR2_103140,CPAR2_103670,CPAR2_103840,CPAR2_104190,CPAR2_104430,CPAR2_105380,CPAR2_105480,CPAR2_109870,CPAR2_110430,CPAR2_201240,CPAR2_201500,CPAR2_203450,CPAR2_203620,CPAR2_203780,CPAR2_204220,CPAR2_204420,CPAR2_204430,CPAR2_206620,CPAR2_206630,CPAR2_206990,CPAR2_207090,CPAR2_207100,CPAR2_207130,CPAR2_207780,CPAR2_210420,CPAR2_212210,CPAR2_301000,CPAR2_401110,CPAR2_404…	13.8	3.09	4.15	4.08346e-16	1.49455e-13
GO:0004497	monooxygenase activity	36	14	CPAR2_102790,CPAR2_103140,CPAR2_203780,CPAR2_204220,CPAR2_206990,CPAR2_207090,CPAR2_207100,CPAR2_207130,CPAR2_301000,CPAR2_503950,CPAR2_600870,CPAR2_704320,CPAR2_800510,CPAR2_800520,	38.9	8.73	14.37	1.34947e-10	2.46953e-08
GO:0016712	oxidoreductase activity, acting on paired donors, with incorporation or reduction of molecular oxygen, reduced flavin or flavoprotein as one donor, and incorporation of one atom of oxygen	10	8	CPAR2_203780,CPAR2_204220,CPAR2_206990,CPAR2_301000,CPAR2_503950,CPAR2_600870,CPAR2_800510,CPAR2_800520,	80	17.96	88.49	5.81177e-10	7.09036e-08
GO:0016705	oxidoreductase activity, acting on paired donors, with incorporation or reduction of molecular oxygen	58	16	CPAR2_102790,CPAR2_103140,CPAR2_203620,CPAR2_203780,CPAR2_204220,CPAR2_206990,CPAR2_207090,CPAR2_207100,CPAR2_207130,CPAR2_210420,CPAR2_301000,CPAR2_503950,CPAR2_600870,CPAR2_704320,CPAR2_800510,CPAR2_800520,	27.6	6.19	8.64	2.25662e-09	2.0648e-07
GO:0050660	flavin adenine dinucleotide binding	53	13	CPAR2_102790,CPAR2_103140,CPAR2_201240,CPAR2_204420,CPAR2_204430,CPAR2_207090,CPAR2_207100,CPAR2_207130,CPAR2_210420,CPAR2_704320,CPAR2_807600,CPAR2_807700,CPAR2_807720,	24.5	5.51	7.29	3.43178e-07	2.39107e-05
GO:0046906	tetrapyrrole binding	38	11	CPAR2_201500,CPAR2_203780,CPAR2_204220,CPAR2_206990,CPAR2_207780,CPAR2_210420,CPAR2_301000,CPAR2_503950,CPAR2_600870,CPAR2_800510,CPAR2_800520,	28.9	6.5	9.08	4.57309e-07	2.39107e-05
GO:0020037	heme binding	38	11	CPAR2_201500,CPAR2_203780,CPAR2_204220,CPAR2_206990,CPAR2_207780,CPAR2_210420,CPAR2_301000,CPAR2_503950,CPAR2_600870,CPAR2_800510,CPAR2_800520,	28.9	6.5	9.08	4.57309e-07	2.39107e-05
GO:0003995	acyl-CoA dehydrogenase activity	5	4	CPAR2_201240,CPAR2_807600,CPAR2_807700,CPAR2_807720,	80	17.96	87.12	1.85764e-05	0.00084987
GO:0031072	heat shock protein binding	11	5	CPAR2_200580,CPAR2_206000,CPAR2_303530,CPAR2_304290,CPAR2_602330,	45.5	10.2	18.21	6.25198e-05	0.00254247
GO:0016709	oxidoreductase activity, acting on paired donors, with incorporation or reduction of molecular oxygen, NAD(P)H as one donor, and incorporation of one atom of oxygen	18	6	CPAR2_102790,CPAR2_103140,CPAR2_207090,CPAR2_207100,CPAR2_207130,CPAR2_704320,	33.3	7.48	10.95	8.70365e-05	0.00318554
GO:0016614	oxidoreductase activity, acting on CH-OH group of donors	75	12	CPAR2_103670,CPAR2_109870,CPAR2_110430,CPAR2_201500,CPAR2_203450,CPAR2_204420,CPAR2_204430,CPAR2_503040,CPAR2_601180,CPAR2_601530,CPAR2_801250,CPAR2_804750,	16	3.59	4.24	0.000100578	0.00332409
GO:0005506	iron ion binding	54	10	CPAR2_203780,CPAR2_204220,CPAR2_206990,CPAR2_210420,CPAR2_301000,CPAR2_503950,CPAR2_600870,CPAR2_701230,CPAR2_800510,CPAR2_800520,	18.5	4.16	5.03	0.000108986	0.00332409
GO:0016620	oxidoreductase activity, acting on the aldehyde or oxo group of donors, NAD or NADP as acceptor	20	6	CPAR2_110430,CPAR2_203450,CPAR2_212210,CPAR2_404090,CPAR2_500880,CPAR2_702980,	30	6.74	9.39	0.000168522	0.00474453
GO:0071949	FAD binding	21	6	CPAR2_102790,CPAR2_210420,CPAR2_704320,CPAR2_807600,CPAR2_807700,CPAR2_807720,	28.6	6.41	8.76	0.000227208	0.00593986
GO:0003997	acyl-CoA oxidase activity	4	3	CPAR2_807600,CPAR2_807700,CPAR2_807720,	75	16.84	65.09	0.000338077	0.00773352
GO:0051879	Hsp90 protein binding	4	3	CPAR2_200580,CPAR2_303530,CPAR2_602330,	75	16.84	65.09	0.000338077	0.00773352
GO:0004499	N,N-dimethylaniline monooxygenase activity	9	4	CPAR2_103140,CPAR2_207090,CPAR2_207100,CPAR2_207130,	44.4	9.98	17.41	0.000405967	0.00874024
GO:0050661	NADP binding	24	6	CPAR2_103140,CPAR2_103670,CPAR2_207090,CPAR2_207100,CPAR2_207130,CPAR2_601180,	25	5.61	7.3	0.000503429	0.0102364
GO:0005215	transporter activity	445	34	CPAR2_100870,CPAR2_101760,CPAR2_106690,CPAR2_200830,CPAR2_205440,CPAR2_206730,CPAR2_208110,CPAR2_208520,CPAR2_212440,CPAR2_300590,CPAR2_300680,CPAR2_300730,CPAR2_300740,CPAR2_300770,CPAR2_301390,CPAR2_301640,CPAR2_301750,CPAR2_400230,CPAR2_401450,CPAR2_402040,CPAR2_407200,CPAR2_407240,CPAR2_503540,CPAR2_600610,CPAR2_602940,CPAR2_700010,CPAR2_700110,CPAR2_700120,CPAR2_702970,CPAR2_704330,CPAR2_801…	7.6	1.72	1.89	0.00118189	0.0221943
GO:0016903	oxidoreductase activity, acting on the aldehyde or oxo group of donors	28	6	CPAR2_110430,CPAR2_203450,CPAR2_212210,CPAR2_404090,CPAR2_500880,CPAR2_702980,	21.4	4.81	5.96	0.0012128	0.0221943
GO:0003824	catalytic activity	2273	125	CPAR2_100820,CPAR2_101310,CPAR2_102550,CPAR2_102560,CPAR2_102570,CPAR2_102790,CPAR2_103140,CPAR2_103260,CPAR2_103670,CPAR2_103750,CPAR2_103840,CPAR2_104190,CPAR2_104430,CPAR2_104540,CPAR2_104650,CPAR2_105270,CPAR2_105380,CPAR2_105480,CPAR2_106500,CPAR2_106940,CPAR2_108690,CPAR2_109870,CPAR2_110430,CPAR2_200120,CPAR2_201240,CPAR2_201500,CPAR2_203450,CPAR2_203620,CPAR2_203780,CPAR2_204220,CPAR2_204…	5.5	1.23	1.48	0.00135929	0.0236905
GO:0051787	misfolded protein binding	6	3	CPAR2_204330,CPAR2_205020,CPAR2_211560,	50	11.23	21.69	0.00158088	0.0258399
GO:0060590	ATPase regulator activity	30	6	CPAR2_103750,CPAR2_200580,CPAR2_303530,CPAR2_304290,CPAR2_602330,CPAR2_602960,	20	4.49	5.47	0.00177367	0.0258399
GO:0016406	carnitine O-acyltransferase activity	2	2	CPAR2_103260,CPAR2_401300,	100	22.45	inf	0.00197682	0.0258399
GO:0047639	alcohol oxidase activity	2	2	CPAR2_204420,CPAR2_204430,	100	22.45	inf	0.00197682	0.0258399
GO:0046577	long-chain-alcohol oxidase activity	2	2	CPAR2_204420,CPAR2_204430,	100	22.45	inf	0.00197682	0.0258399
GO:0004092	carnitine O-acetyltransferase activity	2	2	CPAR2_103260,CPAR2_401300,	100	22.45	inf	0.00197682	0.0258399
GO:0031957	very long-chain fatty acid-CoA ligase activity	2	2	CPAR2_102550,CPAR2_602940,	100	22.45	inf	0.00197682	0.0258399
GO:0022857	transmembrane transporter activity	408	31	CPAR2_100870,CPAR2_101760,CPAR2_106690,CPAR2_200830,CPAR2_205440,CPAR2_206730,CPAR2_208110,CPAR2_212440,CPAR2_300590,CPAR2_300680,CPAR2_300730,CPAR2_300740,CPAR2_300770,CPAR2_301390,CPAR2_301640,CPAR2_301750,CPAR2_400230,CPAR2_401450,CPAR2_402040,CPAR2_407200,CPAR2_407240,CPAR2_503540,CPAR2_700010,CPAR2_700110,CPAR2_700120,CPAR2_702970,CPAR2_704330,CPAR2_801820,CPAR2_808390,CPAR2_808400,CPAR2_808…	7.6	1.71	1.87	0.00214464	0.0270668
GO:0016634	oxidoreductase activity, acting on the CH-CH group of donors, oxygen as acceptor	7	3	CPAR2_807600,CPAR2_807700,CPAR2_807720,	42.9	9.62	16.26	0.00267573	0.0326439
GO:0016616	oxidoreductase activity, acting on the CH-OH group of donors, NAD or NADP as acceptor	71	9	CPAR2_103670,CPAR2_109870,CPAR2_110430,CPAR2_203450,CPAR2_503040,CPAR2_601180,CPAR2_601530,CPAR2_801250,CPAR2_804750,	12.7	2.85	3.19	0.00397054	0.0468779

## Sheet: S3OH_vs_SGal_Biological_process
ID	Name	Bgd count	Result count	Result gene list	Pct of bgd	Fold enrichment	Odds ratio	P-value	FDR
GO:0055114	oxidation-reduction process	396	55	CPAR2_101310,CPAR2_103140,CPAR2_103670,CPAR2_103840,CPAR2_104190,CPAR2_104430,CPAR2_109870,CPAR2_110430,CPAR2_201240,CPAR2_201500,CPAR2_203450,CPAR2_203620,CPAR2_203780,CPAR2_204220,CPAR2_204420,CPAR2_204430,CPAR2_205500,CPAR2_206620,CPAR2_206630,CPAR2_206730,CPAR2_206990,CPAR2_207090,CPAR2_207100,CPAR2_207130,CPAR2_207780,CPAR2_210420,CPAR2_212210,CPAR2_301000,CPAR2_404090,CPAR2_406040,CPAR2_500…	13.9	3.12	4.12	6.08666e-15	2.24152e-12
GO:0046395	carboxylic acid catabolic process	77	24	CPAR2_100820,CPAR2_100870,CPAR2_104190,CPAR2_105270,CPAR2_108690,CPAR2_110430,CPAR2_203450,CPAR2_205500,CPAR2_206730,CPAR2_211040,CPAR2_401110,CPAR2_401300,CPAR2_402700,CPAR2_404090,CPAR2_404100,CPAR2_501570,CPAR2_503040,CPAR2_800020,CPAR2_803890,CPAR2_804600,CPAR2_804750,CPAR2_807600,CPAR2_807700,CPAR2_807720,	31.2	7	10.6	8.64339e-15	2.24152e-12
GO:0016054	organic acid catabolic process	77	24	CPAR2_100820,CPAR2_100870,CPAR2_104190,CPAR2_105270,CPAR2_108690,CPAR2_110430,CPAR2_203450,CPAR2_205500,CPAR2_206730,CPAR2_211040,CPAR2_401110,CPAR2_401300,CPAR2_402700,CPAR2_404090,CPAR2_404100,CPAR2_501570,CPAR2_503040,CPAR2_800020,CPAR2_803890,CPAR2_804600,CPAR2_804750,CPAR2_807600,CPAR2_807700,CPAR2_807720,	31.2	7	10.6	8.64339e-15	2.24152e-12
GO:0009062	fatty acid catabolic process	20	13	CPAR2_100870,CPAR2_105270,CPAR2_205500,CPAR2_206730,CPAR2_401110,CPAR2_401300,CPAR2_501570,CPAR2_503040,CPAR2_800020,CPAR2_803890,CPAR2_807600,CPAR2_807700,CPAR2_807720,	65	14.59	41.88	1.18811e-13	2.31088e-11
GO:0072329	monocarboxylic acid catabolic process	43	17	CPAR2_100870,CPAR2_105270,CPAR2_110430,CPAR2_203450,CPAR2_205500,CPAR2_206730,CPAR2_211040,CPAR2_401110,CPAR2_401300,CPAR2_404090,CPAR2_501570,CPAR2_503040,CPAR2_800020,CPAR2_803890,CPAR2_807600,CPAR2_807700,CPAR2_807720,	39.5	8.88	14.94	9.49113e-13	1.47682e-10
GO:0044282	small molecule catabolic process	110	24	CPAR2_100820,CPAR2_100870,CPAR2_104190,CPAR2_105270,CPAR2_108690,CPAR2_110430,CPAR2_203450,CPAR2_205500,CPAR2_206730,CPAR2_211040,CPAR2_401110,CPAR2_401300,CPAR2_402700,CPAR2_404090,CPAR2_404100,CPAR2_501570,CPAR2_503040,CPAR2_800020,CPAR2_803890,CPAR2_804600,CPAR2_804750,CPAR2_807600,CPAR2_807700,CPAR2_807720,	21.8	4.9	6.49	4.45505e-11	5.77671e-09
GO:0044242	cellular lipid catabolic process	42	15	CPAR2_100870,CPAR2_105270,CPAR2_205500,CPAR2_206730,CPAR2_401110,CPAR2_401300,CPAR2_501570,CPAR2_503040,CPAR2_701130,CPAR2_800020,CPAR2_801040,CPAR2_803890,CPAR2_807600,CPAR2_807700,CPAR2_807720,	35.7	8.02	12.59	1.21084e-10	1.34576e-08
GO:0016042	lipid catabolic process	50	16	CPAR2_100870,CPAR2_105270,CPAR2_205500,CPAR2_206730,CPAR2_401110,CPAR2_401300,CPAR2_501570,CPAR2_503040,CPAR2_701130,CPAR2_703190,CPAR2_800020,CPAR2_801040,CPAR2_803890,CPAR2_807600,CPAR2_807700,CPAR2_807720,	32	7.18	10.69	1.91758e-10	1.86485e-08
GO:0006631	fatty acid metabolic process	67	17	CPAR2_100870,CPAR2_102550,CPAR2_105270,CPAR2_205500,CPAR2_206600,CPAR2_206730,CPAR2_401110,CPAR2_401300,CPAR2_402710,CPAR2_501570,CPAR2_503040,CPAR2_602940,CPAR2_800020,CPAR2_803890,CPAR2_807600,CPAR2_807700,CPAR2_807720,	25.4	5.7	7.73	2.89031e-09	2.49852e-07
GO:0032787	monocarboxylic acid metabolic process	142	24	CPAR2_100870,CPAR2_102550,CPAR2_103670,CPAR2_105270,CPAR2_110430,CPAR2_201500,CPAR2_203450,CPAR2_205500,CPAR2_206600,CPAR2_206730,CPAR2_211040,CPAR2_212210,CPAR2_401110,CPAR2_401300,CPAR2_402710,CPAR2_404090,CPAR2_501570,CPAR2_503040,CPAR2_602940,CPAR2_800020,CPAR2_803890,CPAR2_807600,CPAR2_807700,CPAR2_807720,	16.9	3.79	4.7	1.0831e-08	8.42649e-07
GO:0006635	fatty acid beta-oxidation	12	7	CPAR2_205500,CPAR2_206730,CPAR2_503040,CPAR2_800020,CPAR2_807600,CPAR2_807700,CPAR2_807720,	58.3	13.1	30.83	2.10098e-07	1.48596e-05
GO:0019752	carboxylic acid metabolic process	351	37	CPAR2_100820,CPAR2_100870,CPAR2_102550,CPAR2_103670,CPAR2_104190,CPAR2_105270,CPAR2_108690,CPAR2_110430,CPAR2_201500,CPAR2_203450,CPAR2_205500,CPAR2_206600,CPAR2_206730,CPAR2_211040,CPAR2_212210,CPAR2_213940,CPAR2_401110,CPAR2_401300,CPAR2_402700,CPAR2_402710,CPAR2_404090,CPAR2_404100,CPAR2_501570,CPAR2_503040,CPAR2_601180,CPAR2_602940,CPAR2_603360,CPAR2_701230,CPAR2_800020,CPAR2_801250,CPAR2_802…	10.5	2.37	2.78	5.66834e-07	3.67498e-05
GO:0034440	lipid oxidation	14	7	CPAR2_205500,CPAR2_206730,CPAR2_503040,CPAR2_800020,CPAR2_807600,CPAR2_807700,CPAR2_807720,	50	11.23	22.02	8.42774e-07	4.68341e-05
GO:0019395	fatty acid oxidation	14	7	CPAR2_205500,CPAR2_206730,CPAR2_503040,CPAR2_800020,CPAR2_807600,CPAR2_807700,CPAR2_807720,	50	11.23	22.02	8.42774e-07	4.68341e-05
GO:0043436	oxoacid metabolic process	364	37	CPAR2_100820,CPAR2_100870,CPAR2_102550,CPAR2_103670,CPAR2_104190,CPAR2_105270,CPAR2_108690,CPAR2_110430,CPAR2_201500,CPAR2_203450,CPAR2_205500,CPAR2_206600,CPAR2_206730,CPAR2_211040,CPAR2_212210,CPAR2_213940,CPAR2_401110,CPAR2_401300,CPAR2_402700,CPAR2_402710,CPAR2_404090,CPAR2_404100,CPAR2_501570,CPAR2_503040,CPAR2_601180,CPAR2_602940,CPAR2_603360,CPAR2_701230,CPAR2_800020,CPAR2_801250,CPAR2_802…	10.2	2.28	2.66	1.39569e-06	7.23899e-05
GO:0006082	organic acid metabolic process	366	37	CPAR2_100820,CPAR2_100870,CPAR2_102550,CPAR2_103670,CPAR2_104190,CPAR2_105270,CPAR2_108690,CPAR2_110430,CPAR2_201500,CPAR2_203450,CPAR2_205500,CPAR2_206600,CPAR2_206730,CPAR2_211040,CPAR2_212210,CPAR2_213940,CPAR2_401110,CPAR2_401300,CPAR2_402700,CPAR2_402710,CPAR2_404090,CPAR2_404100,CPAR2_501570,CPAR2_503040,CPAR2_601180,CPAR2_602940,CPAR2_603360,CPAR2_701230,CPAR2_800020,CPAR2_801250,CPAR2_802…	10.1	2.27	2.65	1.59552e-06	7.75823e-05
GO:0030258	lipid modification	30	8	CPAR2_205500,CPAR2_206730,CPAR2_503040,CPAR2_800020,CPAR2_801340,CPAR2_807600,CPAR2_807700,CPAR2_807720,	26.7	5.99	8.02	3.46401e-05	0.00152941
GO:0009065	glutamine family amino acid catabolic process	10	5	CPAR2_100820,CPAR2_104190,CPAR2_402700,CPAR2_404090,CPAR2_804600,	50	11.22	21.85	3.53849e-05	0.00152941
GO:0009063	cellular amino acid catabolic process	40	9	CPAR2_100820,CPAR2_104190,CPAR2_108690,CPAR2_211040,CPAR2_402700,CPAR2_404090,CPAR2_404100,CPAR2_804600,CPAR2_804750,	22.5	5.05	6.41	4.87352e-05	0.00199558
GO:1901606	alpha-amino acid catabolic process	33	8	CPAR2_100820,CPAR2_104190,CPAR2_108690,CPAR2_402700,CPAR2_404090,CPAR2_404100,CPAR2_804600,CPAR2_804750,	24.2	5.44	7.05	7.31364e-05	0.00284501
GO:0006538	glutamate catabolic process	3	3	CPAR2_104190,CPAR2_404090,CPAR2_804600,	100	22.45	inf	8.74072e-05	0.00309103
GO:0043649	dicarboxylic acid catabolic process	3	3	CPAR2_104190,CPAR2_404090,CPAR2_804600,	100	22.45	inf	8.74072e-05	0.00309103
GO:0006457	protein folding	86	13	CPAR2_103750,CPAR2_106940,CPAR2_200120,CPAR2_200580,CPAR2_204330,CPAR2_205020,CPAR2_206000,CPAR2_211560,CPAR2_300520,CPAR2_303530,CPAR2_304290,CPAR2_602330,CPAR2_700380,	15.1	3.39	3.97	9.49022e-05	0.00321017
GO:0042026	protein refolding	12	5	CPAR2_103750,CPAR2_200120,CPAR2_204330,CPAR2_211560,CPAR2_304290,	41.7	9.35	15.6	0.000103294	0.00334845
GO:0055085	transmembrane transport	430	36	CPAR2_100870,CPAR2_101760,CPAR2_106690,CPAR2_106940,CPAR2_200830,CPAR2_205440,CPAR2_206600,CPAR2_208110,CPAR2_212440,CPAR2_300520,CPAR2_300590,CPAR2_300680,CPAR2_300730,CPAR2_300740,CPAR2_300770,CPAR2_301390,CPAR2_301640,CPAR2_301750,CPAR2_400230,CPAR2_401450,CPAR2_402040,CPAR2_402710,CPAR2_406250,CPAR2_407200,CPAR2_407240,CPAR2_503540,CPAR2_700010,CPAR2_700110,CPAR2_700120,CPAR2_700380,CPAR2_702…	8.4	1.88	2.11	0.000142982	0.00444959
GO:0006083	acetate metabolic process	13	5	CPAR2_100870,CPAR2_105270,CPAR2_212210,CPAR2_401300,CPAR2_803890,	38.5	8.63	13.65	0.000161778	0.0048409
GO:0045733	acetate catabolic process	8	4	CPAR2_100870,CPAR2_105270,CPAR2_401300,CPAR2_803890,	50	11.22	21.77	0.000233697	0.00673393
GO:0044281	small molecule metabolic process	606	45	CPAR2_100820,CPAR2_100870,CPAR2_102550,CPAR2_103260,CPAR2_103670,CPAR2_104190,CPAR2_105270,CPAR2_108690,CPAR2_109870,CPAR2_110430,CPAR2_201500,CPAR2_203450,CPAR2_204420,CPAR2_204430,CPAR2_205500,CPAR2_206600,CPAR2_206730,CPAR2_209810,CPAR2_209850,CPAR2_211040,CPAR2_212210,CPAR2_213940,CPAR2_401110,CPAR2_401300,CPAR2_402700,CPAR2_402710,CPAR2_404090,CPAR2_404100,CPAR2_501570,CPAR2_503040,CPAR2_601…	7.4	1.67	1.87	0.000334529	0.0090698
GO:0033540	fatty acid beta-oxidation using acyl-CoA oxidase	4	3	CPAR2_807600,CPAR2_807700,CPAR2_807720,	75	16.84	65.09	0.000338077	0.0090698
GO:1901575	organic substance catabolic process	533	40	CPAR2_100820,CPAR2_100870,CPAR2_102790,CPAR2_103750,CPAR2_104190,CPAR2_105270,CPAR2_106940,CPAR2_108690,CPAR2_110430,CPAR2_203450,CPAR2_204420,CPAR2_204430,CPAR2_205020,CPAR2_205500,CPAR2_206730,CPAR2_211040,CPAR2_304290,CPAR2_401110,CPAR2_401300,CPAR2_401540,CPAR2_402700,CPAR2_404090,CPAR2_404100,CPAR2_501570,CPAR2_503040,CPAR2_602940,CPAR2_602960,CPAR2_701130,CPAR2_703190,CPAR2_704320,CPAR2_800…	7.5	1.68	1.87	0.000605701	0.0157078
GO:0044255	cellular lipid metabolic process	270	24	CPAR2_100870,CPAR2_102550,CPAR2_105270,CPAR2_205500,CPAR2_206600,CPAR2_206730,CPAR2_401110,CPAR2_401300,CPAR2_402710,CPAR2_501570,CPAR2_503040,CPAR2_600610,CPAR2_601530,CPAR2_602750,CPAR2_602940,CPAR2_701130,CPAR2_800020,CPAR2_801040,CPAR2_801340,CPAR2_803890,CPAR2_805890,CPAR2_807600,CPAR2_807700,CPAR2_807720,	8.9	2	2.2	0.000852075	0.0213843
GO:0006629	lipid metabolic process	291	25	CPAR2_100870,CPAR2_102550,CPAR2_105270,CPAR2_205500,CPAR2_206600,CPAR2_206730,CPAR2_401110,CPAR2_401300,CPAR2_402710,CPAR2_501570,CPAR2_503040,CPAR2_600610,CPAR2_601530,CPAR2_602750,CPAR2_602940,CPAR2_701130,CPAR2_703190,CPAR2_800020,CPAR2_801040,CPAR2_801340,CPAR2_803890,CPAR2_805890,CPAR2_807600,CPAR2_807700,CPAR2_807720,	8.6	1.93	2.12	0.00109139	0.0265344
GO:0019493	arginine catabolic process to proline	2	2	CPAR2_100820,CPAR2_402700,	100	22.45	inf	0.00197682	0.0366183
GO:0010121	arginine catabolic process to proline via ornithine	2	2	CPAR2_100820,CPAR2_402700,	100	22.45	inf	0.00197682	0.0366183
GO:0006527	arginine catabolic process	2	2	CPAR2_100820,CPAR2_402700,	100	22.45	inf	0.00197682	0.0366183
GO:0046188	methane catabolic process	2	2	CPAR2_204420,CPAR2_204430,	100	22.45	inf	0.00197682	0.0366183
GO:0043446	cellular alkane metabolic process	2	2	CPAR2_204420,CPAR2_204430,	100	22.45	inf	0.00197682	0.0366183
GO:0043448	alkane catabolic process	2	2	CPAR2_204420,CPAR2_204430,	100	22.45	inf	0.00197682	0.0366183
GO:0015945	methanol metabolic process	2	2	CPAR2_204420,CPAR2_204430,	100	22.45	inf	0.00197682	0.0366183
GO:0015947	methane metabolic process	2	2	CPAR2_204420,CPAR2_204430,	100	22.45	inf	0.00197682	0.0366183
GO:0120252	hydrocarbon metabolic process	2	2	CPAR2_204420,CPAR2_204430,	100	22.45	inf	0.00197682	0.0366183
GO:0120253	hydrocarbon catabolic process	2	2	CPAR2_204420,CPAR2_204430,	100	22.45	inf	0.00197682	0.0366183
GO:0015849	organic acid transport	91	11	CPAR2_100870,CPAR2_101760,CPAR2_106690,CPAR2_200830,CPAR2_212440,CPAR2_301640,CPAR2_402040,CPAR2_602940,CPAR2_704330,CPAR2_801820,CPAR2_808410,	12.1	2.71	3.04	0.0022086	0.039052
GO:0046942	carboxylic acid transport	91	11	CPAR2_100870,CPAR2_101760,CPAR2_106690,CPAR2_200830,CPAR2_212440,CPAR2_301640,CPAR2_402040,CPAR2_602940,CPAR2_704330,CPAR2_801820,CPAR2_808410,	12.1	2.71	3.04	0.0022086	0.039052
GO:0034308	primary alcohol metabolic process	7	3	CPAR2_204420,CPAR2_204430,CPAR2_804750,	42.9	9.62	16.26	0.00267573	0.0462604
GO:0044248	cellular catabolic process	597	41	CPAR2_100820,CPAR2_100870,CPAR2_102790,CPAR2_103750,CPAR2_104190,CPAR2_105270,CPAR2_106940,CPAR2_108690,CPAR2_110430,CPAR2_203450,CPAR2_203620,CPAR2_204420,CPAR2_204430,CPAR2_205020,CPAR2_205500,CPAR2_206730,CPAR2_207780,CPAR2_211040,CPAR2_304290,CPAR2_401110,CPAR2_401300,CPAR2_401540,CPAR2_402700,CPAR2_404090,CPAR2_404100,CPAR2_500310,CPAR2_501570,CPAR2_503040,CPAR2_602940,CPAR2_602960,CPAR2_701…	6.9	1.54	1.69	0.00290017	0.0490507

## Sheet: S3OH_vs_SGal_Cellular_component
ID	Name	Bgd count	Result count	Result gene list	Pct of bgd	Fold enrichment	Odds ratio	P-value	FDR
GO:0005777	peroxisome	74	21	CPAR2_102550,CPAR2_105270,CPAR2_204420,CPAR2_204430,CPAR2_205500,CPAR2_206600,CPAR2_206730,CPAR2_207780,CPAR2_401110,CPAR2_401300,CPAR2_402710,CPAR2_503040,CPAR2_602940,CPAR2_800020,CPAR2_801040,CPAR2_803890,CPAR2_805010,CPAR2_807430,CPAR2_807600,CPAR2_807700,CPAR2_807720,	28.4	6.37	9.16	3.44452e-12	2.96229e-10
GO:0042579	microbody	74	21	CPAR2_102550,CPAR2_105270,CPAR2_204420,CPAR2_204430,CPAR2_205500,CPAR2_206600,CPAR2_206730,CPAR2_207780,CPAR2_401110,CPAR2_401300,CPAR2_402710,CPAR2_503040,CPAR2_602940,CPAR2_800020,CPAR2_801040,CPAR2_803890,CPAR2_805010,CPAR2_807430,CPAR2_807600,CPAR2_807700,CPAR2_807720,	28.4	6.37	9.16	3.44452e-12	2.96229e-10
GO:0005782	peroxisomal matrix	13	9	CPAR2_105270,CPAR2_204420,CPAR2_204430,CPAR2_207780,CPAR2_401110,CPAR2_800020,CPAR2_801040,CPAR2_803890,CPAR2_807700,	69.2	15.54	49.96	3.68631e-10	1.58511e-08
GO:0031907	microbody lumen	13	9	CPAR2_105270,CPAR2_204420,CPAR2_204430,CPAR2_207780,CPAR2_401110,CPAR2_800020,CPAR2_801040,CPAR2_803890,CPAR2_807700,	69.2	15.54	49.96	3.68631e-10	1.58511e-08

## Sheet: S4OH_vs_SGal_Molecular_function
ID	Name	Bgd count	Result count	Result gene list	Pct of bgd	Fold enrichment	Odds ratio	P-value	FDR
GO:0016491	oxidoreductase activity	436	82	CPAR2_101230,CPAR2_102790,CPAR2_103140,CPAR2_103150,CPAR2_103670,CPAR2_103840,CPAR2_104190,CPAR2_104430,CPAR2_105380,CPAR2_105480,CPAR2_105690,CPAR2_108810,CPAR2_108910,CPAR2_109390,CPAR2_109470,CPAR2_201240,CPAR2_201500,CPAR2_201540,CPAR2_203440,CPAR2_203780,CPAR2_204220,CPAR2_204420,CPAR2_204430,CPAR2_205970,CPAR2_206620,CPAR2_206630,CPAR2_206990,CPAR2_207090,CPAR2_207100,CPAR2_207130,CPAR2_207…	18.8	2.58	3.41	9.79548e-17	4.79978e-14
GO:0016712	oxidoreductase activity, acting on paired donors, with incorporation or reduction of molecular oxygen, reduced flavin or flavoprotein as one donor, and incorporation of one atom of oxygen	10	8	CPAR2_203780,CPAR2_204220,CPAR2_206990,CPAR2_301000,CPAR2_503950,CPAR2_600870,CPAR2_800510,CPAR2_800520,	80	10.96	51.76	2.98643e-08	7.31676e-06
GO:0004497	monooxygenase activity	36	14	CPAR2_102790,CPAR2_103140,CPAR2_103150,CPAR2_203780,CPAR2_204220,CPAR2_206990,CPAR2_207090,CPAR2_207100,CPAR2_207130,CPAR2_301000,CPAR2_503950,CPAR2_600870,CPAR2_800510,CPAR2_800520,	38.9	5.33	8.32	8.4321e-08	1.37724e-05
GO:0050660	flavin adenine dinucleotide binding	53	16	CPAR2_102790,CPAR2_103140,CPAR2_103150,CPAR2_108910,CPAR2_201240,CPAR2_204420,CPAR2_204430,CPAR2_205970,CPAR2_207090,CPAR2_207100,CPAR2_207130,CPAR2_210420,CPAR2_807600,CPAR2_807700,CPAR2_807710,CPAR2_807720,	30.2	4.14	5.67	5.86459e-07	7.18412e-05
GO:0003995	acyl-CoA dehydrogenase activity	5	5	CPAR2_201240,CPAR2_807600,CPAR2_807700,CPAR2_807710,CPAR2_807720,	100	13.7	inf	2.02588e-06	0.000183402
GO:0016705	oxidoreductase activity, acting on paired donors, with incorporation or reduction of molecular oxygen	58	16	CPAR2_102790,CPAR2_103140,CPAR2_103150,CPAR2_105690,CPAR2_203780,CPAR2_204220,CPAR2_206990,CPAR2_207090,CPAR2_207100,CPAR2_207130,CPAR2_210420,CPAR2_301000,CPAR2_503950,CPAR2_600870,CPAR2_800510,CPAR2_800520,	27.6	3.78	4.99	2.24573e-06	0.000183402
GO:0046906	tetrapyrrole binding	38	12	CPAR2_201500,CPAR2_201540,CPAR2_203780,CPAR2_204220,CPAR2_206990,CPAR2_207780,CPAR2_210420,CPAR2_301000,CPAR2_503950,CPAR2_600870,CPAR2_800510,CPAR2_800520,	31.6	4.33	6	9.22365e-06	0.000552569
GO:0020037	heme binding	38	12	CPAR2_201500,CPAR2_201540,CPAR2_203780,CPAR2_204220,CPAR2_206990,CPAR2_207780,CPAR2_210420,CPAR2_301000,CPAR2_503950,CPAR2_600870,CPAR2_800510,CPAR2_800520,	31.6	4.33	6	9.22365e-06	0.000552569
GO:0016289	CoA hydrolase activity	9	6	CPAR2_108690,CPAR2_209810,CPAR2_209820,CPAR2_209830,CPAR2_209840,CPAR2_209850,	66.7	9.13	25.75	1.01492e-05	0.000552569
GO:0003997	acyl-CoA oxidase activity	4	4	CPAR2_807600,CPAR2_807700,CPAR2_807710,CPAR2_807720,	100	13.7	inf	2.80022e-05	0.00137211
GO:0047617	acyl-CoA hydrolase activity	7	5	CPAR2_209810,CPAR2_209820,CPAR2_209830,CPAR2_209840,CPAR2_209850,	71.4	9.79	32.12	3.75829e-05	0.00167415
GO:0005342	organic acid transmembrane transporter activity	81	17	CPAR2_100470,CPAR2_100870,CPAR2_101760,CPAR2_104450,CPAR2_106680,CPAR2_106690,CPAR2_106700,CPAR2_200880,CPAR2_204840,CPAR2_208760,CPAR2_212350,CPAR2_212440,CPAR2_402040,CPAR2_403820,CPAR2_704330,CPAR2_801820,CPAR2_808410,	21	2.88	3.47	5.6278e-05	0.00212125
GO:0046943	carboxylic acid transmembrane transporter activity	81	17	CPAR2_100470,CPAR2_100870,CPAR2_101760,CPAR2_104450,CPAR2_106680,CPAR2_106690,CPAR2_106700,CPAR2_200880,CPAR2_204840,CPAR2_208760,CPAR2_212350,CPAR2_212440,CPAR2_402040,CPAR2_403820,CPAR2_704330,CPAR2_801820,CPAR2_808410,	21	2.88	3.47	5.6278e-05	0.00212125
GO:0071949	FAD binding	21	8	CPAR2_102790,CPAR2_108910,CPAR2_205970,CPAR2_210420,CPAR2_807600,CPAR2_807700,CPAR2_807710,CPAR2_807720,	38.1	5.22	7.95	6.5691e-05	0.00229918
GO:0005506	iron ion binding	54	13	CPAR2_203780,CPAR2_204220,CPAR2_206990,CPAR2_210420,CPAR2_300350,CPAR2_301000,CPAR2_406440,CPAR2_503950,CPAR2_600870,CPAR2_601710,CPAR2_701230,CPAR2_800510,CPAR2_800520,	24.1	3.3	4.12	9.66765e-05	0.0031581
GO:0008514	organic anion transmembrane transporter activity	97	18	CPAR2_100470,CPAR2_100870,CPAR2_101760,CPAR2_104450,CPAR2_106680,CPAR2_106690,CPAR2_106700,CPAR2_200880,CPAR2_204840,CPAR2_208760,CPAR2_212350,CPAR2_212440,CPAR2_213630,CPAR2_402040,CPAR2_403820,CPAR2_704330,CPAR2_801820,CPAR2_808410,	18.6	2.54	2.98	0.000184342	0.00564547
GO:0004499	N,N-dimethylaniline monooxygenase activity	9	5	CPAR2_103140,CPAR2_103150,CPAR2_207090,CPAR2_207100,CPAR2_207130,	55.6	7.61	16.05	0.000199292	0.00574429
GO:0016790	thiolester hydrolase activity	14	6	CPAR2_108690,CPAR2_209810,CPAR2_209820,CPAR2_209830,CPAR2_209840,CPAR2_209850,	42.9	5.87	9.65	0.00026438	0.00719701
GO:0016634	oxidoreductase activity, acting on the CH-CH group of donors, oxygen as acceptor	7	4	CPAR2_807600,CPAR2_807700,CPAR2_807710,CPAR2_807720,	57.1	7.83	17.09	0.000819931	0.0211456
GO:0046914	transition metal ion binding	396	46	CPAR2_100820,CPAR2_103120,CPAR2_103550,CPAR2_103840,CPAR2_104430,CPAR2_203540,CPAR2_203610,CPAR2_203780,CPAR2_204220,CPAR2_206600,CPAR2_206620,CPAR2_206630,CPAR2_206990,CPAR2_207820,CPAR2_210420,CPAR2_210620,CPAR2_211740,CPAR2_213100,CPAR2_213810,CPAR2_300350,CPAR2_300520,CPAR2_301000,CPAR2_301460,CPAR2_301730,CPAR2_302555,CPAR2_302880,CPAR2_302900,CPAR2_401470,CPAR2_401970,CPAR2_403580,CPAR2_405…	11.6	1.59	1.75	0.000892232	0.0218597
GO:0050661	NADP binding	24	7	CPAR2_103140,CPAR2_103150,CPAR2_103670,CPAR2_207090,CPAR2_207100,CPAR2_207130,CPAR2_601180,	29.2	4	5.3	0.00121942	0.025944
GO:0008509	anion transmembrane transporter activity	113	18	CPAR2_100470,CPAR2_100870,CPAR2_101760,CPAR2_104450,CPAR2_106680,CPAR2_106690,CPAR2_106700,CPAR2_200880,CPAR2_204840,CPAR2_208760,CPAR2_212350,CPAR2_212440,CPAR2_213630,CPAR2_402040,CPAR2_403820,CPAR2_704330,CPAR2_801820,CPAR2_808410,	15.9	2.18	2.47	0.00124702	0.025944
GO:0016684	oxidoreductase activity, acting on peroxide as acceptor	18	6	CPAR2_207780,CPAR2_503420,CPAR2_805010,CPAR2_805210,CPAR2_806910,CPAR2_806940,	33.3	4.57	6.43	0.00127072	0.025944
GO:0016709	oxidoreductase activity, acting on paired donors, with incorporation or reduction of molecular oxygen, NAD(P)H as one donor, and incorporation of one atom of oxygen	18	6	CPAR2_102790,CPAR2_103140,CPAR2_103150,CPAR2_207090,CPAR2_207100,CPAR2_207130,	33.3	4.57	6.43	0.00127072	0.025944
GO:0042925	benzoate transmembrane transporter activity	4	3	CPAR2_100470,CPAR2_204840,CPAR2_704330,	75	10.28	38.37	0.00146082	0.028632
GO:0016620	oxidoreductase activity, acting on the aldehyde or oxo group of donors, NAD or NADP as acceptor	20	6	CPAR2_108810,CPAR2_203440,CPAR2_212210,CPAR2_404090,CPAR2_500880,CPAR2_702980,	30	4.11	5.51	0.00234077	0.0441145
GO:0016627	oxidoreductase activity, acting on the CH-CH group of donors	34	8	CPAR2_201240,CPAR2_201540,CPAR2_401110,CPAR2_406550,CPAR2_807600,CPAR2_807700,CPAR2_807710,CPAR2_807720,	23.5	3.22	3.96	0.00252317	0.0457908

## Sheet: S4OH_vs_SGal_Biological_process
ID	Name	Bgd count	Result count	Result gene list	Pct of bgd	Fold enrichment	Odds ratio	P-value	FDR
GO:0009062	fatty acid catabolic process	20	15	CPAR2_100870,CPAR2_105270,CPAR2_205500,CPAR2_206730,CPAR2_209820,CPAR2_210390,CPAR2_401110,CPAR2_401300,CPAR2_503040,CPAR2_800020,CPAR2_803890,CPAR2_807600,CPAR2_807700,CPAR2_807710,CPAR2_807720,	75	10.28	39.46	7.75584e-14	7.7656e-11
GO:0046395	carboxylic acid catabolic process	77	28	CPAR2_100820,CPAR2_100870,CPAR2_101230,CPAR2_104190,CPAR2_105270,CPAR2_108690,CPAR2_110400,CPAR2_203440,CPAR2_205500,CPAR2_206730,CPAR2_209820,CPAR2_210390,CPAR2_211040,CPAR2_401110,CPAR2_401300,CPAR2_402700,CPAR2_404090,CPAR2_404100,CPAR2_405810,CPAR2_503040,CPAR2_601860,CPAR2_800020,CPAR2_803890,CPAR2_804750,CPAR2_807600,CPAR2_807700,CPAR2_807710,CPAR2_807720,	36.4	4.98	7.7	1.73339e-13	7.7656e-11
GO:0016054	organic acid catabolic process	77	28	CPAR2_100820,CPAR2_100870,CPAR2_101230,CPAR2_104190,CPAR2_105270,CPAR2_108690,CPAR2_110400,CPAR2_203440,CPAR2_205500,CPAR2_206730,CPAR2_209820,CPAR2_210390,CPAR2_211040,CPAR2_401110,CPAR2_401300,CPAR2_402700,CPAR2_404090,CPAR2_404100,CPAR2_405810,CPAR2_503040,CPAR2_601860,CPAR2_800020,CPAR2_803890,CPAR2_804750,CPAR2_807600,CPAR2_807700,CPAR2_807710,CPAR2_807720,	36.4	4.98	7.7	1.73339e-13	7.7656e-11
GO:0055114	oxidation-reduction process	396	69	CPAR2_103140,CPAR2_103150,CPAR2_103670,CPAR2_103840,CPAR2_104190,CPAR2_104430,CPAR2_105690,CPAR2_108810,CPAR2_108910,CPAR2_201240,CPAR2_201500,CPAR2_201540,CPAR2_203440,CPAR2_203780,CPAR2_204220,CPAR2_204420,CPAR2_204430,CPAR2_205500,CPAR2_206620,CPAR2_206630,CPAR2_206730,CPAR2_206990,CPAR2_207090,CPAR2_207100,CPAR2_207130,CPAR2_207780,CPAR2_207830,CPAR2_209820,CPAR2_210390,CPAR2_210420,CPAR2_212…	17.4	2.39	3	1.9942e-12	6.40857e-10
GO:0072329	monocarboxylic acid catabolic process	43	20	CPAR2_100870,CPAR2_105270,CPAR2_110400,CPAR2_203440,CPAR2_205500,CPAR2_206730,CPAR2_209820,CPAR2_210390,CPAR2_211040,CPAR2_401110,CPAR2_401300,CPAR2_404090,CPAR2_405810,CPAR2_503040,CPAR2_800020,CPAR2_803890,CPAR2_807600,CPAR2_807700,CPAR2_807710,CPAR2_807720,	46.5	6.37	11.54	2.38414e-12	6.40857e-10
GO:0044242	cellular lipid catabolic process	42	19	CPAR2_100870,CPAR2_105270,CPAR2_205500,CPAR2_206730,CPAR2_209820,CPAR2_210390,CPAR2_401090,CPAR2_401110,CPAR2_401300,CPAR2_503040,CPAR2_503050,CPAR2_800020,CPAR2_801040,CPAR2_803890,CPAR2_807600,CPAR2_807700,CPAR2_807710,CPAR2_807720,CPAR2_808920,	45.2	6.2	10.94	1.58623e-11	3.55317e-09
GO:0044282	small molecule catabolic process	110	31	CPAR2_100820,CPAR2_100870,CPAR2_101230,CPAR2_104190,CPAR2_104990,CPAR2_105270,CPAR2_108690,CPAR2_110400,CPAR2_203440,CPAR2_205500,CPAR2_206730,CPAR2_209820,CPAR2_210390,CPAR2_211040,CPAR2_213600,CPAR2_401110,CPAR2_401300,CPAR2_402700,CPAR2_404090,CPAR2_404100,CPAR2_405810,CPAR2_406450,CPAR2_503040,CPAR2_601860,CPAR2_800020,CPAR2_803890,CPAR2_804750,CPAR2_807600,CPAR2_807700,CPAR2_807710,CPAR2_807…	28.2	3.86	5.3	1.97403e-11	3.79013e-09
GO:0016042	lipid catabolic process	50	20	CPAR2_100870,CPAR2_105270,CPAR2_205500,CPAR2_206730,CPAR2_209820,CPAR2_210390,CPAR2_401090,CPAR2_401110,CPAR2_401300,CPAR2_503040,CPAR2_503050,CPAR2_703190,CPAR2_800020,CPAR2_801040,CPAR2_803890,CPAR2_807600,CPAR2_807700,CPAR2_807710,CPAR2_807720,CPAR2_808920,	40	5.48	8.84	7.22864e-11	1.10797e-08
GO:0019395	fatty acid oxidation	14	11	CPAR2_205500,CPAR2_206730,CPAR2_209820,CPAR2_210390,CPAR2_503040,CPAR2_601120,CPAR2_800020,CPAR2_807600,CPAR2_807700,CPAR2_807710,CPAR2_807720,	78.6	10.77	47.78	8.24384e-11	1.10797e-08
GO:0034440	lipid oxidation	14	11	CPAR2_205500,CPAR2_206730,CPAR2_209820,CPAR2_210390,CPAR2_503040,CPAR2_601120,CPAR2_800020,CPAR2_807600,CPAR2_807700,CPAR2_807710,CPAR2_807720,	78.6	10.77	47.78	8.24384e-11	1.10797e-08
GO:0006631	fatty acid metabolic process	67	23	CPAR2_100870,CPAR2_102550,CPAR2_105270,CPAR2_201180,CPAR2_205500,CPAR2_206600,CPAR2_206730,CPAR2_208540,CPAR2_209820,CPAR2_210390,CPAR2_300930,CPAR2_401110,CPAR2_401300,CPAR2_402710,CPAR2_503040,CPAR2_601120,CPAR2_602940,CPAR2_800020,CPAR2_803890,CPAR2_807600,CPAR2_807700,CPAR2_807710,CPAR2_807720,	34.3	4.7	6.96	1.04909e-10	1.2818e-08
GO:0032787	monocarboxylic acid metabolic process	142	33	CPAR2_100870,CPAR2_102550,CPAR2_103670,CPAR2_105270,CPAR2_110400,CPAR2_201180,CPAR2_201500,CPAR2_203440,CPAR2_203540,CPAR2_205500,CPAR2_206600,CPAR2_206730,CPAR2_208540,CPAR2_209820,CPAR2_210390,CPAR2_211040,CPAR2_212210,CPAR2_300930,CPAR2_401110,CPAR2_401300,CPAR2_402710,CPAR2_404090,CPAR2_405810,CPAR2_503040,CPAR2_601120,CPAR2_601710,CPAR2_602940,CPAR2_800020,CPAR2_803890,CPAR2_807600,CPAR2_807…	23.2	3.18	4.08	1.1756e-09	1.31667e-07
GO:0007031	peroxisome organization	39	16	CPAR2_100100,CPAR2_102250,CPAR2_201180,CPAR2_205480,CPAR2_205780,CPAR2_206600,CPAR2_206730,CPAR2_208540,CPAR2_212530,CPAR2_213810,CPAR2_300930,CPAR2_401470,CPAR2_402710,CPAR2_601120,CPAR2_703010,CPAR2_807430,	41	5.62	9.14	3.87892e-09	4.01021e-07
GO:0006635	fatty acid beta-oxidation	12	9	CPAR2_205500,CPAR2_206730,CPAR2_209820,CPAR2_503040,CPAR2_800020,CPAR2_807600,CPAR2_807700,CPAR2_807710,CPAR2_807720,	75	10.28	38.91	9.78271e-09	9.3914e-07
GO:0006083	acetate metabolic process	13	8	CPAR2_100870,CPAR2_105270,CPAR2_110400,CPAR2_203540,CPAR2_212210,CPAR2_401300,CPAR2_405810,CPAR2_803890,	61.5	8.43	20.69	7.01283e-07	6.2835e-05
GO:0072662	protein localization to peroxisome	18	9	CPAR2_100100,CPAR2_102250,CPAR2_201180,CPAR2_205780,CPAR2_206600,CPAR2_208540,CPAR2_213810,CPAR2_300930,CPAR2_402710,	50	6.85	12.95	1.45196e-06	0.000108413
GO:0072663	establishment of protein localization to peroxisome	18	9	CPAR2_100100,CPAR2_102250,CPAR2_201180,CPAR2_205780,CPAR2_206600,CPAR2_208540,CPAR2_213810,CPAR2_300930,CPAR2_402710,	50	6.85	12.95	1.45196e-06	0.000108413
GO:0006625	protein targeting to peroxisome	18	9	CPAR2_100100,CPAR2_102250,CPAR2_201180,CPAR2_205780,CPAR2_206600,CPAR2_208540,CPAR2_213810,CPAR2_300930,CPAR2_402710,	50	6.85	12.95	1.45196e-06	0.000108413
GO:0045733	acetate catabolic process	8	6	CPAR2_100870,CPAR2_105270,CPAR2_110400,CPAR2_401300,CPAR2_405810,CPAR2_803890,	75	10.28	38.64	3.6051e-06	0.000255014
GO:0030258	lipid modification	30	11	CPAR2_205500,CPAR2_206730,CPAR2_209820,CPAR2_210390,CPAR2_503040,CPAR2_601120,CPAR2_800020,CPAR2_807600,CPAR2_807700,CPAR2_807710,CPAR2_807720,	36.7	5.02	7.52	4.21751e-06	0.000268431
GO:0015919	peroxisomal membrane transport	20	9	CPAR2_100100,CPAR2_102250,CPAR2_201180,CPAR2_205780,CPAR2_206600,CPAR2_208540,CPAR2_213810,CPAR2_300930,CPAR2_402710,	45	6.17	10.6	4.39397e-06	0.000268431
GO:0043574	peroxisomal transport	20	9	CPAR2_100100,CPAR2_102250,CPAR2_201180,CPAR2_205780,CPAR2_206600,CPAR2_208540,CPAR2_213810,CPAR2_300930,CPAR2_402710,	45	6.17	10.6	4.39397e-06	0.000268431
GO:0019752	carboxylic acid metabolic process	351	49	CPAR2_100820,CPAR2_100870,CPAR2_101230,CPAR2_102550,CPAR2_103670,CPAR2_104190,CPAR2_105270,CPAR2_108690,CPAR2_108910,CPAR2_110400,CPAR2_201180,CPAR2_201500,CPAR2_203440,CPAR2_203540,CPAR2_205500,CPAR2_206600,CPAR2_206730,CPAR2_208540,CPAR2_209820,CPAR2_210390,CPAR2_211040,CPAR2_212210,CPAR2_213940,CPAR2_300930,CPAR2_401110,CPAR2_401300,CPAR2_402700,CPAR2_402710,CPAR2_404090,CPAR2_404100,CPAR2_405…	14	1.91	2.2	5.20606e-06	0.000304215
GO:0006082	organic acid metabolic process	366	50	CPAR2_100820,CPAR2_100870,CPAR2_101230,CPAR2_102550,CPAR2_103670,CPAR2_104190,CPAR2_105270,CPAR2_108690,CPAR2_108910,CPAR2_110400,CPAR2_201180,CPAR2_201500,CPAR2_203440,CPAR2_203540,CPAR2_205500,CPAR2_206600,CPAR2_206730,CPAR2_208540,CPAR2_209820,CPAR2_210390,CPAR2_211040,CPAR2_212210,CPAR2_213600,CPAR2_213940,CPAR2_300930,CPAR2_401110,CPAR2_401300,CPAR2_402700,CPAR2_402710,CPAR2_404090,CPAR2_404…	13.7	1.87	2.14	7.73065e-06	0.000432916
GO:0043436	oxoacid metabolic process	364	49	CPAR2_100820,CPAR2_100870,CPAR2_101230,CPAR2_102550,CPAR2_103670,CPAR2_104190,CPAR2_105270,CPAR2_108690,CPAR2_108910,CPAR2_110400,CPAR2_201180,CPAR2_201500,CPAR2_203440,CPAR2_203540,CPAR2_205500,CPAR2_206600,CPAR2_206730,CPAR2_208540,CPAR2_209820,CPAR2_210390,CPAR2_211040,CPAR2_212210,CPAR2_213940,CPAR2_300930,CPAR2_401110,CPAR2_401300,CPAR2_402700,CPAR2_402710,CPAR2_404090,CPAR2_404100,CPAR2_405…	13.5	1.84	2.1	1.44687e-05	0.000777836
GO:0033540	fatty acid beta-oxidation using acyl-CoA oxidase	4	4	CPAR2_807600,CPAR2_807700,CPAR2_807710,CPAR2_807720,	100	13.7	inf	2.80022e-05	0.0014475
GO:0016558	protein import into peroxisome matrix	16	7	CPAR2_100100,CPAR2_102250,CPAR2_201180,CPAR2_206600,CPAR2_213810,CPAR2_300930,CPAR2_402710,	43.8	5.99	10.03	6.73183e-05	0.00335096
GO:0015849	organic acid transport	91	18	CPAR2_100470,CPAR2_100870,CPAR2_101760,CPAR2_104450,CPAR2_106680,CPAR2_106690,CPAR2_106700,CPAR2_200880,CPAR2_204840,CPAR2_208760,CPAR2_212350,CPAR2_212440,CPAR2_402040,CPAR2_403820,CPAR2_602940,CPAR2_704330,CPAR2_801820,CPAR2_808410,	19.8	2.71	3.23	7.80649e-05	0.00353154
GO:0046942	carboxylic acid transport	91	18	CPAR2_100470,CPAR2_100870,CPAR2_101760,CPAR2_104450,CPAR2_106680,CPAR2_106690,CPAR2_106700,CPAR2_200880,CPAR2_204840,CPAR2_208760,CPAR2_212350,CPAR2_212440,CPAR2_402040,CPAR2_403820,CPAR2_602940,CPAR2_704330,CPAR2_801820,CPAR2_808410,	19.8	2.71	3.23	7.80649e-05	0.00353154
GO:0044281	small molecule metabolic process	606	69	CPAR2_100370,CPAR2_100820,CPAR2_100870,CPAR2_101230,CPAR2_102550,CPAR2_103260,CPAR2_103670,CPAR2_104190,CPAR2_104990,CPAR2_105270,CPAR2_108690,CPAR2_108910,CPAR2_110400,CPAR2_201180,CPAR2_201500,CPAR2_201540,CPAR2_202110,CPAR2_203440,CPAR2_203540,CPAR2_204420,CPAR2_204430,CPAR2_205500,CPAR2_205730,CPAR2_206600,CPAR2_206730,CPAR2_208540,CPAR2_209810,CPAR2_209820,CPAR2_209830,CPAR2_209840,CPAR2_209…	11.4	1.56	1.75	7.88291e-05	0.00353154
GO:0009065	glutamine family amino acid catabolic process	10	5	CPAR2_100820,CPAR2_101230,CPAR2_104190,CPAR2_402700,CPAR2_404090,	50	6.85	12.84	0.000374771	0.0162481
GO:1901606	alpha-amino acid catabolic process	33	9	CPAR2_100820,CPAR2_101230,CPAR2_104190,CPAR2_108690,CPAR2_402700,CPAR2_404090,CPAR2_404100,CPAR2_601860,CPAR2_804750,	27.3	3.74	4.84	0.000428633	0.0180026
GO:0009063	cellular amino acid catabolic process	40	10	CPAR2_100820,CPAR2_101230,CPAR2_104190,CPAR2_108690,CPAR2_211040,CPAR2_402700,CPAR2_404090,CPAR2_404100,CPAR2_601860,CPAR2_804750,	25	3.43	4.31	0.00044627	0.0181754
GO:0015718	monocarboxylic acid transport	21	7	CPAR2_100470,CPAR2_104450,CPAR2_204840,CPAR2_403820,CPAR2_602940,CPAR2_704330,CPAR2_808410,	33.3	4.57	6.44	0.000496306	0.0196187
GO:0044255	cellular lipid metabolic process	270	35	CPAR2_100870,CPAR2_102550,CPAR2_105270,CPAR2_201180,CPAR2_203740,CPAR2_205500,CPAR2_206390,CPAR2_206600,CPAR2_206730,CPAR2_208540,CPAR2_209820,CPAR2_210390,CPAR2_214160,CPAR2_300930,CPAR2_401090,CPAR2_401110,CPAR2_401300,CPAR2_402710,CPAR2_503040,CPAR2_503050,CPAR2_600610,CPAR2_600980,CPAR2_601120,CPAR2_601530,CPAR2_602050,CPAR2_602940,CPAR2_800020,CPAR2_801040,CPAR2_803890,CPAR2_805890,CPAR2_807…	13	1.78	1.97	0.000531956	0.0204271
GO:0015711	organic anion transport	142	22	CPAR2_100470,CPAR2_100870,CPAR2_101760,CPAR2_104450,CPAR2_106680,CPAR2_106690,CPAR2_106700,CPAR2_200880,CPAR2_204840,CPAR2_206730,CPAR2_208760,CPAR2_212350,CPAR2_212440,CPAR2_213630,CPAR2_402040,CPAR2_403820,CPAR2_501750,CPAR2_600610,CPAR2_602940,CPAR2_704330,CPAR2_801820,CPAR2_808410,	15.5	2.12	2.4	0.000552002	0.0206081
GO:0006629	lipid metabolic process	291	36	CPAR2_100870,CPAR2_102550,CPAR2_105270,CPAR2_201180,CPAR2_203740,CPAR2_205500,CPAR2_206390,CPAR2_206600,CPAR2_206730,CPAR2_208540,CPAR2_209820,CPAR2_210390,CPAR2_214160,CPAR2_300930,CPAR2_401090,CPAR2_401110,CPAR2_401300,CPAR2_402710,CPAR2_503040,CPAR2_503050,CPAR2_600610,CPAR2_600980,CPAR2_601120,CPAR2_601530,CPAR2_602050,CPAR2_602940,CPAR2_703190,CPAR2_800020,CPAR2_801040,CPAR2_803890,CPAR2_805…	12.4	1.7	1.87	0.00106823	0.0388028
GO:0033865	nucleoside bisphosphate metabolic process	31	8	CPAR2_209810,CPAR2_209820,CPAR2_209830,CPAR2_209840,CPAR2_209850,CPAR2_405810,CPAR2_602050,CPAR2_802010,	25.8	3.54	4.48	0.00133043	0.0447026
GO:0034032	purine nucleoside bisphosphate metabolic process	31	8	CPAR2_209810,CPAR2_209820,CPAR2_209830,CPAR2_209840,CPAR2_209850,CPAR2_405810,CPAR2_602050,CPAR2_802010,	25.8	3.54	4.48	0.00133043	0.0447026
GO:0033875	ribonucleoside bisphosphate metabolic process	31	8	CPAR2_209810,CPAR2_209820,CPAR2_209830,CPAR2_209840,CPAR2_209850,CPAR2_405810,CPAR2_602050,CPAR2_802010,	25.8	3.54	4.48	0.00133043	0.0447026
GO:0045033	peroxisome inheritance	4	3	CPAR2_205780,CPAR2_208540,CPAR2_703010,	75	10.28	38.37	0.00146082	0.045659
GO:0009437	carnitine metabolic process	4	3	CPAR2_103260,CPAR2_110400,CPAR2_401300,	75	10.28	38.37	0.00146082	0.045659
GO:0042919	benzoate transport	4	3	CPAR2_100470,CPAR2_204840,CPAR2_704330,	75	10.28	38.37	0.00146082	0.045659
GO:0072523	purine-containing compound catabolic process	13	5	CPAR2_100370,CPAR2_213600,CPAR2_301460,CPAR2_504110,CPAR2_802010,	38.5	5.27	8.02	0.00159215	0.0465185
GO:0006641	triglyceride metabolic process	13	5	CPAR2_203740,CPAR2_214160,CPAR2_401090,CPAR2_503050,CPAR2_801040,	38.5	5.27	8.02	0.00159215	0.0465185
GO:0006639	acylglycerol metabolic process	13	5	CPAR2_203740,CPAR2_214160,CPAR2_401090,CPAR2_503050,CPAR2_801040,	38.5	5.27	8.02	0.00159215	0.0465185

## Sheet: S4OH_vs_SGal_Cellular_component
ID	Name	Bgd count	Result count	Result gene list	Pct of bgd	Fold enrichment	Odds ratio	P-value	FDR
GO:0005777	peroxisome	74	39	CPAR2_100100,CPAR2_102250,CPAR2_102550,CPAR2_105230,CPAR2_105270,CPAR2_201180,CPAR2_204420,CPAR2_204430,CPAR2_205480,CPAR2_205500,CPAR2_205780,CPAR2_206600,CPAR2_206730,CPAR2_207780,CPAR2_208540,CPAR2_209820,CPAR2_212530,CPAR2_213600,CPAR2_213810,CPAR2_300930,CPAR2_401110,CPAR2_401300,CPAR2_402710,CPAR2_503040,CPAR2_601120,CPAR2_602440,CPAR2_602940,CPAR2_701150,CPAR2_701830,CPAR2_703010,CPAR2_800…	52.7	7.22	15.48	1.29482e-25	1.43078e-23
GO:0042579	microbody	74	39	CPAR2_100100,CPAR2_102250,CPAR2_102550,CPAR2_105230,CPAR2_105270,CPAR2_201180,CPAR2_204420,CPAR2_204430,CPAR2_205480,CPAR2_205500,CPAR2_205780,CPAR2_206600,CPAR2_206730,CPAR2_207780,CPAR2_208540,CPAR2_209820,CPAR2_212530,CPAR2_213600,CPAR2_213810,CPAR2_300930,CPAR2_401110,CPAR2_401300,CPAR2_402710,CPAR2_503040,CPAR2_601120,CPAR2_602440,CPAR2_602940,CPAR2_701150,CPAR2_701830,CPAR2_703010,CPAR2_800…	52.7	7.22	15.48	1.29482e-25	1.43078e-23
GO:0005778	peroxisomal membrane	22	13	CPAR2_201180,CPAR2_205480,CPAR2_205780,CPAR2_206600,CPAR2_206730,CPAR2_208540,CPAR2_212530,CPAR2_213810,CPAR2_300930,CPAR2_402710,CPAR2_601120,CPAR2_703010,CPAR2_807430,	59.1	8.1	18.89	3.78503e-10	2.09123e-08
GO:0031903	microbody membrane	22	13	CPAR2_201180,CPAR2_205480,CPAR2_205780,CPAR2_206600,CPAR2_206730,CPAR2_208540,CPAR2_212530,CPAR2_213810,CPAR2_300930,CPAR2_402710,CPAR2_601120,CPAR2_703010,CPAR2_807430,	59.1	8.1	18.89	3.78503e-10	2.09123e-08
GO:0031907	microbody lumen	13	10	CPAR2_102250,CPAR2_105270,CPAR2_204420,CPAR2_204430,CPAR2_207780,CPAR2_401110,CPAR2_800020,CPAR2_801040,CPAR2_803890,CPAR2_807700,	76.9	10.54	43.33	9.08457e-10	3.34615e-08
GO:0005782	peroxisomal matrix	13	10	CPAR2_102250,CPAR2_105270,CPAR2_204420,CPAR2_204430,CPAR2_207780,CPAR2_401110,CPAR2_800020,CPAR2_801040,CPAR2_803890,CPAR2_807700,	76.9	10.54	43.33	9.08457e-10	3.34615e-08
GO:1990415	Pex17p-Pex14p docking complex	9	6	CPAR2_201180,CPAR2_205780,CPAR2_206600,CPAR2_213810,CPAR2_402710,CPAR2_601120,	66.7	9.13	25.75	1.01492e-05	0.000320426
GO:0031231	intrinsic component of peroxisomal membrane	10	6	CPAR2_205480,CPAR2_206730,CPAR2_208540,CPAR2_212530,CPAR2_213810,CPAR2_601120,	60	8.22	19.31	2.38124e-05	0.000584727
GO:0005779	integral component of peroxisomal membrane	10	6	CPAR2_205480,CPAR2_206730,CPAR2_208540,CPAR2_212530,CPAR2_213810,CPAR2_601120,	60	8.22	19.31	2.38124e-05	0.000584727
GO:1990429	peroxisomal importomer complex	8	5	CPAR2_201180,CPAR2_206600,CPAR2_213810,CPAR2_402710,CPAR2_601120,	62.5	8.56	21.41	9.42125e-05	0.0020821

## Sheet: SHyd_vs_SGal_Molecular_function
ID	Name	Bgd count	Result count	Result gene list	Pct of bgd	Fold enrichment	Odds ratio	P-value	FDR
GO:0016491	oxidoreductase activity	436	54	CPAR2_101230,CPAR2_102790,CPAR2_103140,CPAR2_103150,CPAR2_103840,CPAR2_105380,CPAR2_105690,CPAR2_106080,CPAR2_108810,CPAR2_108910,CPAR2_109390,CPAR2_201240,CPAR2_201500,CPAR2_201540,CPAR2_203440,CPAR2_203450,CPAR2_204220,CPAR2_204420,CPAR2_204430,CPAR2_205970,CPAR2_206990,CPAR2_207090,CPAR2_207100,CPAR2_207780,CPAR2_207830,CPAR2_210420,CPAR2_213600,CPAR2_214150,CPAR2_300350,CPAR2_406040,CPAR2_406…	12.4	2.01	2.35	3.35641e-07	0.000151038
GO:0004497	monooxygenase activity	36	10	CPAR2_102790,CPAR2_103140,CPAR2_103150,CPAR2_204220,CPAR2_206990,CPAR2_207090,CPAR2_207100,CPAR2_503950,CPAR2_600870,CPAR2_800520,	27.8	4.5	5.99	4.20483e-05	0.00629783
GO:0050660	flavin adenine dinucleotide binding	53	12	CPAR2_102790,CPAR2_103140,CPAR2_103150,CPAR2_108910,CPAR2_201240,CPAR2_204420,CPAR2_204430,CPAR2_205970,CPAR2_207090,CPAR2_207100,CPAR2_210420,CPAR2_807600,	22.6	3.67	4.57	6.70832e-05	0.00629783
GO:0046906	tetrapyrrole binding	38	10	CPAR2_201500,CPAR2_201540,CPAR2_204220,CPAR2_206990,CPAR2_207780,CPAR2_210420,CPAR2_503950,CPAR2_600870,CPAR2_800520,CPAR2_803850,	26.3	4.27	5.56	6.99759e-05	0.00629783
GO:0020037	heme binding	38	10	CPAR2_201500,CPAR2_201540,CPAR2_204220,CPAR2_206990,CPAR2_207780,CPAR2_210420,CPAR2_503950,CPAR2_600870,CPAR2_800520,CPAR2_803850,	26.3	4.27	5.56	6.99759e-05	0.00629783
GO:0016712	oxidoreductase activity, acting on paired donors, with incorporation or reduction of molecular oxygen, reduced flavin or flavoprotein as one donor, and incorporation of one atom of oxygen	10	5	CPAR2_204220,CPAR2_206990,CPAR2_503950,CPAR2_600870,CPAR2_800520,	50	8.11	15.41	0.000168996	0.0108904
GO:0016705	oxidoreductase activity, acting on paired donors, with incorporation or reduction of molecular oxygen	58	12	CPAR2_102790,CPAR2_103140,CPAR2_103150,CPAR2_105690,CPAR2_204220,CPAR2_206990,CPAR2_207090,CPAR2_207100,CPAR2_210420,CPAR2_503950,CPAR2_600870,CPAR2_800520,	20.7	3.35	4.07	0.000169406	0.0108904
GO:0003700	DNA-binding transcription factor activity	153	21	CPAR2_102000,CPAR2_103550,CPAR2_107840,CPAR2_201510,CPAR2_203610,CPAR2_301730,CPAR2_302360,CPAR2_303540,CPAR2_400210,CPAR2_401180,CPAR2_401470,CPAR2_401480,CPAR2_404660,CPAR2_405030,CPAR2_501570,CPAR2_700960,CPAR2_701620,CPAR2_802440,CPAR2_802630,CPAR2_804070,CPAR2_806830,	13.7	2.23	2.51	0.000409411	0.0230294
GO:0000981	DNA-binding transcription factor activity, RNA polymerase II-specific	123	18	CPAR2_102000,CPAR2_103550,CPAR2_107840,CPAR2_201510,CPAR2_203610,CPAR2_301730,CPAR2_302360,CPAR2_400210,CPAR2_401180,CPAR2_401470,CPAR2_401480,CPAR2_404660,CPAR2_405030,CPAR2_501570,CPAR2_802440,CPAR2_802630,CPAR2_804070,CPAR2_806830,	14.6	2.37	2.69	0.00048239	0.0233677
GO:0016684	oxidoreductase activity, acting on peroxide as acceptor	18	6	CPAR2_207780,CPAR2_503420,CPAR2_803850,CPAR2_805010,CPAR2_805210,CPAR2_806940,	33.3	5.4	7.72	0.000519283	0.0233677
GO:0046914	transition metal ion binding	396	41	CPAR2_100820,CPAR2_102000,CPAR2_102350,CPAR2_103550,CPAR2_103840,CPAR2_107840,CPAR2_201510,CPAR2_203540,CPAR2_203610,CPAR2_204220,CPAR2_204380,CPAR2_205990,CPAR2_206600,CPAR2_206990,CPAR2_210420,CPAR2_211740,CPAR2_213110,CPAR2_213810,CPAR2_300350,CPAR2_301460,CPAR2_301730,CPAR2_400210,CPAR2_401180,CPAR2_401470,CPAR2_401480,CPAR2_403580,CPAR2_405470,CPAR2_406440,CPAR2_501570,CPAR2_503950,CPAR2_600…	10.4	1.68	1.85	0.000593868	0.0242946
GO:0010181	FMN binding	26	7	CPAR2_201500,CPAR2_207830,CPAR2_406040,CPAR2_406430,CPAR2_406810,CPAR2_406820,CPAR2_406830,	26.9	4.37	5.7	0.000756946	0.0283855
GO:0004499	N,N-dimethylaniline monooxygenase activity	9	4	CPAR2_103140,CPAR2_103150,CPAR2_207090,CPAR2_207100,	44.4	7.21	12.3	0.00139881	0.0469894
GO:0005506	iron ion binding	54	10	CPAR2_204220,CPAR2_206990,CPAR2_210420,CPAR2_300350,CPAR2_406440,CPAR2_503950,CPAR2_600870,CPAR2_601710,CPAR2_701230,CPAR2_800520,	18.5	3	3.53	0.00146189	0.0469894

## Sheet: SHyd_vs_SGal_Biological_process
ID	Name	Bgd count	Result count	Result gene list	Pct of bgd	Fold enrichment	Odds ratio	P-value	FDR
GO:0007031	peroxisome organization	39	12	CPAR2_102250,CPAR2_104440,CPAR2_201180,CPAR2_203910,CPAR2_205480,CPAR2_206600,CPAR2_213810,CPAR2_300930,CPAR2_401470,CPAR2_402710,CPAR2_703010,CPAR2_807430,	30.8	4.99	6.96	2.16163e-06	0.00376339
GO:0016558	protein import into peroxisome matrix	16	7	CPAR2_102250,CPAR2_201180,CPAR2_203910,CPAR2_206600,CPAR2_213810,CPAR2_300930,CPAR2_402710,	43.8	7.09	12.05	2.2552e-05	0.0196074
GO:0072662	protein localization to peroxisome	18	7	CPAR2_102250,CPAR2_201180,CPAR2_203910,CPAR2_206600,CPAR2_213810,CPAR2_300930,CPAR2_402710,	38.9	6.31	9.85	5.63107e-05	0.0196074
GO:0072663	establishment of protein localization to peroxisome	18	7	CPAR2_102250,CPAR2_201180,CPAR2_203910,CPAR2_206600,CPAR2_213810,CPAR2_300930,CPAR2_402710,	38.9	6.31	9.85	5.63107e-05	0.0196074
GO:0006625	protein targeting to peroxisome	18	7	CPAR2_102250,CPAR2_201180,CPAR2_203910,CPAR2_206600,CPAR2_213810,CPAR2_300930,CPAR2_402710,	38.9	6.31	9.85	5.63107e-05	0.0196074
GO:0015919	peroxisomal membrane transport	20	7	CPAR2_102250,CPAR2_201180,CPAR2_203910,CPAR2_206600,CPAR2_213810,CPAR2_300930,CPAR2_402710,	35	5.67	8.33	0.000123142	0.0306272
GO:0043574	peroxisomal transport	20	7	CPAR2_102250,CPAR2_201180,CPAR2_203910,CPAR2_206600,CPAR2_213810,CPAR2_300930,CPAR2_402710,	35	5.67	8.33	0.000123142	0.0306272
GO:0055114	oxidation-reduction process	396	43	CPAR2_103140,CPAR2_103150,CPAR2_103840,CPAR2_105690,CPAR2_108810,CPAR2_108910,CPAR2_201240,CPAR2_201500,CPAR2_201540,CPAR2_203440,CPAR2_203450,CPAR2_204220,CPAR2_204420,CPAR2_204430,CPAR2_205500,CPAR2_206990,CPAR2_207090,CPAR2_207100,CPAR2_207780,CPAR2_207830,CPAR2_210420,CPAR2_213600,CPAR2_214150,CPAR2_214160,CPAR2_300350,CPAR2_404240,CPAR2_404280,CPAR2_406040,CPAR2_406440,CPAR2_503420,CPAR2_503…	10.9	1.76	1.97	0.000151173	0.032899

## Sheet: SHyd_vs_SGal_Cellular_component
ID	Name	Bgd count	Result count	Result gene list	Pct of bgd	Fold enrichment	Odds ratio	P-value	FDR
GO:0005777	peroxisome	74	24	CPAR2_102250,CPAR2_104440,CPAR2_105230,CPAR2_105270,CPAR2_201180,CPAR2_203910,CPAR2_204420,CPAR2_204430,CPAR2_205480,CPAR2_205500,CPAR2_206600,CPAR2_207780,CPAR2_213600,CPAR2_213810,CPAR2_300930,CPAR2_401300,CPAR2_402710,CPAR2_407450,CPAR2_703010,CPAR2_801040,CPAR2_803890,CPAR2_805010,CPAR2_807430,CPAR2_807600,	32.4	5.26	7.75	4.4152e-12	6.37997e-10
GO:0042579	microbody	74	24	CPAR2_102250,CPAR2_104440,CPAR2_105230,CPAR2_105270,CPAR2_201180,CPAR2_203910,CPAR2_204420,CPAR2_204430,CPAR2_205480,CPAR2_205500,CPAR2_206600,CPAR2_207780,CPAR2_213600,CPAR2_213810,CPAR2_300930,CPAR2_401300,CPAR2_402710,CPAR2_407450,CPAR2_703010,CPAR2_801040,CPAR2_803890,CPAR2_805010,CPAR2_807430,CPAR2_807600,	32.4	5.26	7.75	4.4152e-12	6.37997e-10
GO:0005778	peroxisomal membrane	22	10	CPAR2_104440,CPAR2_201180,CPAR2_203910,CPAR2_205480,CPAR2_206600,CPAR2_213810,CPAR2_300930,CPAR2_402710,CPAR2_703010,CPAR2_807430,	45.5	7.37	13.01	2.33505e-07	1.68708e-05
GO:0031903	microbody membrane	22	10	CPAR2_104440,CPAR2_201180,CPAR2_203910,CPAR2_205480,CPAR2_206600,CPAR2_213810,CPAR2_300930,CPAR2_402710,CPAR2_703010,CPAR2_807430,	45.5	7.37	13.01	2.33505e-07	1.68708e-05
GO:0031907	microbody lumen	13	7	CPAR2_102250,CPAR2_105270,CPAR2_204420,CPAR2_204430,CPAR2_207780,CPAR2_801040,CPAR2_803890,	53.8	8.73	18.08	3.97932e-06	0.000191671
GO:0005782	peroxisomal matrix	13	7	CPAR2_102250,CPAR2_105270,CPAR2_204420,CPAR2_204430,CPAR2_207780,CPAR2_801040,CPAR2_803890,	53.8	8.73	18.08	3.97932e-06	0.000191671
GO:1990429	peroxisomal importomer complex	8	5	CPAR2_201180,CPAR2_203910,CPAR2_206600,CPAR2_213810,CPAR2_402710,	62.5	10.13	25.7	4.16537e-05	0.0017197
GO:1990415	Pex17p-Pex14p docking complex	9	5	CPAR2_201180,CPAR2_203910,CPAR2_206600,CPAR2_213810,CPAR2_402710,	55.6	9.01	19.27	8.89867e-05	0.00321464
GO:0033648	host intracellular membrane-bounded organelle	97	14	CPAR2_102000,CPAR2_103550,CPAR2_107840,CPAR2_201510,CPAR2_203610,CPAR2_214040,CPAR2_400210,CPAR2_401180,CPAR2_401480,CPAR2_501570,CPAR2_700960,CPAR2_703160,CPAR2_802630,CPAR2_806830,	14.4	2.34	2.63	0.00229771	0.0415024
GO:0018995	host cellular component	97	14	CPAR2_102000,CPAR2_103550,CPAR2_107840,CPAR2_201510,CPAR2_203610,CPAR2_214040,CPAR2_400210,CPAR2_401180,CPAR2_401480,CPAR2_501570,CPAR2_700960,CPAR2_703160,CPAR2_802630,CPAR2_806830,	14.4	2.34	2.63	0.00229771	0.0415024
GO:0033647	host intracellular organelle	97	14	CPAR2_102000,CPAR2_103550,CPAR2_107840,CPAR2_201510,CPAR2_203610,CPAR2_214040,CPAR2_400210,CPAR2_401180,CPAR2_401480,CPAR2_501570,CPAR2_700960,CPAR2_703160,CPAR2_802630,CPAR2_806830,	14.4	2.34	2.63	0.00229771	0.0415024
GO:0033643	host cell part	97	14	CPAR2_102000,CPAR2_103550,CPAR2_107840,CPAR2_201510,CPAR2_203610,CPAR2_214040,CPAR2_400210,CPAR2_401180,CPAR2_401480,CPAR2_501570,CPAR2_700960,CPAR2_703160,CPAR2_802630,CPAR2_806830,	14.4	2.34	2.63	0.00229771	0.0415024
GO:0043656	host intracellular region	97	14	CPAR2_102000,CPAR2_103550,CPAR2_107840,CPAR2_201510,CPAR2_203610,CPAR2_214040,CPAR2_400210,CPAR2_401180,CPAR2_401480,CPAR2_501570,CPAR2_700960,CPAR2_703160,CPAR2_802630,CPAR2_806830,	14.4	2.34	2.63	0.00229771	0.0415024
GO:0043657	host cell	97	14	CPAR2_102000,CPAR2_103550,CPAR2_107840,CPAR2_201510,CPAR2_203610,CPAR2_214040,CPAR2_400210,CPAR2_401180,CPAR2_401480,CPAR2_501570,CPAR2_700960,CPAR2_703160,CPAR2_802630,CPAR2_806830,	14.4	2.34	2.63	0.00229771	0.0415024
GO:0033646	host intracellular part	97	14	CPAR2_102000,CPAR2_103550,CPAR2_107840,CPAR2_201510,CPAR2_203610,CPAR2_214040,CPAR2_400210,CPAR2_401180,CPAR2_401480,CPAR2_501570,CPAR2_700960,CPAR2_703160,CPAR2_802630,CPAR2_806830,	14.4	2.34	2.63	0.00229771	0.0415024
GO:0042025	host cell nucleus	97	14	CPAR2_102000,CPAR2_103550,CPAR2_107840,CPAR2_201510,CPAR2_203610,CPAR2_214040,CPAR2_400210,CPAR2_401180,CPAR2_401480,CPAR2_501570,CPAR2_700960,CPAR2_703160,CPAR2_802630,CPAR2_806830,	14.4	2.34	2.63	0.00229771	0.0415024
