# Supplementary material for: Transcriptome and proteome profiling reveals complex adaptations of Candida parapsilosis cells assimilating hydroxyaromatic carbon sources
Source: PLoS Genet. 2022 Mar 7;18(3):e1009815. doi: 10.1371/journal.pgen.1009815 (PMC8929692; doi:10.1371/journal.pgen.1009815)
Supplement: S7 Table — The datasets used for preparing the plots shown in S14 Fig. (XLSX) [file pgen.1009815.s007.xlsx]

## Sheet: 3-hydroxybenzoate
S3OH medium (i.e. with 3-hydroxybenzoate)	Control medium			Culture #1			Culture #2			Culture #3				Control medium	Culture #1	Culture #2	Culture #3
wavelength (nm)	Technical replicate 1	Technical replicate 2	Technical replicate 3	Technical replicate 1	Technical replicate 2	Technical replicate 3	Technical replicate 1	Technical replicate 2	Technical replicate 3	Technical replicate 1	Technical replicate 2	Technical replicate 3		mean	mean	mean	mean
200	2.50963	2.45133	2.47483	2.46583	2.45633	2.45323	2.46493	2.44333	2.45393	2.47073	2.46133	2.46613		2.4786	2.45847	2.45407	2.46607
201	2.59167	2.60067	2.57027	2.54887	2.56607	2.56127	2.56137	2.53957	2.54507	2.56257	2.54787	2.57907		2.58753	2.55873	2.54867	2.56317
202	2.66027	2.63207	2.62027	2.63497	2.61907	2.61757	2.60267	2.61747	2.61317	2.64717	2.61577	2.63607		2.63753	2.62387	2.6111	2.633
203	2.6804	2.6634	2.7211	2.6991	2.7047	2.6709	2.6497	2.6868	2.6601	2.6916	2.6768	2.6734		2.6883	2.69157	2.66553	2.6806
204	2.75223	2.73633	2.73723	2.74973	2.70683	2.70513	2.75223	2.71463	2.72723	2.70643	2.74393	2.69433		2.74193	2.72057	2.73137	2.7149
205	2.7671	2.7803	2.7515	2.762	2.7447	2.7717	2.7478	2.7409	2.7615	2.7651	2.761	2.7685		2.7663	2.75947	2.75007	2.76487
206	2.7709	2.7853	2.8333	2.7784	2.78	2.7896	2.7686	2.767	2.795	2.7987	2.7903	2.8098		2.7965	2.78267	2.77687	2.7996
207	2.79837	2.80397	2.81107	2.79907	2.79387	2.77277	2.79267	2.78077	2.78787	2.81757	2.80397	2.77927		2.80447	2.78857	2.7871	2.80027
208	2.82773	2.80123	2.84183	2.78083	2.78423	2.80253	2.79723	2.78303	2.82343	2.81383	2.82623	2.80743		2.8236	2.7892	2.80123	2.81583
209	2.81757	2.79917	2.80137	2.77437	2.80007	2.78177	2.81437	2.79037	2.79817	2.83727	2.81437	2.82647		2.80603	2.7854	2.80097	2.82603
210	2.8561	2.8185	2.8422	2.8293	2.8206	2.7874	2.8094	2.7798	2.797	2.7985	2.8244	2.7866		2.83893	2.81243	2.7954	2.80317
211	2.8168	2.8491	2.8096	2.8209	2.83	2.8185	2.8238	2.8136	2.7884	2.8086	2.8069	2.7998		2.82517	2.82313	2.8086	2.8051
212	2.85163	2.83343	2.85423	2.85013	2.82743	2.80953	2.85113	2.79743	2.82893	2.86573	2.80273	2.83953		2.84643	2.82903	2.82583	2.836
213	2.87077	2.82007	2.84467	2.84537	2.85547	2.82747	2.86527	2.83067	2.84997	2.81397	2.85377	2.84837		2.84517	2.84277	2.84863	2.8387
214	2.8642	2.881	2.8492	2.8529	2.8636	2.8171	2.8397	2.845	2.829	2.8448	2.8622	2.8691		2.8648	2.84453	2.8379	2.8587
215	2.8717	2.8741	2.8757	2.87	2.8524	2.844	2.8548	2.8654	2.8399	2.8443	2.8565	2.8288		2.87383	2.85547	2.85337	2.8432
216	2.8387	2.8486	2.8798	2.8589	2.8345	2.8484	2.8602	2.8302	2.8471	2.8335	2.8685	2.8753		2.8557	2.84727	2.84583	2.8591
217	2.902	2.8717	2.8756	2.8898	2.905	2.8593	2.8735	2.8078	2.8757	2.8827	2.8898	2.9076		2.8831	2.8847	2.85233	2.89337
218	2.90243	2.90383	2.89333	2.91323	2.88573	2.87853	2.86863	2.90653	2.90953	2.90603	2.89333	2.91243		2.89987	2.8925	2.8949	2.90393
219	2.948	2.952	2.9202	2.9414	2.916	2.9166	2.8951	2.9249	2.9216	2.94	2.9014	2.9385		2.94007	2.92467	2.91387	2.92663
220	2.95357	2.96137	2.98007	2.95487	2.95367	2.91227	2.94147	2.92617	2.90787	2.97987	2.96007	2.93297		2.965	2.94027	2.92517	2.95763
221	2.95687	2.98357	2.97987	2.97907	2.97527	2.95477	2.95527	2.97467	2.95067	2.96337	2.96897	2.93357		2.97343	2.9697	2.9602	2.9553
222	3.01507	3.03567	2.99547	3.00367	3.01027	2.98287	3.00467	2.99817	2.98587	3.03867	3.02347	3.02067		3.0154	2.99893	2.99623	3.0276
223	3.07863	3.05703	3.07663	3.04243	3.02273	3.00553	3.01443	3.04063	3.03323	3.04283	3.03353	3.05853		3.07077	3.02357	3.02943	3.04497
224	3.13467	3.12177	3.08827	3.09087	3.11037	3.09317	3.05877	3.07007	3.09537	3.07977	3.10767	3.08367		3.1149	3.09813	3.07473	3.09037
225	3.16477	3.16177	3.16427	3.14227	3.13737	3.14517	3.14757	3.13697	3.12707	3.16547	3.13537	3.15947		3.1636	3.1416	3.1372	3.15343
226	3.2651	3.2711	3.253	3.2515	3.2321	3.2389	3.2348	3.2327	3.2254	3.2698	3.2398	3.2567		3.26307	3.24083	3.23097	3.25543
227	3.38457	3.37617	3.36147	3.35287	3.37647	3.37927	3.33517	3.34187	3.37107	3.33637	3.36277	3.35897		3.37407	3.36953	3.34937	3.3527
228	3.49763	3.46443	3.50713	3.44913	3.46923	3.46443	3.44923	3.47323	3.42953	3.50303	3.46913	3.43613		3.48973	3.46093	3.45067	3.46943
229	3.55267	3.53327	3.57927	3.54307	3.53797	3.51547	3.52777	3.52407	3.51547	3.53657	3.50497	3.53647		3.55507	3.53217	3.52243	3.526
230	3.5133	3.4896	3.4963	3.4893	3.4727	3.477	3.4815	3.4819	3.4903	3.4807	3.5421	3.4849		3.49973	3.47967	3.48457	3.50257
231	3.41993	3.45583	3.42983	3.41603	3.42233	3.40203	3.43313	3.42113	3.42153	3.43283	3.43783	3.44043		3.4352	3.41347	3.42527	3.43703
232	3.3958	3.381	3.3654	3.371	3.3603	3.3583	3.3658	3.3682	3.3705	3.3888	3.4035	3.3606		3.38073	3.3632	3.36817	3.3843
233	3.3128	3.3358	3.3433	3.2971	3.2961	3.3073	3.3351	3.3132	3.3248	3.3274	3.2937	3.3152		3.33063	3.30017	3.32437	3.3121
234	3.34443	3.29723	3.29233	3.28173	3.28543	3.31323	3.28923	3.29503	3.28813	3.29913	3.30313	3.28773		3.31133	3.29347	3.2908	3.29667
235	3.31313	3.31823	3.31033	3.29813	3.31043	3.28163	3.30253	3.29933	3.26593	3.31933	3.27783	3.31273		3.3139	3.29673	3.28927	3.3033
236	3.30887	3.31827	3.28407	3.29967	3.30217	3.25537	3.28587	3.27057	3.27467	3.31487	3.29597	3.29337		3.30373	3.28573	3.27703	3.3014
237	3.28337	3.30357	3.29047	3.27147	3.26297	3.24867	3.27057	3.25987	3.26397	3.27387	3.27457	3.26647		3.29247	3.26103	3.2648	3.27163
238	3.2759	3.2824	3.2652	3.2462	3.2726	3.2495	3.2695	3.2429	3.2391	3.2911	3.2676	3.2532		3.2745	3.2561	3.2505	3.27063
239	3.29043	3.26233	3.27223	3.25833	3.24643	3.24943	3.26033	3.24423	3.25563	3.25453	3.23573	3.24493		3.275	3.2514	3.2534	3.24507
240	3.2769	3.308	3.2787	3.2588	3.2676	3.2662	3.2741	3.2386	3.2503	3.2782	3.2763	3.2945		3.28787	3.2642	3.25433	3.283
241	3.3487	3.3557	3.3721	3.3391	3.2972	3.3327	3.3258	3.3238	3.3139	3.3446	3.3377	3.3702		3.35883	3.323	3.32117	3.35083
242	3.46453	3.43933	3.44943	3.41863	3.41743	3.40573	3.38853	3.42533	3.39333	3.45993	3.43043	3.42143		3.4511	3.41393	3.4024	3.43727
243	3.4865	3.495	3.4647	3.439	3.4565	3.4647	3.4336	3.4319	3.4613	3.4892	3.4801	3.4861		3.48207	3.4534	3.44227	3.48513
244	3.44247	3.42837	3.45157	3.41647	3.41277	3.39397	3.40737	3.39647	3.39077	3.43697	3.42217	3.39937		3.4408	3.40773	3.3982	3.4195
245	3.41933	3.40343	3.40583	3.34073	3.32543	3.34933	3.33693	3.35453	3.35923	3.40163	3.40503	3.38363		3.40953	3.3385	3.35023	3.39677
246	3.4462	3.4619	3.4406	3.3452	3.3506	3.3598	3.333	3.3219	3.3346	3.3984	3.3801	3.4022		3.44957	3.35187	3.32983	3.39357
247	3.49567	3.48507	3.47687	3.31427	3.31817	3.33347	3.26157	3.26137	3.25627	3.42087	3.40537	3.40987		3.48587	3.32197	3.25973	3.41203
248	3.43773	3.44813	3.42323	3.11843	3.14033	3.16533	3.06413	3.05143	3.03143	3.28413	3.26193	3.29003		3.43637	3.14137	3.049	3.2787
249	3.2253	3.2258	3.222	2.7817	2.795	2.7972	2.7102	2.6913	2.6505	2.9721	2.9661	2.96		3.22437	2.7913	2.684	2.96607
250	2.8317	2.8363	2.8271	2.278	2.3312	2.3002	2.2178	2.1923	2.1771	2.5004	2.4729	2.5036		2.8317	2.30313	2.19573	2.4923
251	2.42697	2.43827	2.38877	1.91287	1.93357	1.94177	1.84257	1.85667	1.81197	2.10067	2.09037	2.09197		2.418	1.9294	1.83707	2.09433
252	2.0793	2.1153	2.0972	1.6209	1.6482	1.6293	1.5685	1.5581	1.5501	1.8015	1.7965	1.7892		2.09727	1.6328	1.5589	1.79573
253	1.77593	1.81353	1.78553	1.37763	1.37633	1.39853	1.33943	1.31483	1.32523	1.53153	1.52843	1.51863		1.79167	1.38417	1.3265	1.5262
254	1.48617	1.49927	1.50217	1.13907	1.15657	1.14777	1.09857	1.09387	1.09307	1.27397	1.25877	1.25537		1.49587	1.1478	1.09517	1.2627
255	1.22857	1.25307	1.23517	0.954667	0.977267	0.959167	0.916867	0.900567	0.910867	1.06777	1.03917	1.06397		1.23893	0.9637	0.909433	1.05697
256	1.05013	1.06083	1.06003	0.800333	0.822333	0.812633	0.775133	0.774333	0.768333	0.903533	0.890033	0.895933		1.057	0.811767	0.7726	0.8965
257	0.932067	0.936167	0.937367	0.702067	0.712067	0.714967	0.682767	0.677367	0.671567	0.790167	0.783767	0.791267		0.9352	0.7097	0.677233	0.7884
258	0.830067	0.833467	0.831367	0.623867	0.628367	0.637567	0.606967	0.597267	0.600167	0.702067	0.691467	0.700967		0.831633	0.629933	0.601467	0.698167
259	0.758633	0.759133	0.758233	0.567633	0.575833	0.579233	0.550333	0.542733	0.542533	0.640833	0.636233	0.639133		0.758667	0.574233	0.5452	0.638733
260	0.720867	0.725467	0.720267	0.539867	0.547767	0.549067	0.521767	0.514967	0.516367	0.609367	0.604667	0.606967		0.7222	0.545567	0.5177	0.607
261	0.6999	0.7037	0.7015	0.5244	0.5302	0.5345	0.506	0.5004	0.5004	0.5929	0.5877	0.5877		0.7017	0.5297	0.502267	0.589433
262	0.6883	0.692	0.6873	0.5138	0.5219	0.5235	0.4967	0.4924	0.4912	0.5824	0.5782	0.5771		0.6892	0.519733	0.493433	0.579233
263	0.691533	0.694633	0.690633	0.515533	0.523033	0.525033	0.498833	0.495333	0.493233	0.583433	0.578933	0.578433		0.692267	0.5212	0.4958	0.580267
264	0.711	0.7148	0.7106	0.5294	0.5386	0.5405	0.5131	0.5101	0.5069	0.6006	0.5936	0.5934		0.712133	0.536167	0.510033	0.595867
265	0.745933	0.750433	0.743733	0.557433	0.563133	0.566733	0.539833	0.533933	0.532833	0.626933	0.622133	0.623933		0.7467	0.562433	0.535533	0.624333
266	0.7985	0.7999	0.7957	0.5954	0.6033	0.6064	0.5758	0.5737	0.5685	0.6722	0.6673	0.6655		0.798033	0.6017	0.572667	0.668333
267	0.858	0.8576	0.8526	0.6388	0.6474	0.6486	0.6178	0.6133	0.615	0.7155	0.7115	0.7123		0.856067	0.644933	0.615367	0.7131
268	0.9353	0.9385	0.9297	0.6912	0.7031	0.7062	0.6705	0.6617	0.6668	0.7741	0.7774	0.7794		0.9345	0.700167	0.666333	0.776967
269	1.0119	1.0181	1.006	0.7565	0.7663	0.7705	0.7374	0.7274	0.7307	0.8439	0.84	0.8478		1.012	0.764433	0.731833	0.8439
270	1.1119	1.1203	1.1103	0.8309	0.8416	0.8449	0.8097	0.7965	0.8007	0.925	0.9242	0.9284		1.11417	0.839133	0.8023	0.925867
271	1.2203	1.226	1.2145	0.9083	0.9212	0.9205	0.8823	0.8754	0.8746	1.0068	1.0056	1.0068		1.22027	0.916667	0.877433	1.0064
272	1.31693	1.31703	1.30683	0.979833	0.998033	0.993033	0.954333	0.947933	0.935733	1.09413	1.09593	1.08553		1.3136	0.9903	0.946	1.09187
273	1.43523	1.44943	1.43053	1.06653	1.07943	1.08683	1.03843	1.02863	1.02203	1.19043	1.18123	1.19463		1.4384	1.0776	1.0297	1.18877
274	1.56743	1.57793	1.56473	1.17473	1.18753	1.18533	1.13893	1.12193	1.13343	1.31773	1.29383	1.30103		1.57003	1.18253	1.13143	1.3042
275	1.7074	1.707	1.7051	1.2804	1.301	1.3125	1.2498	1.2396	1.2278	1.4191	1.4138	1.4166		1.7065	1.29797	1.23907	1.4165
276	1.85697	1.86037	1.85637	1.39257	1.40667	1.41397	1.35227	1.35197	1.33537	1.54837	1.53367	1.52157		1.8579	1.4044	1.34653	1.53453
277	1.99	1.9999	1.9838	1.4918	1.5282	1.5066	1.4455	1.4521	1.4227	1.6597	1.6522	1.6511		1.99123	1.50887	1.4401	1.65433
278	2.11513	2.11233	2.10423	1.59793	1.62023	1.62173	1.54573	1.53513	1.52683	1.77013	1.75733	1.76133		2.11057	1.6133	1.5359	1.76293
279	2.25267	2.26957	2.22047	1.70847	1.73637	1.73227	1.65197	1.64067	1.63107	1.90017	1.86907	1.87637		2.24757	1.7257	1.64123	1.88187
280	2.39103	2.41243	2.36813	1.81373	1.85043	1.83353	1.75503	1.75363	1.74533	2.00883	1.99873	1.99253		2.39053	1.83257	1.75133	2.00003
281	2.52013	2.52803	2.51933	1.92683	1.95103	1.96213	1.87183	1.84933	1.83943	2.11833	2.11713	2.10573		2.5225	1.94667	1.85353	2.11373
282	2.6294	2.6414	2.6212	2.0214	2.0456	2.0492	1.9634	1.9466	1.9482	2.228	2.2133	2.218		2.63067	2.03873	1.95273	2.21977
283	2.71317	2.72447	2.70427	2.09697	2.12077	2.12687	2.03747	2.01737	2.00687	2.32157	2.30067	2.29507		2.71397	2.11487	2.02057	2.30577
284	2.7941	2.8119	2.7861	2.1801	2.2127	2.2114	2.1321	2.1125	2.1095	2.4	2.3843	2.3793		2.79737	2.2014	2.11803	2.38787
285	2.888	2.9152	2.893	2.2832	2.3151	2.3104	2.2109	2.1949	2.1883	2.5033	2.4908	2.4723		2.89873	2.3029	2.19803	2.4888
286	2.9865	2.9883	2.9746	2.3672	2.4086	2.4084	2.2998	2.2991	2.2779	2.5912	2.5823	2.5849		2.98313	2.39473	2.29227	2.58613
287	3.02413	3.04873	3.03513	2.45003	2.48123	2.46813	2.37233	2.36133	2.34853	2.67273	2.65923	2.65343		3.036	2.46647	2.36073	2.6618
288	3.08623	3.07193	3.06683	2.50043	2.53633	2.53443	2.44003	2.42503	2.40563	2.72813	2.71243	2.70193		3.075	2.52373	2.42357	2.71417
289	3.108	3.1211	3.0958	2.5679	2.5972	2.596	2.5046	2.4813	2.4812	2.7859	2.7746	2.7753		3.1083	2.58703	2.48903	2.7786
290	3.1683	3.155	3.1537	2.635	2.6713	2.6766	2.5674	2.5576	2.543	2.8516	2.8442	2.8408		3.159	2.66097	2.556	2.84553
291	3.20333	3.20553	3.21203	2.68903	2.72463	2.73043	2.62193	2.61053	2.59973	2.90613	2.89593	2.89433		3.20697	2.7147	2.61073	2.8988
292	3.21493	3.22973	3.20963	2.72523	2.75213	2.75783	2.65463	2.64013	2.62723	2.93063	2.92523	2.91503		3.2181	2.74507	2.64067	2.92363
293	3.22037	3.21927	3.20977	2.74797	2.77627	2.77407	2.67967	2.65367	2.64917	2.95037	2.94257	2.93577		3.21647	2.7661	2.66083	2.9429
294	3.24697	3.25357	3.23797	2.76307	2.79527	2.79877	2.68637	2.67447	2.66557	2.97957	2.96847	2.96087		3.24617	2.7857	2.67547	2.96963
295	3.2703	3.2758	3.2569	2.772	2.7966	2.8055	2.692	2.6805	2.6703	2.9826	2.976	2.9625		3.26767	2.79137	2.68093	2.9737
296	3.26313	3.26883	3.25123	2.75603	2.78993	2.79073	2.68103	2.66353	2.65663	2.97273	2.97073	2.96123		3.26107	2.7789	2.66707	2.96823
297	3.2701	3.2586	3.2543	2.7232	2.7605	2.7596	2.6384	2.6364	2.6233	2.9582	2.9254	2.9357		3.261	2.74777	2.6327	2.93977
298	3.21273	3.22743	3.21643	2.67813	2.70833	2.71653	2.59193	2.58523	2.57433	2.89853	2.88913	2.87563		3.21887	2.701	2.58383	2.88777
299	3.14753	3.16763	3.15453	2.61683	2.64253	2.64523	2.54643	2.52903	2.50933	2.83173	2.82263	2.80343		3.15657	2.63487	2.52827	2.81927
300	3.08363	3.10213	3.08023	2.53653	2.57513	2.56223	2.46023	2.46103	2.44403	2.75573	2.74793	2.74053		3.08867	2.55797	2.4551	2.74807
301	3.00847	3.01877	3.01317	2.44377	2.47967	2.47037	2.37877	2.34917	2.35337	2.66937	2.65267	2.65517		3.01347	2.4646	2.36043	2.65907
302	2.90273	2.92253	2.91393	2.33923	2.37873	2.37693	2.26383	2.25253	2.24553	2.56873	2.54513	2.54793		2.91307	2.36497	2.25397	2.55393
303	2.79727	2.81287	2.78857	2.22447	2.26637	2.27467	2.15807	2.15457	2.13147	2.44187	2.43677	2.41447		2.79957	2.25517	2.14803	2.43103
304	2.67103	2.68453	2.66363	2.12633	2.14443	2.14963	2.04773	2.03513	2.02403	2.32543	2.30133	2.31533		2.67307	2.14013	2.03563	2.31403
305	2.53033	2.55183	2.53013	1.99973	2.01853	2.02403	1.91953	1.90543	1.91933	2.17813	2.17133	2.17033		2.53743	2.0141	1.91477	2.17327
306	2.3754	2.3925	2.3615	1.8626	1.8776	1.8818	1.7914	1.7859	1.7895	2.046	2.028	2.0409		2.37647	1.874	1.78893	2.0383
307	2.1943	2.2193	2.2031	1.7199	1.7419	1.7325	1.6612	1.651	1.6371	1.8997	1.8659	1.8736		2.20557	1.73143	1.64977	1.87973
308	2.035	2.0572	2.0177	1.5789	1.5982	1.6153	1.5148	1.5113	1.5034	1.7338	1.7122	1.7264		2.03663	1.59747	1.50983	1.72413
309	1.8641	1.8775	1.8901	1.453	1.461	1.4791	1.4021	1.3952	1.3759	1.599	1.5885	1.5913		1.87723	1.46437	1.39107	1.59293
310	1.70647	1.73397	1.70107	1.34427	1.34277	1.35797	1.28087	1.27127	1.27867	1.46247	1.45837	1.46037		1.71383	1.34833	1.27693	1.4604
311	1.52583	1.53693	1.52663	1.18443	1.18693	1.19963	1.14453	1.14063	1.12543	1.31703	1.29473	1.29323		1.5298	1.19033	1.13687	1.30167
312	1.34493	1.34943	1.34413	1.04433	1.05993	1.06413	1.01293	0.998933	0.999333	1.15443	1.13803	1.16393		1.34617	1.05613	1.00373	1.15213
313	1.1735	1.1892	1.1726	0.9175	0.9185	0.9469	0.895	0.8783	0.8773	1.0033	1.0279	1.0146		1.17843	0.927633	0.883533	1.01527
314	1.01653	1.00433	1.02243	0.793533	0.807633	0.814433	0.762633	0.759533	0.753733	0.867633	0.878733	0.885533		1.01443	0.8052	0.758633	0.8773
315	0.862533	0.886433	0.874133	0.691533	0.697233	0.700933	0.656333	0.664533	0.653633	0.758633	0.757633	0.750533		0.874367	0.696567	0.658167	0.7556
316	0.7319	0.7393	0.7492	0.5878	0.596	0.6027	0.5625	0.5744	0.5486	0.6571	0.6503	0.6536		0.740133	0.5955	0.561833	0.653667
317	0.609067	0.617867	0.608667	0.480867	0.492467	0.493367	0.468767	0.468567	0.460767	0.540867	0.547867	0.524567		0.611867	0.4889	0.466033	0.537767
318	0.497	0.4968	0.5068	0.3961	0.4042	0.4048	0.3806	0.3802	0.3789	0.4294	0.4397	0.4428		0.5002	0.4017	0.3799	0.4373
319	0.410433	0.414433	0.403133	0.324733	0.330733	0.338233	0.318833	0.317833	0.310633	0.369933	0.366133	0.373333		0.409333	0.331233	0.315767	0.3698
320	0.3363	0.3371	0.341	0.2727	0.2798	0.2813	0.267	0.2691	0.2604	0.3022	0.3016	0.3043		0.338133	0.277933	0.2655	0.3027
321	0.272233	0.277433	0.273733	0.223933	0.230633	0.229633	0.213333	0.220033	0.221233	0.253333	0.248133	0.245933		0.274467	0.228067	0.2182	0.249133
322	0.205267	0.210367	0.206367	0.175967	0.181467	0.178567	0.166967	0.166167	0.167367	0.196867	0.197867	0.199167		0.207333	0.178667	0.166833	0.197967
323	0.1581	0.161	0.1588	0.1391	0.1386	0.14	0.1312	0.1314	0.1317	0.1555	0.1541	0.1542		0.1593	0.139233	0.131433	0.1546
324	0.1254	0.1256	0.1251	0.1117	0.1143	0.1138	0.1062	0.1088	0.1066	0.1225	0.1262	0.1272		0.125367	0.113267	0.1072	0.1253
325	0.0990333	0.101333	0.0989333	0.0891333	0.0935333	0.0923333	0.0873333	0.0886333	0.0892333	0.103233	0.103433	0.104133		0.0997667	0.0916667	0.0884	0.1036
326	0.0778	0.0789	0.0791	0.0756	0.0762	0.0767	0.0716	0.0729	0.0723	0.0862	0.0858	0.0874		0.0786	0.0761667	0.0722667	0.0864667
327	0.0611	0.0606	0.0625	0.0617	0.0624	0.0617	0.0591	0.0586	0.0595	0.0719	0.0729	0.0725		0.0614	0.0619333	0.0590667	0.0724333
328	0.0464	0.046	0.0473	0.0505	0.0505	0.0527	0.0488	0.0486	0.0473	0.059	0.0594	0.0591		0.0465667	0.0512333	0.0482333	0.0591667
329	0.0362667	0.0355667	0.0346667	0.0418667	0.0423667	0.0434667	0.0403667	0.0398667	0.0398667	0.0491667	0.0497667	0.0502667		0.0355	0.0425667	0.0400333	0.0497333
330	0.0281333	0.0270333	0.0289333	0.0353333	0.0367333	0.0363333	0.0346333	0.0348333	0.0345333	0.0420333	0.0427333	0.0433333		0.0280333	0.0361333	0.0346667	0.0427
331	0.0226333	0.0226333	0.0226333	0.0305333	0.0315333	0.0319333	0.0297333	0.0295333	0.0293333	0.0374333	0.0365333	0.0362333		0.0226333	0.0313333	0.0295333	0.0367333
332	0.0177	0.0177	0.0184	0.0263	0.0271	0.0281	0.0254	0.0247	0.0253	0.032	0.0327	0.032		0.0179333	0.0271667	0.0251333	0.0322333
333	0.0138667	0.0136667	0.0148667	0.0230667	0.0230667	0.0243667	0.0228667	0.0220667	0.0225667	0.0283667	0.0289667	0.0276667		0.0141333	0.0235	0.0225	0.0283333
334	0.0109	0.0113	0.0118	0.0204	0.0207	0.0213	0.0203	0.0199	0.0203	0.0258	0.0253	0.0254		0.0113333	0.0208	0.0201667	0.0255
335	0.00893333	0.00893333	0.00963333	0.0188333	0.0188333	0.0193333	0.0179333	0.0175333	0.0176333	0.0229333	0.0229333	0.0231333		0.00916667	0.019	0.0177	0.023
336	0.00736667	0.00716667	0.00786667	0.0168667	0.0171667	0.0175667	0.0165667	0.0163667	0.0162667	0.0213667	0.0207667	0.0203667		0.00746667	0.0172	0.0164	0.0208333
337	0.00586667	0.00586667	0.00686667	0.0150667	0.0155667	0.0159667	0.0145667	0.0137667	0.0143667	0.0188667	0.0192667	0.0189667		0.0062	0.0155333	0.0142333	0.0190333
338	0.00463333	0.00493333	0.00573333	0.0141333	0.0141333	0.0144333	0.0136333	0.0132333	0.0129333	0.0170333	0.0178333	0.0171333		0.0051	0.0142333	0.0132667	0.0173333
339	0.00403333	0.00433333	0.00503333	0.0127333	0.0127333	0.0130333	0.0120333	0.0122333	0.0117333	0.0160333	0.0166333	0.0161333		0.00446667	0.0128333	0.012	0.0162667
340	0.00326667	0.00326667	0.00416667	0.0113667	0.0118667	0.0116667	0.0111667	0.0111667	0.0106667	0.0142667	0.0144667	0.0144667		0.00356667	0.0116333	0.011	0.0144
341	0.003	0.0029	0.0041	0.0112	0.0111	0.0118	0.0105	0.0101	0.0096	0.0137	0.0139	0.0136		0.00333333	0.0113667	0.0100667	0.0137333
342	0.0024	0.0023	0.0033	0.0098	0.0102	0.0105	0.0091	0.0093	0.0091	0.0122	0.0127	0.0125		0.00266667	0.0101667	0.00916667	0.0124667
343	0.0021	0.0021	0.0027	0.009	0.009	0.0099	0.0087	0.008	0.0082	0.0112	0.0114	0.0112		0.0023	0.0093	0.0083	0.0112667
344	0.00176667	0.00136667	0.00246667	0.00836667	0.00846667	0.00896667	0.00736667	0.00746667	0.00746667	0.00986667	0.0106667	0.0103667		0.00186667	0.0086	0.00743333	0.0103
345	0.00176667	0.00166667	0.00266667	0.00766667	0.00806667	0.00826667	0.00726667	0.00696667	0.00676667	0.00936667	0.00976667	0.00966667		0.00203333	0.008	0.007	0.0096
346	0.00196667	0.00166667	0.00236667	0.00676667	0.00726667	0.00776667	0.00616667	0.00626667	0.00606667	0.00836667	0.00936667	0.00876667		0.002	0.00726667	0.00616667	0.00883333
347	0.00156667	0.00146667	0.00246667	0.00646667	0.00726667	0.00736667	0.00586667	0.00596667	0.00576667	0.00806667	0.00886667	0.00806667		0.00183333	0.00703333	0.00586667	0.00833333
348	0.00156667	0.00136667	0.00266667	0.00606667	0.00626667	0.00676667	0.00496667	0.00506667	0.00506667	0.00736667	0.00766667	0.00686667		0.00186667	0.00636667	0.00503333	0.0073
349	0.0016	0.001	0.0024	0.0054	0.0056	0.0061	0.0048	0.0046	0.0047	0.0065	0.0069	0.0064		0.00166667	0.0057	0.0047	0.0066
350	0.0015	0.0012	0.0026	0.0051	0.0053	0.0058	0.0044	0.004	0.0042	0.0061	0.0064	0.0064		0.00176667	0.0054	0.0042	0.0063

## Sheet: 4-hydroxybenzoate
S4OH medium (i.e. with 4-hydroxybenzoate)	Control medium			Culture #1			Culture #2			Culture #3				Control medium	Culture #1	Culture #2	Culture #3
wavelength (nm)	Technical replicate 1	Technical replicate 2	Technical replicate 3	Technical replicate 1	Technical replicate 2	Technical replicate 3	Technical replicate 1	Technical replicate 2	Technical replicate 3	Technical replicate 1	Technical replicate 2	Technical replicate 3		mean	mean	mean	mean
200	2.08377	2.05047	2.04807	0.948567	0.911867	0.925467	1.08177	1.05997	1.05417	1.39577	1.37697	1.36447		2.06077	0.928633	1.0653	1.37907
201	2.10727	2.08317	2.09227	0.851567	0.821867	0.827067	0.963667	0.957667	0.940167	1.29827	1.27257	1.25647		2.09423	0.8335	0.953833	1.27577
202	2.106	2.1165	2.0936	0.7811	0.7429	0.7465	0.874	0.8544	0.8438	1.1926	1.1684	1.1588		2.10537	0.756833	0.8574	1.17327
203	2.07937	2.08607	2.07637	0.711567	0.685767	0.693067	0.797067	0.788767	0.780567	1.11557	1.09247	1.07217		2.0806	0.6968	0.7888	1.0934
204	2.04063	2.04053	2.01193	0.662033	0.630133	0.634633	0.759133	0.729333	0.725733	1.04233	1.02323	1.01383		2.03103	0.642267	0.738067	1.02647
205	1.98133	1.97613	1.96473	0.624933	0.596133	0.598033	0.704933	0.690433	0.688833	0.981933	0.969233	0.959733		1.97407	0.606367	0.694733	0.9703
206	1.94153	1.95483	1.93543	0.602133	0.574933	0.579733	0.682133	0.675533	0.662433	0.958933	0.937633	0.929033		1.94393	0.5856	0.673367	0.941867
207	1.8942	1.8986	1.8911	0.5843	0.5574	0.57	0.6659	0.6508	0.6514	0.9288	0.9142	0.9015		1.89463	0.570567	0.656033	0.914833
208	1.83757	1.84587	1.82557	0.564967	0.541567	0.549067	0.652267	0.633667	0.629967	0.898367	0.882567	0.869167		1.83633	0.551867	0.638633	0.883367
209	1.76873	1.78073	1.76243	0.548733	0.526633	0.533933	0.634033	0.620833	0.616433	0.869433	0.849833	0.843933		1.77063	0.536433	0.623767	0.8544
210	1.71003	1.70973	1.70133	0.532933	0.511733	0.516833	0.619533	0.602933	0.605033	0.840033	0.830233	0.819133		1.70703	0.5205	0.609167	0.8298
211	1.6358	1.6378	1.622	0.5127	0.4908	0.5011	0.6023	0.5842	0.5831	0.8092	0.7921	0.7787		1.63187	0.501533	0.589867	0.793333
212	1.5455	1.5462	1.5336	0.486	0.4711	0.4726	0.5783	0.5646	0.5533	0.7703	0.7514	0.7381		1.54177	0.476567	0.5654	0.753267
213	1.44563	1.45033	1.43693	0.465333	0.446133	0.449633	0.545833	0.534133	0.528933	0.720633	0.707633	0.704533		1.4443	0.4537	0.5363	0.710933
214	1.33437	1.33927	1.33007	0.438167	0.422767	0.426267	0.513767	0.504067	0.504767	0.676767	0.660467	0.654267		1.33457	0.429067	0.507533	0.663833
215	1.20103	1.18853	1.19823	0.407033	0.390633	0.389133	0.481833	0.468833	0.462433	0.620133	0.602033	0.592633		1.19593	0.3956	0.471033	0.604933
216	1.0451	1.0472	1.0382	0.37	0.3533	0.3584	0.4368	0.4254	0.4253	0.5592	0.5455	0.5424		1.0435	0.360567	0.429167	0.549033
217	0.8825	0.892	0.8875	0.3303	0.3161	0.3204	0.3919	0.3837	0.3832	0.4893	0.4758	0.4705		0.887333	0.322267	0.386267	0.478533
218	0.742667	0.740667	0.728967	0.294567	0.281567	0.288367	0.348467	0.340367	0.335167	0.423267	0.410367	0.403967		0.737433	0.288167	0.341333	0.412533
219	0.615667	0.617167	0.615667	0.265267	0.251967	0.253267	0.314267	0.303367	0.299867	0.368767	0.362267	0.355667		0.616167	0.256833	0.305833	0.362233
220	0.511633	0.515833	0.519133	0.241133	0.226333	0.230833	0.285633	0.278433	0.276133	0.325933	0.315533	0.312033		0.515533	0.232767	0.280067	0.317833
221	0.440933	0.436533	0.439133	0.221833	0.207933	0.211433	0.262933	0.256033	0.253033	0.298833	0.288833	0.285033		0.438867	0.213733	0.257333	0.2909
222	0.3938	0.3965	0.3932	0.2102	0.1971	0.202	0.2458	0.2406	0.2349	0.2754	0.2666	0.2625		0.3945	0.2031	0.240433	0.268167
223	0.3745	0.3742	0.3745	0.2011	0.1889	0.1943	0.2369	0.2295	0.2284	0.2644	0.2541	0.2508		0.3744	0.194767	0.2316	0.256433
224	0.373433	0.372733	0.373933	0.196733	0.185133	0.189833	0.230933	0.224333	0.221033	0.259233	0.248733	0.246233		0.373367	0.190567	0.225433	0.2514
225	0.392133	0.391733	0.393133	0.194533	0.183133	0.189033	0.227933	0.221333	0.219633	0.261433	0.251033	0.248333		0.392333	0.1889	0.222967	0.2536
226	0.422667	0.425267	0.424267	0.193967	0.183267	0.188267	0.225867	0.220167	0.218167	0.267367	0.256867	0.254367		0.424067	0.1885	0.2214	0.259533
227	0.466467	0.468367	0.465867	0.195667	0.185167	0.189767	0.227067	0.221367	0.219467	0.276367	0.266667	0.263967		0.4669	0.1902	0.222633	0.269
228	0.504367	0.506967	0.503967	0.197767	0.187367	0.191667	0.228667	0.223167	0.221167	0.285867	0.276267	0.273267		0.5051	0.192267	0.224333	0.278467
229	0.5436	0.5443	0.5414	0.2002	0.1905	0.1944	0.2315	0.2259	0.2241	0.2965	0.286	0.2823		0.5431	0.195033	0.227167	0.288267
230	0.587	0.5889	0.5845	0.2042	0.1946	0.1986	0.2356	0.2302	0.2282	0.3087	0.298	0.295		0.5868	0.199133	0.231333	0.300567
231	0.6354	0.6366	0.6325	0.2103	0.2006	0.2044	0.2415	0.2363	0.2343	0.3222	0.314	0.3095		0.634833	0.2051	0.237367	0.315233
232	0.694033	0.697633	0.693833	0.217433	0.207733	0.211633	0.249833	0.244733	0.242833	0.341933	0.330933	0.327633		0.695167	0.212267	0.2458	0.3335
233	0.7613	0.7625	0.7572	0.228	0.2188	0.2224	0.262	0.2564	0.2547	0.3632	0.3549	0.3497		0.760333	0.223067	0.2577	0.355933
234	0.828867	0.836267	0.828867	0.240367	0.230667	0.234267	0.275567	0.271067	0.268167	0.388867	0.380667	0.375367		0.831333	0.2351	0.2716	0.381633
235	0.8948	0.903	0.8994	0.2533	0.2438	0.247	0.2914	0.2857	0.2834	0.4132	0.4044	0.4019		0.899067	0.248033	0.286833	0.4065
236	0.967067	0.966167	0.960667	0.266967	0.257567	0.260567	0.307867	0.303667	0.300967	0.441567	0.432067	0.425567		0.964633	0.2617	0.304167	0.433067
237	1.03327	1.03187	1.03427	0.282767	0.273467	0.275867	0.326767	0.322567	0.319667	0.468867	0.459167	0.453867		1.03313	0.277367	0.323	0.460633
238	1.1118	1.1177	1.1094	0.3007	0.2911	0.2932	0.3496	0.3433	0.3414	0.4994	0.4928	0.4868		1.11297	0.295	0.344767	0.493
239	1.20307	1.20457	1.19217	0.322267	0.312367	0.314767	0.374767	0.369367	0.366467	0.539067	0.529467	0.523367		1.19993	0.316467	0.3702	0.530633
240	1.2887	1.306	1.2876	0.3445	0.3344	0.337	0.4021	0.3969	0.3935	0.5774	0.5691	0.5616		1.2941	0.338633	0.3975	0.569367
241	1.37723	1.37893	1.37933	0.367433	0.356433	0.359233	0.428933	0.422633	0.420033	0.618233	0.603133	0.599833		1.3785	0.361033	0.423867	0.607067
242	1.46307	1.47497	1.46207	0.389767	0.377267	0.380567	0.456167	0.451267	0.447067	0.653167	0.644467	0.636267		1.4667	0.382533	0.4515	0.644633
243	1.53933	1.55093	1.53373	0.409033	0.396633	0.400733	0.481633	0.473933	0.471033	0.689233	0.678333	0.671533		1.54133	0.402133	0.475533	0.6797
244	1.61423	1.62013	1.60203	0.427933	0.416033	0.418533	0.506533	0.497233	0.495833	0.719933	0.709033	0.703333		1.61213	0.420833	0.499867	0.710767
245	1.6965	1.7031	1.6824	0.4494	0.4387	0.4419	0.5327	0.5258	0.5233	0.7582	0.744	0.7438		1.694	0.443333	0.527267	0.748667
246	1.79173	1.79663	1.77963	0.475533	0.465033	0.466633	0.565833	0.558333	0.554033	0.801833	0.789833	0.786333		1.78933	0.469067	0.5594	0.792667
247	1.85027	1.85777	1.84037	0.490367	0.479067	0.481067	0.585767	0.576767	0.574367	0.827267	0.815567	0.809867		1.84947	0.4835	0.578967	0.817567
248	1.89523	1.90293	1.88423	0.502733	0.490433	0.492333	0.600933	0.591933	0.589133	0.848233	0.835133	0.829333		1.89413	0.495167	0.594	0.837567
249	1.9334	1.9418	1.9238	0.5151	0.5027	0.5044	0.6166	0.6085	0.6054	0.8692	0.8568	0.8504		1.933	0.5074	0.610167	0.8588
250	1.976	1.9821	1.9671	0.5277	0.5153	0.5169	0.634	0.6249	0.6216	0.8922	0.8784	0.8719		1.97507	0.519967	0.626833	0.880833
251	2.0035	2.0129	1.9935	0.5364	0.5237	0.5258	0.6449	0.636	0.633	0.9063	0.8938	0.8855		2.0033	0.528633	0.637967	0.8952
252	2.0172	2.0245	2.0067	0.5407	0.528	0.5299	0.6514	0.6422	0.6395	0.9141	0.9006	0.893		2.01613	0.532867	0.644367	0.902567
253	2.01837	2.02507	2.00657	0.541667	0.529567	0.531167	0.653067	0.644767	0.641067	0.916167	0.902967	0.895167		2.01667	0.534133	0.6463	0.904767
254	2.00413	2.01013	1.99253	0.539433	0.527233	0.528033	0.651733	0.642733	0.639933	0.911933	0.899733	0.892033		2.00227	0.531567	0.6448	0.901233
255	1.9813	1.9877	1.9707	0.5346	0.5225	0.5229	0.6457	0.6377	0.6356	0.9047	0.8912	0.8813		1.9799	0.526667	0.639667	0.8924
256	1.95557	1.96297	1.94557	0.527367	0.514767	0.516267	0.637767	0.629767	0.626867	0.891567	0.879467	0.871367		1.9547	0.519467	0.631467	0.8808
257	1.9243	1.9329	1.9148	0.5181	0.5056	0.5071	0.6279	0.6195	0.6154	0.8764	0.8618	0.855		1.924	0.510267	0.620933	0.8644
258	1.88123	1.88473	1.86793	0.504233	0.493333	0.492533	0.610433	0.601533	0.599533	0.853733	0.838933	0.832533		1.87797	0.4967	0.603833	0.841733
259	1.82637	1.82907	1.81087	0.488167	0.476067	0.477667	0.592267	0.585067	0.581967	0.825667	0.813867	0.806767		1.8221	0.480633	0.586433	0.815433
260	1.77437	1.77707	1.76347	0.474667	0.464167	0.463967	0.577967	0.567867	0.566567	0.802567	0.791967	0.786567		1.77163	0.4676	0.5708	0.7937
261	1.72313	1.73243	1.71593	0.461833	0.449433	0.451333	0.561833	0.552733	0.552333	0.780733	0.770133	0.762033		1.72383	0.4542	0.555633	0.770967
262	1.65937	1.65777	1.64867	0.444667	0.432467	0.435867	0.540667	0.534367	0.531467	0.753067	0.739067	0.733067		1.65527	0.437667	0.5355	0.741733
263	1.57473	1.58053	1.56493	0.424133	0.413333	0.415633	0.516133	0.506733	0.507733	0.715933	0.706033	0.697833		1.5734	0.4177	0.5102	0.7066
264	1.50427	1.51057	1.48757	0.406367	0.396067	0.397167	0.495067	0.489267	0.486067	0.683567	0.675867	0.669367		1.5008	0.399867	0.490133	0.676267
265	1.42903	1.43333	1.41893	0.388533	0.379633	0.380433	0.472533	0.466633	0.464633	0.653633	0.642033	0.634733		1.4271	0.382867	0.467933	0.643467
266	1.34577	1.34857	1.34107	0.367567	0.358467	0.359567	0.448767	0.442467	0.440167	0.618067	0.608667	0.598167		1.34513	0.361867	0.4438	0.6083
267	1.2671	1.2733	1.2551	0.348	0.3394	0.3397	0.4266	0.4201	0.4159	0.5851	0.5744	0.5671		1.26517	0.342367	0.420867	0.575533
268	1.1864	1.1963	1.1868	0.3294	0.3208	0.3223	0.4036	0.3978	0.3952	0.5519	0.5419	0.5355		1.18983	0.324167	0.398867	0.5431
269	1.1185	1.1214	1.1143	0.3134	0.305	0.3061	0.3816	0.3771	0.3755	0.5227	0.5121	0.5041		1.11807	0.308167	0.378067	0.512967
270	1.05447	1.05767	1.04627	0.299367	0.289367	0.291367	0.364667	0.358567	0.357867	0.494467	0.484867	0.480367		1.0528	0.293367	0.360367	0.486567
271	0.9986	1.0007	0.9876	0.2833	0.2766	0.2783	0.3473	0.3427	0.3408	0.4691	0.4593	0.4564		0.995633	0.2794	0.3436	0.4616
272	0.937267	0.942867	0.929867	0.271067	0.264967	0.264167	0.331967	0.328267	0.324267	0.446967	0.435567	0.432067		0.936667	0.266733	0.328167	0.4382
273	0.860633	0.865333	0.853733	0.254133	0.247233	0.245933	0.310433	0.308233	0.303033	0.411333	0.405633	0.397833		0.8599	0.2491	0.307233	0.404933
274	0.7684	0.7654	0.7611	0.2326	0.2267	0.2274	0.2852	0.2831	0.2795	0.3768	0.3703	0.3632		0.764967	0.2289	0.2826	0.3701
275	0.679567	0.678667	0.674267	0.212967	0.205167	0.206267	0.261067	0.257667	0.251167	0.340267	0.333167	0.329667		0.6775	0.208133	0.256633	0.334367
276	0.604733	0.599833	0.602233	0.193833	0.187733	0.191133	0.238633	0.236733	0.234433	0.308433	0.301633	0.297833		0.602267	0.1909	0.2366	0.302633
277	0.529967	0.543667	0.534967	0.179867	0.174467	0.176167	0.221167	0.219967	0.217067	0.277967	0.272967	0.273767		0.5362	0.176833	0.2194	0.2749
278	0.471167	0.478067	0.465767	0.167167	0.161367	0.162167	0.206167	0.203867	0.203267	0.256667	0.249267	0.245067		0.471667	0.163567	0.204433	0.250333
279	0.419567	0.418767	0.415067	0.156167	0.150767	0.152467	0.192367	0.190067	0.190367	0.233267	0.229467	0.225667		0.4178	0.153133	0.190933	0.229467
280	0.363767	0.364767	0.360967	0.144567	0.139367	0.140667	0.177767	0.175667	0.173867	0.211067	0.206867	0.204367		0.363167	0.141533	0.175767	0.207433
281	0.309067	0.307467	0.306767	0.133067	0.127767	0.128867	0.165167	0.162867	0.159067	0.195167	0.184467	0.183467		0.307767	0.1299	0.162367	0.1877
282	0.2644	0.2673	0.2616	0.1228	0.1175	0.1194	0.1522	0.1512	0.1491	0.1752	0.1689	0.1667		0.264433	0.1199	0.150833	0.170267
283	0.2229	0.2239	0.2184	0.1135	0.1094	0.1107	0.1416	0.139	0.1386	0.1561	0.1521	0.1473		0.221733	0.1112	0.139733	0.151833
284	0.1807	0.1804	0.1779	0.1037	0.0978	0.1026	0.1302	0.1282	0.1274	0.1399	0.134	0.1333		0.179667	0.101367	0.1286	0.135733
285	0.137133	0.136233	0.135933	0.0935333	0.0917333	0.0917333	0.119333	0.117033	0.115833	0.121133	0.117433	0.112833		0.136433	0.0923333	0.1174	0.117133
286	0.105	0.1026	0.1051	0.0859	0.0832	0.0851	0.1098	0.1073	0.1071	0.1088	0.1031	0.1003		0.104233	0.0847333	0.108067	0.104067
287	0.0783	0.0792	0.0794	0.0822	0.0784	0.0796	0.1043	0.1013	0.1008	0.0999	0.0929	0.0906		0.0789667	0.0800667	0.102133	0.0944667
288	0.062	0.0632	0.0645	0.0781	0.0735	0.0749	0.0991	0.098	0.0962	0.0915	0.0862	0.0842		0.0632333	0.0755	0.0977667	0.0873
289	0.0449	0.0464	0.0458	0.0741	0.0703	0.0705	0.0948	0.0919	0.091	0.0842	0.0789	0.0761		0.0457	0.0716333	0.0925667	0.0797333
290	0.0305667	0.0289667	0.0299667	0.0696667	0.0666667	0.0670667	0.0889667	0.0878667	0.0864667	0.0774667	0.0726667	0.0705667		0.0298333	0.0678	0.0877667	0.0735667
291	0.0205	0.0196	0.0209	0.0659	0.063	0.0641	0.0845	0.0839	0.0821	0.073	0.0671	0.0652		0.0203333	0.0643333	0.0835	0.0684333
292	0.0143667	0.0137667	0.0139667	0.0636667	0.0594667	0.0616667	0.0816667	0.0805667	0.0784667	0.0679667	0.0628667	0.0620667		0.0140333	0.0616	0.0802333	0.0643
293	0.00903333	0.00893333	0.00893333	0.0598333	0.0563333	0.0578333	0.0775333	0.0762333	0.0745333	0.0647333	0.0592333	0.0577333		0.00896667	0.058	0.0761	0.0605667
294	0.006	0.0054	0.0057	0.0565	0.0537	0.0545	0.0726	0.0718	0.0704	0.0602	0.0541	0.0539		0.0057	0.0549	0.0716	0.0560667
295	0.00406667	0.00356667	0.00406667	0.0533667	0.0502667	0.0517667	0.0694667	0.0677667	0.0666667	0.0571667	0.0518667	0.0498667		0.0039	0.0518	0.0679667	0.0529667
296	0.0022	0.0016	0.0021	0.0492	0.047	0.0461	0.0649	0.0632	0.0622	0.053	0.0486	0.0464		0.00196667	0.0474333	0.0634333	0.0493333
297	0.00123333	-6.66667e-05	0.00173333	0.0454333	0.0429333	0.0432333	0.0588333	0.0587333	0.0568333	0.0494333	0.0436333	0.0420333		0.000966667	0.0438667	0.0581333	0.0450333
298	0.0009	-0.0002	0.0006	0.0405	0.0381	0.0404	0.054	0.0527	0.0521	0.0456	0.0404	0.0379		0.000433333	0.0396667	0.0529333	0.0413
299	6.66667e-05	-0.000533333	0.000466667	0.0371667	0.0343667	0.0353667	0.0478667	0.0485667	0.0465667	0.0407667	0.0359667	0.0349667		4.62593e-18	0.0356333	0.0476667	0.0372333
300	-0.000433333	-0.000433333	0.000366667	0.0327667	0.0301667	0.0315667	0.0422667	0.0414667	0.0410667	0.0360667	0.0320667	0.0294667		-0.000166667	0.0315	0.0416	0.0325333
301	0.0002	-0.0006	0.0005	0.0277	0.0259	0.0266	0.0358	0.035	0.0349	0.0322	0.027	0.026		3.33333e-05	0.0267333	0.0352333	0.0284
302	-0.0001	-0.0008	0.0001	0.0225	0.0207	0.021	0.0301	0.0288	0.028	0.0277	0.0226	0.0211		-0.000266667	0.0214	0.0289667	0.0238
303	0.0004	-0.0008	0	0.0183	0.0174	0.0182	0.0247	0.0241	0.0229	0.0237	0.0181	0.0177		-0.000133333	0.0179667	0.0239	0.0198333
304	-0.0002	-0.0009	0	0.0148	0.0132	0.0144	0.0203	0.0192	0.0187	0.0201	0.0152	0.0137		-0.000366667	0.0141333	0.0194	0.0163333
305	-0.000133333	-0.000933333	0.000166667	0.0119667	0.0103667	0.0108667	0.0154667	0.0153667	0.0130667	0.0169667	0.0126667	0.0108667		-0.0003	0.0110667	0.0146333	0.0135
306	-0.000333333	-0.00103333	6.66667e-05	0.00886667	0.00786667	0.00796667	0.0115667	0.0113667	0.0110667	0.0135667	0.00966667	0.00846667		-0.000433333	0.00823333	0.0113333	0.0105667
307	0.0001	-0.0007	0	0.007	0.0054	0.0062	0.0087	0.0087	0.0076	0.012	0.0077	0.0066		-0.0002	0.0062	0.00833333	0.00876667
308	-0.0003	-0.0013	0	0.0048	0.0037	0.0037	0.0064	0.0061	0.0055	0.0103	0.0051	0.0039		-0.000533333	0.00406667	0.006	0.00643333
309	-0.000533333	-0.00123333	-0.000233333	0.00366667	0.00226667	0.00276667	0.00446667	0.00496667	0.00346667	0.00876667	0.00426667	0.00316667		-0.000666667	0.0029	0.0043	0.0054
310	-0.000366667	-0.000866667	0.000133333	0.00263333	0.00133333	0.00233333	0.00363333	0.00413333	0.00253333	0.00803333	0.00403333	0.00253333		-0.000366667	0.0021	0.00343333	0.00486667
311	-0.000466667	-0.00116667	-6.66667e-05	0.00183333	0.000533333	0.00153333	0.00253333	0.00223333	0.00143333	0.00703333	0.00293333	0.00153333		-0.000566667	0.0013	0.00206667	0.00383333
312	-0.0003	-0.0011	-0.0001	0.0014	0.0002	0.0009	0.0017	0.0016	0.001	0.0066	0.0026	0.0009		-0.0005	0.000833333	0.00143333	0.00336667
313	-0.0005	-0.001	-0.0003	0.0011	-0.0003	0.0007	0.0013	0.0013	0.0005	0.0063	0.0022	0.0003		-0.0006	0.0005	0.00103333	0.00293333
314	-0.000533333	-0.000933333	-3.33333e-05	0.000866667	-0.000333333	0.000166667	0.00106667	0.00106667	-0.000133333	0.00586667	0.00186667	0.000166667		-0.0005	0.000233333	0.000666667	0.00263333
315	-0.000166667	-0.00106667	-6.66667e-05	0.000633333	-0.000666667	3.33333e-05	0.000733333	0.000733333	-0.000366667	0.00593333	0.00173333	3.33333e-05		-0.000433333	4.62593e-18	0.000366667	0.00256667
316	-0.0007	-0.0009	-0.0008	0.0002	-0.0008	0	0.0003	0.0006	-0.0005	0.0057	0.0014	0.0001		-0.0008	-0.0002	0.000133333	0.0024
317	-0.0007	-0.0013	-0.0006	-0.0002	-0.0011	-0.0004	0.0002	0.0001	-0.0009	0.0048	0.0009	-0.0002		-0.000866667	-0.000566667	-0.0002	0.00183333
318	-0.0003	-0.0012	-0.0003	0.0001	-0.001	-0.0002	0.0002	0.0005	-0.0006	0.0057	0.0012	-0.0003		-0.0006	-0.000366667	3.33333e-05	0.0022
319	-0.0004	-0.0011	-0.0001	0	-0.0011	-0.0004	0	0.0003	-0.0008	0.0054	0.0009	-0.0003		-0.000533333	-0.0005	-0.000166667	0.002
320	-0.0003	-0.0012	-0.0003	-0.0002	-0.0011	-0.0005	0.0002	0	-0.0007	0.0054	0.001	-0.0002		-0.0006	-0.0006	-0.000166667	0.00206667
321	-0.000566667	-0.00106667	-0.000166667	3.33333e-05	-0.000966667	-0.000266667	0.000233333	0.000133333	-0.00126667	0.00543333	0.00123333	-0.000266667		-0.0006	-0.0004	-0.0003	0.00213333
322	-0.000433333	-0.00113333	-3.33333e-05	-3.33333e-05	-0.00103333	-0.000733333	-3.33333e-05	6.66667e-05	-0.000833333	0.00526667	0.000666667	-0.000633333		-0.000533333	-0.0006	-0.000266667	0.00176667
323	-0.000633333	-0.00133333	-3.33333e-05	0.000166667	-0.00133333	-0.000533333	0.000166667	-0.000333333	-0.000933333	0.00526667	0.000966667	-0.000533333		-0.000666667	-0.000566667	-0.000366667	0.0019
324	-0.000533333	-0.00123333	-0.000233333	-0.000133333	-0.00123333	-0.000533333	6.66667e-05	0.000166667	-0.000733333	0.00526667	0.000966667	-0.000133333		-0.000666667	-0.000633333	-0.000166667	0.00203333
325	-0.0006	-0.0015	-0.0001	-0.0003	-0.0011	-0.0004	-0.0002	-0.0004	-0.0014	0.0049	0.0008	-0.001		-0.000733333	-0.0006	-0.000666667	0.00156667
326	-0.000533333	-0.00123333	0.000166667	-0.000333333	-0.00143333	-0.000433333	-3.33333e-05	-0.000333333	-0.000933333	0.00526667	0.000866667	-0.000833333		-0.000533333	-0.000733333	-0.000433333	0.00176667
327	-0.0007	-0.0009	-0.0003	-0.0001	-0.0012	-0.0003	-0.0001	0	-0.0009	0.0054	0.001	-0.0006		-0.000633333	-0.000533333	-0.000333333	0.00193333
328	-0.000533333	-0.00103333	-3.33333e-05	6.66667e-05	-0.00113333	-0.000533333	-0.000233333	-0.000233333	-0.000733333	0.00516667	0.00106667	-0.000333333		-0.000533333	-0.000533333	-0.0004	0.00196667
329	-0.000466667	-0.000966667	-6.66667e-05	0.000133333	-0.000866667	-0.000166667	3.33333e-05	3.33333e-05	-0.000866667	0.00503333	0.00113333	-0.000366667		-0.0005	-0.0003	-0.000266667	0.00193333
330	-0.000533333	-0.000733333	6.66667e-05	0.000266667	-0.00143333	-0.000233333	-0.000233333	0.000166667	-0.000933333	0.00536667	0.00116667	-0.000333333		-0.0004	-0.000466667	-0.000333333	0.00206667
331	-0.000466667	-0.00106667	-0.000266667	3.33333e-05	-0.00106667	-0.000366667	-0.000266667	0.000233333	-0.000866667	0.00513333	0.000933333	-0.000466667		-0.0006	-0.000466667	-0.0003	0.00186667
332	-0.000366667	-0.000966667	-0.000166667	0.000133333	-0.00116667	-0.000566667	0.000233333	-6.66667e-05	-0.000866667	0.00483333	0.00143333	-0.000366667		-0.0005	-0.000533333	-0.000233333	0.00196667
333	-0.0005	-0.0007	-0.0003	0.0002	-0.0013	-0.0002	0	0	-0.0008	0.0053	0.001	-0.0002		-0.0005	-0.000433333	-0.000266667	0.00203333
334	-0.000633333	-0.00123333	-0.000233333	-0.000333333	-0.00143333	-0.000433333	-0.000333333	-3.33333e-05	-0.00103333	0.00466667	0.000666667	-0.000733333		-0.0007	-0.000733333	-0.000466667	0.00153333
335	-3.33333e-05	-0.00103333	-0.000133333	-0.000433333	-0.000733333	-0.000133333	-0.000133333	-3.33333e-05	-0.000933333	0.00506667	0.000966667	-0.000433333		-0.0004	-0.000433333	-0.000366667	0.00186667
336	-0.0004	-0.0009	0	0.0001	-0.0008	-0.0001	-0.0005	0.0001	-0.0007	0.0051	0.0011	-0.0005		-0.000433333	-0.000266667	-0.000366667	0.0019
337	-0.0005	-0.0009	-0.0001	-0.0001	-0.0007	-0.0004	0	0	-0.0006	0.0047	0.0011	-0.0005		-0.0005	-0.0004	-0.0002	0.00176667
338	-0.000533333	-0.00113333	6.66667e-05	-3.33333e-05	-0.00123333	-0.000633333	-0.000333333	6.66667e-05	-0.000933333	0.00516667	0.00116667	-0.000433333		-0.000533333	-0.000633333	-0.0004	0.00196667
339	-0.000366667	-0.000966667	-6.66667e-05	0.000233333	-0.000966667	-0.000366667	3.33333e-05	0.000133333	-0.000866667	0.00503333	0.00123333	-0.000666667		-0.000466667	-0.000366667	-0.000233333	0.00186667
340	-0.000433333	-0.00163333	6.66667e-05	-0.000133333	-0.000833333	-0.000533333	-0.000233333	6.66667e-05	-0.00103333	0.00496667	0.000966667	-0.000633333		-0.000666667	-0.0005	-0.0004	0.00176667
341	-0.000466667	-0.000766667	3.33333e-05	-6.66667e-05	-0.000966667	-0.000166667	-0.000366667	3.33333e-05	-0.000766667	0.00503333	0.00123333	-0.000366667		-0.0004	-0.0004	-0.000366667	0.00196667
342	-0.000433333	-0.000933333	-3.33333e-05	-0.000433333	-0.000733333	-0.000633333	-0.000333333	-3.33333e-05	-0.000733333	0.00436667	0.00106667	-0.000533333		-0.000466667	-0.0006	-0.000366667	0.00163333
343	-0.000433333	-0.000933333	-3.33333e-05	-0.000133333	-0.00113333	-0.000233333	6.66667e-05	0.000166667	-0.00103333	0.00486667	0.00126667	-0.000333333		-0.000466667	-0.0005	-0.000266667	0.00193333
344	-0.000333333	-0.00133333	-0.000433333	-3.33333e-05	-0.00113333	-0.000233333	-0.000533333	6.66667e-05	-0.000933333	0.00446667	0.00106667	-0.000433333		-0.0007	-0.000466667	-0.000466667	0.0017
345	-0.000266667	-0.00106667	3.33333e-05	3.33333e-05	-0.00116667	-0.000366667	-0.000366667	-0.000166667	-0.000966667	0.00473333	0.000933333	-0.000466667		-0.000433333	-0.0005	-0.0005	0.00173333
346	-0.000233333	-0.000833333	-0.000133333	-3.33333e-05	-0.000833333	-0.000233333	-0.000533333	0.000466667	-0.000733333	0.00486667	0.00126667	-0.000433333		-0.0004	-0.000366667	-0.000266667	0.0019
347	-0.000633333	-0.00133333	-0.000533333	-0.000233333	-0.000933333	-0.000433333	6.66667e-05	-0.000333333	-0.000733333	0.00436667	0.00126667	-0.000733333		-0.000833333	-0.000533333	-0.000333333	0.00163333
348	-0.000166667	-0.000666667	0.000133333	3.33333e-05	-0.000866667	-0.000766667	-0.000366667	3.33333e-05	-0.000866667	0.00463333	0.000933333	-0.000466667		-0.000233333	-0.000533333	-0.0004	0.0017
349	-0.000466667	-0.000966667	3.33333e-05	3.33333e-05	-0.000766667	-0.000366667	0.000133333	0.000133333	-0.000866667	0.00473333	0.00113333	-0.000666667		-0.000466667	-0.000366667	-0.0002	0.00173333
350	-0.0006	-0.0011	-0.0001	-0.0002	-0.001	-0.0006	-0.0003	0	-0.0008	0.0044	0.0012	-0.0003		-0.0006	-0.0006	-0.000366667	0.00176667

## Sheet: hydroquinone
SHyd medium (i.e. with hydroquinone)	Control medium			Culture #1			Culture #2			Culture #3				Control medium	Culture #1	Culture #2	Culture #3
wavelength (nm)	Technical replicate 1	Technical replicate 2	Technical replicate 3	Technical replicate 1	Technical replicate 2	Technical replicate 3	Technical replicate 1	Technical replicate 2	Technical replicate 3	Technical replicate 1	Technical replicate 2	Technical replicate 3		mean	mean	mean	mean
200	2.05527	2.04687	2.04137	2.01637	1.98347	1.99187	2.03387	2.02617	2.04397	2.01557	2.00937	2.01677		2.04783	1.99723	2.03467	2.0139
201	2.13317	2.11207	2.12767	2.00027	1.98327	1.99727	2.09417	2.07267	2.09647	2.04117	2.02967	2.03107		2.1243	1.9936	2.08777	2.03397
202	2.1649	2.1576	2.158	1.9599	1.9295	1.9189	2.1014	2.1017	2.0888	2.0193	2.0028	1.9945		2.16017	1.9361	2.0973	2.00553
203	2.15887	2.16437	2.16237	1.84947	1.83637	1.83417	2.07467	2.05567	2.04357	1.93467	1.90547	1.92147		2.16187	1.84	2.05797	1.92053
204	2.12953	2.13193	2.11033	1.76703	1.74063	1.73773	2.01063	1.97193	1.97933	1.84893	1.82713	1.82793		2.12393	1.74847	1.9873	1.83467
205	2.10823	2.09783	2.09033	1.69653	1.66363	1.65873	1.96823	1.92843	1.92573	1.78093	1.75503	1.76183		2.0988	1.67297	1.9408	1.76593
206	2.09793	2.09013	2.06633	1.66343	1.63133	1.63503	1.94163	1.89653	1.89633	1.75403	1.73183	1.73943		2.0848	1.64327	1.9115	1.74177
207	2.0847	2.0689	2.0709	1.6546	1.6211	1.6192	1.9312	1.8856	1.8936	1.7385	1.7143	1.7237		2.07483	1.63163	1.90347	1.7255
208	2.09497	2.08307	2.07827	1.65797	1.62117	1.62057	1.93667	1.89677	1.89987	1.74297	1.72007	1.72787		2.08543	1.63323	1.9111	1.7303
209	2.10323	2.10073	2.09613	1.67313	1.64153	1.63633	1.95033	1.92063	1.91763	1.75143	1.73263	1.74403		2.10003	1.65033	1.92953	1.7427
210	2.12063	2.11333	2.11343	1.68823	1.65943	1.65393	1.97923	1.93073	1.93233	1.77823	1.74833	1.76113		2.1158	1.6672	1.94743	1.76257
211	2.1429	2.1292	2.1263	1.7122	1.6749	1.6762	1.9961	1.9569	1.9598	1.8006	1.7707	1.7799		2.1328	1.68777	1.97093	1.78373
212	2.1616	2.1524	2.1491	1.7308	1.6909	1.6899	2.0154	1.976	1.978	1.8182	1.7859	1.7989		2.15437	1.70387	1.9898	1.801
213	2.17513	2.17263	2.16923	1.74373	1.70973	1.70833	2.04383	2.00453	1.99733	1.83283	1.80313	1.81413		2.17233	1.7206	2.01523	1.8167
214	2.19787	2.18677	2.17637	1.75857	1.72497	1.72487	2.06187	2.01737	2.01547	1.84987	1.82407	1.82907		2.187	1.73613	2.03157	1.83433
215	2.21043	2.20573	2.20403	1.77893	1.74533	1.74283	2.07343	2.03373	2.03563	1.86693	1.83703	1.84643		2.20673	1.7557	2.0476	1.85013
216	2.2398	2.2352	2.2224	1.81	1.7735	1.7731	2.102	2.0686	2.0597	1.8918	1.8719	1.8743		2.23247	1.78553	2.07677	1.87933
217	2.2667	2.264	2.2651	1.8539	1.8134	1.8144	2.146	2.1109	2.1097	1.9372	1.9076	1.9134		2.26527	1.82723	2.1222	1.9194
218	2.30097	2.30527	2.29777	1.89467	1.85967	1.85647	2.19137	2.15367	2.15587	1.97807	1.95097	1.95777		2.30133	1.87027	2.16697	1.96227
219	2.35317	2.33557	2.33327	1.92977	1.89407	1.88927	2.23417	2.18927	2.18727	2.01807	1.99707	2.00387		2.34067	1.90437	2.20357	2.00633
220	2.37153	2.37013	2.35683	1.96043	1.92553	1.91853	2.24783	2.21553	2.22153	2.05163	2.02253	2.02503		2.36617	1.93483	2.2283	2.03307
221	2.38873	2.37893	2.37123	1.97443	1.93763	1.93453	2.27783	2.23403	2.23633	2.06493	2.03193	2.04233		2.37963	1.94887	2.2494	2.0464
222	2.3902	2.3807	2.3766	1.9644	1.9288	1.9242	2.2662	2.2257	2.2313	2.0497	2.0282	2.0327		2.3825	1.93913	2.24107	2.03687
223	2.3745	2.3684	2.3554	1.9281	1.8898	1.885	2.2379	2.1998	2.2	2.0163	1.9902	1.9986		2.3661	1.90097	2.21257	2.0017
224	2.31763	2.31013	2.30843	1.85463	1.81563	1.81753	2.17683	2.13643	2.13543	1.94773	1.91803	1.92573		2.31207	1.82927	2.14957	1.9305
225	2.22113	2.20923	2.21133	1.73693	1.70203	1.70823	2.07003	2.01773	2.02443	1.83813	1.79853	1.81213		2.2139	1.71573	2.0374	1.81627
226	2.07457	2.05887	2.06287	1.59037	1.56107	1.55537	1.92097	1.87357	1.87677	1.68287	1.65487	1.66387		2.06543	1.56893	1.89043	1.6672
227	1.89297	1.89697	1.89207	1.44567	1.41947	1.40677	1.73107	1.69357	1.69417	1.52137	1.50857	1.51377		1.894	1.42397	1.70627	1.51457
228	1.72157	1.73067	1.71377	1.29897	1.28157	1.28577	1.58377	1.54197	1.54457	1.38407	1.36207	1.36537		1.722	1.28877	1.55677	1.3705
229	1.5624	1.5682	1.5586	1.1839	1.1598	1.1621	1.4332	1.3904	1.406	1.2483	1.2348	1.2377		1.56307	1.1686	1.40987	1.24027
230	1.385	1.3888	1.373	1.0485	1.0257	1.0274	1.2654	1.2111	1.2348	1.1111	1.0916	1.0914		1.38227	1.03387	1.2371	1.09803
231	1.2104	1.2083	1.2006	0.9146	0.8927	0.8832	1.103	1.0742	1.0854	0.9808	0.9547	0.9609		1.20643	0.896833	1.08753	0.965467
232	1.03913	1.04063	1.02913	0.774433	0.757933	0.759133	0.933733	0.909133	0.915533	0.823633	0.819533	0.815733		1.0363	0.763833	0.919467	0.819633
233	0.8798	0.8693	0.8571	0.64	0.6373	0.6286	0.7823	0.7542	0.7548	0.6896	0.685	0.6886		0.868733	0.6353	0.763767	0.687733
234	0.737567	0.727767	0.728267	0.537667	0.533167	0.527867	0.657767	0.632967	0.627267	0.579767	0.570167	0.568767		0.7312	0.5329	0.639333	0.5729
235	0.6089	0.6252	0.6158	0.4506	0.4364	0.4396	0.546	0.5369	0.5304	0.4824	0.4756	0.4793		0.616633	0.4422	0.537767	0.4791
236	0.519467	0.511067	0.520767	0.380167	0.377967	0.370067	0.464767	0.447567	0.443767	0.405867	0.402467	0.405067		0.5171	0.376067	0.452033	0.404467
237	0.446167	0.438367	0.432967	0.316967	0.311067	0.313767	0.389867	0.384467	0.375567	0.350467	0.337767	0.335467		0.439167	0.313933	0.3833	0.341233
238	0.3703	0.3648	0.3631	0.2639	0.2603	0.263	0.3273	0.3105	0.3164	0.2905	0.2861	0.2872		0.366067	0.2624	0.318067	0.287933
239	0.302267	0.304367	0.301367	0.214167	0.210667	0.204967	0.264367	0.250967	0.256667	0.232867	0.234767	0.233467		0.302667	0.209933	0.257333	0.2337
240	0.2503	0.2539	0.2507	0.175	0.1722	0.1703	0.2129	0.2106	0.2081	0.1963	0.1948	0.1962		0.251633	0.1725	0.210533	0.195767
241	0.211133	0.213333	0.208133	0.147733	0.142633	0.143633	0.179133	0.171833	0.174233	0.163933	0.162233	0.161133		0.210867	0.144667	0.175067	0.162433
242	0.178067	0.178767	0.177467	0.123467	0.119567	0.120167	0.150167	0.146567	0.144567	0.138967	0.137667	0.136767		0.1781	0.121067	0.1471	0.1378
243	0.154033	0.156133	0.155833	0.105233	0.103333	0.104433	0.129733	0.126033	0.124633	0.119833	0.119433	0.121033		0.155333	0.104333	0.1268	0.1201
244	0.135933	0.138633	0.134233	0.0928333	0.0904333	0.0901333	0.112233	0.109533	0.108933	0.106733	0.106433	0.105633		0.136267	0.0911333	0.110233	0.106267
245	0.1187	0.1206	0.1176	0.0792	0.075	0.0775	0.0992	0.0938	0.0953	0.0914	0.0931	0.0942		0.118967	0.0772333	0.0961	0.0929
246	0.101533	0.104933	0.102133	0.0680333	0.0661333	0.0660333	0.0847333	0.0810333	0.0830333	0.0802333	0.0819333	0.0814333		0.102867	0.0667333	0.0829333	0.0812
247	0.0946667	0.0966667	0.0937667	0.0638667	0.0613667	0.0614667	0.0790667	0.0755667	0.0763667	0.0746667	0.0756667	0.0761667		0.0950333	0.0622333	0.077	0.0755
248	0.0890333	0.0908333	0.0887333	0.0602333	0.0582333	0.0584333	0.0752333	0.0719333	0.0726333	0.0712333	0.0728333	0.0729333		0.0895333	0.0589667	0.0732667	0.0723333
249	0.0854	0.0853	0.0852	0.058	0.055	0.0561	0.0724	0.0694	0.0691	0.0686	0.0694	0.0703		0.0853	0.0563667	0.0703	0.0694333
250	0.0832	0.0842	0.0834	0.0568	0.0551	0.0555	0.0719	0.0685	0.0691	0.0678	0.069	0.0691		0.0836	0.0558	0.0698333	0.0686333
251	0.0842	0.0849	0.0837	0.0584	0.056	0.0564	0.0738	0.0706	0.071	0.0681	0.0699	0.0698		0.0842667	0.0569333	0.0718	0.0692667
252	0.0868	0.0879	0.0866	0.0609	0.0586	0.0591	0.0773	0.0735	0.0742	0.0707	0.0726	0.0724		0.0871	0.0595333	0.075	0.0719
253	0.0913667	0.0924667	0.0908667	0.0645667	0.0623667	0.0629667	0.0820667	0.0782667	0.0791667	0.0748667	0.0761667	0.0767667		0.0915667	0.0633	0.0798333	0.0759333
254	0.0987333	0.0997333	0.0978333	0.0699333	0.0679333	0.0683333	0.0893333	0.0852333	0.0860333	0.0806333	0.0820333	0.0822333		0.0987667	0.0687333	0.0868667	0.0816333
255	0.108	0.1093	0.1068	0.0784	0.0754	0.0756	0.0979	0.0945	0.0947	0.0885	0.0898	0.0896		0.108033	0.0764667	0.0957	0.0893
256	0.118867	0.120167	0.117967	0.0861667	0.0843667	0.0842667	0.109067	0.105367	0.105967	0.0975667	0.0984667	0.0980667		0.119	0.0849333	0.1068	0.0980333
257	0.1304	0.1318	0.1305	0.0958	0.0933	0.0935	0.1209	0.1153	0.1175	0.1068	0.1078	0.1081		0.1309	0.0942	0.1179	0.107567
258	0.145033	0.146633	0.144433	0.107733	0.104233	0.104933	0.133633	0.129833	0.129833	0.119033	0.119733	0.118933		0.145367	0.105633	0.1311	0.119233
259	0.164067	0.164667	0.162667	0.120067	0.117167	0.117367	0.151267	0.146667	0.145467	0.131767	0.133667	0.132367		0.1638	0.1182	0.1478	0.1326
260	0.176867	0.177567	0.176167	0.131567	0.128567	0.128367	0.163867	0.159367	0.158367	0.144267	0.143367	0.143167		0.176867	0.1295	0.160533	0.1436
261	0.191233	0.192333	0.191133	0.142633	0.139133	0.138333	0.178333	0.172733	0.171733	0.155433	0.155533	0.154133		0.191567	0.140033	0.174267	0.155033
262	0.214867	0.216167	0.213567	0.160167	0.156167	0.154667	0.197867	0.192067	0.190967	0.172467	0.173267	0.171467		0.214867	0.157	0.193633	0.1724
263	0.243433	0.247233	0.244033	0.184333	0.178233	0.179033	0.227733	0.218233	0.217733	0.197133	0.195333	0.196133		0.2449	0.180533	0.221233	0.1962
264	0.275367	0.277267	0.275367	0.207867	0.200867	0.200367	0.255867	0.247067	0.247767	0.222367	0.219967	0.218967		0.276	0.203033	0.250233	0.220433
265	0.312133	0.312033	0.307333	0.231433	0.228333	0.226633	0.288533	0.277433	0.279033	0.251933	0.247933	0.249333		0.3105	0.2288	0.281667	0.249733
266	0.353867	0.354267	0.350767	0.263667	0.257467	0.258067	0.325567	0.319267	0.318467	0.283467	0.278867	0.279467		0.352967	0.259733	0.3211	0.2806
267	0.3949	0.3909	0.3895	0.2963	0.2884	0.2879	0.367	0.3565	0.3563	0.316	0.3103	0.3124		0.391767	0.290867	0.359933	0.3129
268	0.4393	0.4386	0.436	0.3301	0.3233	0.3219	0.4049	0.3948	0.3944	0.354	0.3475	0.3479		0.437967	0.3251	0.398033	0.3498
269	0.4899	0.4855	0.4864	0.3698	0.3598	0.3606	0.4518	0.4409	0.4399	0.3909	0.389	0.3884		0.487267	0.3634	0.4442	0.389433
270	0.545967	0.546267	0.543767	0.409867	0.399367	0.399567	0.504167	0.487767	0.486067	0.437667	0.432767	0.430167		0.545333	0.402933	0.492667	0.433533
271	0.6042	0.6009	0.5991	0.4545	0.4435	0.4424	0.5548	0.5404	0.5378	0.4824	0.4733	0.4765		0.6014	0.4468	0.544333	0.4774
272	0.653667	0.654867	0.649567	0.491467	0.481867	0.480567	0.601367	0.585367	0.583367	0.525567	0.516067	0.516167		0.6527	0.484633	0.590033	0.519267
273	0.717033	0.715033	0.717433	0.534833	0.525733	0.522933	0.659133	0.642533	0.639233	0.568333	0.561033	0.562933		0.7165	0.527833	0.646967	0.5641
274	0.7844	0.778	0.7827	0.591	0.5786	0.581	0.7276	0.7018	0.7017	0.6267	0.6178	0.6196		0.7817	0.583533	0.710367	0.621367
275	0.857267	0.855767	0.855067	0.646567	0.631167	0.629667	0.782167	0.772367	0.758867	0.685767	0.669767	0.674367		0.856033	0.6358	0.771133	0.676633
276	0.916333	0.914233	0.916233	0.691833	0.676933	0.683933	0.850233	0.829733	0.824333	0.742833	0.720833	0.726133		0.9156	0.684233	0.834767	0.729933
277	0.982267	0.978067	0.975467	0.748367	0.732167	0.730567	0.908767	0.882167	0.887867	0.787567	0.778967	0.771167		0.9786	0.737033	0.892933	0.779233
278	1.05277	1.04767	1.02937	0.793367	0.775367	0.773567	0.963267	0.938967	0.939267	0.839967	0.823467	0.824067		1.04327	0.780767	0.947167	0.829167
279	1.10027	1.10037	1.09417	0.837767	0.821067	0.817967	1.01897	0.990767	0.994367	0.883067	0.867267	0.870967		1.09827	0.8256	1.00137	0.873767
280	1.16617	1.16287	1.15127	0.881167	0.862167	0.857167	1.07087	1.04767	1.04527	0.928767	0.919367	0.919867		1.1601	0.866833	1.0546	0.922667
281	1.21007	1.21677	1.20697	0.924667	0.902767	0.898567	1.11937	1.09207	1.09157	0.972167	0.957667	0.958867		1.21127	0.908667	1.101	0.9629
282	1.2617	1.2566	1.2523	0.9577	0.9387	0.9316	1.1625	1.1358	1.13	1.0125	0.9952	0.9969		1.25687	0.942667	1.14277	1.00153
283	1.2999	1.2954	1.2903	0.9877	0.9656	0.9566	1.2021	1.171	1.1665	1.0399	1.0254	1.0233		1.2952	0.969967	1.17987	1.02953
284	1.3363	1.3331	1.32	1.0107	0.9895	0.9906	1.2316	1.2025	1.1967	1.0669	1.0536	1.0554		1.3298	0.996933	1.21027	1.05863
285	1.37283	1.37113	1.36273	1.04143	1.02223	1.01733	1.26793	1.23373	1.23543	1.09823	1.08183	1.08363		1.3689	1.027	1.2457	1.0879
286	1.4033	1.3978	1.3907	1.065	1.0418	1.0396	1.2961	1.2624	1.2628	1.1263	1.1049	1.106		1.39727	1.0488	1.27377	1.1124
287	1.4207	1.4164	1.4096	1.0785	1.0572	1.0532	1.3125	1.2793	1.2778	1.138	1.1204	1.122		1.41557	1.06297	1.28987	1.1268
288	1.4302	1.4256	1.4183	1.0858	1.0632	1.0596	1.3211	1.2885	1.2868	1.1467	1.1278	1.1289		1.4247	1.06953	1.2988	1.13447
289	1.4314	1.4268	1.4198	1.0868	1.0645	1.0609	1.3218	1.2903	1.2886	1.148	1.1287	1.1305		1.426	1.07073	1.30023	1.13573
290	1.42177	1.41367	1.40917	1.07817	1.05687	1.05147	1.31237	1.28027	1.27857	1.13867	1.12017	1.12337		1.41487	1.06217	1.2904	1.1274
291	1.3965	1.3938	1.3829	1.0598	1.0388	1.0354	1.288	1.2616	1.2583	1.1196	1.0997	1.1045		1.39107	1.04467	1.2693	1.10793
292	1.36747	1.35927	1.35177	1.03147	1.01277	1.00867	1.25687	1.22947	1.22107	1.09037	1.07357	1.06957		1.3595	1.01763	1.2358	1.07783
293	1.31893	1.31063	1.30463	0.997333	0.978933	0.975033	1.21543	1.18663	1.18153	1.05653	1.03543	1.03463		1.3114	0.983767	1.19453	1.0422
294	1.2597	1.2472	1.2453	0.9527	0.9335	0.9305	1.1666	1.1383	1.1348	1.0069	0.9924	0.9913		1.25073	0.9389	1.14657	0.996867
295	1.20387	1.19147	1.18087	0.901867	0.887267	0.886067	1.09907	1.07617	1.07677	0.959267	0.944667	0.942067		1.19207	0.891733	1.084	0.948667
296	1.1079	1.1157	1.1056	0.8425	0.828	0.8269	1.0339	1.0094	1.012	0.8919	0.8705	0.879		1.10973	0.832467	1.01843	0.880467
297	1.02073	1.00713	1.00683	0.769433	0.751033	0.761733	0.942533	0.920833	0.919133	0.820233	0.803433	0.803233		1.01157	0.760733	0.9275	0.808967
298	0.9249	0.9211	0.9274	0.7071	0.6859	0.6837	0.8488	0.8427	0.8439	0.7508	0.7227	0.7303		0.924467	0.692233	0.845133	0.7346
299	0.839667	0.836567	0.830467	0.630867	0.612267	0.618667	0.771067	0.752467	0.747067	0.668967	0.661667	0.665267		0.835567	0.6206	0.756867	0.6653
300	0.719767	0.728467	0.722467	0.549067	0.536767	0.527267	0.683867	0.662067	0.644067	0.584767	0.568667	0.577067		0.723567	0.5377	0.663333	0.576833
301	0.6068	0.602	0.5937	0.4622	0.4562	0.445	0.5664	0.5598	0.5587	0.4958	0.483	0.4758		0.600833	0.454467	0.561633	0.484867
302	0.4996	0.4942	0.4922	0.3791	0.3742	0.3812	0.4695	0.4538	0.4526	0.4017	0.4029	0.3982		0.495333	0.378167	0.458633	0.400933
303	0.4175	0.4085	0.4195	0.3094	0.3076	0.3055	0.3918	0.3661	0.3746	0.329	0.3296	0.3306		0.415167	0.3075	0.3775	0.329733
304	0.3225	0.3336	0.3195	0.251	0.2444	0.2432	0.3038	0.2878	0.3014	0.2654	0.2643	0.2646		0.3252	0.2462	0.297667	0.264767
305	0.252367	0.264967	0.258267	0.199267	0.186967	0.188367	0.243967	0.230967	0.233367	0.207767	0.206567	0.204867		0.258533	0.191533	0.2361	0.2064
306	0.198867	0.202067	0.199367	0.147767	0.145267	0.148367	0.180167	0.177167	0.179767	0.160567	0.158667	0.158867		0.2001	0.147133	0.179033	0.159367
307	0.1425	0.1439	0.1414	0.1099	0.1103	0.1059	0.1366	0.1329	0.1311	0.1155	0.1205	0.1143		0.1426	0.1087	0.133533	0.116767
308	0.1055	0.1051	0.1098	0.0813	0.0765	0.0768	0.1016	0.1002	0.0957	0.0851	0.0879	0.0873		0.1068	0.0782	0.0991667	0.0867667
309	0.0816667	0.0819667	0.0796667	0.0618667	0.0563667	0.0581667	0.0744667	0.0733667	0.0743667	0.0644667	0.0686667	0.0663667		0.0811	0.0588	0.0740667	0.0665
310	0.0600333	0.0629333	0.0599333	0.0460333	0.0447333	0.0442333	0.0573333	0.0570333	0.0555333	0.0492333	0.0507333	0.0504333		0.0609667	0.045	0.0566333	0.0501333
311	0.0428333	0.0446333	0.0412333	0.0309333	0.0307333	0.0317333	0.0395333	0.0396333	0.0397333	0.0363333	0.0370333	0.0373333		0.0429	0.0311333	0.0396333	0.0369
312	0.0297	0.0302	0.0287	0.0212	0.0215	0.0203	0.0293	0.0266	0.0265	0.0248	0.0274	0.0256		0.0295333	0.021	0.0274667	0.0259333
313	0.0192	0.0216	0.0198	0.0146	0.0151	0.0142	0.0207	0.0178	0.0183	0.0175	0.0209	0.0182		0.0202	0.0146333	0.0189333	0.0188667
314	0.0133667	0.0157667	0.0141667	0.0101667	0.00976667	0.00876667	0.0141667	0.0128667	0.0127667	0.0117667	0.0145667	0.0128667		0.0144333	0.00956667	0.0132667	0.0130667
315	0.00843333	0.0106333	0.00933333	0.00633333	0.00563333	0.00583333	0.00963333	0.00833333	0.00903333	0.00863333	0.0117333	0.0101333		0.00946667	0.00593333	0.009	0.0101667
316	0.0059	0.0071	0.006	0.0043	0.0038	0.003	0.0072	0.0056	0.0067	0.0061	0.009	0.0073		0.00633333	0.0037	0.0065	0.00746667
317	0.0037	0.0049	0.0038	0.0022	0.0024	0.0015	0.005	0.0039	0.0036	0.0045	0.0068	0.0053		0.00413333	0.00203333	0.00416667	0.00553333
318	0.0022	0.0038	0.0026	0.001	0.0012	0.0008	0.0033	0.0026	0.0018	0.0033	0.0064	0.0042		0.00286667	0.001	0.00256667	0.00463333
319	0.0011	0.0028	0.0017	0.0005	0.0005	0.0001	0.0028	0.0023	0.0018	0.0023	0.0054	0.0037		0.00186667	0.000366667	0.0023	0.0038
320	0.0009	0.0023	0.0004	0.0001	-0.0002	-0.0004	0.0024	0.0018	0.0015	0.0022	0.005	0.0033		0.0012	-0.000166667	0.0019	0.0035
321	0.000533333	0.00193333	0.000233333	3.33333e-05	-0.000166667	-0.000766667	0.00203333	0.00103333	0.000933333	0.00183333	0.00473333	0.00313333		0.0009	-0.0003	0.00133333	0.00323333
322	-3.33333e-05	0.00136667	0.000366667	-0.000633333	-0.000233333	-0.000833333	0.00186667	0.00106667	0.000666667	0.00196667	0.00466667	0.00296667		0.000566667	-0.000566667	0.0012	0.0032
323	-0.000233333	0.00136667	-0.000233333	-0.000333333	-0.000333333	-0.00113333	0.00146667	0.000766667	0.000566667	0.00136667	0.00416667	0.00276667		0.0003	-0.0006	0.000933333	0.00276667
324	-0.000333333	0.00116667	-0.000333333	-0.000733333	-0.000433333	-0.000833333	0.00106667	0.000966667	0.000166667	0.00126667	0.00426667	0.00266667		0.000166667	-0.000666667	0.000733333	0.00273333
325	-0.0006	0.0007	-0.0002	-0.0013	-0.0005	-0.001	0.0013	0.0005	0.0003	0.0009	0.0038	0.0022		-3.33333e-05	-0.000933333	0.0007	0.0023
326	-0.000733333	0.000866667	-0.000633333	-0.000633333	-0.000633333	-0.000933333	0.00116667	0.000566667	0.000166667	0.00116667	0.00416667	0.00226667		-0.000166667	-0.000733333	0.000633333	0.00253333
327	-0.0004	0.0011	-0.0002	-0.0012	-0.0006	-0.001	0.001	0.0006	0.0002	0.0008	0.0041	0.0026		0.000166667	-0.000933333	0.0006	0.0025
328	-0.000433333	0.00106667	-0.000733333	-0.000633333	-0.000433333	-0.00103333	0.00136667	0.000466667	-0.000333333	0.00116667	0.00416667	0.00246667		-3.33333e-05	-0.0007	0.0005	0.0026
329	-0.000666667	0.00113333	-0.000266667	-0.000766667	-0.000366667	-0.000866667	0.000933333	0.000833333	0.000433333	0.000933333	0.00393333	0.00263333		6.66667e-05	-0.000666667	0.000733333	0.0025
330	-0.000633333	0.00126667	-0.000333333	-0.000733333	-0.000233333	-0.00103333	0.00146667	0.000866667	6.66667e-05	0.00116667	0.00396667	0.00256667		0.0001	-0.000666667	0.0008	0.00256667
331	-0.000566667	0.000933333	-0.000666667	-0.000666667	-0.000766667	-0.00136667	0.00133333	0.000733333	0.000233333	0.00123333	0.00403333	0.00253333		-0.0001	-0.000933333	0.000766667	0.0026
332	-0.000466667	0.00113333	-0.000366667	-0.000566667	-0.000366667	-0.000966667	0.00133333	0.000333333	0.000533333	0.000933333	0.00413333	0.00243333		0.0001	-0.000633333	0.000733333	0.0025
333	-0.0004	0.001	-0.0006	-0.0006	-0.0004	-0.001	0.0012	0.0007	0.0003	0.001	0.0043	0.0028		-4.62593e-18	-0.000666667	0.000733333	0.0027
334	-0.000933333	0.000966667	-0.000533333	-0.000833333	-0.000633333	-0.00103333	0.00116667	0.000566667	-3.33333e-05	0.00116667	0.00406667	0.00216667		-0.000166667	-0.000833333	0.000566667	0.00246667
335	-0.000933333	0.00106667	-0.000333333	-0.000633333	-0.000433333	-0.00123333	0.00106667	0.000966667	0.000266667	0.00116667	0.00406667	0.00246667		-6.66667e-05	-0.000766667	0.000766667	0.00256667
336	-0.0003	0.0011	-0.0003	-0.0002	-0.0003	-0.0009	0.0012	0.0005	0.0004	0.0014	0.0042	0.0028		0.000166667	-0.000466667	0.0007	0.0028
337	-0.0005	0.0011	-0.0003	-0.0003	-0.0003	-0.0011	0.0014	0.0007	0	0.0013	0.0041	0.0021		0.0001	-0.000566667	0.0007	0.0025
338	-0.000833333	0.000866667	-0.000733333	-0.000833333	-0.000333333	-0.00103333	0.00156667	0.000566667	-3.33333e-05	0.000866667	0.00366667	0.00236667		-0.000233333	-0.000733333	0.0007	0.0023
339	-0.000866667	0.000933333	-0.000466667	-0.000666667	-0.000166667	-0.000866667	0.00143333	0.000233333	0.000433333	0.000733333	0.00403333	0.00263333		-0.000133333	-0.000566667	0.0007	0.00246667
340	-0.000733333	0.00146667	-0.000233333	-0.000533333	-0.000333333	-0.000833333	0.00106667	0.000866667	-0.000133333	0.00156667	0.00376667	0.00266667		0.000166667	-0.000566667	0.0006	0.00266667
341	-0.000666667	0.000633333	-0.000966667	-0.000466667	-0.000166667	-0.00126667	0.00123333	0.000633333	0.000133333	0.00103333	0.00423333	0.00233333		-0.000333333	-0.000633333	0.000666667	0.00253333
342	-0.000633333	0.000866667	-0.000333333	-0.000433333	-0.000433333	-0.00123333	0.00106667	0.000566667	-0.000133333	0.000866667	0.00396667	0.00226667		-3.33333e-05	-0.0007	0.0005	0.00236667
343	-0.000433333	0.000566667	-0.000433333	-0.000333333	-0.000133333	-0.000733333	0.00106667	0.00106667	0.000666667	0.000966667	0.00386667	0.00246667		-0.0001	-0.0004	0.000933333	0.00243333
344	-0.000433333	0.000966667	-3.33333e-05	-0.000533333	-0.000133333	-0.000733333	0.000866667	0.000866667	6.66667e-05	0.00126667	0.00386667	0.00226667		0.000166667	-0.000466667	0.0006	0.00246667
345	-0.000566667	0.00103333	-0.000566667	-0.000366667	-0.000266667	-0.000666667	0.00123333	0.000433333	0.000433333	0.00123333	0.00383333	0.00253333		-3.33333e-05	-0.000433333	0.0007	0.00253333
346	-0.000333333	0.000866667	-0.000433333	-0.000333333	0.000166667	-0.00113333	0.00146667	0.000466667	0.000166667	0.00116667	0.00366667	0.00226667		3.33333e-05	-0.000433333	0.0007	0.00236667
347	-0.000733333	0.00106667	-0.000233333	-0.00143333	-0.000133333	-0.00113333	0.00116667	0.000766667	0.000466667	0.00126667	0.00366667	0.00196667		3.33333e-05	-0.0009	0.0008	0.0023
348	-0.000766667	0.00103333	0.000133333	-0.000466667	0.000133333	-0.000666667	0.00113333	0.000633333	0.000433333	0.00113333	0.00403333	0.00243333		0.000133333	-0.000333333	0.000733333	0.00253333
349	-0.000666667	0.000933333	-0.000566667	-0.000366667	-0.000366667	-0.000966667	0.00123333	0.000733333	-6.66667e-05	0.00123333	0.00353333	0.00233333		-0.0001	-0.000566667	0.000633333	0.00236667
350	-0.0007	0.0012	-0.0005	-0.0007	-0.0001	-0.0009	0.0009	0.0006	0.0002	0.0011	0.0041	0.0026		0	-0.000566667	0.000566667	0.0026
