# Supplementary material for: Transcriptome and proteome profiling reveals complex adaptations of Candida parapsilosis cells assimilating hydroxyaromatic carbon sources
Source: PLoS Genet. 2022 Mar 7;18(3):e1009815. doi: 10.1371/journal.pgen.1009815 (PMC8929692; doi:10.1371/journal.pgen.1009815)
Supplement: S8 Table — (XLSX) [file pgen.1009815.s008.xlsx]

## Sheet: Oligonucleotides
Name	Sequence 5' - 3'	Experiment	Gene
GTF1_MNX2_mut_D	GATCCTTCCTATTAATTGTCTTTAGGCTATAAAGATCTGAAAATAAATTTGCA	EMSA	GTF1 (promoter)
GTF1_MNX2_mut_R	TGCAAATTTATTTTCAGATCTTTATAGCCTAAAGACAATTAATAGGAAGGATC	EMSA	GTF1 (promoter)
GTF1_MNX2_D	GATCCTTCCTATTAATTGTCGGAAGGCTATTCCGATCTGAAAATAAATTTGCA	EMSA	GTF1 (promoter)
GTF1_MNX2_R	TGCAAATTTATTTTCAGATCGGAATAGCCTTCCGACAATTAATAGGAAGGATC	EMSA	GTF1 (promoter)
OTF1_MNX1_mut_D	GTTGAGATATTTGTGTTTACTTAAAAAACTTTAAAAGACTGCAAAATTTTTAACGT	EMSA	OTF1 (promoter)
OTF1_MNX1_mut_R	ACGTTAAAAATTTTGCAGTCTTTTAAAGTTTTTTAAGTAAACACAAATATCTCAAC	EMSA	OTF1 (promoter)
OTF1_MNX1_D	GTTGAGATATTTGTGTTTACGGTAAAAACTTTATCCGACTGCAAAATTTTTAACGT	EMSA	OTF1 (promoter)
OTF1_MNX1_R	ACGTTAAAAATTTTGCAGTCGGATAAAGTTTTTACCGTAAACACAAATATCTCAAC	EMSA	OTF1 (promoter)
G_pBP7_mCherry_F	GGGATCCTCTAGAGTCGACCTGCAGATGGTTTCAAAAGGTGAAGAAG	Construction of pBP7-mCherry and pBP7-mCherrySKL	mCherry
G_pBP7_mCherry_R	CCAAGCTTGCATGCCTGCAGTTATTTATATAATTCATCCATACC	Construction of pBP7-mCherry	mCherry
G_pBP7_mCherrySKL_R	CCAAGCTTGCATGCCTGCAGTTATAATTTTGATTTATATAATTCATCCATACC	Construction of pBP7-mCherrySKL	mCherry
GTF1_FWD	ATTACTGGTGGTACCCATGACTGACAACATCTCACG	Construction of pPK6-GTF1-yEGFP3	GTF1
GTF1_REV	GTTCATGAGGATCCCCCTATCGTAAGTAAAAAGAGTTCATG	Construction of pPK6-GTF1-yEGFP3	GTF1
OTF1_FWD	ATTACTGGTGGTACCCATGGAGCGCGGAAAGGATG	Construction of pPK6-OTF1-yEGFP3	OTF1
OTF1_REV	GTTCTAGAGGATCCCCTTATTGCGGATGCTGAATATTGTTG	Construction of pPK6-OTF1-yEGFP3	OTF1
GTF1_UpFw	TTTTGAGGGGGTTTTTTTTA	Construction of the knockout strains	GTF1
GTF1_UpRev	cacggcgcgcctagcagcggTACAGTTGATGTGACTGCAT	Construction of the knockout strains	GTF1
GTF1_DownFw	gtcagcggccgcatccctgcCGGATGTGTATATCCACATT	Construction of the knockout strains	GTF1
GTF1_DownRev	GCAATAGCAAACAAATGAGC	Construction of the knockout strains	GTF1
GTF1-5’_Check	TTGAGGTTCCGCGTTAATAG	Construction of the knockout strains	GTF1
GTF1-3’_Check	ATTGTCTAATCATACTGACT	Construction of the knockout strains	GTF1
OTF1_UpFw	GAGAGTGAGTGGCGTCATTCG	Construction of the knockout strains	OTF1
OTF1_UpRev	cacggcgcgcctagcagcggCGCTCCATTTGATCCTACGTC	Construction of the knockout strains	OTF1
OTF1_DownFw	gtcagcggccgcatccctgcCCCACCCAAGCAAACTGAAAT	Construction of the knockout strains	OTF1
OTF1_DownRev	ACTCAATTCATCAGATGCCGG	Construction of the knockout strains	OTF1
OTF1-5’_Check	TAGACAAAGCAGTGCAGACG	Construction of the knockout strains	OTF1
OTF1-3’_Check	TGGCTACTTGGATGACTTGTA	Construction of the knockout strains	OTF1
CmLEU check 1	GAAGTTGGTGACGCGATTGT	Construction of the knockout strains	C. maltosa LEU2
CmLEU check 2	TTCCCCTTCAATGTATGCAA	Construction of the knockout strains	C. maltosa LEU2
CdHIS check 1	AAAATCAATGGGCATTCTCG	Construction of the knockout strains	C. dubliniensis HIS1
CdHIS check 2	TGGGAAGCAGACATTCAACA	Construction of the knockout strains	C. dubliniensis HIS1
pSN52/pSN40 Fw	ccgctgctaggcgcgccgtgACCAGTGTGATGGATATCTGC	Construction of the knockout strains	C. dubliniensis HIS1 / C. maltosa LEU2
pSN52/pSN40 Rev–with TAG for GTF1	gcagggatgcggccgctgacGGGCCTCATTTCCGTAACATagctcggatccactagtaacg	Construction of the knockout strains	C. dubliniensis HIS1 / C. maltosa LEU2
pSN52/pSN40 Rev–with TAG for OTF1	gcagggatgcggccgctgacTGTCTAGCACGTCCTGCAATagctcggatccactagtaacg	Construction of the knockout strains	C. dubliniensis HIS1 / C. maltosa LEU2
CPAR2_105270 1	CCGACGGGGCTAATAATATACA	Construction of the knockout strains	ICL1
CPAR2_105270 3	cacggcgcgcctagcagcggGGAGTGTAAGCCATTGTAGTGT	Construction of the knockout strains	ICL1
CPAR2_105270 5	gcagggatgcggccgctgacCGCTTAGATGGCTATATGGTagctcggatccactagtaacg	Construction of the knockout strains	ICL1
CPAR2_105270 4	gtcagcggccgcatccctgcGGTGTCACCGAAGACCAATTC	Construction of the knockout strains	ICL1
CPAR2_105270 6	GGGCCCATGAGTTGGTGTTAG	Construction of the knockout strains	ICL1
CPAR2_105270 ORF_Ch_fw	CGTTTCAGGATGGCAATGTTCT	Construction of the knockout strains	ICL1
CPAR2_105270 ORF_Ch_rev	TTGTAAGCAAGCCATTGATCTGG	Construction of the knockout strains	ICL1
