# Supplementary material for: Transcriptome and proteome profiling reveals complex adaptations of Candida parapsilosis cells assimilating hydroxyaromatic carbon sources
Source: PLoS Genet. 2022 Mar 7;18(3):e1009815. doi: 10.1371/journal.pgen.1009815 (PMC8929692; doi:10.1371/journal.pgen.1009815)
Supplement: S1 Text — (TXT) [file pgen.1009815.s009.txt]

(Trichoderma_harzianum_XP_024778129.1:2.1693118421,(Coleophoma_cylindrospora_RDW61102.1:1.5099846804,(Fusarium_decemcellulare_KAF4995558.1:1.7232497930,(Exophiala_xenobiotica_XP_013311639.1:1.8645097791,(Cercospora_beticola_XP_023455513.1:1.2366370693,Ramularia_collo-cygni_XP_023622881.1:0.9284582209)100:0.6910127161)100:0.2101018388)100:0.4007301636)100:0.4910383500,((((((((Fusarium_sarcochroum_KAF4972514.1:1.7859256491,(Aspergillus_sclerotiicarbonarius_PYI10108.1:1.0471617305,Aspergillus_phoenicis_RDK41043.1:1.0463912686)100:0.9608766652)100:1.0410692500,(Aspergillus_luchuensis_OJZ88608.1:1.9040488050,((Aspergillus_sergii_KAE8326711.1:0.0671073895,((Aspergillus_flavus_KOC12287.1:0.0038314922,Aspergillus_oryzae_EIT74830.1:0.0021969597)99:0.0189573858,Aspergillus_oryzae_XP_023090659.1:0.0178104805)100:0.1724657545)100:0.1695020890,(Aspergillus_pseudotamarii_XP_031918509.1:0.0797554919,Aspergillus_pseudocaelatus_KAE8417854.1:0.1205270435)100:0.1264999813)100:1.8175921240)100:0.8326166092)98:0.1126054559,(((Rhynchosporium_agropyri_CZS96849.1:0.0599848705,Rhynchosporium_commune_CZT04765.1:0.2030220648)100:2.0568312660,Pseudogymnoascus_verrucosus_XP_018131277.1:1.6663268025)99:0.3123855880,Scytalidium_lignicola_RFU33077.1:1.2592080948)99:0.3454530925)98:0.2280373897,(((Pezoloma_ericae_PMD22403.1:0.3647938207,Hyaloscypha_variabilis_PMD45840.1:0.4250257427)100:2.3698700160,(Zopfia_rhizophila_KAF2182323.1:1.9178727720,((Cladophialophora_immunda_XP_016244612.1:0.0820056899,Cladophialophora_immunda_OQU97974.1:0.1273636169)100:1.0409799190,(Rhinocladiella_mackenziei_XP_013271106.1:0.8448653956,(Exophiala_mesophila_RVX73674.1:0.0674606922,Exophiala_mesophila_XP_016223437.1:0.1903414880)100:1.5515924370)100:0.3633562925)100:0.6509826431)100:0.4993576825)98:0.1835710642,(Thermothielavioides_terrestris_XP_003654590.1:1.8968040038,((Aspergillus_calidoustus_CEL11013.1:0.5778128451,(Aspergillus_novoparasiticus_KAB8221579.1:0.0642123575,(Aspergillus_arachidicola_PIG85113.1:0.0336261559,((((Aspergillus_flavus_KAF7616922.1:0.0498340273,(Aspergillus_flavus_QMW44422.1:0.0087483772,Aspergillus_flavus_RAQ42709.1:0.0033229060)100:0.0345259872)99:0.0345667712,Aspergillus_oryzae_OOO06165.1:0.0000025630)96:0.0033884058,Aspergillus_flavus_KAB8249243.1:0.0171276132)96:0.0085026915,Aspergillus_minisclerotigenes_KAB8269525.1:0.0091915973)93:0.0183831269)96:0.0623135987)100:0.8094636482)100:1.0894033180,(Aspergillus_ellipticus_PYH96198.1:0.7934801227,(Aspergillus_pseudonomius_KAB8263705.1:0.1700239002,Aspergillus_pseudonomius_XP_031945891.1:0.2848566698)100:0.8239808756)100:0.4442356496)100:0.4040282591)100:0.7201879018)96:0.1648658809)100:0.3764889392,Ascodesmis_nigricans_TGZ76639.1:2.9285132625)98:0.1755128132,((((Microthyrium_microscopicum_KAF2671832.1:0.7621199160,Tothia_fuscella_KAF2429396.1:0.9317142065)100:1.7579975490,((Aspergillus_leporis_KAB8067909.1:0.8531029036,(Aspergillus_nomiae_XP_015406123.1:0.1880026242,Aspergillus_bombycis_XP_022393275.1:0.2320703617)100:0.6592825359)100:0.7544776560,(Aspergillus_bertholletiae_KAE8382403.1:1.5650796342,((Fusarium_euwallaceae_RTE79406.1:0.0343465375,Fusarium_kuroshium_RMJ11587.1:0.0659836618)100:1.4487274890,(Phialemoniopsis_curvata_XP_030990262.1:0.9923829293,(Trichoderma_arundinaceum_RFU74289.1:0.2566471641,(Trichoderma_atroviride_XP_013940450.1:0.2901081314,(Trichoderma_guizhouense_OPB36059.1:0.2032326707,(Trichoderma_lentiforme_KAF3056710.1:0.0383578875,(Trichoderma_harzianum_PKK46279.1:0.0328397143,Trichoderma_harzianum_XP_024767540.1:0.0172515898)100:0.0542629724)100:0.0519176630)100:0.3954743930)100:0.1471656404)100:1.0282086000)99:0.1250469677)100:0.2331717913)99:0.2175705133)100:0.6677217305)100:0.4164652710,(((Lichtheimia_ramosa_CDS06296.1:0.1887671160,Lichtheimia_corymbifera_CDH55273.1:0.1804967146)100:0.6276463406,Syncephalastrum_racemosum_ORY98696.1:0.7213020479)100:0.1832269613,(((Parasitella_parasitica_CEP11903.1:0.3423868155,Mucor_circinelloides_EPB84379.1:0.1755281301)100:0.1786005129,(Mucor_lusitanicus_KAF1796350.1:0.0144760114,Mucor_lusitanicus_OAC98249.1:0.2032321919)93:0.0930120879)97:0.0678799291,Mucor_ambiguus_GAN07194.1:0.1129402820)100:1.0931683630)100:0.9697657312)100:0.3983709024,(((Cladophialophora_psammophila_XP_007751392.1:0.2916223578,(Cladophialophora_immunda_XP_016243923.1:0.1984098663,(Fonsecaea_multimorphosa_OAL26190.1:0.0603184659,Fonsecaea_multimorphosa_XP_016634099.1:0.1241686719)100:0.3807376168)100:0.1288820399)100:1.6389916760,(Pseudogymnoascus_sp._KFZ11405.1:0.4306465642,Oidiodendron_maius_KIM96693.1:0.4779297540)100:1.1711290040)100:0.5693057606,((((Beauveria_bassiana_KAF1735047.1:1.1098401896,(Fusarium_oxysporum_EXK27132.1:0.0428662666,Fusarium_oxysporum_TVY66598.1:0.0423544962)100:0.6364573612)100:1.9260433490,((Aspergillus_sydowii_OJJ52760.1:1.9861656171,Cadophora_sp._PVH83482.1:1.7840528211)99:0.3282554411,(Scytalidium_lignicola_RFU31300.1:0.9630748639,(Hyaloscypha_variabilis_PMD48773.1:0.1755349431,Chalara_longipes_KAE9376680.1:0.3169628307)100:0.5476458925)100:0.4896973515)98:0.1890101878)99:0.1754873916,((((Cordyceps_javanica_TQW00946.1:1.7926912385,(Tolypocladium_paradoxum_POR31023.1:0.5558687122,(Pochonia_chlamydosporia_XP_018142281.1:0.2596516034,((Metarhizium_guizhouense_KID91889.1:0.0696999170,Metarhizium_robertsii_XP_007822344.1:0.0017628285)100:0.1773305685,Metarhizium_brunneum_XP_014548561.1:0.1327041720)100:0.2986641984)100:0.4265458072)99:0.2459371294)100:0.2199068250,((Stagonospora_sp._OAK96917.1:0.4360156052,Lophiostoma_macrostomum_KAF2658600.1:0.8008882244)100:0.6742451080,((Verticillium_nonalfalfae_XP_028497767.1:0.1863968569,Verticillium_dahliae_PNH57991.1:0.1562275398)100:0.4855491348,(Fusarium_zealandicum_KAF4984053.1:0.5456113833,(Fusarium_acutatum_KAF4436689.1:0.3958250358,Fusarium_graminearum_SCB65830.1:0.5725955426)94:0.2042591614)100:0.3259066379)100:0.2652967709)100:0.1936199661)100:0.1572894778,(Coniochaeta_ligniaria_OIW31446.1:0.7729822860,Lomentospora_prolificans_PKS12508.1:0.8333103238)100:0.3244460836)99:0.1690282386,((((((Colletotrichum_shisoi_TQN65136.1:0.0759922373,Colletotrichum_higginsianum_TID01928.1:0.0477827627)100:0.2881387849,Colletotrichum_incanum_KZL64189.1:0.1428465815)83:0.0555675503,((((Colletotrichum_salicis_KXH48088.1:0.0506457682,Colletotrichum_fioriniae_EXF73528.1:0.0497145669)95:0.0100382688,Colletotrichum_simmondsii_KXH49471.1:0.0143001226)95:0.0020481600,Colletotrichum_nymphaeae_KXH41357.1:0.0237464665)95:0.0436711877,Colletotrichum_scovillei_XP_035335881.1:0.0225594472)100:0.1252717327)90:0.0888612321,((((Colletotrichum_viniferum_KAF4922617.1:0.0782198296,((Colletotrichum_tropicale_KAF4839160.1:0.0177369859,(Colletotrichum_gloeosporioides_KAF3807895.1:0.0189174892,Colletotrichum_asianum_KAF0323290.1:0.0116700165)99:0.0128974182)72:0.0051791436,(Colletotrichum_siamense_KAF4853590.1:0.0333971128,Colletotrichum_siamense_XP_036495330.1:0.0100541937)74:0.0075540351)89:0.0256196812)83:0.0117084621,Colletotrichum_siamense_KAF4874245.1:0.0111500384)68:0.0343276815,Colletotrichum_aenigma_XP_037179256.1:0.0323541212)93:0.0317257617,(Colletotrichum_siamense_KAF4811165.1:0.0296645389,((Colletotrichum_fructicola_KAF4421465.1:0.0000010564,Colletotrichum_fructicola_XP_031878953.1:0.0000010564)100:0.0024045687,Colletotrichum_fructicola_KAF4907154.1:0.0065488338)100:0.0324103943)84:0.0012242922)100:0.1417401279)60:0.0077386256,Colletotrichum_truncatum_XP_036586895.1:0.1105323295)85:0.1307308585,Colletotrichum_sojae_KAF6807257.1:0.2105661951)100:0.8537527118)100:0.8128705998)100:0.3186811597,((Aspergillus_uvarum_XP_025487171.1:0.4418353592,(((Aspergillus_phoenicis_RDK44790.1:0.0738597731,Aspergillus_niger_XP_025458461.1:0.0000029469)100:0.1118886113,((Aspergillus_welwitschiae_XP_026622694.1:0.0595438280,(Aspergillus_niger_XP_001400414.2:0.0401741507,Aspergillus_niger_SPB47629.1:0.0000026211)100:0.0608334131)99:0.0316137599,Aspergillus_niger_TPR08576.1:0.0000026303)90:0.0183282196)90:0.0407356352,Aspergillus_niger_RDH23264.1:0.0484999329)99:0.2994592520)100:1.0909814540,(((Byssochlamys_spectabilis_XP_028484750.1:0.8410776962,Rasamsonia_emersonii_XP_013328272.1:0.6902693634)98:0.0829529493,Uncinocarpus_reesii_XP_002541884.1:1.2642235582)95:0.1052826255,(((((Penicillium_steckii_OQE14722.1:0.4434858827,Penicillium_brasilianum_CEO59578.1:0.4022136927)100:0.1663580392,(Penicillium_antarcticum_OQD82381.1:0.4506999650,(Penicillium_coprophilum_OQE41424.1:0.1056800299,((Penicillium_expansum_XP_016603798.1:0.1229611755,(Penicillium_polonicum_OQD67778.1:0.0530218072,(Penicillium_nordicum_KOS43519.1:0.0471856649,(Penicillium_solitum_OQD93654.1:0.0211089705,Penicillium_camemberti_CRL26835.1:0.0584770619)99:0.0042695028)100:0.0103720430)75:0.0191848759)65:0.0176094609,(Penicillium_rubens_XP_002569346.1:0.0166269049,Penicillium_chrysogenum_KZN89885.1:0.0013497204)100:0.0651608408)89:0.0383081164)100:0.1080201303)100:0.1668818972)100:0.2207230290,Aspergillus_sclerotialis_RJE23999.1:0.4151664022)97:0.0473620219,Aspergillus_wentii_OJJ34713.1:0.2699127298)100:0.0853254550,(((((Aspergillus_mulundensis_XP_026603093.1:0.3952922596,Aspergillus_nidulans_XP_664000.1:0.3317918703)100:0.0799983454,(Aspergillus_sydowii_OJJ59166.1:0.0469168507,Aspergillus_versicolor_OJJ01756.1:0.0685063085)100:0.1715169045)100:0.1341919545,Aspergillus_calidoustus_CEL04858.1:0.3928671892)100:0.1333196151,(((((Aspergillus_alliaceus_XP_031900717.1:0.2887077392,((Aspergillus_bombycis_XP_022392341.1:0.0406696723,(Aspergillus_nomiae_XP_015402540.1:0.0038295047,(Aspergillus_pseudonomius_XP_031942127.1:0.0051388742,Aspergillus_pseudonomius_KAB8260999.1:0.0371437998)100:0.0102949927)100:0.0931356026)100:0.1474340992,(Aspergillus_pseudocaelatus_KAE8422187.1:0.0634357484,((((Aspergillus_minisclerotigenes_KAB8267811.1:0.0109000582,(Aspergillus_flavus_RAQ65861.1:0.0032419873,(((((((Aspergillus_flavus_KAB8245593.1:0.0034350966,Aspergillus_flavus_RAQ51885.1:0.0032456080)93:0.0016210269,Aspergillus_flavus_QMW30628.1:0.0000010564)42:0.0000010565,Aspergillus_flavus_KAF7624981.1:0.0000010564)82:0.0000021777,Aspergillus_flavus_XP_002375447.1:0.0000010564)83:0.0000021792,Aspergillus_flavus_KAF7624980.1:0.0000021151)88:0.0010862550,Aspergillus_flavus_KOC08733.1:0.0000025658)92:0.0010860502,Aspergillus_oryzae_OOO10947.1:0.0020016465)88:0.0000028296)98:0.0028090710)100:0.0471830491,Aspergillus_arachidicola_PIG69251.1:0.0310136164)38:0.0000026599,(Aspergillus_transmontanensis_KAE8318141.1:0.0034369720,Aspergillus_parasiticus_KAB8210918.1:0.0068396846)98:0.0086182300)64:0.0054925771,Aspergillus_sergii_KAE8323817.1:0.0191512783)100:0.1459723039)99:0.0477327452)100:0.1517177328)100:0.1089127085,Aspergillus_leporis_KAB8076552.1:0.2400041896)100:0.2200873855,(((Aspergillus_saccharolyticus_XP_025428268.1:0.4623281570,(((Aspergillus_aculeatinus_XP_025499104.1:0.0434430908,(Aspergillus_brunneoviolaceus_XP_025446883.1:0.0589771270,Aspergillus_fijiensis_RAK76859.1:0.0812050269)92:0.0034364309)99:0.0036625451,Aspergillus_aculeatus_XP_020060676.1:0.0174920509)99:0.0171978770,((Aspergillus_uvarum_XP_025493802.1:0.0362459338,Aspergillus_indologenus_PYI32011.1:0.0164707888)100:0.0427912101,(Aspergillus_violaceofuscus_PYI23137.1:0.0598158924,Aspergillus_japonicus_XP_025526911.1:0.0388178082)100:0.0374458145)100:0.0285527371)100:0.1524505907)99:0.0575468830,Aspergillus_homomorphus_XP_025554933.1:0.2760907586)100:0.2621808673,((((((((Aspergillus_niger_GAQ41978.1:0.1033904815,(Aspergillus_costaricaensis_XP_025537177.1:0.0549435555,Aspergillus_eucalypticola_XP_025382054.1:0.0620947123)99:0.0366983332)94:0.0301566838,Aspergillus_tubingensis_XP_035357386.1:0.0009795284)95:0.0025614300,(Aspergillus_neoniger_XP_025479650.1:0.0070116360,Aspergillus_tubingensis_OJI82514.1:0.0052482622)83:0.0000026245)95:0.0131199584,(Aspergillus_vadensis_XP_025559546.1:0.0140494517,(Aspergillus_luchuensis_OJZ81072.1:0.0052357084,(Aspergillus_piperis_XP_025515613.1:0.0166610743,Aspergillus_luchuensis_GAT22016.1:0.0046899647)87:0.0022555905)92:0.0198143649)76:0.0070310423)99:0.0338811844,(((((Aspergillus_phoenicis_RDK37571.1:0.0180999458,Aspergillus_niger_EHA19297.1:0.0036903738)99:0.0264814553,Aspergillus_awamori_GCB20164.1:0.0408476033)100:0.0725157487,(Aspergillus_niger_TPR04266.1:0.0166806585,Aspergillus_niger_XP_025450734.1:0.0000026034)100:0.0016887018)91:0.0018785980,Aspergillus_welwitschiae_XP_026629757.1:0.0035373696)91:0.0069202814,(Aspergillus_niger_RDH15890.1:0.0051613053,Aspergillus_niger_XP_001394041.2:0.0046495385)74:0.0052630056)99:0.0487304468)100:0.0330220124,Aspergillus_brasiliensis_OJJ77466.1:0.0396701325)100:0.1579183595,((Aspergillus_ibericus_XP_025575572.1:0.0415050269,Aspergillus_sclerotiicarbonarius_PYI02453.1:0.0503891282)100:0.0870237798,(Aspergillus_carbonarius_OOF99268.1:0.1313259384,Aspergillus_sclerotioniger_XP_025469433.1:0.1647292777)100:0.0485763443)100:0.0686622411)100:0.1252900420,(Aspergillus_ellipticus_PYH96647.1:0.2320919723,Aspergillus_heteromorphus_XP_025395210.1:0.2814643391)98:0.0599538879)100:0.1102469073)100:0.1032147876)94:0.0286916357,Aspergillus_steynii_XP_024702793.1:0.4721453295)73:0.0355138170,((Aspergillus_terreus_GES66788.1:0.0126623250,Aspergillus_terreus_XP_001218671.1:0.0096326794)100:0.2121042724,(Aspergillus_taichungensis_PLN83900.1:0.0415834579,(Aspergillus_candidus_XP_024669606.1:0.0473458547,Aspergillus_campestris_XP_024692002.1:0.0815702704)51:0.0178080825)100:0.2269477260)78:0.0598904732)91:0.0197515842)95:0.0306006759,(Aspergillus_clavatus_XP_001268552.1:0.3479787571,(Aspergillus_thermomutatus_XP_026613914.1:0.1065175359,((Aspergillus_hiratsukae_KAF7125672.1:0.0556438558,Aspergillus_turcosus_RHZ54425.1:0.1614515300)100:0.0449881853,((((((Aspergillus_felis_KAF7169018.1:0.0016201703,Aspergillus_felis_KAF7182366.1:0.0120190806)100:0.1921819076,Aspergillus_udagawae_GFG08388.1:0.0462607577)99:0.0031699821,Aspergillus_udagawae_GFF36448.1:0.0969082146)99:0.0874688081,Aspergillus_udagawae_GFF31383.1:0.0199930930)99:0.0044289929,Aspergillus_udagawae_GFG23844.1:0.0130227240)99:0.0476302056,((Aspergillus_novofumigatus_XP_024682191.1:0.2080358898,(Aspergillus_fumigatus_OXN11143.1:0.0645115065,(((((Aspergillus_fumigatus_XP_753092.1:0.0000020968,(Aspergillus_fumigatus_KAF4271398.1:0.0035861267,Aspergillus_fumigatus_KAF4268219.1:0.0000028830)99:0.0085607335)30:0.0021202869,Aspergillus_fumigatus_KAF4263530.1:0.0000010564)49:0.0000021267,Aspergillus_fumigatus_KEY78272.1:0.0035807741)60:0.0966906772,Aspergillus_fumigatus_OXN26364.1:0.1686004729)61:0.1459769103,Aspergillus_fumigatus_KMK55026.1:0.0473721986)100:0.0382940423)100:0.0943900035)97:0.0080235043,(Aspergillus_fumigatiaffinis_KAF4212538.1:0.0458334340,(((Aspergillus_lentulus_GAQ10251.1:0.0362961534,Aspergillus_lentulus_KAF4171970.1:0.0167086269)88:0.0023488570,(Aspergillus_lentulus_KAF4205356.1:0.0092250240,Aspergillus_lentulus_KAF4152208.1:0.0135760000)97:0.0093950101)91:0.0199094494,Aspergillus_lentulus_XP_033413395.1:0.0225294773)100:0.0633399621)99:0.0165793001)99:0.0375257198)100:0.0709802532)100:0.0459370086)100:0.1440959402)100:0.1111866547)98:0.0691398078)100:0.1292359745)96:0.1718369462)100:0.4698548644)100:0.3171101467)100:0.2459219638)87:0.0690206684)84:0.1102838202,((Ascodesmis_nigricans_TGZ83250.1:1.2904937430,Sphaerosporella_brunnea_KAA8911525.1:0.9351594913)98:0.1596276635,(Trichophaea_hybrida_KAF8537535.1:0.5550501883,Pyronema_omphalodes_CCX33498.1:0.4015492855)100:0.3980421114)100:0.8814851286)98:0.0960494065,(((Diutina_rugosa_XP_034015012.1:2.6026174152,(((Debaryomyces_hansenii_XP_002770152.1:0.4660708456,(Debaryomyces_fabryi_XP_015464591.1:0.3702365035,Debaryomyces_fabryi_XP_015464450.1:0.6642172204)100:0.4113907594)100:0.5123075108,(Scheffersomyces_stipitis_XP_001383101.2:0.2431918877,Scheffersomyces_stipitis_XP_001383639.2:0.4088220001)100:0.8557947792)98:0.1641617867,((Candida_parapsilosis_XP_036668582.1:0.0117146880,Candida_parapsilosis_KAF6041998.1:0.0361379123)100:0.6807871999,(Spathaspora_sp._RLV92246.1:0.3029759654,Spathaspora_passalidarum_XP_007372970.1:0.1686879920)99:0.2337695066)100:0.7952064447)100:0.3879452562)98:0.2667986598,Kuraishia_capsulata_XP_022458266.1:2.1252457387)93:0.2787577837,(Sugiyamaella_lignohabitans_XP_018737105.1:0.9980032443,Trichomonascus_ciferrii_KAA8915718.1:1.4427217901)100:0.6744980492)100:0.9606337955)100:0.8440554339);
