# Supplementary material for: Transcriptome and proteome profiling reveals complex adaptations of Candida parapsilosis cells assimilating hydroxyaromatic carbon sources
Source: PLoS Genet. 2022 Mar 7;18(3):e1009815. doi: 10.1371/journal.pgen.1009815 (PMC8929692; doi:10.1371/journal.pgen.1009815)
Supplement: S2 Text — (TXT) [file pgen.1009815.s010.txt]

(Metschnikowia_aff._QBM86942.1:0.8230193860,Metschnikowia_sp._GEQ70199.1:1.0085363681,((((Babjeviella_inositovora_XP_018988596.1:1.6017633954,((Wickerhamomyces_anomalus_XP_019040176.1:0.0382900991,Wickerhamomyces_anomalus_XP_019040268.1:0.0352265218)100:0.2876563193,(Wickerhamomyces_anomalus_XP_019040177.1:0.1134671336,Wickerhamomyces_anomalus_XP_019040269.1:0.1120546353)100:0.5976102598)100:1.5980368540)99:0.3033958601,(((((((((Penicilliopsis_zonata_XP_022584289.1:1.0696232475,(Aspergillus_pseudonomius_XP_031937191.1:0.6875146952,((Aspergillus_eucalypticola_XP_025391813.1:0.0045599720,(Aspergillus_luchuensis_OJZ88259.1:0.0031696620,Aspergillus_piperis_XP_025519015.1:0.0214921587)100:0.0642125150)100:0.0503676751,Aspergillus_luchuensis_GAA89414.1:0.0052566628)100:0.6264604902)100:0.1944932413)100:0.2196335137,((((Penicillium_brasilianum_CEJ58877.1:0.0520266691,Penicillium_brasilianum_CEJ58878.1:0.0000009999)100:0.0277655151,Penicillium_brasilianum_OOQ85414.1:0.0178919849)100:0.2299572141,Penicillium_subrubescens_OKP12672.1:0.0572021967)98:0.0561414824,Penicillium_rolfsii_KAF3385511.1:0.1040468503)100:0.6830573957)100:1.0197864050,((((Ustilaginoidea_virens_KDB11919.1:1.6947451352,Trichoderma_gamsii_PNP45003.1:1.8203246172)100:0.4250124639,Acremonium_chrysogenum_KFH48718.1:1.5225780000)100:1.1123868100,(Coniosporium_apollinis_XP_007780629.1:1.8161677256,(Stagonospora_sp._OAK97703.1:1.5439418487,(Bipolaris_maydis_XP_014080166.1:0.0415339041,((Bipolaris_oryzae_XP_007690512.1:0.1448645024,(Bipolaris_sorokiniana_XP_007695182.1:0.1040192286,Bipolaris_sorokiniana_KAF5847475.1:0.1274867087)100:0.0913598018)82:0.0320955106,Bipolaris_victoriae_XP_014557292.1:0.0462676686)66:0.0529985039)100:1.5616940650)100:0.7948349934)80:0.1098989444)100:0.3415645345,(Aspergillus_bertholletiae_KAE8382313.1:0.5552182383,((Aspergillus_tamarii_KAE8158673.1:0.1957727810,Aspergillus_pseudotamarii_XP_031909742.1:0.1457079360)93:0.0352931515,(Aspergillus_caelatus_XP_031929346.1:0.0758070859,Aspergillus_pseudocaelatus_KAE8414813.1:0.0919103838)100:0.1820226969)100:0.2840963403)100:2.6382444180)100:0.1637445874)99:0.1121866140,Hyaloscypha_variabilis_PMD29204.1:2.3792179448)82:0.2445515766,((((((((Rutstroemia_sp._PQE29324.1:0.0229632201,Rutstroemia_sp._PQE24323.1:0.0434772215)100:0.2782685823,((Monilinia_fructicola_KAA8569794.1:0.0777175776,Monilinia_laxa_KAB8298576.1:0.2020283626)100:0.0950072721,(((((Botrytis_porri_KAF7887898.1:0.0758438403,Botrytis_hyacinthi_TGO38589.1:0.0226566242)95:0.0032101359,((((Botryotinia_globosa_KAF7893840.1:0.0221788884,(Botryotinia_narcissicola_TGO67096.1:0.0255451944,Botrytis_byssoidea_KAF7939292.1:0.0187871961)91:0.0000029254)100:0.0075699524,Botrytis_galanthina_THV50800.1:0.0159400550)81:0.0012283015,(Botrytis_aclada_KAF7956195.1:0.0236371337,((Botryotinia_squamosa_KAF7855168.1:0.0149613789,Botrytis_sinoallii_KAF7885929.1:0.0199932601)49:0.0000025448,Botrytis_elliptica_KAF7918670.1:0.0012122516)100:0.0110311454)71:0.0000022248)63:0.0000020059,(Botrytis_paeoniae_TGO28406.1:0.0275744304,Botryotinia_convoluta_TGO55687.1:0.0157264811)97:0.0014145569)99:0.0102886283)79:0.0000022635,((Botrytis_tulipae_TGO18356.1:0.0176585646,(Botrytis_cinerea_XP_024549100.1:0.0000026544,Botrytis_cinerea_EMR84180.1:0.0012029609)100:0.0404818582)92:0.0031931644,(Botrytis_fragariae_XP_037187223.1:0.0224275748,Botrytis_deweyae_KAF7935074.1:0.0133271448)98:0.0011838977)92:0.0200894826)94:0.0180687966,Botryotinia_calthae_TEY82426.1:0.0331340433)100:0.0885473016,(Sclerotium_cepivorum_KAF7855999.1:0.0670699092,(Sclerotinia_sclerotiorum_XP_001589463.1:0.0822518734,Sclerotinia_trifoliorum_CAD6448916.1:0.1358282836)100:0.0604763568)100:0.0916528740)100:0.0718607192)100:0.1617285068)100:0.4234043537,((Venustampulla_echinocandica_XP_031865612.1:0.8194375661,(Cudoniella_acicularis_KAF4635973.1:0.3418953302,(Glarea_lozoyensis_EHL01351.1:0.2392772469,Glarea_lozoyensis_XP_008088014.1:0.0000024399)100:0.5673251532)68:0.1066377389)100:0.1813037061,((Pezoloma_ericae_PMD25781.1:0.2946012730,(Hyaloscypha_bicolor_XP_024731002.1:0.1723296754,Hyaloscypha_variabilis_PMD46626.1:0.2328909839)100:0.1151880477)100:0.2829173686,((Diplocarpon_rosae_PBP28493.1:0.2151903911,Diplocarpon_rosae_PBP15569.1:0.1432567725)100:0.2602121515,(Rhynchosporium_agropyri_CZS96813.1:0.3431278640,Cadophora_sp._PVH81972.1:0.2029933560)100:0.1149293821)100:0.2501659320)100:0.1349308760)100:0.1436073859)97:0.1132648751,(Coleophoma_cylindrospora_RDW77232.1:0.1443482983,Coleophoma_crateriformis_RDW64022.1:0.1190882592)100:0.7126927059)100:0.5456408200,(Pseudogymnoascus_sp._KFY11608.1:0.3456987336,(Pseudogymnoascus_sp._OBT68295.1:0.1612056983,(Pseudogymnoascus_sp._OBT45820.1:0.0793867791,(Pseudogymnoascus_sp._OBT86718.1:0.0237242549,Pseudogymnoascus_sp._OBT79717.1:0.0574496932)100:0.0745117655)47:0.0942172143)43:0.1634339084)100:1.5444742600)100:0.4309538702,(Coleophoma_cylindrospora_RDW80143.1:0.0517542595,Coleophoma_crateriformis_RDW92528.1:0.0265303155)100:2.1730360610)72:0.1515123542,Phialocephala_subalpina_CZR55104.1:2.9174727573)88:0.1558368136,(((Uncinocarpus_reesii_XP_002541910.1:0.3539175802,((((Coccidioides_immitis_KMU89404.1:0.0745065442,(Coccidioides_immitis_XP_001248548.1:0.0055570958,Coccidioides_posadasii_KMM64187.1:0.0443864545)99:0.0418931435)74:0.0120420194,Coccidioides_posadasii_XP_003070850.1:0.0718203714)84:0.0199320668,Coccidioides_immitis_TPX24990.1:0.0083287606)79:0.0054358550,Coccidioides_posadasii_EFW22269.1:0.0090742352)100:0.3380292261)100:0.6890030644,(Helicocarpus_griseus_PGG97044.1:0.7539675303,(Blastomyces_silverae_KLJ12073.1:0.2837885604,(Histoplasma_capsulatum_EEH08446.1:0.1509243119,(Histoplasma_capsulatum_EER42416.1:0.0571432803,Histoplasma_capsulatum_EGC43481.1:0.1153846396)99:0.6284664995)99:0.2201876046)100:0.4393628214)100:0.7687482898)100:0.3804344249,((((Talaromyces_amestolkiae_RAO73615.1:0.1399866525,((Penicillium_sp._PCG98932.1:0.0089341060,Talaromyces_pinophilus_KAF3384222.1:0.0021290789)100:0.0424334518,Talaromyces_cellulolyticus_GAM37338.1:0.1210907960)100:0.1137653969)100:0.3116875163,Talaromyces_rugulosus_XP_035340108.1:0.5200535073)100:0.4605637356,Elaphomyces_granulatus_OXV05480.1:0.9405898596)100:0.1420849927,((((((Penicillium_steckii_OQE16210.1:0.4644009038,(Penicillium_subrubescens_OKP01986.1:0.0484705990,Penicillium_brasilianum_CEJ61718.1:0.0856920631)100:0.0948154507)100:0.0823737065,(Penicillium_arizonense_XP_022484415.1:0.1950947593,(Penicillium_griseofulvum_KXG51687.1:0.0953615353,(Penicillium_vulpinum_OQE06503.1:0.0808750698,(((Penicillium_roqueforti_KAF9240123.1:0.0000009999,Penicillium_roqueforti_CDM29989.1:0.0015560396)100:0.0602539068,(Penicillium_nalgiovense_OQE84031.1:0.0471917336,(Penicillium_rubens_XP_002560511.1:0.0231104874,Penicillium_flavigenum_OQE13500.1:0.0153834312)100:0.0095472200)100:0.0360469436)98:0.0047487343,((Penicillium_italicum_KGO67502.1:0.0572885910,Penicillium_expansum_XP_016595241.1:0.0351277661)100:0.0189854289,((Penicillium_nordicum_KOS43949.1:0.0453438308,(Penicillium_polonicum_OQD63177.1:0.0216521100,Penicillium_freii_KUM57378.1:0.0243290382)100:0.0133568286)100:0.0112030668,((Penicillium_crustosum_KAF7521568.1:0.0295602988,(Penicillium_sp._KAF4770754.1:0.0206441744,Penicillium_solitum_OQD96352.1:0.0019148245)100:0.0126261333)100:0.0099054798,Penicillium_camemberti_CRL19993.1:0.0114598893)100:0.0040974681)100:0.0164642989)100:0.0114236222)98:0.0120704731)98:0.0129078867)100:0.0822520292)100:0.0780791984)62:0.0648990920,Penicillium_oxalicum_EPS31919.1:0.6272941211)100:0.1408566248,Aspergillus_sclerotialis_RJE26545.1:0.5977684801)98:0.0730092790,(((((Aspergillus_avenaceus_KAE8144280.1:0.3717120228,(((Aspergillus_alliaceus_XP_031894645.1:0.0048711366,(Aspergillus_alliaceus_KAE8385256.1:0.0013131306,Aspergillus_burnettii_KAF5860493.1:0.0382699039)100:0.0030995334)100:0.1620085522,((Aspergillus_bertholletiae_KAE8377529.1:0.0949720013,(((((Aspergillus_transmontanensis_KAE8307572.1:0.0013182223,Aspergillus_parasiticus_KJK67116.1:0.0066121371)100:0.0052990320,Aspergillus_arachidicola_KAE8336037.1:0.0039667058)100:0.0026594177,Aspergillus_sergii_KAE8332365.1:0.0053122028)89:0.0069780247,((((((Aspergillus_parasiticus_KAB8205664.1:0.0129061331,Aspergillus_novoparasiticus_KAB8219059.1:0.0017097530)78:0.0213437816,Aspergillus_flavus_KOC10018.1:0.0012878415)13:0.0026838070,Aspergillus_oryzae_XP_023094324.1:0.0000024451)97:0.0278978488,(Aspergillus_flavus_QMW48220.1:0.0000022041,Aspergillus_oryzae_EIT75391.1:0.0012499427)89:0.0000020368)16:0.0026714741,Aspergillus_flavus_XP_002384963.1:0.0013291044)72:0.0039540331,Aspergillus_minisclerotigenes_KAB8268586.1:0.0107765281)72:0.0105137009)97:0.0314247066,((Aspergillus_pseudotamarii_XP_031918797.1:0.0340984083,Aspergillus_tamarii_KAE8158164.1:0.0163922801)92:0.0013772292,(Aspergillus_caelatus_XP_031927741.1:0.0025061939,Aspergillus_pseudocaelatus_KAE8415400.1:0.0480038141)91:0.0057098878)97:0.0235197484)100:0.0142224519)97:0.0178684598,(Aspergillus_nomiae_XP_015409187.1:0.0104768170,Aspergillus_pseudonomius_XP_031934960.1:0.0479158460)100:0.0380643375)100:0.0749204597)94:0.0184525892,Aspergillus_leporis_KAB8079659.1:0.1720406810)99:0.0912935959)100:0.1437903445,((Aspergillus_ochraceoroseus_KKK22516.1:0.0575529625,Aspergillus_rambellii_KKK12829.1:0.0720557629)100:0.2576565840,((Aspergillus_nidulans_XP_682154.1:0.2780070285,(Aspergillus_sydowii_OJJ53302.1:0.0484122267,Aspergillus_versicolor_OJJ08439.1:0.0739605566)100:0.1895948454)100:0.0652514772,Aspergillus_calidoustus_CEL11073.1:0.2601106558)100:0.0751587954)100:0.1111995372)79:0.0395279648,((((Aspergillus_lentulus_KAF4176718.1:0.0012994660,Aspergillus_lentulus_XP_033415259.1:0.0000009999)80:0.0000020645,Aspergillus_lentulus_GFF57516.1:0.0013007700)100:0.0526435824,(Aspergillus_fumigatiaffinis_KAF4212521.1:0.0424325199,Aspergillus_novofumigatus_XP_024678837.1:0.0246039605)96:0.0440674878)100:0.2890297419,Aspergillus_campestris_XP_024688773.1:0.4823675333)91:0.0613143183)40:0.0369761182,((((Aspergillus_brasiliensis_OJJ65963.1:0.0394103477,((Aspergillus_welwitschiae_XP_026622169.1:0.0000021491,Aspergillus_niger_XP_001390556.2:0.0014364681)100:0.0126739077,(((((Aspergillus_luchuensis_OJZ82995.1:0.0069132755,Aspergillus_piperis_XP_025519684.1:0.0055092033)95:0.0013722487,Aspergillus_costaricaensis_XP_025537910.1:0.0054948769)34:0.0000009999,(Aspergillus_neoniger_XP_025475702.1:0.0027299082,(Aspergillus_tubingensis_XP_035361333.1:0.0013660146,Aspergillus_tubingensis_OJI89229.1:0.0000009999)61:0.0000023200)85:0.0013666436)75:0.0000022557,Aspergillus_eucalypticola_XP_025386551.1:0.0055178518)97:0.0013534489,Aspergillus_vadensis_XP_025562200.1:0.0041342492)100:0.0143757132)100:0.0058691778)100:0.0586272785,(Aspergillus_sclerotioniger_XP_025461368.1:0.0369184661,(Aspergillus_ibericus_XP_025575798.1:0.0362346977,Aspergillus_sclerotiicarbonarius_PYI07424.1:0.0233532167)100:0.0099342717)100:0.0280041118)100:0.0376460893,(Aspergillus_heteromorphus_XP_025397114.1:0.0596589377,Aspergillus_ellipticus_PYH93583.1:0.0613718844)100:0.0493848960)100:0.0606444125,(Aspergillus_homomorphus_XP_025546020.1:0.1096931786,(Aspergillus_saccharolyticus_XP_025430767.1:0.1046253637,((Aspergillus_uvarum_XP_025494909.1:0.0230475859,(Aspergillus_japonicus_XP_025523715.1:0.0145499954,Aspergillus_indologenus_PYI27782.1:0.0101311692)100:0.0037644902)100:0.0053953971,(Aspergillus_aculeatus_XP_020051504.1:0.0147256324,((Aspergillus_brunneoviolaceus_XP_025439109.1:0.0109175796,Aspergillus_fijiensis_RAK74936.1:0.0040627096)100:0.0040706911,Aspergillus_aculeatinus_XP_025504879.1:0.0000025953)100:0.0044841617)100:0.0135597470)100:0.0655910140)100:0.0142967519)100:0.1573293616)100:0.0890256789)88:0.0664612195,((Aspergillus_cristatus_ODM15947.1:0.0798778782,(Aspergillus_glaucus_XP_022404680.1:0.0411578441,Aspergillus_ruber_EYE93801.1:0.0491333055)100:0.0289084663)100:0.3239449115,Aspergillus_wentii_OJJ30040.1:0.2394634230)87:0.0335468893)95:0.0487814871)78:0.0621583256,Penicilliopsis_zonata_XP_022578194.1:0.4389180665)100:0.1819044082)100:0.2873604003)100:0.4973914644)69:0.1079412781)55:0.1243634500,Penicillium_subrubescens_OKP06720.1:2.9497357326)100:0.3801951825,(Pyronema_omphalodes_CCX10143.1:3.0983274799,((((((Rhizopus_microsporus_ORE21756.1:0.0471313862,Rhizopus_microsporus_CEG72363.1:0.0837053222)100:0.0795296894,Rhizopus_microsporus_XP_023464454.1:0.0340770685)100:0.0311155456,Rhizopus_microsporus_ORE10344.1:0.0155496010)100:2.0051207060,(Blyttiomyces_helicus_RKO87638.1:1.6338831596,Lobosporangium_transversale_XP_021880143.1:1.2695589583)97:1.8819880400)74:0.2243393751,Basidiobolus_meristosporus_ORY04904.1:2.6704208729)70:0.2240529297,((Actinomortierella_ambigua_KAF9160903.1:0.7916804301,(Podila_verticillata_KFH64793.1:0.6320293567,((Podila_verticillata_KAF9213181.1:0.2810941762,Haplosporangium_bisporale_KAF8932079.1:0.3622413649)100:0.3977911727,(((Lobosporangium_transversale_XP_021879048.1:0.4408775345,Mortierella_sp._KAF9169524.1:0.3765777644)98:0.0651294907,(Haplosporangium_sp._KAF9187858.1:0.1548731460,Haplosporangium_sp._KAF9189893.1:0.0369247709)100:0.3234607125)90:0.0458898678,((Mortierella_sp._KAF9132280.1:0.1572902111,Linnemannia_elongata_OAQ33587.1:0.0996628699)100:0.1410653070,Haplosporangium_gracile_KAF8935382.1:0.3869470013)100:0.1905254227)98:0.0795979263)100:0.0873742240)99:0.1436337590)94:0.1047692947,Linnemannia_elongata_OAQ34224.1:0.6453664303)100:1.5152524060)100:1.4336961550)31:0.1681380006)38:0.2457735618,(Sugiyamaella_lignohabitans_XP_018735341.1:2.2924579590,Saprochaete_ingens_XP_031851262.1:4.2347969376)99:0.9102880643)37:0.1736061064,(Fusarium_oxysporum_ENH66729.1:0.3368789805,(Fusarium_oxysporum_TVY77156.1:0.0814709167,Fusarium_acutatum_KAF4414811.1:0.2999665406)100:0.2200939610)100:3.6703292480)100:1.1550983010)100:0.2807654993,(((Spathaspora_passalidarum_XP_007374482.1:0.3624456419,Spathaspora_sp._RLV93020.1:0.4030385264)100:0.8665264340,(((Candida_parapsilosis_XP_036668004.1:0.2820478785,Candida_orthopsilosis_XP_003868864.1:0.2041295851)100:0.6054128994,Lodderomyces_elongisporus_XP_001525901.1:0.8618366880)100:0.3538421116,((Candida_maltosa_EMG50550.1:0.6599105603,(Candida_dubliniensis_XP_002418628.1:0.1292622067,(((((((Candida_albicans_KAF6063676.1:0.0554416892,Candida_albicans_KGR13703.1:0.0011929561)19:0.0000067459,Candida_albicans_KGU15508.1:0.0000021749)29:0.0011984297,(Candida_albicans_KHC88087.1:0.0012017574,Candida_albicans_KGR21063.1:0.0000009999)68:0.0011998023)69:0.0023999121,((Candida_albicans_KGR11573.1:0.0024025842,((Candida_albicans_KGU28786.1:0.0011978616,(Candida_albicans_KGT70903.1:0.0011974302,((Candida_albicans_KGU13807.1:0.0011964027,Candida_albicans_KGQ95722.1:0.0000029123)99:0.0011953421,Candida_albicans_KHC57831.1:0.0000021664)88:0.0012011281)81:0.0000020889)20:0.0000022476,Candida_albicans_XP_714869.2:0.0000009999)22:0.0000023265)87:0.0011984850,(Candida_albicans_RLP63379.1:0.0011972727,Candida_albicans_KHC38324.1:0.0000009999)74:0.0000009999)79:0.0024013294)61:0.0000026237,(Candida_albicans_KHC65818.1:0.0011954989,Candida_albicans_EEQ47253.1:0.0000009999)77:0.0011962562)90:0.0053889599,((((Candida_albicans_KHC53798.1:0.0057843734,Candida_albicans_KGU11025.1:0.0012116633)86:0.0019109019,Candida_albicans_KGR00322.1:0.0012146343)18:0.0000021696,Candida_albicans_KHC45823.1:0.0000009999)77:0.0019220437,Candida_albicans_KGU32808.1:0.0012159711)83:0.0019147503)93:0.0033094750,Candida_albicans_KGQ89253.1:0.0077591062)100:0.0547956828)100:0.4912201062)100:0.0732311362,((Candida_tropicalis_XP_002547427.1:0.1719384352,Bacillus_sp._WP_165932610.1:0.6087761475)100:0.2156426843,(Candida_viswanathii_RCK55288.1:0.2162326524,Candida_viswanathii_RCK66871.1:0.2608013263)100:0.2424668575)100:0.3782776275)100:0.3599677054)100:0.1711888299)83:0.1388999946,(Scheffersomyces_stipitis_XP_001385995.2:0.5998824344,(Debaryomyces_hansenii_XP_461371.2:0.2065247886,Debaryomyces_fabryi_XP_015467987.1:0.1139035966)100:0.6136669284)100:0.3785018882)100:0.3647627966)100:0.3770987896,(Candida]_intermedia_SGZ49575.1:0.1539846732,Candida]_intermedia_SGZ47254.1:0.1443788565)100:1.0587521780)100:0.7322811322);
